# Supplementary material for: Layer wise Scaled Gaussian Priors for Markov Chain Monte Carlo Sampled deep Bayesian neural networks
Source: Front Artif Intell. 2025 Apr 25;8:1444891. doi: 10.3389/frai.2025.1444891 (PMC12061901; doi:10.3389/frai.2025.1444891)
Supplement: Supplementary file 1 [file Data_Sheet_1.zip]

Archive with 128 entries (117 files):
- Codes and Data/
- Codes and Data/MCMCActiveLearning.jl
- __MACOSX/Codes and Data/._MCMCActiveLearning.jl
- Codes and Data/AcquisitionFunctions.jl
- __MACOSX/Codes and Data/._AcquisitionFunctions.jl
- Codes and Data/.DS_Store
- __MACOSX/Codes and Data/._.DS_Store
- Codes and Data/Manifest.toml
- __MACOSX/Codes and Data/._Manifest.toml
- Codes and Data/MCMC_Query.jl
- __MACOSX/Codes and Data/._MCMC_Query.jl
- Codes and Data/readme.md
- __MACOSX/Codes and Data/._readme.md
- Codes and Data/MCMCUtils.jl
- __MACOSX/Codes and Data/._MCMCUtils.jl
- Codes and Data/DataUtils.jl
- __MACOSX/Codes and Data/._DataUtils.jl
- Codes and Data/ScoringFunctions.jl
- __MACOSX/Codes and Data/._ScoringFunctions.jl
- Codes and Data/Project.toml
- __MACOSX/Codes and Data/._Project.toml
- Codes and Data/BayesianModelMultiProc.jl
- __MACOSX/Codes and Data/._BayesianModelMultiProc.jl
- Codes and Data/Data/
- Codes and Data/Data/.DS_Store
- __MACOSX/Codes and Data/Data/._.DS_Store
- Codes and Data/Data/Tabular/
- Codes and Data/Data/Tabular/.DS_Store
- __MACOSX/Codes and Data/Data/Tabular/._.DS_Store
- Codes and Data/Data/Tabular/creditdefault2005/
- __MACOSX/Codes and Data/Data/Tabular/._creditdefault2005
- Codes and Data/Data/Tabular/iris1988/
- __MACOSX/Codes and Data/Data/Tabular/._iris1988
- Codes and Data/Data/Tabular/stroke/
- __MACOSX/Codes and Data/Data/Tabular/._stroke
- Codes and Data/Data/Tabular/creditfraud/
- __MACOSX/Codes and Data/Data/Tabular/._creditfraud
- Codes and Data/Data/Tabular/coalmineseismicbumps/
- __MACOSX/Codes and Data/Data/Tabular/._coalmineseismicbumps
- Codes and Data/Data/Tabular/adult1994/
- __MACOSX/Codes and Data/Data/Tabular/._adult1994
- Codes and Data/Data/Tabular/banknote2012/
- __MACOSX/Codes and Data/Data/Tabular/._banknote2012
- Codes and Data/Data/Tabular/yeast1996/
- __MACOSX/Codes and Data/Data/Tabular/._yeast1996
- Codes and Data/Data/Tabular/creditdefault2005/.DS_Store
- __MACOSX/Codes and Data/Data/Tabular/creditdefault2005/._.DS_Store
- Codes and Data/Data/Tabular/creditdefault2005/DataSplitting.jl
- __MACOSX/Codes and Data/Data/Tabular/creditdefault2005/._DataSplitting.jl
- Codes and Data/Data/Tabular/creditdefault2005/test.csv
- __MACOSX/Codes and Data/Data/Tabular/creditdefault2005/._test.csv
- Codes and Data/Data/Tabular/creditdefault2005/Network.jl
- __MACOSX/Codes and Data/Data/Tabular/creditdefault2005/._Network.jl
- Codes and Data/Data/Tabular/creditdefault2005/train.csv
- __MACOSX/Codes and Data/Data/Tabular/creditdefault2005/._train.csv
- Codes and Data/Data/Tabular/iris1988/widerNetwork.jl
- Codes and Data/Data/Tabular/iris1988/.DS_Store
- __MACOSX/Codes and Data/Data/Tabular/iris1988/._.DS_Store
- Codes and Data/Data/Tabular/iris1988/DataSplitting.jl
- __MACOSX/Codes and Data/Data/Tabular/iris1988/._DataSplitting.jl
- Codes and Data/Data/Tabular/iris1988/test.csv
- __MACOSX/Codes and Data/Data/Tabular/iris1988/._test.csv
- Codes and Data/Data/Tabular/iris1988/Network.jl
- __MACOSX/Codes and Data/Data/Tabular/iris1988/._Network.jl
- Codes and Data/Data/Tabular/iris1988/train.csv
- __MACOSX/Codes and Data/Data/Tabular/iris1988/._train.csv
- Codes and Data/Data/Tabular/stroke/widerNetwork.jl
- Codes and Data/Data/Tabular/stroke/.DS_Store
- __MACOSX/Codes and Data/Data/Tabular/stroke/._.DS_Store
- Codes and Data/Data/Tabular/stroke/DataSplitting.jl
- __MACOSX/Codes and Data/Data/Tabular/stroke/._DataSplitting.jl
- Codes and Data/Data/Tabular/stroke/test.csv
- __MACOSX/Codes and Data/Data/Tabular/stroke/._test.csv
- Codes and Data/Data/Tabular/stroke/Network.jl
- __MACOSX/Codes and Data/Data/Tabular/stroke/._Network.jl
- Codes and Data/Data/Tabular/stroke/train.csv
- __MACOSX/Codes and Data/Data/Tabular/stroke/._train.csv
- Codes and Data/Data/Tabular/creditfraud/.DS_Store
- __MACOSX/Codes and Data/Data/Tabular/creditfraud/._.DS_Store
- Codes and Data/Data/Tabular/creditfraud/DataSplitting.jl
- __MACOSX/Codes and Data/Data/Tabular/creditfraud/._DataSplitting.jl
- Codes and Data/Data/Tabular/creditfraud/test.csv
- __MACOSX/Codes and Data/Data/Tabular/creditfraud/._test.csv
- Codes and Data/Data/Tabular/creditfraud/Network.jl
- __MACOSX/Codes and Data/Data/Tabular/creditfraud/._Network.jl
- Codes and Data/Data/Tabular/creditfraud/train.csv
- __MACOSX/Codes and Data/Data/Tabular/creditfraud/._train.csv
- Codes and Data/Data/Tabular/coalmineseismicbumps/.DS_Store
- __MACOSX/Codes and Data/Data/Tabular/coalmineseismicbumps/._.DS_Store
- Codes and Data/Data/Tabular/coalmineseismicbumps/DataSplitting.jl
- __MACOSX/Codes and Data/Data/Tabular/coalmineseismicbumps/._DataSplitting.jl
- Codes and Data/Data/Tabular/coalmineseismicbumps/test.csv
- __MACOSX/Codes and Data/Data/Tabular/coalmineseismicbumps/._test.csv
- Codes and Data/Data/Tabular/coalmineseismicbumps/Network.jl
- __MACOSX/Codes and Data/Data/Tabular/coalmineseismicbumps/._Network.jl
- Codes and Data/Data/Tabular/coalmineseismicbumps/train.csv
- __MACOSX/Codes and Data/Data/Tabular/coalmineseismicbumps/._train.csv
- Codes and Data/Data/Tabular/adult1994/.DS_Store
- __MACOSX/Codes and Data/Data/Tabular/adult1994/._.DS_Store
- Codes and Data/Data/Tabular/adult1994/DataSplitting.jl
- __MACOSX/Codes and Data/Data/Tabular/adult1994/._DataSplitting.jl
- Codes and Data/Data/Tabular/adult1994/test.csv
- __MACOSX/Codes and Data/Data/Tabular/adult1994/._test.csv
- Codes and Data/Data/Tabular/adult1994/Network.jl
- __MACOSX/Codes and Data/Data/Tabular/adult1994/._Network.jl
- Codes and Data/Data/Tabular/adult1994/train.csv
- __MACOSX/Codes and Data/Data/Tabular/adult1994/._train.csv
- Codes and Data/Data/Tabular/banknote2012/.DS_Store
- __MACOSX/Codes and Data/Data/Tabular/banknote2012/._.DS_Store
- Codes and Data/Data/Tabular/banknote2012/DataSplitting.jl
- __MACOSX/Codes and Data/Data/Tabular/banknote2012/._DataSplitting.jl
- Codes and Data/Data/Tabular/banknote2012/test.csv
- __MACOSX/Codes and Data/Data/Tabular/banknote2012/._test.csv
- Codes and Data/Data/Tabular/banknote2012/Network.jl
- __MACOSX/Codes and Data/Data/Tabular/banknote2012/._Network.jl
- Codes and Data/Data/Tabular/banknote2012/train.csv
- __MACOSX/Codes and Data/Data/Tabular/banknote2012/._train.csv
- Codes and Data/Data/Tabular/yeast1996/widerNetwork.jl
- Codes and Data/Data/Tabular/yeast1996/.DS_Store
- __MACOSX/Codes and Data/Data/Tabular/yeast1996/._.DS_Store
- Codes and Data/Data/Tabular/yeast1996/DataSplitting.jl
- __MACOSX/Codes and Data/Data/Tabular/yeast1996/._DataSplitting.jl
- Codes and Data/Data/Tabular/yeast1996/test.csv
- __MACOSX/Codes and Data/Data/Tabular/yeast1996/._test.csv
- Codes and Data/Data/Tabular/yeast1996/Network.jl
- __MACOSX/Codes and Data/Data/Tabular/yeast1996/._Network.jl
- Codes and Data/Data/Tabular/yeast1996/train.csv
- __MACOSX/Codes and Data/Data/Tabular/yeast1996/._train.csv
