# Supplementary material for: Layer wise Scaled Gaussian Priors for Markov Chain Monte Carlo Sampled deep Bayesian neural networks
Source: Front Artif Intell. 2025 Apr 25;8:1444891. doi: 10.3389/frai.2025.1444891 (PMC12061901; doi:10.3389/frai.2025.1444891)
Supplement: Supplementary file 1 [file Data_Sheet_1.zip › Codes and Data/AcquisitionFunctions.jl]

using Distributions
using CategoricalArrays

function random_acquisition(pool_size::Int, acquisition_size)
    indices_list = collect(1:pool_size)
    shuffled = shuffle(indices_list)
    return shuffled[1:acquisition_size]
end

function initial_random_acquisition(initial_pool_size, acquisition_size)
    indices_list = collect(1:initial_pool_size)
    shuffled = shuffle(indices_list)
    return shuffled[1:acquisition_size]
end

function top_k_acquisition(pool_scores::Vector, acquisition_size; descending=false, remove_zeros=false, sensitivity = 0.0001)
    df = DataFrame(Scores=pool_scores, Sample_indices=collect(1:lastindex(pool_scores)))
	
	#Binning so that similar samples are sampled only once, one sample per bin
	max_ = maximum(df.Scores)
	min_ = minimum(df.Scores)
	bins = min_:sensitivity:max_
	#using CategoricalArrays
	df.scores_bins = cut(df.Scores, bins, extend=true)
	cut_df = combine(groupby(df, :scores_bins), first)
	
    sorted_df = sort(cut_df, :Scores, rev = descending)
	# CSV.write("./top_k_acquisition_$(descending).csv", sorted_df)
	if remove_zeros
		n_non_zero_scores = count(x->x>sensitivity, sorted_df.Scores)
		if n_non_zero_scores >= acquisition_size
			top_k = sorted_df[1:acquisition_size, :Sample_indices]
		else
			top_k = sorted_df[1:n_non_zero_scores, :Sample_indices]
		end
	else
		top_k = sorted_df[1:acquisition_size, :Sample_indices]
	end
    return top_k
end

function softmax_acquisition(pool_scores::Vector, acquisition_size; β=1.0)
	gumbel_dist = Gumbel(0, β^-1)
	scores=pool_scores .+ rand(gumbel_dist, lastindex(pool_scores))
	df = DataFrame(Scores=scores, Sample_indices=collect(1:lastindex(scores)))
	sorted_df = sort(df, :Scores)
	return sorted_df[1:acquisition_size, :Sample_indices]
end

function power_acquisition(pool_scores::Vector, acquisition_size; β=1.0)
	gumbel_dist = Gumbel(0, β^-1)
    scores = log.(pool_scores) .+ rand(gumbel_dist, lastindex(pool_scores))
    df = DataFrame(Scores=scores, Sample_indices=collect(1:lastindex(scores)))
	# println(log.(pool_scores))
    sorted_df = sort(df, :Scores, rev=true)
	# println(sorted_df)
    return sorted_df[1:acquisition_size, :Sample_indices]
end
