# Supplementary material for: Layer wise Scaled Gaussian Priors for Markov Chain Monte Carlo Sampled deep Bayesian neural networks
Source: Front Artif Intell. 2025 Apr 25;8:1444891. doi: 10.3389/frai.2025.1444891 (PMC12061901; doi:10.3389/frai.2025.1444891)
Supplement: Supplementary file 1 [file Data_Sheet_1.zip › Codes and Data/Manifest.toml]

# This file is machine-generated - editing it directly is not advised

julia_version = "1.9.2"
manifest_format = "2.0"
project_hash = "044202cb18b622f8702c95a576858156f05bfc2b"

[[deps.ANSIColoredPrinters]]
git-tree-sha1 = "574baf8110975760d391c710b6341da1afa48d8c"
uuid = "a4c015fc-c6ff-483c-b24f-f7ea428134e9"
version = "0.0.1"

[[deps.ARFFFiles]]
deps = ["CategoricalArrays", "Dates", "Parsers", "Tables"]
git-tree-sha1 = "e8c8e0a2be6eb4f56b1672e46004463033daa409"
uuid = "da404889-ca92-49ff-9e8b-0aa6b4d38dc8"
version = "1.4.1"

[[deps.AbstractFFTs]]
deps = ["LinearAlgebra"]
git-tree-sha1 = "d92ad398961a3ed262d8bf04a1a2b8340f915fef"
uuid = "621f4979-c628-5d54-868e-fcf4e3e8185c"
version = "1.5.0"
weakdeps = ["ChainRulesCore", "Test"]

    [deps.AbstractFFTs.extensions]
    AbstractFFTsChainRulesCoreExt = "ChainRulesCore"
    AbstractFFTsTestExt = "Test"

[[deps.AbstractMCMC]]
deps = ["BangBang", "ConsoleProgressMonitor", "Distributed", "LogDensityProblems", "Logging", "LoggingExtras", "ProgressLogging", "Random", "StatsBase", "TerminalLoggers", "Transducers"]
git-tree-sha1 = "87e63dcb990029346b091b170252f3c416568afc"
uuid = "80f14c24-f653-4e6a-9b94-39d6b0f70001"
version = "4.4.2"

[[deps.AbstractPPL]]
deps = ["AbstractMCMC", "DensityInterface", "Random", "Setfield", "SparseArrays"]
git-tree-sha1 = "caa9b62583577b0d6b222f11f54aa29fabbdb5ca"
uuid = "7a57a42e-76ec-4ea3-a279-07e840d6d9cf"
version = "0.6.2"

[[deps.AbstractTrees]]
git-tree-sha1 = "faa260e4cb5aba097a73fab382dd4b5819d8ec8c"
uuid = "1520ce14-60c1-5f80-bbc7-55ef81b5835c"
version = "0.4.4"

[[deps.Adapt]]
deps = ["LinearAlgebra", "Requires"]
git-tree-sha1 = "02f731463748db57cc2ebfbd9fbc9ce8280d3433"
uuid = "79e6a3ab-5dfb-504d-930d-738a2a938a0e"
version = "3.7.1"
weakdeps = ["StaticArrays"]

    [deps.Adapt.extensions]
    AdaptStaticArraysExt = "StaticArrays"

[[deps.AdvancedHMC]]
deps = ["AbstractMCMC", "ArgCheck", "DocStringExtensions", "InplaceOps", "LinearAlgebra", "LogDensityProblems", "LogDensityProblemsAD", "ProgressMeter", "Random", "Requires", "Setfield", "SimpleUnPack", "Statistics", "StatsBase", "StatsFuns"]
git-tree-sha1 = "acbe805c3078ba0057bb56985248bd66bce016b1"
uuid = "0bf59076-c3b1-5ca4-86bd-e02cd72cde3d"
version = "0.5.5"

    [deps.AdvancedHMC.extensions]
    AdvancedHMCCUDAExt = "CUDA"
    AdvancedHMCMCMCChainsExt = "MCMCChains"
    AdvancedHMCOrdinaryDiffEqExt = "OrdinaryDiffEq"

    [deps.AdvancedHMC.weakdeps]
    CUDA = "052768ef-5323-5732-b1bb-66c8b64840ba"
    MCMCChains = "c7f686f2-ff18-58e9-bc7b-31028e88f75d"
    OrdinaryDiffEq = "1dea7af3-3e70-54e6-95c3-0bf5283fa5ed"

[[deps.AdvancedMH]]
deps = ["AbstractMCMC", "Distributions", "FillArrays", "LinearAlgebra", "LogDensityProblems", "Random", "Requires"]
git-tree-sha1 = "b2a1602952739e589cf5e2daff1274a49f22c9a4"
uuid = "5b7e9947-ddc0-4b3f-9b55-0d8042f74170"
version = "0.7.5"
weakdeps = ["DiffResults", "ForwardDiff", "MCMCChains", "StructArrays"]

    [deps.AdvancedMH.extensions]
    AdvancedMHForwardDiffExt = ["DiffResults", "ForwardDiff"]
    AdvancedMHMCMCChainsExt = "MCMCChains"
    AdvancedMHStructArraysExt = "StructArrays"

[[deps.AdvancedPS]]
deps = ["AbstractMCMC", "Distributions", "Libtask", "Random", "Random123", "StatsFuns"]
git-tree-sha1 = "4d73400b3583147b1b639794696c78202a226584"
uuid = "576499cb-2369-40b2-a588-c64705576edc"
version = "0.4.3"

[[deps.AdvancedVI]]
deps = ["Bijectors", "Distributions", "DistributionsAD", "DocStringExtensions", "ForwardDiff", "LinearAlgebra", "ProgressMeter", "Random", "Requires", "StatsBase", "StatsFuns", "Tracker"]
git-tree-sha1 = "1f919a9c59cf3dfc68b64c22c453a2e356fca473"
uuid = "b5ca4192-6429-45e5-a2d9-87aec30a685c"
version = "0.2.4"

[[deps.ArgCheck]]
git-tree-sha1 = "a3a402a35a2f7e0b87828ccabbd5ebfbebe356b4"
uuid = "dce04be8-c92d-5529-be00-80e4d2c0e197"
version = "2.3.0"

[[deps.ArgTools]]
uuid = "0dad84c5-d112-42e6-8d28-ef12dabb789f"
version = "1.1.1"

[[deps.ArnoldiMethod]]
deps = ["LinearAlgebra", "Random", "StaticArrays"]
git-tree-sha1 = "62e51b39331de8911e4a7ff6f5aaf38a5f4cc0ae"
uuid = "ec485272-7323-5ecc-a04f-4719b315124d"
version = "0.2.0"

[[deps.Arpack]]
deps = ["Arpack_jll", "Libdl", "LinearAlgebra", "Logging"]
git-tree-sha1 = "9b9b347613394885fd1c8c7729bfc60528faa436"
uuid = "7d9fca2a-8960-54d3-9f78-7d1dccf2cb97"
version = "0.5.4"

[[deps.Arpack_jll]]
deps = ["Artifacts", "CompilerSupportLibraries_jll", "JLLWrappers", "Libdl", "OpenBLAS_jll", "Pkg"]
git-tree-sha1 = "5ba6c757e8feccf03a1554dfaf3e26b3cfc7fd5e"
uuid = "68821587-b530-5797-8361-c406ea357684"
version = "3.5.1+1"

[[deps.ArrayInterface]]
deps = ["IfElse", "LinearAlgebra", "Requires", "SparseArrays", "Static"]
git-tree-sha1 = "d84c956c4c0548b4caf0e4e96cf5b6494b5b1529"
uuid = "4fba245c-0d91-5ea0-9b3e-6abc04ee57a9"
version = "3.1.32"

[[deps.ArrayInterfaceCore]]
deps = ["LinearAlgebra", "SnoopPrecompile", "SparseArrays", "SuiteSparse"]
git-tree-sha1 = "e5f08b5689b1aad068e01751889f2f615c7db36d"
uuid = "30b0a656-2188-435a-8636-2ec0e6a096e2"
version = "0.1.29"

[[deps.ArrayLayouts]]
deps = ["FillArrays", "LinearAlgebra"]
git-tree-sha1 = "af43df5704827c8618afd36eb56fcab20d3041ee"
uuid = "4c555306-a7a7-4459-81d9-ec55ddd5c99a"
version = "1.4.3"
weakdeps = ["SparseArrays"]

    [deps.ArrayLayouts.extensions]
    ArrayLayoutsSparseArraysExt = "SparseArrays"

[[deps.Artifacts]]
uuid = "56f22d72-fd6d-98f1-02f0-08ddc0907c33"

[[deps.Atomix]]
deps = ["UnsafeAtomics"]
git-tree-sha1 = "c06a868224ecba914baa6942988e2f2aade419be"
uuid = "a9b6321e-bd34-4604-b9c9-b65b8de01458"
version = "0.1.0"

[[deps.AxisAlgorithms]]
deps = ["LinearAlgebra", "Random", "SparseArrays", "WoodburyMatrices"]
git-tree-sha1 = "66771c8d21c8ff5e3a93379480a2307ac36863f7"
uuid = "13072b0f-2c55-5437-9ae7-d433b7a33950"
version = "1.0.1"

[[deps.AxisArrays]]
deps = ["Dates", "IntervalSets", "IterTools", "RangeArrays"]
git-tree-sha1 = "16351be62963a67ac4083f748fdb3cca58bfd52f"
uuid = "39de3d68-74b9-583c-8d2d-e117c070f3a9"
version = "0.4.7"

[[deps.BFloat16s]]
deps = ["LinearAlgebra", "Printf", "Random", "Test"]
git-tree-sha1 = "dbf84058d0a8cbbadee18d25cf606934b22d7c66"
uuid = "ab4f0b2a-ad5b-11e8-123f-65d77653426b"
version = "0.4.2"

[[deps.BSON]]
git-tree-sha1 = "2208958832d6e1b59e49f53697483a84ca8d664e"
uuid = "fbb218c0-5317-5bc6-957e-2ee96dd4b1f0"
version = "0.3.7"

[[deps.BangBang]]
deps = ["Compat", "ConstructionBase", "InitialValues", "LinearAlgebra", "Requires", "Setfield", "Tables"]
git-tree-sha1 = "e28912ce94077686443433c2800104b061a827ed"
uuid = "198e06fe-97b7-11e9-32a5-e1d131e6ad66"
version = "0.3.39"

    [deps.BangBang.extensions]
    BangBangChainRulesCoreExt = "ChainRulesCore"
    BangBangDataFramesExt = "DataFrames"
    BangBangStaticArraysExt = "StaticArrays"
    BangBangStructArraysExt = "StructArrays"
    BangBangTypedTablesExt = "TypedTables"

    [deps.BangBang.weakdeps]
    ChainRulesCore = "d360d2e6-b24c-11e9-a2a3-2a2ae2dbcce4"
    DataFrames = "a93c6f00-e57d-5684-b7b6-d8193f3e46c0"
    StaticArrays = "90137ffa-7385-5640-81b9-e52037218182"
    StructArrays = "09ab397b-f2b6-538f-b94a-2f83cf4a842a"
    TypedTables = "9d95f2ec-7b3d-5a63-8d20-e2491e220bb9"

[[deps.Base64]]
uuid = "2a0f44e3-6c83-55bd-87e4-b1978d98bd5f"

[[deps.Baselet]]
git-tree-sha1 = "aebf55e6d7795e02ca500a689d326ac979aaf89e"
uuid = "9718e550-a3fa-408a-8086-8db961cd8217"
version = "0.1.1"

[[deps.BayesNets]]
deps = ["DataFrames", "DataStructures", "Dates", "Discretizers", "Distributions", "Documenter", "GraphPlot", "Graphs", "IterTools", "LightXML", "LinearAlgebra", "Parameters", "Printf", "Random", "Reexport", "Requires", "SparseArrays", "SpecialFunctions", "Statistics", "StatsBase"]
git-tree-sha1 = "abab9d9defd69fca645ea025088e67a745e8d0b8"
uuid = "ba4760a4-c768-5bed-964b-cf806dc591cb"
version = "3.4.1"

[[deps.Bijectors]]
deps = ["ArgCheck", "ChainRules", "ChainRulesCore", "ChangesOfVariables", "Compat", "Distributions", "Functors", "InverseFunctions", "IrrationalConstants", "LinearAlgebra", "LogExpFunctions", "MappedArrays", "Random", "Reexport", "Requires", "Roots", "SparseArrays", "Statistics"]
git-tree-sha1 = "8eacff457e5b8c13a97848484ad650dabbffa0fc"
uuid = "76274a88-744f-5084-9051-94815aaf08c4"
version = "0.13.7"
weakdeps = ["DistributionsAD", "ForwardDiff", "LazyArrays", "ReverseDiff", "Tracker", "Zygote"]

    [deps.Bijectors.extensions]
    BijectorsDistributionsADExt = "DistributionsAD"
    BijectorsForwardDiffExt = "ForwardDiff"
    BijectorsLazyArraysExt = "LazyArrays"
    BijectorsReverseDiffExt = "ReverseDiff"
    BijectorsTrackerExt = "Tracker"
    BijectorsZygoteExt = "Zygote"

[[deps.BitFlags]]
git-tree-sha1 = "43b1a4a8f797c1cddadf60499a8a077d4af2cd2d"
uuid = "d1d4a3ce-64b1-5f1a-9ba4-7e7e69966f35"
version = "0.1.7"

[[deps.Bzip2_jll]]
deps = ["Artifacts", "JLLWrappers", "Libdl", "Pkg"]
git-tree-sha1 = "19a35467a82e236ff51bc17a3a44b69ef35185a2"
uuid = "6e34b625-4abd-537c-b88f-471c36dfa7a0"
version = "1.0.8+0"

[[deps.CEnum]]
git-tree-sha1 = "eb4cb44a499229b3b8426dcfb5dd85333951ff90"
uuid = "fa961155-64e5-5f13-b03f-caf6b980ea82"
version = "0.4.2"

[[deps.CSV]]
deps = ["CodecZlib", "Dates", "FilePathsBase", "InlineStrings", "Mmap", "Parsers", "PooledArrays", "PrecompileTools", "SentinelArrays", "Tables", "Unicode", "WeakRefStrings", "WorkerUtilities"]
git-tree-sha1 = "44dbf560808d49041989b8a96cae4cffbeb7966a"
uuid = "336ed68f-0bac-5ca0-87d4-7b16caf5d00b"
version = "0.10.11"

[[deps.CUDA]]
deps = ["AbstractFFTs", "Adapt", "BFloat16s", "CEnum", "CUDA_Driver_jll", "CUDA_Runtime_Discovery", "CUDA_Runtime_jll", "ExprTools", "GPUArrays", "GPUCompiler", "KernelAbstractions", "LLVM", "LazyArtifacts", "Libdl", "LinearAlgebra", "Logging", "Preferences", "Printf", "Random", "Random123", "RandomNumbers", "Reexport", "Requires", "SparseArrays", "SpecialFunctions", "UnsafeAtomicsLLVM"]
git-tree-sha1 = "968c1365e2992824c3e7a794e30907483f8469a9"
uuid = "052768ef-5323-5732-b1bb-66c8b64840ba"
version = "4.4.1"

[[deps.CUDA_Driver_jll]]
deps = ["Artifacts", "JLLWrappers", "LazyArtifacts", "Libdl", "Pkg"]
git-tree-sha1 = "498f45593f6ddc0adff64a9310bb6710e851781b"
uuid = "4ee394cb-3365-5eb0-8335-949819d2adfc"
version = "0.5.0+1"

[[deps.CUDA_Runtime_Discovery]]
deps = ["Libdl"]
git-tree-sha1 = "bcc4a23cbbd99c8535a5318455dcf0f2546ec536"
uuid = "1af6417a-86b4-443c-805f-a4643ffb695f"
version = "0.2.2"

[[deps.CUDA_Runtime_jll]]
deps = ["Artifacts", "CUDA_Driver_jll", "JLLWrappers", "LazyArtifacts", "Libdl", "TOML"]
git-tree-sha1 = "5248d9c45712e51e27ba9b30eebec65658c6ce29"
uuid = "76a88914-d11a-5bdc-97e0-2f5a05c973a2"
version = "0.6.0+0"

[[deps.CUDNN_jll]]
deps = ["Artifacts", "CUDA_Runtime_jll", "JLLWrappers", "LazyArtifacts", "Libdl", "TOML"]
git-tree-sha1 = "75923dce4275ead3799b238e10178a68c07dbd3b"
uuid = "62b44479-cb7b-5706-934f-f13b2eb2e645"
version = "8.9.4+0"

[[deps.Cairo]]
deps = ["Cairo_jll", "Colors", "Glib_jll", "Graphics", "Libdl", "Pango_jll"]
git-tree-sha1 = "d0b3f8b4ad16cb0a2988c6788646a5e6a17b6b1b"
uuid = "159f3aea-2a34-519c-b102-8c37f9878175"
version = "1.0.5"

[[deps.Cairo_jll]]
deps = ["Artifacts", "Bzip2_jll", "CompilerSupportLibraries_jll", "Fontconfig_jll", "FreeType2_jll", "Glib_jll", "JLLWrappers", "LZO_jll", "Libdl", "Pixman_jll", "Pkg", "Xorg_libXext_jll", "Xorg_libXrender_jll", "Zlib_jll", "libpng_jll"]
git-tree-sha1 = "4b859a208b2397a7a623a03449e4636bdb17bcf2"
uuid = "83423d85-b0ee-5818-9007-b63ccbeb887a"
version = "1.16.1+1"

[[deps.Calculus]]
deps = ["LinearAlgebra"]
git-tree-sha1 = "f641eb0a4f00c343bbc32346e1217b86f3ce9dad"
uuid = "49dc2e85-a5d0-5ad3-a950-438e2897f1b9"
version = "0.5.1"

[[deps.CategoricalArrays]]
deps = ["DataAPI", "Future", "Missings", "Printf", "Requires", "Statistics", "Unicode"]
git-tree-sha1 = "1568b28f91293458345dabba6a5ea3f183250a61"
uuid = "324d7699-5711-5eae-9e2f-1d82baa6b597"
version = "0.10.8"
weakdeps = ["JSON", "RecipesBase", "SentinelArrays", "StructTypes"]

    [deps.CategoricalArrays.extensions]
    CategoricalArraysJSONExt = "JSON"
    CategoricalArraysRecipesBaseExt = "RecipesBase"
    CategoricalArraysSentinelArraysExt = "SentinelArrays"
    CategoricalArraysStructTypesExt = "StructTypes"

[[deps.CategoricalDistributions]]
deps = ["CategoricalArrays", "Distributions", "Missings", "OrderedCollections", "Random", "ScientificTypes"]
git-tree-sha1 = "3124343a1b0c9a2f5fdc1d9bcc633ba11735a4c4"
uuid = "af321ab8-2d2e-40a6-b165-3d674595d28e"
version = "0.1.13"

    [deps.CategoricalDistributions.extensions]
    UnivariateFiniteDisplayExt = "UnicodePlots"

    [deps.CategoricalDistributions.weakdeps]
    UnicodePlots = "b8865327-cd53-5732-bb35-84acbb429228"

[[deps.ChainRules]]
deps = ["Adapt", "ChainRulesCore", "Compat", "Distributed", "GPUArraysCore", "IrrationalConstants", "LinearAlgebra", "Random", "RealDot", "SparseArrays", "SparseInverseSubset", "Statistics", "StructArrays", "SuiteSparse"]
git-tree-sha1 = "7e4f5593e7e1ab923cebc5414f6d5433872cdd19"
uuid = "082447d4-558c-5d27-93f4-14fc19e9eca2"
version = "1.56.0"

[[deps.ChainRulesCore]]
deps = ["Compat", "LinearAlgebra"]
git-tree-sha1 = "e0af648f0692ec1691b5d094b8724ba1346281cf"
uuid = "d360d2e6-b24c-11e9-a2a3-2a2ae2dbcce4"
version = "1.18.0"
weakdeps = ["SparseArrays"]

    [deps.ChainRulesCore.extensions]
    ChainRulesCoreSparseArraysExt = "SparseArrays"

[[deps.ChangesOfVariables]]
deps = ["LinearAlgebra", "Test"]
git-tree-sha1 = "2fba81a302a7be671aefe194f0525ef231104e7f"
uuid = "9e997f8a-9a97-42d5-a9f1-ce6bfc15e2c0"
version = "0.1.8"
weakdeps = ["InverseFunctions"]

    [deps.ChangesOfVariables.extensions]
    ChangesOfVariablesInverseFunctionsExt = "InverseFunctions"

[[deps.CodeTracking]]
deps = ["InteractiveUtils", "UUIDs"]
git-tree-sha1 = "c0216e792f518b39b22212127d4a84dc31e4e386"
uuid = "da1fd8a2-8d9e-5ec2-8556-3022fb5608a2"
version = "1.3.5"

[[deps.CodecZlib]]
deps = ["TranscodingStreams", "Zlib_jll"]
git-tree-sha1 = "cd67fc487743b2f0fd4380d4cbd3a24660d0eec8"
uuid = "944b1d66-785c-5afd-91f1-9de20f533193"
version = "0.7.3"

[[deps.ColorSchemes]]
deps = ["ColorTypes", "ColorVectorSpace", "Colors", "FixedPointNumbers", "PrecompileTools", "Random"]
git-tree-sha1 = "67c1f244b991cad9b0aa4b7540fb758c2488b129"
uuid = "35d6a980-a343-548e-a6ea-1d62b119f2f4"
version = "3.24.0"

[[deps.ColorTypes]]
deps = ["FixedPointNumbers", "Random"]
git-tree-sha1 = "eb7f0f8307f71fac7c606984ea5fb2817275d6e4"
uuid = "3da002f7-5984-5a60-b8a6-cbb66c0b333f"
version = "0.11.4"

[[deps.ColorVectorSpace]]
deps = ["ColorTypes", "FixedPointNumbers", "LinearAlgebra", "Requires", "Statistics", "TensorCore"]
git-tree-sha1 = "a1f44953f2382ebb937d60dafbe2deea4bd23249"
uuid = "c3611d14-8923-5661-9e6a-0046d554d3a4"
version = "0.10.0"
weakdeps = ["SpecialFunctions"]

    [deps.ColorVectorSpace.extensions]
    SpecialFunctionsExt = "SpecialFunctions"

[[deps.Colors]]
deps = ["ColorTypes", "FixedPointNumbers", "Reexport"]
git-tree-sha1 = "fc08e5930ee9a4e03f84bfb5211cb54e7769758a"
uuid = "5ae59095-9a9b-59fe-a467-6f913c188581"
version = "0.12.10"

[[deps.Combinatorics]]
git-tree-sha1 = "08c8b6831dc00bfea825826be0bc8336fc369860"
uuid = "861a8166-3701-5b0c-9a16-15d98fcdc6aa"
version = "1.0.2"

[[deps.CommonSolve]]
git-tree-sha1 = "0eee5eb66b1cf62cd6ad1b460238e60e4b09400c"
uuid = "38540f10-b2f7-11e9-35d8-d573e4eb0ff2"
version = "0.2.4"

[[deps.CommonSubexpressions]]
deps = ["MacroTools", "Test"]
git-tree-sha1 = "7b8a93dba8af7e3b42fecabf646260105ac373f7"
uuid = "bbf7d656-a473-5ed7-a52c-81e309532950"
version = "0.3.0"

[[deps.Compat]]
deps = ["UUIDs"]
git-tree-sha1 = "8a62af3e248a8c4bad6b32cbbe663ae02275e32c"
uuid = "34da2185-b29b-5c13-b0c7-acf172513d20"
version = "4.10.0"
weakdeps = ["Dates", "LinearAlgebra"]

    [deps.Compat.extensions]
    CompatLinearAlgebraExt = "LinearAlgebra"

[[deps.CompilerSupportLibraries_jll]]
deps = ["Artifacts", "Libdl"]
uuid = "e66e0078-7015-5450-92f7-15fbd957f2ae"
version = "1.0.5+0"

[[deps.ComplexityMeasures]]
deps = ["Combinatorics", "DelayEmbeddings", "Distances", "FFTW", "LinearAlgebra", "Neighborhood", "QuadGK", "Random", "Reexport", "Scratch", "SparseArrays", "SpecialFunctions", "StateSpaceSets", "StaticArrays", "Statistics", "Wavelets"]
git-tree-sha1 = "089a7d5d1c07315c3bb67ef5d279d0d39cc7fae4"
uuid = "ab4b797d-85ee-42ba-b621-05d793b346a2"
version = "2.8.0"

[[deps.Compose]]
deps = ["Base64", "Colors", "DataStructures", "Dates", "IterTools", "JSON", "LinearAlgebra", "Measures", "Printf", "Random", "Requires", "Statistics", "UUIDs"]
git-tree-sha1 = "bf6570a34c850f99407b494757f5d7ad233a7257"
uuid = "a81c6b42-2e10-5240-aca2-a61377ecd94b"
version = "0.9.5"

[[deps.CompositionsBase]]
git-tree-sha1 = "802bb88cd69dfd1509f6670416bd4434015693ad"
uuid = "a33af91c-f02d-484b-be07-31d278c5ca2b"
version = "0.1.2"
weakdeps = ["InverseFunctions"]

    [deps.CompositionsBase.extensions]
    CompositionsBaseInverseFunctionsExt = "InverseFunctions"

[[deps.ComputationalResources]]
git-tree-sha1 = "52cb3ec90e8a8bea0e62e275ba577ad0f74821f7"
uuid = "ed09eef8-17a6-5b46-8889-db040fac31e3"
version = "0.3.2"

[[deps.ConcurrentUtilities]]
deps = ["Serialization", "Sockets"]
git-tree-sha1 = "8cfa272e8bdedfa88b6aefbbca7c19f1befac519"
uuid = "f0e56b4a-5159-44fe-b623-3e5288b988bb"
version = "2.3.0"

[[deps.ConsoleProgressMonitor]]
deps = ["Logging", "ProgressMeter"]
git-tree-sha1 = "3ab7b2136722890b9af903859afcf457fa3059e8"
uuid = "88cd18e8-d9cc-4ea6-8889-5259c0d15c8b"
version = "0.1.2"

[[deps.ConstructionBase]]
deps = ["LinearAlgebra"]
git-tree-sha1 = "c53fc348ca4d40d7b371e71fd52251839080cbc9"
uuid = "187b0558-2788-49d3-abe0-74a17ed4e7c9"
version = "1.5.4"
weakdeps = ["IntervalSets", "StaticArrays"]

    [deps.ConstructionBase.extensions]
    ConstructionBaseIntervalSetsExt = "IntervalSets"
    ConstructionBaseStaticArraysExt = "StaticArrays"

[[deps.ContextVariablesX]]
deps = ["Compat", "Logging", "UUIDs"]
git-tree-sha1 = "25cc3803f1030ab855e383129dcd3dc294e322cc"
uuid = "6add18c4-b38d-439d-96f6-d6bc489c04c5"
version = "0.1.3"

[[deps.Contour]]
git-tree-sha1 = "d05d9e7b7aedff4e5b51a029dced05cfb6125781"
uuid = "d38c429a-6771-53c6-b99e-75d170b6e991"
version = "0.6.2"

[[deps.CoupledFields]]
deps = ["LinearAlgebra", "Statistics", "StatsBase"]
git-tree-sha1 = "6c9671364c68c1158ac2524ac881536195b7e7bc"
uuid = "7ad07ef1-bdf2-5661-9d2b-286fd4296dac"
version = "0.2.0"

[[deps.Crayons]]
git-tree-sha1 = "249fe38abf76d48563e2f4556bebd215aa317e15"
uuid = "a8cc5b0e-0ffa-5ad4-8c14-923d3ee1735f"
version = "4.1.1"

[[deps.DSP]]
deps = ["Compat", "FFTW", "IterTools", "LinearAlgebra", "Polynomials", "Random", "Reexport", "SpecialFunctions", "Statistics"]
git-tree-sha1 = "f7f4319567fe769debfcf7f8c03d8da1dd4e2fb0"
uuid = "717857b8-e6f2-59f4-9121-6e50c889abd2"
version = "0.7.9"

[[deps.DataAPI]]
git-tree-sha1 = "8da84edb865b0b5b0100c0666a9bc9a0b71c553c"
uuid = "9a962f9c-6df0-11e9-0e5d-c546b8b5ee8a"
version = "1.15.0"

[[deps.DataFrames]]
deps = ["Compat", "DataAPI", "DataStructures", "Future", "InlineStrings", "InvertedIndices", "IteratorInterfaceExtensions", "LinearAlgebra", "Markdown", "Missings", "PooledArrays", "PrecompileTools", "PrettyTables", "Printf", "REPL", "Random", "Reexport", "SentinelArrays", "SortingAlgorithms", "Statistics", "TableTraits", "Tables", "Unicode"]
git-tree-sha1 = "04c738083f29f86e62c8afc341f0967d8717bdb8"
uuid = "a93c6f00-e57d-5684-b7b6-d8193f3e46c0"
version = "1.6.1"

[[deps.DataStructures]]
deps = ["Compat", "InteractiveUtils", "OrderedCollections"]
git-tree-sha1 = "3dbd312d370723b6bb43ba9d02fc36abade4518d"
uuid = "864edb3b-99cc-5e75-8d2d-829cb0a9cfe8"
version = "0.18.15"

[[deps.DataValueInterfaces]]
git-tree-sha1 = "bfc1187b79289637fa0ef6d4436ebdfe6905cbd6"
uuid = "e2d170a0-9d28-54be-80f0-106bbe20a464"
version = "1.0.0"

[[deps.Dates]]
deps = ["Printf"]
uuid = "ade2ca70-3891-5945-98fb-dc099432e06a"

[[deps.DefineSingletons]]
git-tree-sha1 = "0fba8b706d0178b4dc7fd44a96a92382c9065c2c"
uuid = "244e2a9f-e319-4986-a169-4d1fe445cd52"
version = "0.1.2"

[[deps.DelayEmbeddings]]
deps = ["Distances", "Distributions", "LinearAlgebra", "Neighborhood", "Random", "Reexport", "StateSpaceSets", "Statistics", "StatsBase"]
git-tree-sha1 = "c6212fdc1cfacc78a5c537aea0a16b961a0239f4"
uuid = "5732040d-69e3-5649-938a-b6b4f237613f"
version = "2.7.4"

[[deps.DelimitedFiles]]
deps = ["Mmap"]
git-tree-sha1 = "9e2f36d3c96a820c678f2f1f1782582fcf685bae"
uuid = "8bb1440f-4735-579b-a4ab-409b98df4dab"
version = "1.9.1"

[[deps.DensityInterface]]
deps = ["InverseFunctions", "Test"]
git-tree-sha1 = "80c3e8639e3353e5d2912fb3a1916b8455e2494b"
uuid = "b429d917-457f-4dbc-8f4c-0cc954292b1d"
version = "0.4.0"

[[deps.DiffResults]]
deps = ["StaticArraysCore"]
git-tree-sha1 = "782dd5f4561f5d267313f23853baaaa4c52ea621"
uuid = "163ba53b-c6d8-5494-b064-1a9d43ac40c5"
version = "1.1.0"

[[deps.DiffRules]]
deps = ["IrrationalConstants", "LogExpFunctions", "NaNMath", "Random", "SpecialFunctions"]
git-tree-sha1 = "23163d55f885173722d1e4cf0f6110cdbaf7e272"
uuid = "b552c78f-8df3-52c6-915a-8e097449b14b"
version = "1.15.1"

[[deps.Discretizers]]
deps = ["DataStructures", "SpecialFunctions", "Statistics", "StatsBase"]
git-tree-sha1 = "88a41c96d120c5b76a549601e5800c5743715184"
uuid = "6e83dbb3-75ca-525b-8ae2-3751f0dd50b4"
version = "3.2.2"

[[deps.Distances]]
deps = ["LinearAlgebra", "Statistics", "StatsAPI"]
git-tree-sha1 = "5225c965635d8c21168e32a12954675e7bea1151"
uuid = "b4f34e82-e78d-54a5-968a-f98e89d6e8f7"
version = "0.10.10"
weakdeps = ["ChainRulesCore", "SparseArrays"]

    [deps.Distances.extensions]
    DistancesChainRulesCoreExt = "ChainRulesCore"
    DistancesSparseArraysExt = "SparseArrays"

[[deps.Distributed]]
deps = ["Random", "Serialization", "Sockets"]
uuid = "8ba89e20-285c-5b6f-9357-94700520ee1b"

[[deps.Distributions]]
deps = ["FillArrays", "LinearAlgebra", "PDMats", "Printf", "QuadGK", "Random", "SpecialFunctions", "Statistics", "StatsAPI", "StatsBase", "StatsFuns", "Test"]
git-tree-sha1 = "3d5873f811f582873bb9871fc9c451784d5dc8c7"
uuid = "31c24e10-a181-5473-b8eb-7969acd0382f"
version = "0.25.102"
weakdeps = ["ChainRulesCore", "DensityInterface"]

    [deps.Distributions.extensions]
    DistributionsChainRulesCoreExt = "ChainRulesCore"
    DistributionsDensityInterfaceExt = "DensityInterface"

[[deps.DistributionsAD]]
deps = ["Adapt", "ChainRules", "ChainRulesCore", "Compat", "Distributions", "FillArrays", "LinearAlgebra", "PDMats", "Random", "Requires", "SpecialFunctions", "StaticArrays", "StatsFuns", "ZygoteRules"]
git-tree-sha1 = "d61f08c7bd15c5ab215fd7a2eb61c1ae15d8ff5e"
uuid = "ced4e74d-a319-5a8a-b0ac-84af2272839c"
version = "0.6.53"
weakdeps = ["ForwardDiff", "LazyArrays", "ReverseDiff", "Tracker"]

    [deps.DistributionsAD.extensions]
    DistributionsADForwardDiffExt = "ForwardDiff"
    DistributionsADLazyArraysExt = "LazyArrays"
    DistributionsADReverseDiffExt = "ReverseDiff"
    DistributionsADTrackerExt = "Tracker"

[[deps.DocStringExtensions]]
deps = ["LibGit2"]
git-tree-sha1 = "b19534d1895d702889b219c382a6e18010797f0b"
uuid = "ffbed154-4ef7-542d-bbb7-c09d3a79fcae"
version = "0.8.6"

[[deps.Documenter]]
deps = ["ANSIColoredPrinters", "Base64", "Dates", "DocStringExtensions", "IOCapture", "InteractiveUtils", "JSON", "LibGit2", "Logging", "Markdown", "REPL", "Test", "Unicode"]
git-tree-sha1 = "39fd748a73dce4c05a9655475e437170d8fb1b67"
uuid = "e30172f5-a6a5-5a46-863b-614d45cd2de4"
version = "0.27.25"

[[deps.Downloads]]
deps = ["ArgTools", "FileWatching", "LibCURL", "NetworkOptions"]
uuid = "f43a241f-c20a-4ad4-852c-f6b1247861c6"
version = "1.6.0"

[[deps.DualNumbers]]
deps = ["Calculus", "NaNMath", "SpecialFunctions"]
git-tree-sha1 = "5837a837389fccf076445fce071c8ddaea35a566"
uuid = "fa6b7ba4-c1ee-5f82-b5fc-ecf0adba8f74"
version = "0.6.8"

[[deps.DynamicPPL]]
deps = ["AbstractMCMC", "AbstractPPL", "BangBang", "Bijectors", "ChainRulesCore", "Compat", "ConstructionBase", "Distributions", "DocStringExtensions", "LinearAlgebra", "LogDensityProblems", "MacroTools", "OrderedCollections", "Random", "Requires", "Setfield", "Test", "ZygoteRules"]
git-tree-sha1 = "50a718301941d4ec4f391aa845ee434fce2dbe2e"
uuid = "366bfd00-2699-11ea-058f-f148b4cae6d8"
version = "0.23.21"
weakdeps = ["MCMCChains"]

    [deps.DynamicPPL.extensions]
    DynamicPPLMCMCChainsExt = ["MCMCChains"]

[[deps.EarlyStopping]]
deps = ["Dates", "Statistics"]
git-tree-sha1 = "98fdf08b707aaf69f524a6cd0a67858cefe0cfb6"
uuid = "792122b4-ca99-40de-a6bc-6742525f08b6"
version = "0.3.0"

[[deps.EllipticalSliceSampling]]
deps = ["AbstractMCMC", "ArrayInterfaceCore", "Distributions", "Random", "Statistics"]
git-tree-sha1 = "4cda4527e990c0cc201286e0a0bfbbce00abcfc2"
uuid = "cad2338a-1db2-11e9-3401-43bc07c9ede2"
version = "1.0.0"

[[deps.EnumX]]
git-tree-sha1 = "bdb1942cd4c45e3c678fd11569d5cccd80976237"
uuid = "4e289a0a-7415-4d19-859d-a7e5c4648b56"
version = "1.0.4"

[[deps.EpollShim_jll]]
deps = ["Artifacts", "JLLWrappers", "Libdl"]
git-tree-sha1 = "8e9441ee83492030ace98f9789a654a6d0b1f643"
uuid = "2702e6a9-849d-5ed8-8c21-79e8b8f9ee43"
version = "0.0.20230411+0"

[[deps.EvalMetrics]]
deps = ["DocStringExtensions", "RecipesBase", "Reexport", "Statistics", "StatsBase"]
git-tree-sha1 = "08edf9183b70a0a8c075e6bb855561967c84abac"
uuid = "251d5f9e-10c1-4699-ba24-e0ad168fa3e4"
version = "0.2.1"

[[deps.ExceptionUnwrapping]]
deps = ["Test"]
git-tree-sha1 = "e90caa41f5a86296e014e148ee061bd6c3edec96"
uuid = "460bff9d-24e4-43bc-9d9f-a8973cb893f4"
version = "0.1.9"

[[deps.Expat_jll]]
deps = ["Artifacts", "JLLWrappers", "Libdl"]
git-tree-sha1 = "4558ab818dcceaab612d1bb8c19cee87eda2b83c"
uuid = "2e619515-83b5-522b-bb60-26c02a35a201"
version = "2.5.0+0"

[[deps.ExprTools]]
git-tree-sha1 = "27415f162e6028e81c72b82ef756bf321213b6ec"
uuid = "e2ba6199-217a-4e67-a87a-7c52f15ade04"
version = "0.1.10"

[[deps.EzXML]]
deps = ["Printf", "XML2_jll"]
git-tree-sha1 = "0fa3b52a04a4e210aeb1626def9c90df3ae65268"
uuid = "8f5d6c58-4d21-5cfd-889c-e3ad7ee6a615"
version = "1.1.0"

[[deps.FFMPEG]]
deps = ["FFMPEG_jll"]
git-tree-sha1 = "b57e3acbe22f8484b4b5ff66a7499717fe1a9cc8"
uuid = "c87230d0-a227-11e9-1b43-d7ebe4e7570a"
version = "0.4.1"

[[deps.FFMPEG_jll]]
deps = ["Artifacts", "Bzip2_jll", "FreeType2_jll", "FriBidi_jll", "JLLWrappers", "LAME_jll", "Libdl", "Ogg_jll", "OpenSSL_jll", "Opus_jll", "PCRE2_jll", "Pkg", "Zlib_jll", "libaom_jll", "libass_jll", "libfdk_aac_jll", "libvorbis_jll", "x264_jll", "x265_jll"]
git-tree-sha1 = "74faea50c1d007c85837327f6775bea60b5492dd"
uuid = "b22a6f82-2f65-5046-a5b2-351ab43fb4e5"
version = "4.4.2+2"

[[deps.FFTW]]
deps = ["AbstractFFTs", "FFTW_jll", "LinearAlgebra", "MKL_jll", "Preferences", "Reexport"]
git-tree-sha1 = "b4fbdd20c889804969571cc589900803edda16b7"
uuid = "7a1cc6ca-52ef-59f5-83cd-3a7055c09341"
version = "1.7.1"

[[deps.FFTW_jll]]
deps = ["Artifacts", "JLLWrappers", "Libdl", "Pkg"]
git-tree-sha1 = "c6033cc3892d0ef5bb9cd29b7f2f0331ea5184ea"
uuid = "f5851436-0d7a-5f13-b9de-f02708fd171a"
version = "3.3.10+0"

[[deps.FLoops]]
deps = ["BangBang", "Compat", "FLoopsBase", "InitialValues", "JuliaVariables", "MLStyle", "Serialization", "Setfield", "Transducers"]
git-tree-sha1 = "ffb97765602e3cbe59a0589d237bf07f245a8576"
uuid = "cc61a311-1640-44b5-9fba-1b764f453329"
version = "0.2.1"

[[deps.FLoopsBase]]
deps = ["ContextVariablesX"]
git-tree-sha1 = "656f7a6859be8673bf1f35da5670246b923964f7"
uuid = "b9860ae5-e623-471e-878b-f6a53c775ea6"
version = "0.1.1"

[[deps.FileIO]]
deps = ["Pkg", "Requires", "UUIDs"]
git-tree-sha1 = "299dc33549f68299137e51e6d49a13b5b1da9673"
uuid = "5789e2e9-d7fb-5bc7-8068-2c6fae9b9549"
version = "1.16.1"

[[deps.FilePathsBase]]
deps = ["Compat", "Dates", "Mmap", "Printf", "Test", "UUIDs"]
git-tree-sha1 = "9f00e42f8d99fdde64d40c8ea5d14269a2e2c1aa"
uuid = "48062228-2e41-5def-b9a4-89aafe57970f"
version = "0.9.21"

[[deps.FileWatching]]
uuid = "7b1f6079-737a-58dc-b8bc-7a2ca5c1b5ee"

[[deps.FillArrays]]
deps = ["LinearAlgebra", "Random"]
git-tree-sha1 = "35f0c0f345bff2c6d636f95fdb136323b5a796ef"
uuid = "1a297f60-69ca-5386-bcde-b61e274b549b"
version = "1.7.0"
weakdeps = ["SparseArrays", "Statistics"]

    [deps.FillArrays.extensions]
    FillArraysSparseArraysExt = "SparseArrays"
    FillArraysStatisticsExt = "Statistics"

[[deps.FiniteDiff]]
deps = ["ArrayInterfaceCore", "LinearAlgebra", "Requires", "Setfield", "SparseArrays", "StaticArrays"]
git-tree-sha1 = "04ed1f0029b6b3af88343e439b995141cb0d0b8d"
uuid = "6a86dc24-6348-571c-b903-95158fe2bd41"
version = "2.17.0"

[[deps.FixedPointNumbers]]
deps = ["Statistics"]
git-tree-sha1 = "335bfdceacc84c5cdf16aadc768aa5ddfc5383cc"
uuid = "53c48c17-4a7d-5ca2-90c5-79b7896eea93"
version = "0.8.4"

[[deps.Flux]]
deps = ["Adapt", "ChainRulesCore", "Functors", "LinearAlgebra", "MLUtils", "MacroTools", "NNlib", "OneHotArrays", "Optimisers", "Preferences", "ProgressLogging", "Random", "Reexport", "SparseArrays", "SpecialFunctions", "Statistics", "Zygote"]
git-tree-sha1 = "b97c3fc4f3628b8835d83789b09382961a254da4"
uuid = "587475ba-b771-5e3f-ad9e-33799f191a9c"
version = "0.14.6"

    [deps.Flux.extensions]
    FluxAMDGPUExt = "AMDGPU"
    FluxCUDAExt = "CUDA"
    FluxCUDAcuDNNExt = ["CUDA", "cuDNN"]
    FluxMetalExt = "Metal"

    [deps.Flux.weakdeps]
    AMDGPU = "21141c5a-9bdb-4563-92ae-f87d6854732e"
    CUDA = "052768ef-5323-5732-b1bb-66c8b64840ba"
    Metal = "dde4c033-4e86-420c-a63e-0dd931031962"
    cuDNN = "02a925ec-e4fe-4b08-9a7e-0d78e3d38ccd"

[[deps.Fontconfig]]
deps = ["Fontconfig_jll", "Libdl", "Printf"]
git-tree-sha1 = "e560c896d8081472db0c3f6d4bd2aa540ec176b1"
uuid = "186bb1d3-e1f7-5a2c-a377-96d770f13627"
version = "0.4.1"

[[deps.Fontconfig_jll]]
deps = ["Artifacts", "Bzip2_jll", "Expat_jll", "FreeType2_jll", "JLLWrappers", "Libdl", "Libuuid_jll", "Pkg", "Zlib_jll"]
git-tree-sha1 = "21efd19106a55620a188615da6d3d06cd7f6ee03"
uuid = "a3f928ae-7b40-5064-980b-68af3947d34b"
version = "2.13.93+0"

[[deps.Formatting]]
deps = ["Printf"]
git-tree-sha1 = "8339d61043228fdd3eb658d86c926cb282ae72a8"
uuid = "59287772-0a20-5a39-b81b-1366585eb4c0"
version = "0.4.2"

[[deps.ForwardDiff]]
deps = ["CommonSubexpressions", "DiffResults", "DiffRules", "LinearAlgebra", "LogExpFunctions", "NaNMath", "Preferences", "Printf", "Random", "SpecialFunctions"]
git-tree-sha1 = "cf0fe81336da9fb90944683b8c41984b08793dad"
uuid = "f6369f11-7733-5829-9624-2563aa707210"
version = "0.10.36"
weakdeps = ["StaticArrays"]

    [deps.ForwardDiff.extensions]
    ForwardDiffStaticArraysExt = "StaticArrays"

[[deps.FreeType2_jll]]
deps = ["Artifacts", "Bzip2_jll", "JLLWrappers", "Libdl", "Zlib_jll"]
git-tree-sha1 = "d8db6a5a2fe1381c1ea4ef2cab7c69c2de7f9ea0"
uuid = "d7e528f0-a631-5988-bf34-fe36492bcfd7"
version = "2.13.1+0"

[[deps.FriBidi_jll]]
deps = ["Artifacts", "JLLWrappers", "Libdl", "Pkg"]
git-tree-sha1 = "aa31987c2ba8704e23c6c8ba8a4f769d5d7e4f91"
uuid = "559328eb-81f9-559d-9380-de523a88c83c"
version = "1.0.10+0"

[[deps.FunctionWrappers]]
git-tree-sha1 = "d62485945ce5ae9c0c48f124a84998d755bae00e"
uuid = "069b7b12-0de2-55c6-9aab-29f3d0a68a2e"
version = "1.1.3"

[[deps.FunctionWrappersWrappers]]
deps = ["FunctionWrappers"]
git-tree-sha1 = "b104d487b34566608f8b4e1c39fb0b10aa279ff8"
uuid = "77dc65aa-8811-40c2-897b-53d922fa7daf"
version = "0.1.3"

[[deps.Functors]]
deps = ["LinearAlgebra"]
git-tree-sha1 = "9a68d75d466ccc1218d0552a8e1631151c569545"
uuid = "d9f16b24-f501-4c13-a1f2-28368ffc5196"
version = "0.4.5"

[[deps.Future]]
deps = ["Random"]
uuid = "9fa8497b-333b-5362-9e8d-4d0656e87820"

[[deps.GLFW_jll]]
deps = ["Artifacts", "JLLWrappers", "Libdl", "Libglvnd_jll", "Pkg", "Xorg_libXcursor_jll", "Xorg_libXi_jll", "Xorg_libXinerama_jll", "Xorg_libXrandr_jll"]
git-tree-sha1 = "d972031d28c8c8d9d7b41a536ad7bb0c2579caca"
uuid = "0656b61e-2033-5cc2-a64a-77c0f6c09b89"
version = "3.3.8+0"

[[deps.GPUArrays]]
deps = ["Adapt", "GPUArraysCore", "LLVM", "LinearAlgebra", "Printf", "Random", "Reexport", "Serialization", "Statistics"]
git-tree-sha1 = "2e57b4a4f9cc15e85a24d603256fe08e527f48d1"
uuid = "0c68f7d7-f131-5f86-a1c3-88cf8149b2d7"
version = "8.8.1"

[[deps.GPUArraysCore]]
deps = ["Adapt"]
git-tree-sha1 = "2d6ca471a6c7b536127afccfa7564b5b39227fe0"
uuid = "46192b85-c4d5-4398-a991-12ede77f4527"
version = "0.1.5"

[[deps.GPUCompiler]]
deps = ["ExprTools", "InteractiveUtils", "LLVM", "Libdl", "Logging", "Scratch", "TimerOutputs", "UUIDs"]
git-tree-sha1 = "72b2e3c2ba583d1a7aa35129e56cf92e07c083e3"
uuid = "61eb1bfa-7361-4325-ad38-22787b887f55"
version = "0.21.4"

[[deps.GR]]
deps = ["Artifacts", "Base64", "DelimitedFiles", "Downloads", "GR_jll", "HTTP", "JSON", "Libdl", "LinearAlgebra", "Pkg", "Preferences", "Printf", "Random", "Serialization", "Sockets", "TOML", "Tar", "Test", "UUIDs", "p7zip_jll"]
git-tree-sha1 = "27442171f28c952804dede8ff72828a96f2bfc1f"
uuid = "28b8d3ca-fb5f-59d9-8090-bfdbd6d07a71"
version = "0.72.10"

[[deps.GR_jll]]
deps = ["Artifacts", "Bzip2_jll", "Cairo_jll", "FFMPEG_jll", "Fontconfig_jll", "FreeType2_jll", "GLFW_jll", "JLLWrappers", "JpegTurbo_jll", "Libdl", "Libtiff_jll", "Pixman_jll", "Qt6Base_jll", "Zlib_jll", "libpng_jll"]
git-tree-sha1 = "025d171a2847f616becc0f84c8dc62fe18f0f6dd"
uuid = "d2c73de3-f751-5644-a686-071e5b155ba9"
version = "0.72.10+0"

[[deps.Gadfly]]
deps = ["Base64", "CategoricalArrays", "Colors", "Compose", "Contour", "CoupledFields", "DataAPI", "DataStructures", "Dates", "Distributions", "DocStringExtensions", "Hexagons", "IndirectArrays", "IterTools", "JSON", "Juno", "KernelDensity", "LinearAlgebra", "Loess", "Measures", "Printf", "REPL", "Random", "Requires", "Showoff", "Statistics"]
git-tree-sha1 = "d546e18920e28505e9856e1dfc36cff066907c71"
uuid = "c91e804a-d5a3-530f-b6f0-dfbca275c004"
version = "1.4.0"

[[deps.Gettext_jll]]
deps = ["Artifacts", "CompilerSupportLibraries_jll", "JLLWrappers", "Libdl", "Libiconv_jll", "Pkg", "XML2_jll"]
git-tree-sha1 = "9b02998aba7bf074d14de89f9d37ca24a1a0b046"
uuid = "78b55507-aeef-58d4-861c-77aaff3498b1"
version = "0.21.0+0"

[[deps.Glib_jll]]
deps = ["Artifacts", "Gettext_jll", "JLLWrappers", "Libdl", "Libffi_jll", "Libiconv_jll", "Libmount_jll", "PCRE2_jll", "Zlib_jll"]
git-tree-sha1 = "e94c92c7bf4819685eb80186d51c43e71d4afa17"
uuid = "7746bdde-850d-59dc-9ae8-88ece973131d"
version = "2.76.5+0"

[[deps.GraphPlot]]
deps = ["ArnoldiMethod", "ColorTypes", "Colors", "Compose", "DelimitedFiles", "Graphs", "LinearAlgebra", "Random", "SparseArrays"]
git-tree-sha1 = "5cd479730a0cb01f880eff119e9803c13f214cab"
uuid = "a2cc645c-3eea-5389-862e-a155d0052231"
version = "0.5.2"

[[deps.Graphics]]
deps = ["Colors", "LinearAlgebra", "NaNMath"]
git-tree-sha1 = "d61890399bc535850c4bf08e4e0d3a7ad0f21cbd"
uuid = "a2bd30eb-e257-5431-a919-1863eab51364"
version = "1.1.2"

[[deps.Graphite2_jll]]
deps = ["Artifacts", "JLLWrappers", "Libdl", "Pkg"]
git-tree-sha1 = "344bf40dcab1073aca04aa0df4fb092f920e4011"
uuid = "3b182d85-2403-5c21-9c21-1e1f0cc25472"
version = "1.3.14+0"

[[deps.Graphs]]
deps = ["ArnoldiMethod", "Compat", "DataStructures", "Distributed", "Inflate", "LinearAlgebra", "Random", "SharedArrays", "SimpleTraits", "SparseArrays", "Statistics"]
git-tree-sha1 = "899050ace26649433ef1af25bc17a815b3db52b7"
uuid = "86223c79-3864-5bf0-83f7-82e725a168b6"
version = "1.9.0"

[[deps.Grisu]]
git-tree-sha1 = "53bb909d1151e57e2484c3d1b53e19552b887fb2"
uuid = "42e2da0e-8278-4e71-bc24-59509adca0fe"
version = "1.0.2"

[[deps.HTTP]]
deps = ["Base64", "CodecZlib", "ConcurrentUtilities", "Dates", "ExceptionUnwrapping", "Logging", "LoggingExtras", "MbedTLS", "NetworkOptions", "OpenSSL", "Random", "SimpleBufferStream", "Sockets", "URIs", "UUIDs"]
git-tree-sha1 = "5eab648309e2e060198b45820af1a37182de3cce"
uuid = "cd3eb016-35fb-5094-929b-558a96fad6f3"
version = "1.10.0"

[[deps.HarfBuzz_jll]]
deps = ["Artifacts", "Cairo_jll", "Fontconfig_jll", "FreeType2_jll", "Glib_jll", "Graphite2_jll", "JLLWrappers", "Libdl", "Libffi_jll", "Pkg"]
git-tree-sha1 = "129acf094d168394e80ee1dc4bc06ec835e510a3"
uuid = "2e76f6c2-a576-52d4-95c1-20adfe4de566"
version = "2.8.1+1"

[[deps.Hexagons]]
deps = ["Test"]
git-tree-sha1 = "de4a6f9e7c4710ced6838ca906f81905f7385fd6"
uuid = "a1b4810d-1bce-5fbd-ac56-80944d57a21f"
version = "0.2.0"

[[deps.HypergeometricFunctions]]
deps = ["DualNumbers", "LinearAlgebra", "OpenLibm_jll", "SpecialFunctions"]
git-tree-sha1 = "f218fe3736ddf977e0e772bc9a586b2383da2685"
uuid = "34004b35-14d8-5ef3-9330-4cdb6864b03a"
version = "0.3.23"

[[deps.IOCapture]]
deps = ["Logging", "Random"]
git-tree-sha1 = "d75853a0bdbfb1ac815478bacd89cd27b550ace6"
uuid = "b5f81e59-6552-4d32-b1f0-c071b021bf89"
version = "0.2.3"

[[deps.IRTools]]
deps = ["InteractiveUtils", "MacroTools", "Test"]
git-tree-sha1 = "8aa91235360659ca7560db43a7d57541120aa31d"
uuid = "7869d1d1-7146-5819-86e3-90919afe41df"
version = "0.4.11"

[[deps.IfElse]]
git-tree-sha1 = "debdd00ffef04665ccbb3e150747a77560e8fad1"
uuid = "615f187c-cbe4-4ef1-ba3b-2fcf58d6d173"
version = "0.1.1"

[[deps.IndirectArrays]]
git-tree-sha1 = "012e604e1c7458645cb8b436f8fba789a51b257f"
uuid = "9b13fd28-a010-5f03-acff-a1bbcff69959"
version = "1.0.0"

[[deps.Inflate]]
git-tree-sha1 = "ea8031dea4aff6bd41f1df8f2fdfb25b33626381"
uuid = "d25df0c9-e2be-5dd7-82c8-3ad0b3e990b9"
version = "0.1.4"

[[deps.InitialValues]]
git-tree-sha1 = "4da0f88e9a39111c2fa3add390ab15f3a44f3ca3"
uuid = "22cec73e-a1b8-11e9-2c92-598750a2cf9c"
version = "0.3.1"

[[deps.InlineStrings]]
deps = ["Parsers"]
git-tree-sha1 = "9cc2baf75c6d09f9da536ddf58eb2f29dedaf461"
uuid = "842dd82b-1e85-43dc-bf29-5d0ee9dffc48"
version = "1.4.0"

[[deps.InplaceOps]]
deps = ["LinearAlgebra", "Test"]
git-tree-sha1 = "50b41d59e7164ab6fda65e71049fee9d890731ff"
uuid = "505f98c9-085e-5b2c-8e89-488be7bf1f34"
version = "0.3.0"

[[deps.IntelOpenMP_jll]]
deps = ["Artifacts", "JLLWrappers", "Libdl", "Pkg"]
git-tree-sha1 = "ad37c091f7d7daf900963171600d7c1c5c3ede32"
uuid = "1d5cc7b8-4909-519e-a0f8-d0f5ad9712d0"
version = "2023.2.0+0"

[[deps.InteractiveUtils]]
deps = ["Markdown"]
uuid = "b77e0a4c-d291-57a0-90e8-8db25a27a240"

[[deps.Interpolations]]
deps = ["Adapt", "AxisAlgorithms", "ChainRulesCore", "LinearAlgebra", "OffsetArrays", "Random", "Ratios", "Requires", "SharedArrays", "SparseArrays", "StaticArrays", "WoodburyMatrices"]
git-tree-sha1 = "721ec2cf720536ad005cb38f50dbba7b02419a15"
uuid = "a98d9a8b-a2ab-59e6-89dd-64a1c18fca59"
version = "0.14.7"

[[deps.IntervalSets]]
deps = ["Dates", "Random"]
git-tree-sha1 = "3d8866c029dd6b16e69e0d4a939c4dfcb98fac47"
uuid = "8197267c-284f-5f27-9208-e0e47529a953"
version = "0.7.8"
weakdeps = ["Statistics"]

    [deps.IntervalSets.extensions]
    IntervalSetsStatisticsExt = "Statistics"

[[deps.InverseFunctions]]
deps = ["Test"]
git-tree-sha1 = "68772f49f54b479fa88ace904f6127f0a3bb2e46"
uuid = "3587e190-3f89-42d0-90ee-14403ec27112"
version = "0.1.12"

[[deps.InvertedIndices]]
git-tree-sha1 = "0dc7b50b8d436461be01300fd8cd45aa0274b038"
uuid = "41ab1584-1d38-5bbf-9106-f11c6c58b48f"
version = "1.3.0"

[[deps.IrrationalConstants]]
git-tree-sha1 = "630b497eafcc20001bba38a4651b327dcfc491d2"
uuid = "92d709cd-6900-40b7-9082-c6be49f344b6"
version = "0.2.2"

[[deps.IterTools]]
git-tree-sha1 = "4ced6667f9974fc5c5943fa5e2ef1ca43ea9e450"
uuid = "c8e1da08-722c-5040-9ed9-7db0dc04731e"
version = "1.8.0"

[[deps.IterationControl]]
deps = ["EarlyStopping", "InteractiveUtils"]
git-tree-sha1 = "d7df9a6fdd82a8cfdfe93a94fcce35515be634da"
uuid = "b3c1a2ee-3fec-4384-bf48-272ea71de57c"
version = "0.5.3"

[[deps.IteratorInterfaceExtensions]]
git-tree-sha1 = "a3f24677c21f5bbe9d2a714f95dcd58337fb2856"
uuid = "82899510-4779-5014-852e-03e436cf321d"
version = "1.0.0"

[[deps.JLD2]]
deps = ["FileIO", "MacroTools", "Mmap", "OrderedCollections", "Pkg", "PrecompileTools", "Printf", "Reexport", "Requires", "TranscodingStreams", "UUIDs"]
git-tree-sha1 = "ebec83429b5dea3857e071d927156207ebd6d617"
uuid = "033835bb-8acc-5ee8-8aae-3f567f8a3819"
version = "0.4.37"

[[deps.JLFzf]]
deps = ["Pipe", "REPL", "Random", "fzf_jll"]
git-tree-sha1 = "9fb0b890adab1c0a4a475d4210d51f228bfc250d"
uuid = "1019f520-868f-41f5-a6de-eb00f4b6a39c"
version = "0.1.6"

[[deps.JLLWrappers]]
deps = ["Artifacts", "Preferences"]
git-tree-sha1 = "7e5d6779a1e09a36db2a7b6cff50942a0a7d0fca"
uuid = "692b3bcd-3c85-4b1f-b108-f13ce0eb3210"
version = "1.5.0"

[[deps.JSON]]
deps = ["Dates", "Mmap", "Parsers", "Unicode"]
git-tree-sha1 = "31e996f0a15c7b280ba9f76636b3ff9e2ae58c9a"
uuid = "682c06a0-de6a-54ab-a142-c8b1cf79cde6"
version = "0.21.4"

[[deps.JSON3]]
deps = ["Dates", "Mmap", "Parsers", "PrecompileTools", "StructTypes", "UUIDs"]
git-tree-sha1 = "95220473901735a0f4df9d1ca5b171b568b2daa3"
uuid = "0f8b85d8-7281-11e9-16c2-39a750bddbf1"
version = "1.13.2"

[[deps.JpegTurbo_jll]]
deps = ["Artifacts", "JLLWrappers", "Libdl"]
git-tree-sha1 = "6f2675ef130a300a112286de91973805fcc5ffbc"
uuid = "aacddb02-875f-59d6-b918-886e6ef4fbf8"
version = "2.1.91+0"

[[deps.JuliaInterpreter]]
deps = ["CodeTracking", "InteractiveUtils", "Random", "UUIDs"]
git-tree-sha1 = "0592b1810613d1c95eeebcd22dc11fba186c2a57"
uuid = "aa1ae85d-cabe-5617-a682-6adf51b2e16a"
version = "0.9.26"

[[deps.JuliaVariables]]
deps = ["MLStyle", "NameResolution"]
git-tree-sha1 = "49fb3cb53362ddadb4415e9b73926d6b40709e70"
uuid = "b14d175d-62b4-44ba-8fb7-3064adc8c3ec"
version = "0.2.4"

[[deps.Juno]]
deps = ["Base64", "Logging", "Media", "Profile"]
git-tree-sha1 = "07cb43290a840908a771552911a6274bc6c072c7"
uuid = "e5e0dc1b-0480-54bc-9374-aad01c23163d"
version = "0.8.4"

[[deps.KernelAbstractions]]
deps = ["Adapt", "Atomix", "InteractiveUtils", "LinearAlgebra", "MacroTools", "PrecompileTools", "Requires", "SparseArrays", "StaticArrays", "UUIDs", "UnsafeAtomics", "UnsafeAtomicsLLVM"]
git-tree-sha1 = "5f1ecfddb6abde48563d08b2cc7e5116ebcd6c27"
uuid = "63c18a36-062a-441e-b654-da1e3ab1ce7c"
version = "0.9.10"

    [deps.KernelAbstractions.extensions]
    EnzymeExt = "EnzymeCore"

    [deps.KernelAbstractions.weakdeps]
    EnzymeCore = "f151be2c-9106-41f4-ab19-57ee4f262869"

[[deps.KernelDensity]]
deps = ["Distributions", "DocStringExtensions", "FFTW", "Interpolations", "StatsBase"]
git-tree-sha1 = "90442c50e202a5cdf21a7899c66b240fdef14035"
uuid = "5ab0869b-81aa-558d-bb23-cbf5423bbe9b"
version = "0.6.7"

[[deps.LAME_jll]]
deps = ["Artifacts", "JLLWrappers", "Libdl", "Pkg"]
git-tree-sha1 = "f6250b16881adf048549549fba48b1161acdac8c"
uuid = "c1c5ebd0-6772-5130-a774-d5fcae4a789d"
version = "3.100.1+0"

[[deps.LERC_jll]]
deps = ["Artifacts", "JLLWrappers", "Libdl", "Pkg"]
git-tree-sha1 = "bf36f528eec6634efc60d7ec062008f171071434"
uuid = "88015f11-f218-50d7-93a8-a6af411a945d"
version = "3.0.0+1"

[[deps.LLVM]]
deps = ["CEnum", "LLVMExtra_jll", "Libdl", "Preferences", "Printf", "Requires", "Unicode"]
git-tree-sha1 = "c879e47398a7ab671c782e02b51a4456794a7fa3"
uuid = "929cbde3-209d-540e-8aea-75f648917ca0"
version = "6.4.0"
weakdeps = ["BFloat16s"]

    [deps.LLVM.extensions]
    BFloat16sExt = "BFloat16s"

[[deps.LLVMExtra_jll]]
deps = ["Artifacts", "JLLWrappers", "LazyArtifacts", "Libdl", "TOML"]
git-tree-sha1 = "a84f8f1e8caaaa4e3b4c101306b9e801d3883ace"
uuid = "dad2f222-ce93-54a1-a47d-0025e8a3acab"
version = "0.0.27+0"

[[deps.LLVMOpenMP_jll]]
deps = ["Artifacts", "JLLWrappers", "Libdl", "Pkg"]
git-tree-sha1 = "f689897ccbe049adb19a065c495e75f372ecd42b"
uuid = "1d63c593-3942-5779-bab2-d838dc0a180e"
version = "15.0.4+0"

[[deps.LRUCache]]
git-tree-sha1 = "d36130483e3b6e4cd88d81633b596563264f15db"
uuid = "8ac3fa9e-de4c-5943-b1dc-09c6b5f20637"
version = "1.5.0"

[[deps.LZO_jll]]
deps = ["Artifacts", "JLLWrappers", "Libdl", "Pkg"]
git-tree-sha1 = "e5b909bcf985c5e2605737d2ce278ed791b89be6"
uuid = "dd4b983a-f0e5-5f8d-a1b7-129d4a5fb1ac"
version = "2.10.1+0"

[[deps.LaTeXStrings]]
git-tree-sha1 = "50901ebc375ed41dbf8058da26f9de442febbbec"
uuid = "b964fa9f-0449-5b57-a5c2-d3ea65f4040f"
version = "1.3.1"

[[deps.LaplaceRedux]]
deps = ["CSV", "Compat", "ComputationalResources", "DataFrames", "Flux", "LinearAlgebra", "MLJ", "MLJBase", "MLJFlux", "MLJModelInterface", "MLUtils", "Parameters", "ProgressMeter", "Random", "Statistics", "Tables", "Tullio", "Zygote"]
git-tree-sha1 = "ca7a96bd2be5066bb2378b42c0191c672811bfaa"
uuid = "c52c1a26-f7c5-402b-80be-ba1e638ad478"
version = "0.1.3"

[[deps.Latexify]]
deps = ["Formatting", "InteractiveUtils", "LaTeXStrings", "MacroTools", "Markdown", "OrderedCollections", "Printf", "Requires"]
git-tree-sha1 = "f428ae552340899a935973270b8d98e5a31c49fe"
uuid = "23fbe1c1-3f47-55db-b15f-69d7ec21a316"
version = "0.16.1"

    [deps.Latexify.extensions]
    DataFramesExt = "DataFrames"
    SymEngineExt = "SymEngine"

    [deps.Latexify.weakdeps]
    DataFrames = "a93c6f00-e57d-5684-b7b6-d8193f3e46c0"
    SymEngine = "123dc426-2d89-5057-bbad-38513e3affd8"

[[deps.LatinHypercubeSampling]]
deps = ["Random", "StableRNGs", "StatsBase", "Test"]
git-tree-sha1 = "825289d43c753c7f1bf9bed334c253e9913997f8"
uuid = "a5e1c1ea-c99a-51d3-a14d-a9a37257b02d"
version = "1.9.0"

[[deps.LazyArrays]]
deps = ["ArrayLayouts", "FillArrays", "LinearAlgebra", "MacroTools", "MatrixFactorizations", "SparseArrays"]
git-tree-sha1 = "c2751b04c877a101a94f5749043651d7e4c81069"
uuid = "5078a376-72f3-5289-bfd5-ec5146d43c02"
version = "1.8.1"
weakdeps = ["StaticArrays"]

    [deps.LazyArrays.extensions]
    LazyArraysStaticArraysExt = "StaticArrays"

[[deps.LazyArtifacts]]
deps = ["Artifacts", "Pkg"]
uuid = "4af54fe1-eca0-43a8-85a7-787d91b784e3"

[[deps.LearnBase]]
deps = ["LinearAlgebra", "StatsBase"]
git-tree-sha1 = "47e6f4623c1db88570c7a7fa66c6528b92ba4725"
uuid = "7f8f8fb0-2700-5f03-b4bd-41f8cfc144b6"
version = "0.3.0"

[[deps.LeftChildRightSiblingTrees]]
deps = ["AbstractTrees"]
git-tree-sha1 = "fb6803dafae4a5d62ea5cab204b1e657d9737e7f"
uuid = "1d6d02ad-be62-4b6b-8a6d-2f90e265016e"
version = "0.2.0"

[[deps.LibCURL]]
deps = ["LibCURL_jll", "MozillaCACerts_jll"]
uuid = "b27032c2-a3e7-50c8-80cd-2d36dbcbfd21"
version = "0.6.3"

[[deps.LibCURL_jll]]
deps = ["Artifacts", "LibSSH2_jll", "Libdl", "MbedTLS_jll", "Zlib_jll", "nghttp2_jll"]
uuid = "deac9b47-8bc7-5906-a0fe-35ac56dc84c0"
version = "7.84.0+0"

[[deps.LibGit2]]
deps = ["Base64", "NetworkOptions", "Printf", "SHA"]
uuid = "76f85450-5226-5b5a-8eaa-529ad045b433"

[[deps.LibMPDec_jll]]
deps = ["Artifacts", "JLLWrappers", "Libdl", "Pkg"]
git-tree-sha1 = "6eaa22a233f28bc5d6092f3f8e685f85080fba11"
uuid = "7106de7a-f406-5ef1-84f7-3345f7341bd2"
version = "2.5.1+0"

[[deps.LibSSH2_jll]]
deps = ["Artifacts", "Libdl", "MbedTLS_jll"]
uuid = "29816b5a-b9ab-546f-933c-edad1886dfa8"
version = "1.10.2+0"

[[deps.Libdl]]
uuid = "8f399da3-3557-5675-b5ff-fb832c97cbdb"

[[deps.Libffi_jll]]
deps = ["Artifacts", "JLLWrappers", "Libdl", "Pkg"]
git-tree-sha1 = "0b4a5d71f3e5200a7dff793393e09dfc2d874290"
uuid = "e9f186c6-92d2-5b65-8a66-fee21dc1b490"
version = "3.2.2+1"

[[deps.Libgcrypt_jll]]
deps = ["Artifacts", "JLLWrappers", "Libdl", "Libgpg_error_jll", "Pkg"]
git-tree-sha1 = "64613c82a59c120435c067c2b809fc61cf5166ae"
uuid = "d4300ac3-e22c-5743-9152-c294e39db1e4"
version = "1.8.7+0"

[[deps.Libglvnd_jll]]
deps = ["Artifacts", "JLLWrappers", "Libdl", "Pkg", "Xorg_libX11_jll", "Xorg_libXext_jll"]
git-tree-sha1 = "6f73d1dd803986947b2c750138528a999a6c7733"
uuid = "7e76a0d4-f3c7-5321-8279-8d96eeed0f29"
version = "1.6.0+0"

[[deps.Libgpg_error_jll]]
deps = ["Artifacts", "JLLWrappers", "Libdl", "Pkg"]
git-tree-sha1 = "c333716e46366857753e273ce6a69ee0945a6db9"
uuid = "7add5ba3-2f88-524e-9cd5-f83b8a55f7b8"
version = "1.42.0+0"

[[deps.Libiconv_jll]]
deps = ["Artifacts", "JLLWrappers", "Libdl"]
git-tree-sha1 = "f9557a255370125b405568f9767d6d195822a175"
uuid = "94ce4f54-9a6c-5748-9c1c-f9c7231a4531"
version = "1.17.0+0"

[[deps.Libmount_jll]]
deps = ["Artifacts", "JLLWrappers", "Libdl", "Pkg"]
git-tree-sha1 = "9c30530bf0effd46e15e0fdcf2b8636e78cbbd73"
uuid = "4b2f31a3-9ecc-558c-b454-b3730dcb73e9"
version = "2.35.0+0"

[[deps.Libtask]]
deps = ["FunctionWrappers", "LRUCache", "LinearAlgebra", "Statistics"]
git-tree-sha1 = "345a40c746404dd9cb1bbc368715856838ab96f2"
uuid = "6f1fad26-d15e-5dc8-ae53-837a1d7b8c9f"
version = "0.8.6"

[[deps.Libtiff_jll]]
deps = ["Artifacts", "JLLWrappers", "JpegTurbo_jll", "LERC_jll", "Libdl", "XZ_jll", "Zlib_jll", "Zstd_jll"]
git-tree-sha1 = "2da088d113af58221c52828a80378e16be7d037a"
uuid = "89763e89-9b03-5906-acba-b20f662cd828"
version = "4.5.1+1"

[[deps.Libuuid_jll]]
deps = ["Artifacts", "JLLWrappers", "Libdl", "Pkg"]
git-tree-sha1 = "7f3efec06033682db852f8b3bc3c1d2b0a0ab066"
uuid = "38a345b3-de98-5d2b-a5d3-14cd9215e700"
version = "2.36.0+0"

[[deps.LightXML]]
deps = ["Libdl", "XML2_jll"]
git-tree-sha1 = "e129d9391168c677cd4800f5c0abb1ed8cb3794f"
uuid = "9c8b4983-aa76-5018-a973-4c85ecc9e179"
version = "0.9.0"

[[deps.LineSearches]]
deps = ["LinearAlgebra", "NLSolversBase", "NaNMath", "Parameters", "Printf"]
git-tree-sha1 = "7bbea35cec17305fc70a0e5b4641477dc0789d9d"
uuid = "d3d80556-e9d4-5f37-9878-2ab0fcc64255"
version = "7.2.0"

[[deps.LinearAlgebra]]
deps = ["Libdl", "OpenBLAS_jll", "libblastrampoline_jll"]
uuid = "37e2e46d-f89d-539d-b4ee-838fcccc9c8e"

[[deps.Loess]]
deps = ["Distances", "LinearAlgebra", "Statistics", "StatsAPI"]
git-tree-sha1 = "a113a8be4c6d0c64e217b472fb6e61c760eb4022"
uuid = "4345ca2d-374a-55d4-8d30-97f9976e7612"
version = "0.6.3"

[[deps.LogDensityProblems]]
deps = ["ArgCheck", "DocStringExtensions", "Random"]
git-tree-sha1 = "f9a11237204bc137617194d79d813069838fcf61"
uuid = "6fdf6af0-433a-55f7-b3ed-c6c6e0b8df7c"
version = "2.1.1"

[[deps.LogDensityProblemsAD]]
deps = ["DocStringExtensions", "LogDensityProblems", "Requires", "SimpleUnPack"]
git-tree-sha1 = "7841ebecc60703fa978cbe9623e1a37dcaf96b75"
uuid = "996a588d-648d-4e1f-a8f0-a84b347e47b1"
version = "1.6.1"

    [deps.LogDensityProblemsAD.extensions]
    LogDensityProblemsADADTypesExt = "ADTypes"
    LogDensityProblemsADEnzymeExt = "Enzyme"
    LogDensityProblemsADFiniteDifferencesExt = "FiniteDifferences"
    LogDensityProblemsADForwardDiffBenchmarkToolsExt = ["BenchmarkTools", "ForwardDiff"]
    LogDensityProblemsADForwardDiffExt = "ForwardDiff"
    LogDensityProblemsADReverseDiffExt = "ReverseDiff"
    LogDensityProblemsADTrackerExt = "Tracker"
    LogDensityProblemsADZygoteExt = "Zygote"

    [deps.LogDensityProblemsAD.weakdeps]
    ADTypes = "47edcb42-4c32-4615-8424-f2b9edc5f35b"
    BenchmarkTools = "6e4b80f9-dd63-53aa-95a3-0cdb28fa8baf"
    Enzyme = "7da242da-08ed-463a-9acd-ee780be4f1d9"
    FiniteDifferences = "26cc04aa-876d-5657-8c51-4c34ba976000"
    ForwardDiff = "f6369f11-7733-5829-9624-2563aa707210"
    ReverseDiff = "37e2e3b7-166d-5795-8a7a-e32c996b4267"
    Tracker = "9f7883ad-71c0-57eb-9f7f-b5c9e6d3789c"
    Zygote = "e88e6eb3-aa80-5325-afca-941959d7151f"

[[deps.LogExpFunctions]]
deps = ["DocStringExtensions", "IrrationalConstants", "LinearAlgebra"]
git-tree-sha1 = "7d6dd4e9212aebaeed356de34ccf262a3cd415aa"
uuid = "2ab3a3ac-af41-5b50-aa03-7779005ae688"
version = "0.3.26"
weakdeps = ["ChainRulesCore", "ChangesOfVariables", "InverseFunctions"]

    [deps.LogExpFunctions.extensions]
    LogExpFunctionsChainRulesCoreExt = "ChainRulesCore"
    LogExpFunctionsChangesOfVariablesExt = "ChangesOfVariables"
    LogExpFunctionsInverseFunctionsExt = "InverseFunctions"

[[deps.Logging]]
uuid = "56ddb016-857b-54e1-b83d-db4d58db5568"

[[deps.LoggingExtras]]
deps = ["Dates", "Logging"]
git-tree-sha1 = "c1dd6d7978c12545b4179fb6153b9250c96b0075"
uuid = "e6f89c97-d47a-5376-807f-9c37f3926c36"
version = "1.0.3"

[[deps.LossFunctions]]
deps = ["Markdown", "Requires", "Statistics"]
git-tree-sha1 = "df9da07efb9b05ca7ef701acec891ee8f73c99e2"
uuid = "30fc2ffe-d236-52d8-8643-a9d8f7c094a7"
version = "0.11.1"
weakdeps = ["CategoricalArrays"]

    [deps.LossFunctions.extensions]
    LossFunctionsCategoricalArraysExt = "CategoricalArrays"

[[deps.LoweredCodeUtils]]
deps = ["JuliaInterpreter"]
git-tree-sha1 = "60168780555f3e663c536500aa790b6368adc02a"
uuid = "6f1432cf-f94c-5a45-995e-cdbf5db27b0b"
version = "2.3.0"

[[deps.MCMCChains]]
deps = ["AbstractMCMC", "AxisArrays", "Dates", "Distributions", "Formatting", "IteratorInterfaceExtensions", "KernelDensity", "LinearAlgebra", "MCMCDiagnosticTools", "MLJModelInterface", "NaturalSort", "OrderedCollections", "PrettyTables", "Random", "RecipesBase", "Statistics", "StatsBase", "StatsFuns", "TableTraits", "Tables"]
git-tree-sha1 = "3b1ae6bcb0a94ed7760e72cd3524794f613658d2"
uuid = "c7f686f2-ff18-58e9-bc7b-31028e88f75d"
version = "6.0.4"

[[deps.MCMCDiagnosticTools]]
deps = ["AbstractFFTs", "DataAPI", "DataStructures", "Distributions", "LinearAlgebra", "MLJModelInterface", "Random", "SpecialFunctions", "Statistics", "StatsBase", "StatsFuns", "Tables"]
git-tree-sha1 = "6ea46c36b86320593d2017da3c28c79165167ef4"
uuid = "be115224-59cd-429b-ad48-344e309966f0"
version = "0.3.8"

[[deps.MKL_jll]]
deps = ["Artifacts", "IntelOpenMP_jll", "JLLWrappers", "LazyArtifacts", "Libdl", "Pkg"]
git-tree-sha1 = "eb006abbd7041c28e0d16260e50a24f8f9104913"
uuid = "856f044c-d86e-5d09-b602-aeab76dc8ba7"
version = "2023.2.0+0"

[[deps.MLDataPattern]]
deps = ["LearnBase", "MLLabelUtils", "Random", "SparseArrays", "StatsBase"]
git-tree-sha1 = "e99514e96e8b8129bb333c69e063a56ab6402b5b"
uuid = "9920b226-0b2a-5f5f-9153-9aa70a013f8b"
version = "0.5.4"

[[deps.MLDataUtils]]
deps = ["DataFrames", "DelimitedFiles", "LearnBase", "MLDataPattern", "MLLabelUtils", "Statistics", "StatsBase"]
git-tree-sha1 = "ee54803aea12b9c8ee972e78ece11ac6023715e6"
uuid = "cc2ba9b6-d476-5e6d-8eaf-a92d5412d41d"
version = "0.5.4"

[[deps.MLFlowClient]]
deps = ["Dates", "FilePathsBase", "HTTP", "JSON", "ShowCases", "URIs", "UUIDs"]
git-tree-sha1 = "32cee10a6527476bef0c6484ff4c60c2cead5d3e"
uuid = "64a0f543-368b-4a9a-827a-e71edb2a0b83"
version = "0.4.4"

[[deps.MLJ]]
deps = ["CategoricalArrays", "ComputationalResources", "Distributed", "Distributions", "LinearAlgebra", "MLJBase", "MLJEnsembles", "MLJFlow", "MLJIteration", "MLJModels", "MLJTuning", "OpenML", "Pkg", "ProgressMeter", "Random", "Reexport", "ScientificTypes", "Statistics", "StatsBase", "Tables"]
git-tree-sha1 = "193f1f1ac77d91eabe1ac81ff48646b378270eef"
uuid = "add582a8-e3ab-11e8-2d5e-e98b27df1bc7"
version = "0.19.5"

[[deps.MLJBase]]
deps = ["CategoricalArrays", "CategoricalDistributions", "ComputationalResources", "Dates", "DelimitedFiles", "Distributed", "Distributions", "InteractiveUtils", "InvertedIndices", "LinearAlgebra", "LossFunctions", "MLJModelInterface", "Missings", "OrderedCollections", "Parameters", "PrettyTables", "ProgressMeter", "Random", "ScientificTypes", "Serialization", "StatisticalTraits", "Statistics", "StatsBase", "Tables"]
git-tree-sha1 = "0b7307d1a7214ec3c0ba305571e713f9492ea984"
uuid = "a7f614a8-145f-11e9-1d2a-a57a1082229d"
version = "0.21.14"

[[deps.MLJEnsembles]]
deps = ["CategoricalArrays", "CategoricalDistributions", "ComputationalResources", "Distributed", "Distributions", "MLJBase", "MLJModelInterface", "ProgressMeter", "Random", "ScientificTypesBase", "StatsBase"]
git-tree-sha1 = "95b306ef8108067d26dfde9ff3457d59911cc0d6"
uuid = "50ed68f4-41fd-4504-931a-ed422449fee0"
version = "0.3.3"

[[deps.MLJFlow]]
deps = ["MLFlowClient", "MLJBase", "MLJModelInterface"]
git-tree-sha1 = "bceeeb648c9aa2fc6f65f957c688b164d30f2905"
uuid = "7b7b8358-b45c-48ea-a8ef-7ca328ad328f"
version = "0.1.1"

[[deps.MLJFlux]]
deps = ["CategoricalArrays", "ColorTypes", "ComputationalResources", "Flux", "MLJModelInterface", "Metalhead", "ProgressMeter", "Random", "Statistics", "Tables"]
git-tree-sha1 = "40f9e99a6770bc795f70f1908316e1491488a7b7"
uuid = "094fc8d1-fd35-5302-93ea-dabda2abf845"
version = "0.3.1"

[[deps.MLJIteration]]
deps = ["IterationControl", "MLJBase", "Random", "Serialization"]
git-tree-sha1 = "be6d5c71ab499a59e82d65e00a89ceba8732fcd5"
uuid = "614be32b-d00c-4edb-bd02-1eb411ab5e55"
version = "0.5.1"

[[deps.MLJModelInterface]]
deps = ["Random", "ScientificTypesBase", "StatisticalTraits"]
git-tree-sha1 = "381d99f0af76d98f50bd5512dcf96a99c13f8223"
uuid = "e80e1ace-859a-464e-9ed9-23947d8ae3ea"
version = "1.9.3"

[[deps.MLJModels]]
deps = ["CategoricalArrays", "CategoricalDistributions", "Combinatorics", "Dates", "Distances", "Distributions", "InteractiveUtils", "LinearAlgebra", "MLJModelInterface", "Markdown", "OrderedCollections", "Parameters", "Pkg", "PrettyPrinting", "REPL", "Random", "RelocatableFolders", "ScientificTypes", "StatisticalTraits", "Statistics", "StatsBase", "Tables"]
git-tree-sha1 = "10d221910fc3f3eedad567178ddbca3cc0f776a3"
uuid = "d491faf4-2d78-11e9-2867-c94bc002c0b7"
version = "0.16.12"

[[deps.MLJTuning]]
deps = ["ComputationalResources", "Distributed", "Distributions", "LatinHypercubeSampling", "MLJBase", "ProgressMeter", "Random", "RecipesBase"]
git-tree-sha1 = "02688098bd77827b64ed8ad747c14f715f98cfc4"
uuid = "03970b2e-30c4-11ea-3135-d1576263f10f"
version = "0.7.4"

[[deps.MLLabelUtils]]
deps = ["LearnBase", "MappedArrays", "StatsBase"]
git-tree-sha1 = "fd75d4b0c4016e047bbb6263eecf7ae3891af522"
uuid = "66a33bbf-0c2b-5fc8-a008-9da813334f0a"
version = "0.5.7"

[[deps.MLStyle]]
git-tree-sha1 = "bc38dff0548128765760c79eb7388a4b37fae2c8"
uuid = "d8e11817-5142-5d16-987a-aa16d5891078"
version = "0.4.17"

[[deps.MLUtils]]
deps = ["ChainRulesCore", "Compat", "DataAPI", "DelimitedFiles", "FLoops", "NNlib", "Random", "ShowCases", "SimpleTraits", "Statistics", "StatsBase", "Tables", "Transducers"]
git-tree-sha1 = "3504cdb8c2bc05bde4d4b09a81b01df88fcbbba0"
uuid = "f1d291b0-491e-4a28-83b9-f70985020b54"
version = "0.4.3"

[[deps.MacroTools]]
deps = ["Markdown", "Random"]
git-tree-sha1 = "9ee1618cbf5240e6d4e0371d6f24065083f60c48"
uuid = "1914dd2f-81c6-5fcd-8719-6d5c9610ff09"
version = "0.5.11"

[[deps.MappedArrays]]
git-tree-sha1 = "2dab0221fe2b0f2cb6754eaa743cc266339f527e"
uuid = "dbb5928d-eab1-5f90-85c2-b9b0edb7c900"
version = "0.4.2"

[[deps.Markdown]]
deps = ["Base64"]
uuid = "d6f4376e-aef5-505a-96c1-9c027394607a"

[[deps.MatrixFactorizations]]
deps = ["ArrayLayouts", "LinearAlgebra", "Printf", "Random"]
git-tree-sha1 = "78f6e33434939b0ac9ba1df81e6d005ee85a7396"
uuid = "a3b82374-2e81-5b9e-98ce-41277c0e4c87"
version = "2.1.0"

[[deps.MbedTLS]]
deps = ["Dates", "MbedTLS_jll", "MozillaCACerts_jll", "Random", "Sockets"]
git-tree-sha1 = "03a9b9718f5682ecb107ac9f7308991db4ce395b"
uuid = "739be429-bea8-5141-9913-cc70e7f3736d"
version = "1.1.7"

[[deps.MbedTLS_jll]]
deps = ["Artifacts", "Libdl"]
uuid = "c8ffd9c3-330d-5841-b78e-0817d7145fa1"
version = "2.28.2+0"

[[deps.Measures]]
git-tree-sha1 = "c13304c81eec1ed3af7fc20e75fb6b26092a1102"
uuid = "442fdcdd-2543-5da2-b0f3-8c86c306513e"
version = "0.3.2"

[[deps.Media]]
deps = ["MacroTools", "Test"]
git-tree-sha1 = "75a54abd10709c01f1b86b84ec225d26e840ed58"
uuid = "e89f7d12-3494-54d1-8411-f7d8b9ae1f27"
version = "0.5.0"

[[deps.Metal]]
deps = ["Adapt", "Artifacts", "CEnum", "ExprTools", "GPUArrays", "GPUCompiler", "KernelAbstractions", "LLVM", "LinearAlgebra", "Metal_LLVM_Tools_jll", "ObjectFile", "ObjectiveC", "Printf", "Python_jll", "Random", "Reexport", "StaticArrays"]
git-tree-sha1 = "e4eeaf2081a49a79fd83f8f9f8e339729e5f6a49"
uuid = "dde4c033-4e86-420c-a63e-0dd931031962"
version = "0.5.0"

[[deps.Metal_LLVM_Tools_jll]]
deps = ["Artifacts", "JLLWrappers", "LazyArtifacts", "Libdl", "TOML", "Zlib_jll"]
git-tree-sha1 = "7fb1688d2e08c6e08840b41d9d46510f105b20e6"
uuid = "0418c028-ff8c-56b8-a53e-0f9676ed36fc"
version = "0.5.1+0"

[[deps.Metalhead]]
deps = ["Artifacts", "BSON", "CUDA", "ChainRulesCore", "Flux", "Functors", "JLD2", "LazyArtifacts", "MLUtils", "NNlib", "PartialFunctions", "Random", "Statistics"]
git-tree-sha1 = "4bbdb628c60c5f473148292df3ecb87058ba515f"
uuid = "dbeba491-748d-5e0e-a39e-b530a07fa0cc"
version = "0.8.3"

[[deps.MicroCollections]]
deps = ["BangBang", "InitialValues", "Setfield"]
git-tree-sha1 = "629afd7d10dbc6935ec59b32daeb33bc4460a42e"
uuid = "128add7d-3638-4c79-886c-908ea0c25c34"
version = "0.1.4"

[[deps.Missings]]
deps = ["DataAPI"]
git-tree-sha1 = "f66bdc5de519e8f8ae43bdc598782d35a25b1272"
uuid = "e1d29d7a-bbdc-5cf2-9ac0-f12de2c33e28"
version = "1.1.0"

[[deps.Mmap]]
uuid = "a63ad114-7e13-5084-954f-fe012c677804"

[[deps.Mocking]]
deps = ["Compat", "ExprTools"]
git-tree-sha1 = "4cc0c5a83933648b615c36c2b956d94fda70641e"
uuid = "78c3b35d-d492-501b-9361-3d52fe80e533"
version = "0.7.7"

[[deps.MozillaCACerts_jll]]
uuid = "14a3606d-f60d-562e-9121-12d972cd8159"
version = "2022.10.11"

[[deps.MultivariateStats]]
deps = ["Arpack", "LinearAlgebra", "SparseArrays", "Statistics", "StatsAPI", "StatsBase"]
git-tree-sha1 = "68bf5103e002c44adfd71fea6bd770b3f0586843"
uuid = "6f286f6a-111f-5878-ab1e-185364afe411"
version = "0.10.2"

[[deps.Mustache]]
deps = ["Printf", "Tables"]
git-tree-sha1 = "df7efab120f8619e631f321ca0a5abf76340db5a"
uuid = "ffc61752-8dc7-55ee-8c37-f3e9cdd09e70"
version = "1.0.18"

[[deps.NLSolversBase]]
deps = ["DiffResults", "Distributed", "FiniteDiff", "ForwardDiff"]
git-tree-sha1 = "a0b464d183da839699f4c79e7606d9d186ec172c"
uuid = "d41bc354-129a-5804-8e4c-c37616107c6c"
version = "7.8.3"

[[deps.NNlib]]
deps = ["Adapt", "Atomix", "ChainRulesCore", "GPUArraysCore", "KernelAbstractions", "LinearAlgebra", "Pkg", "Random", "Requires", "Statistics"]
git-tree-sha1 = "3bc568de99214f72a76c7773ade218819afcc36e"
uuid = "872c559c-99b0-510c-b3b7-b6c96a88d5cd"
version = "0.9.7"

    [deps.NNlib.extensions]
    NNlibAMDGPUExt = "AMDGPU"
    NNlibCUDACUDNNExt = ["CUDA", "cuDNN"]
    NNlibCUDAExt = "CUDA"
    NNlibEnzymeCoreExt = "EnzymeCore"

    [deps.NNlib.weakdeps]
    AMDGPU = "21141c5a-9bdb-4563-92ae-f87d6854732e"
    CUDA = "052768ef-5323-5732-b1bb-66c8b64840ba"
    EnzymeCore = "f151be2c-9106-41f4-ab19-57ee4f262869"
    cuDNN = "02a925ec-e4fe-4b08-9a7e-0d78e3d38ccd"

[[deps.NaNMath]]
deps = ["OpenLibm_jll"]
git-tree-sha1 = "0877504529a3e5c3343c6f8b4c0381e57e4387e4"
uuid = "77ba4419-2d1f-58cd-9bb1-8ffee604a2e3"
version = "1.0.2"

[[deps.NameResolution]]
deps = ["PrettyPrint"]
git-tree-sha1 = "1a0fa0e9613f46c9b8c11eee38ebb4f590013c5e"
uuid = "71a1bf82-56d0-4bbc-8a3c-48b961074391"
version = "0.1.5"

[[deps.NamedArrays]]
deps = ["Combinatorics", "DataStructures", "DelimitedFiles", "InvertedIndices", "LinearAlgebra", "Random", "Requires", "SparseArrays", "Statistics"]
git-tree-sha1 = "6d42eca6c3a27dc79172d6d947ead136d88751bb"
uuid = "86f7a689-2022-50b4-a561-43c23ac3c673"
version = "0.10.0"

[[deps.NaturalSort]]
git-tree-sha1 = "eda490d06b9f7c00752ee81cfa451efe55521e21"
uuid = "c020b1a1-e9b0-503a-9c33-f039bfc54a85"
version = "1.0.0"

[[deps.NearestNeighbors]]
deps = ["Distances", "StaticArrays"]
git-tree-sha1 = "2c3726ceb3388917602169bed973dbc97f1b51a8"
uuid = "b8a86587-4115-5ab1-83bc-aa920d37bbce"
version = "0.4.13"

[[deps.Neighborhood]]
deps = ["Distances", "NearestNeighbors", "Random", "Test"]
git-tree-sha1 = "fdea60ca30d724e76cc3b3d90d7f9d29d3d5cab5"
uuid = "645ca80c-8b79-4109-87ea-e1f58159d116"
version = "0.2.4"

[[deps.NetworkOptions]]
uuid = "ca575930-c2e3-43a9-ace4-1e988b2c1908"
version = "1.2.0"

[[deps.ObjectFile]]
deps = ["Reexport", "StructIO"]
git-tree-sha1 = "195e0a19842f678dd3473ceafbe9d82dfacc583c"
uuid = "d8793406-e978-5875-9003-1fc021f44a92"
version = "0.4.1"

[[deps.ObjectiveC]]
deps = ["CEnum"]
git-tree-sha1 = "5b3c98aacd5429e9c367e551134d9466e40ed6d5"
uuid = "e86c9b32-1129-44ac-8ea0-90d5bb39ded9"
version = "0.1.0"

[[deps.OffsetArrays]]
deps = ["Adapt"]
git-tree-sha1 = "2ac17d29c523ce1cd38e27785a7d23024853a4bb"
uuid = "6fe1bfb0-de20-5000-8ca7-80f57d26f881"
version = "1.12.10"

[[deps.Ogg_jll]]
deps = ["Artifacts", "JLLWrappers", "Libdl", "Pkg"]
git-tree-sha1 = "887579a3eb005446d514ab7aeac5d1d027658b8f"
uuid = "e7412a2a-1a6e-54c0-be00-318e2571c051"
version = "1.3.5+1"

[[deps.OneHotArrays]]
deps = ["Adapt", "ChainRulesCore", "Compat", "GPUArraysCore", "LinearAlgebra", "NNlib"]
git-tree-sha1 = "5e4029759e8699ec12ebdf8721e51a659443403c"
uuid = "0b1bfda6-eb8a-41d2-88d8-f5af5cad476f"
version = "0.2.4"

[[deps.OpenBLAS_jll]]
deps = ["Artifacts", "CompilerSupportLibraries_jll", "Libdl"]
uuid = "4536629a-c528-5b80-bd46-f80d51c5b363"
version = "0.3.21+4"

[[deps.OpenLibm_jll]]
deps = ["Artifacts", "Libdl"]
uuid = "05823500-19ac-5b8b-9628-191a04bc5112"
version = "0.8.1+0"

[[deps.OpenML]]
deps = ["ARFFFiles", "HTTP", "JSON", "Markdown", "Pkg", "Scratch"]
git-tree-sha1 = "6efb039ae888699d5a74fb593f6f3e10c7193e33"
uuid = "8b6db2d4-7670-4922-a472-f9537c81ab66"
version = "0.3.1"

[[deps.OpenSSL]]
deps = ["BitFlags", "Dates", "MozillaCACerts_jll", "OpenSSL_jll", "Sockets"]
git-tree-sha1 = "51901a49222b09e3743c65b8847687ae5fc78eb2"
uuid = "4d8831e6-92b7-49fb-bdf8-b643e874388c"
version = "1.4.1"

[[deps.OpenSSL_jll]]
deps = ["Artifacts", "JLLWrappers", "Libdl"]
git-tree-sha1 = "a12e56c72edee3ce6b96667745e6cbbe5498f200"
uuid = "458c3c95-2e84-50aa-8efc-19380b2a3a95"
version = "1.1.23+0"

[[deps.OpenSpecFun_jll]]
deps = ["Artifacts", "CompilerSupportLibraries_jll", "JLLWrappers", "Libdl", "Pkg"]
git-tree-sha1 = "13652491f6856acfd2db29360e1bbcd4565d04f1"
uuid = "efe28fd5-8261-553b-a9e1-b2916fc3738e"
version = "0.5.5+0"

[[deps.Optim]]
deps = ["Compat", "FillArrays", "ForwardDiff", "LineSearches", "LinearAlgebra", "NLSolversBase", "NaNMath", "Parameters", "PositiveFactorizations", "Printf", "SparseArrays", "StatsBase"]
git-tree-sha1 = "01f85d9269b13fedc61e63cc72ee2213565f7a72"
uuid = "429524aa-4258-5aef-a3af-852621145aeb"
version = "1.7.8"

[[deps.Optimisers]]
deps = ["ChainRulesCore", "Functors", "LinearAlgebra", "Random", "Statistics"]
git-tree-sha1 = "34205b1204cc83c43cd9cfe53ffbd3b310f6e8c5"
uuid = "3bd65402-5787-11e9-1adc-39752487f4e2"
version = "0.3.1"

[[deps.Opus_jll]]
deps = ["Artifacts", "JLLWrappers", "Libdl", "Pkg"]
git-tree-sha1 = "51a08fb14ec28da2ec7a927c4337e4332c2a4720"
uuid = "91d4177d-7536-5919-b921-800302f37372"
version = "1.3.2+0"

[[deps.OrderedCollections]]
git-tree-sha1 = "2e73fe17cac3c62ad1aebe70d44c963c3cfdc3e3"
uuid = "bac558e1-5e72-5ebc-8fee-abe8a469f55d"
version = "1.6.2"

[[deps.PCRE2_jll]]
deps = ["Artifacts", "Libdl"]
uuid = "efcefdf7-47ab-520b-bdef-62a2eaa19f15"
version = "10.42.0+0"

[[deps.PDMats]]
deps = ["LinearAlgebra", "SparseArrays", "SuiteSparse"]
git-tree-sha1 = "66b2fcd977db5329aa35cac121e5b94dd6472198"
uuid = "90014a1f-27ba-587c-ab20-58faa44d9150"
version = "0.11.28"

[[deps.Pango_jll]]
deps = ["Artifacts", "Cairo_jll", "Fontconfig_jll", "FreeType2_jll", "FriBidi_jll", "Glib_jll", "HarfBuzz_jll", "JLLWrappers", "Libdl"]
git-tree-sha1 = "4745216e94f71cb768d58330b059c9b76f32cb66"
uuid = "36c8627f-9965-5494-a995-c6b170f724f3"
version = "1.50.14+0"

[[deps.Parameters]]
deps = ["OrderedCollections", "UnPack"]
git-tree-sha1 = "34c0e9ad262e5f7fc75b10a9952ca7692cfc5fbe"
uuid = "d96e819e-fc66-5662-9728-84c9c7592b0a"
version = "0.12.3"

[[deps.Parsers]]
deps = ["Dates", "PrecompileTools", "UUIDs"]
git-tree-sha1 = "716e24b21538abc91f6205fd1d8363f39b442851"
uuid = "69de0a69-1ddd-5017-9359-2bf0b02dc9f0"
version = "2.7.2"

[[deps.PartialFunctions]]
deps = ["MacroTools"]
git-tree-sha1 = "47b49a4dbc23b76682205c646252c0f9e1eb75af"
uuid = "570af359-4316-4cb7-8c74-252c00c2016b"
version = "1.2.0"

[[deps.Pipe]]
git-tree-sha1 = "6842804e7867b115ca9de748a0cf6b364523c16d"
uuid = "b98c9c47-44ae-5843-9183-064241ee97a0"
version = "1.3.0"

[[deps.Pixman_jll]]
deps = ["Artifacts", "CompilerSupportLibraries_jll", "JLLWrappers", "LLVMOpenMP_jll", "Libdl"]
git-tree-sha1 = "64779bc4c9784fee475689a1752ef4d5747c5e87"
uuid = "30392449-352a-5448-841d-b1acce4e97dc"
version = "0.42.2+0"

[[deps.Pkg]]
deps = ["Artifacts", "Dates", "Downloads", "FileWatching", "LibGit2", "Libdl", "Logging", "Markdown", "Printf", "REPL", "Random", "SHA", "Serialization", "TOML", "Tar", "UUIDs", "p7zip_jll"]
uuid = "44cfe95a-1eb2-52ea-b672-e2afdf69b78f"
version = "1.9.2"

[[deps.PkgTemplates]]
deps = ["Dates", "InteractiveUtils", "LibGit2", "Mocking", "Mustache", "Parameters", "Pkg", "REPL", "UUIDs"]
git-tree-sha1 = "693ad322c84159a1f1f875891115423695fc08e8"
uuid = "14b8a8f1-9102-5b29-a752-f990bacb7fe1"
version = "0.7.45"

[[deps.PlotThemes]]
deps = ["PlotUtils", "Statistics"]
git-tree-sha1 = "1f03a2d339f42dca4a4da149c7e15e9b896ad899"
uuid = "ccf2f8ad-2431-5c83-bf29-c5338b663b6a"
version = "3.1.0"

[[deps.PlotUtils]]
deps = ["ColorSchemes", "Colors", "Dates", "PrecompileTools", "Printf", "Random", "Reexport", "Statistics"]
git-tree-sha1 = "f92e1315dadf8c46561fb9396e525f7200cdc227"
uuid = "995b91a9-d308-5afd-9ec6-746e21dbc043"
version = "1.3.5"

[[deps.Plots]]
deps = ["Base64", "Contour", "Dates", "Downloads", "FFMPEG", "FixedPointNumbers", "GR", "JLFzf", "JSON", "LaTeXStrings", "Latexify", "LinearAlgebra", "Measures", "NaNMath", "Pkg", "PlotThemes", "PlotUtils", "PrecompileTools", "Preferences", "Printf", "REPL", "Random", "RecipesBase", "RecipesPipeline", "Reexport", "RelocatableFolders", "Requires", "Scratch", "Showoff", "SparseArrays", "Statistics", "StatsBase", "UUIDs", "UnicodeFun", "UnitfulLatexify", "Unzip"]
git-tree-sha1 = "ccee59c6e48e6f2edf8a5b64dc817b6729f99eb5"
uuid = "91a5bcdd-55d7-5caf-9e0b-520d859cae80"
version = "1.39.0"

    [deps.Plots.extensions]
    FileIOExt = "FileIO"
    GeometryBasicsExt = "GeometryBasics"
    IJuliaExt = "IJulia"
    ImageInTerminalExt = "ImageInTerminal"
    UnitfulExt = "Unitful"

    [deps.Plots.weakdeps]
    FileIO = "5789e2e9-d7fb-5bc7-8068-2c6fae9b9549"
    GeometryBasics = "5c1252a2-5f33-56bf-86c9-59e7332b4326"
    IJulia = "7073ff75-c697-5162-941a-fcdaad2a7d2a"
    ImageInTerminal = "d8c32880-2388-543b-8c61-d9f865259254"
    Unitful = "1986cc42-f94f-5a68-af5c-568840ba703d"

[[deps.Polynomials]]
deps = ["LinearAlgebra", "RecipesBase", "Setfield", "SparseArrays"]
git-tree-sha1 = "ea78a2764f31715093de7ab495e12c0187f231d1"
uuid = "f27b6e38-b328-58d1-80ce-0feddd5e7a45"
version = "4.0.4"

    [deps.Polynomials.extensions]
    PolynomialsChainRulesCoreExt = "ChainRulesCore"
    PolynomialsFFTWExt = "FFTW"
    PolynomialsMakieCoreExt = "MakieCore"
    PolynomialsMutableArithmeticsExt = "MutableArithmetics"

    [deps.Polynomials.weakdeps]
    ChainRulesCore = "d360d2e6-b24c-11e9-a2a3-2a2ae2dbcce4"
    FFTW = "7a1cc6ca-52ef-59f5-83cd-3a7055c09341"
    MakieCore = "20f20a25-4f0e-4fdf-b5d1-57303727442b"
    MutableArithmetics = "d8a4904e-b15c-11e9-3269-09a3773c0cb0"

[[deps.PooledArrays]]
deps = ["DataAPI", "Future"]
git-tree-sha1 = "36d8b4b899628fb92c2749eb488d884a926614d3"
uuid = "2dfb63ee-cc39-5dd5-95bd-886bf059d720"
version = "1.4.3"

[[deps.PositiveFactorizations]]
deps = ["LinearAlgebra"]
git-tree-sha1 = "17275485f373e6673f7e7f97051f703ed5b15b20"
uuid = "85a6dd25-e78a-55b7-8502-1745935b8125"
version = "0.2.4"

[[deps.PrecompileTools]]
deps = ["Preferences"]
git-tree-sha1 = "03b4c25b43cb84cee5c90aa9b5ea0a78fd848d2f"
uuid = "aea7be01-6a6a-4083-8856-8a6e6704d82a"
version = "1.2.0"

[[deps.Preferences]]
deps = ["TOML"]
git-tree-sha1 = "00805cd429dcb4870060ff49ef443486c262e38e"
uuid = "21216c6a-2e73-6563-6e65-726566657250"
version = "1.4.1"

[[deps.PrettyPrint]]
git-tree-sha1 = "632eb4abab3449ab30c5e1afaa874f0b98b586e4"
uuid = "8162dcfd-2161-5ef2-ae6c-7681170c5f98"
version = "0.2.0"

[[deps.PrettyPrinting]]
git-tree-sha1 = "22a601b04a154ca38867b991d5017469dc75f2db"
uuid = "54e16d92-306c-5ea0-a30b-337be88ac337"
version = "0.4.1"

[[deps.PrettyTables]]
deps = ["Crayons", "LaTeXStrings", "Markdown", "Printf", "Reexport", "StringManipulation", "Tables"]
git-tree-sha1 = "6842ce83a836fbbc0cfeca0b5a4de1a4dcbdb8d1"
uuid = "08abe8d2-0d0c-5749-adfa-8a2ac140af0d"
version = "2.2.8"

[[deps.Printf]]
deps = ["Unicode"]
uuid = "de0858da-6303-5e67-8744-51eddeeeb8d7"

[[deps.Profile]]
deps = ["Printf"]
uuid = "9abbd945-dff8-562f-b5e8-e1ebf5ef1b79"

[[deps.ProgressLogging]]
deps = ["Logging", "SHA", "UUIDs"]
git-tree-sha1 = "80d919dee55b9c50e8d9e2da5eeafff3fe58b539"
uuid = "33c8b6b6-d38a-422a-b730-caa89a2f386c"
version = "0.1.4"

[[deps.ProgressMeter]]
deps = ["Distributed", "Printf"]
git-tree-sha1 = "00099623ffee15972c16111bcf84c58a0051257c"
uuid = "92933f4c-e287-5a05-a399-4b506db050ca"
version = "1.9.0"

[[deps.Python_jll]]
deps = ["Artifacts", "Bzip2_jll", "Expat_jll", "JLLWrappers", "LibMPDec_jll", "Libdl", "Libffi_jll", "OpenSSL_jll", "Pkg", "SQLite_jll", "XZ_jll", "Zlib_jll"]
git-tree-sha1 = "07aa31a2eeea4e93d1ce92696dc64fb76a7f632c"
uuid = "93d3a430-8e7c-50da-8e8d-3dfcfb3baf05"
version = "3.10.8+1"

[[deps.Qt6Base_jll]]
deps = ["Artifacts", "CompilerSupportLibraries_jll", "Fontconfig_jll", "Glib_jll", "JLLWrappers", "Libdl", "Libglvnd_jll", "OpenSSL_jll", "Vulkan_Loader_jll", "Xorg_libSM_jll", "Xorg_libXext_jll", "Xorg_libXrender_jll", "Xorg_libxcb_jll", "Xorg_xcb_util_cursor_jll", "Xorg_xcb_util_image_jll", "Xorg_xcb_util_keysyms_jll", "Xorg_xcb_util_renderutil_jll", "Xorg_xcb_util_wm_jll", "Zlib_jll", "libinput_jll", "xkbcommon_jll"]
git-tree-sha1 = "7c29f0e8c575428bd84dc3c72ece5178caa67336"
uuid = "c0090381-4147-56d7-9ebc-da0b1113ec56"
version = "6.5.2+2"

[[deps.QuadGK]]
deps = ["DataStructures", "LinearAlgebra"]
git-tree-sha1 = "9ebcd48c498668c7fa0e97a9cae873fbee7bfee1"
uuid = "1fd47b50-473d-5c70-9696-f719f8f3bcdc"
version = "2.9.1"

[[deps.RData]]
deps = ["CategoricalArrays", "CodecZlib", "DataFrames", "Dates", "FileIO", "Requires", "TimeZones", "Unicode"]
git-tree-sha1 = "19e47a495dfb7240eb44dc6971d660f7e4244a72"
uuid = "df47a6cb-8c03-5eed-afd8-b6050d6c41da"
version = "0.8.3"

[[deps.RDatasets]]
deps = ["CSV", "CodecZlib", "DataFrames", "FileIO", "Printf", "RData", "Reexport"]
git-tree-sha1 = "2720e6f6afb3e562ccb70a6b62f8f308ff810333"
uuid = "ce6b1742-4840-55fa-b093-852dadbb1d8b"
version = "0.7.7"

[[deps.REPL]]
deps = ["InteractiveUtils", "Markdown", "Sockets", "Unicode"]
uuid = "3fa0cd96-eef1-5676-8a61-b3b8758bbffb"

[[deps.Random]]
deps = ["SHA", "Serialization"]
uuid = "9a3f8284-a2c9-5f02-9a11-845980a1fd5c"

[[deps.Random123]]
deps = ["Random", "RandomNumbers"]
git-tree-sha1 = "552f30e847641591ba3f39fd1bed559b9deb0ef3"
uuid = "74087812-796a-5b5d-8853-05524746bad3"
version = "1.6.1"

[[deps.RandomNumbers]]
deps = ["Random", "Requires"]
git-tree-sha1 = "043da614cc7e95c703498a491e2c21f58a2b8111"
uuid = "e6cf234a-135c-5ec9-84dd-332b85af5143"
version = "1.5.3"

[[deps.RangeArrays]]
git-tree-sha1 = "b9039e93773ddcfc828f12aadf7115b4b4d225f5"
uuid = "b3c3ace0-ae52-54e7-9d0b-2c1406fd6b9d"
version = "0.3.2"

[[deps.Ratios]]
deps = ["Requires"]
git-tree-sha1 = "1342a47bf3260ee108163042310d26f2be5ec90b"
uuid = "c84ed2f1-dad5-54f0-aa8e-dbefe2724439"
version = "0.4.5"
weakdeps = ["FixedPointNumbers"]

    [deps.Ratios.extensions]
    RatiosFixedPointNumbersExt = "FixedPointNumbers"

[[deps.RealDot]]
deps = ["LinearAlgebra"]
git-tree-sha1 = "9f0a1b71baaf7650f4fa8a1d168c7fb6ee41f0c9"
uuid = "c1ae055f-0cd5-4b69-90a6-9a35b1a98df9"
version = "0.1.0"

[[deps.RecipesBase]]
deps = ["PrecompileTools"]
git-tree-sha1 = "5c3d09cc4f31f5fc6af001c250bf1278733100ff"
uuid = "3cdcf5f2-1ef4-517c-9805-6587b60abb01"
version = "1.3.4"

[[deps.RecipesPipeline]]
deps = ["Dates", "NaNMath", "PlotUtils", "PrecompileTools", "RecipesBase"]
git-tree-sha1 = "45cf9fd0ca5839d06ef333c8201714e888486342"
uuid = "01d81517-befc-4cb6-b9ec-a95719d0359c"
version = "0.6.12"

[[deps.RecursiveArrayTools]]
deps = ["ArrayInterface", "ChainRulesCore", "DocStringExtensions", "LinearAlgebra", "RecipesBase", "Requires", "StaticArrays", "Statistics", "ZygoteRules"]
git-tree-sha1 = "00bede2eb099dcc1ddc3f9ec02180c326b420ee2"
uuid = "731186ca-8d62-57ce-b412-fbd966d074cd"
version = "2.17.2"

[[deps.Reexport]]
git-tree-sha1 = "45e428421666073eab6f2da5c9d310d99bb12f9b"
uuid = "189a3867-3050-52da-a836-e630ba90ab69"
version = "1.2.2"

[[deps.RelocatableFolders]]
deps = ["SHA", "Scratch"]
git-tree-sha1 = "ffdaf70d81cf6ff22c2b6e733c900c3321cab864"
uuid = "05181044-ff0b-4ac5-8273-598c1e38db00"
version = "1.0.1"

[[deps.Requires]]
deps = ["UUIDs"]
git-tree-sha1 = "838a3a4188e2ded87a4f9f184b4b0d78a1e91cb7"
uuid = "ae029012-a4dd-5104-9daa-d747884805df"
version = "1.3.0"

[[deps.ReverseDiff]]
deps = ["ChainRulesCore", "DiffResults", "DiffRules", "ForwardDiff", "FunctionWrappers", "LinearAlgebra", "LogExpFunctions", "MacroTools", "NaNMath", "Random", "SpecialFunctions", "StaticArrays", "Statistics"]
git-tree-sha1 = "d1235bdd57a93bd7504225b792b867e9a7df38d5"
uuid = "37e2e3b7-166d-5795-8a7a-e32c996b4267"
version = "1.15.1"

[[deps.Revise]]
deps = ["CodeTracking", "Distributed", "FileWatching", "JuliaInterpreter", "LibGit2", "LoweredCodeUtils", "OrderedCollections", "Pkg", "REPL", "Requires", "UUIDs", "Unicode"]
git-tree-sha1 = "ba168f8fc36bf83c8d0573d464b7aab0f8a81623"
uuid = "295af30f-e4ad-537b-8983-00126c2a3abe"
version = "3.5.7"

[[deps.Rmath]]
deps = ["Random", "Rmath_jll"]
git-tree-sha1 = "f65dcb5fa46aee0cf9ed6274ccbd597adc49aa7b"
uuid = "79098fc4-a85e-5d69-aa6a-4863f24498fa"
version = "0.7.1"

[[deps.Rmath_jll]]
deps = ["Artifacts", "JLLWrappers", "Libdl", "Pkg"]
git-tree-sha1 = "6ed52fdd3382cf21947b15e8870ac0ddbff736da"
uuid = "f50d1b31-88e8-58de-be2c-1cc44531875f"
version = "0.4.0+0"

[[deps.Roots]]
deps = ["ChainRulesCore", "CommonSolve", "Printf", "Setfield"]
git-tree-sha1 = "06b5ac80ff1b88bd82df92c1c1875eea3954cd6e"
uuid = "f2b01f46-fcfa-551c-844a-d8ac1e96c665"
version = "2.0.20"

    [deps.Roots.extensions]
    RootsForwardDiffExt = "ForwardDiff"
    RootsIntervalRootFindingExt = "IntervalRootFinding"
    RootsSymPyExt = "SymPy"
    RootsSymPyPythonCallExt = "SymPyPythonCall"

    [deps.Roots.weakdeps]
    ForwardDiff = "f6369f11-7733-5829-9624-2563aa707210"
    IntervalRootFinding = "d2bf35a9-74e0-55ec-b149-d360ff49b807"
    SymPy = "24249f21-da20-56a4-8eb1-6a02cf4ae2e6"
    SymPyPythonCall = "bc8888f7-b21e-4b7c-a06a-5d9c9496438c"

[[deps.RuntimeGeneratedFunctions]]
deps = ["ExprTools", "SHA", "Serialization"]
git-tree-sha1 = "6aacc5eefe8415f47b3e34214c1d79d2674a0ba2"
uuid = "7e49a35a-f44a-4d26-94aa-eba1b4ca6b47"
version = "0.5.12"

[[deps.SHA]]
uuid = "ea8e919c-243c-51af-8825-aaa63cd721ce"
version = "0.7.0"

[[deps.SQLite_jll]]
deps = ["Artifacts", "JLLWrappers", "Libdl", "Zlib_jll"]
git-tree-sha1 = "81f7d934b52b2441f7b44520bd982fdb3607b0da"
uuid = "76ed43ae-9a5d-5a62-8c75-30186b810ce8"
version = "3.43.0+0"

[[deps.SciMLBase]]
deps = ["ArrayInterfaceCore", "CommonSolve", "ConstructionBase", "Distributed", "DocStringExtensions", "EnumX", "FunctionWrappersWrappers", "IteratorInterfaceExtensions", "LinearAlgebra", "Logging", "Markdown", "Preferences", "RecipesBase", "RecursiveArrayTools", "RuntimeGeneratedFunctions", "StaticArraysCore", "Statistics", "Tables"]
git-tree-sha1 = "fe89a8113ea445bcff9ee570077830674babb534"
uuid = "0bca4576-84f4-4d90-8ffe-ffa030f20462"
version = "1.81.0"

[[deps.ScientificTypes]]
deps = ["CategoricalArrays", "ColorTypes", "Dates", "Distributions", "PrettyTables", "Reexport", "ScientificTypesBase", "StatisticalTraits", "Tables"]
git-tree-sha1 = "75ccd10ca65b939dab03b812994e571bf1e3e1da"
uuid = "321657f4-b219-11e9-178b-2701a2544e81"
version = "3.0.2"

[[deps.ScientificTypesBase]]
git-tree-sha1 = "a8e18eb383b5ecf1b5e6fc237eb39255044fd92b"
uuid = "30f210dd-8aff-4c5f-94ba-8e64358c1161"
version = "3.0.0"

[[deps.Scratch]]
deps = ["Dates"]
git-tree-sha1 = "30449ee12237627992a99d5e30ae63e4d78cd24a"
uuid = "6c6a2e73-6563-6170-7368-637461726353"
version = "1.2.0"

[[deps.SentinelArrays]]
deps = ["Dates", "Random"]
git-tree-sha1 = "04bdff0b09c65ff3e06a05e3eb7b120223da3d39"
uuid = "91c51154-3ec4-41a3-a24f-3f23e20d615c"
version = "1.4.0"

[[deps.Serialization]]
uuid = "9e88b42a-f829-5b0c-bbe9-9e923198166b"

[[deps.Setfield]]
deps = ["ConstructionBase", "Future", "MacroTools", "StaticArraysCore"]
git-tree-sha1 = "e2cc6d8c88613c05e1defb55170bf5ff211fbeac"
uuid = "efcf1570-3423-57d1-acb7-fd33fddbac46"
version = "1.1.1"

[[deps.SharedArrays]]
deps = ["Distributed", "Mmap", "Random", "Serialization"]
uuid = "1a1011a3-84de-559e-8e89-a11a2f7dc383"

[[deps.ShowCases]]
git-tree-sha1 = "7f534ad62ab2bd48591bdeac81994ea8c445e4a5"
uuid = "605ecd9f-84a6-4c9e-81e2-4798472b76a3"
version = "0.1.0"

[[deps.Showoff]]
deps = ["Dates", "Grisu"]
git-tree-sha1 = "91eddf657aca81df9ae6ceb20b959ae5653ad1de"
uuid = "992d4aef-0814-514b-bc4d-f2e9a6c4116f"
version = "1.0.3"

[[deps.SimpleBufferStream]]
git-tree-sha1 = "874e8867b33a00e784c8a7e4b60afe9e037b74e1"
uuid = "777ac1f9-54b0-4bf8-805c-2214025038e7"
version = "1.1.0"

[[deps.SimpleTraits]]
deps = ["InteractiveUtils", "MacroTools"]
git-tree-sha1 = "5d7e3f4e11935503d3ecaf7186eac40602e7d231"
uuid = "699a6c99-e7fa-54fc-8d76-47d257e15c1d"
version = "0.9.4"

[[deps.SimpleUnPack]]
git-tree-sha1 = "58e6353e72cde29b90a69527e56df1b5c3d8c437"
uuid = "ce78b400-467f-4804-87d8-8f486da07d0a"
version = "1.1.0"

[[deps.SnoopPrecompile]]
deps = ["Preferences"]
git-tree-sha1 = "e760a70afdcd461cf01a575947738d359234665c"
uuid = "66db9d55-30c0-4569-8b51-7e840670fc0c"
version = "1.0.3"

[[deps.Sockets]]
uuid = "6462fe0b-24de-5631-8697-dd941f90decc"

[[deps.SortingAlgorithms]]
deps = ["DataStructures"]
git-tree-sha1 = "5165dfb9fd131cf0c6957a3a7605dede376e7b63"
uuid = "a2af1166-a08f-5f64-846c-94a0d3cef48c"
version = "1.2.0"

[[deps.SparseArrays]]
deps = ["Libdl", "LinearAlgebra", "Random", "Serialization", "SuiteSparse_jll"]
uuid = "2f01184e-e22b-5df5-ae63-d93ebab69eaf"

[[deps.SparseInverseSubset]]
deps = ["LinearAlgebra", "SparseArrays", "SuiteSparse"]
git-tree-sha1 = "91402087fd5d13b2d97e3ef29bbdf9d7859e678a"
uuid = "dc90abb0-5640-4711-901d-7e5b23a2fada"
version = "0.1.1"

[[deps.SparseMatricesCSR]]
deps = ["LinearAlgebra", "SparseArrays", "SuiteSparse"]
git-tree-sha1 = "38677ca58e80b5cad2382e5a1848f93b054ad28d"
uuid = "a0a7dd2c-ebf4-11e9-1f05-cf50bc540ca1"
version = "0.6.7"

[[deps.SpecialFunctions]]
deps = ["IrrationalConstants", "LogExpFunctions", "OpenLibm_jll", "OpenSpecFun_jll"]
git-tree-sha1 = "e2cfc4012a19088254b3950b85c3c1d8882d864d"
uuid = "276daf66-3868-5448-9aa4-cd146d93841b"
version = "2.3.1"
weakdeps = ["ChainRulesCore"]

    [deps.SpecialFunctions.extensions]
    SpecialFunctionsChainRulesCoreExt = "ChainRulesCore"

[[deps.SplittablesBase]]
deps = ["Setfield", "Test"]
git-tree-sha1 = "e08a62abc517eb79667d0a29dc08a3b589516bb5"
uuid = "171d559e-b47b-412a-8079-5efa626c420e"
version = "0.1.15"

[[deps.StableRNGs]]
deps = ["Random", "Test"]
git-tree-sha1 = "3be7d49667040add7ee151fefaf1f8c04c8c8276"
uuid = "860ef19b-820b-49d6-a774-d7a799459cd3"
version = "1.0.0"

[[deps.StateSpaceSets]]
deps = ["Distances", "LinearAlgebra", "Neighborhood", "Random", "StaticArraysCore", "Statistics"]
git-tree-sha1 = "fcfc8b9ce0f43bcb39e6bd8664855dc501a63886"
uuid = "40b095a5-5852-4c12-98c7-d43bf788e795"
version = "1.4.5"

[[deps.Static]]
deps = ["IfElse"]
git-tree-sha1 = "a8f30abc7c64a39d389680b74e749cf33f872a70"
uuid = "aedffcd0-7271-4cad-89d0-dc628f76c6d3"
version = "0.3.3"

[[deps.StaticArrays]]
deps = ["LinearAlgebra", "Random", "StaticArraysCore"]
git-tree-sha1 = "0adf069a2a490c47273727e029371b31d44b72b2"
uuid = "90137ffa-7385-5640-81b9-e52037218182"
version = "1.6.5"
weakdeps = ["Statistics"]

    [deps.StaticArrays.extensions]
    StaticArraysStatisticsExt = "Statistics"

[[deps.StaticArraysCore]]
git-tree-sha1 = "36b3d696ce6366023a0ea192b4cd442268995a0d"
uuid = "1e83bf80-4336-4d27-bf5d-d5a4f845583c"
version = "1.4.2"

[[deps.StatisticalTraits]]
deps = ["ScientificTypesBase"]
git-tree-sha1 = "30b9236691858e13f167ce829490a68e1a597782"
uuid = "64bff920-2084-43da-a3e6-9bb72801c0c9"
version = "3.2.0"

[[deps.Statistics]]
deps = ["LinearAlgebra", "SparseArrays"]
uuid = "10745b16-79ce-11e8-11f9-7d13ad32a3b2"
version = "1.9.0"

[[deps.StatsAPI]]
deps = ["LinearAlgebra"]
git-tree-sha1 = "1ff449ad350c9c4cbc756624d6f8a8c3ef56d3ed"
uuid = "82ae8749-77ed-4fe6-ae5f-f523153014b0"
version = "1.7.0"

[[deps.StatsBase]]
deps = ["DataAPI", "DataStructures", "LinearAlgebra", "LogExpFunctions", "Missings", "Printf", "Random", "SortingAlgorithms", "SparseArrays", "Statistics", "StatsAPI"]
git-tree-sha1 = "d1bf48bfcc554a3761a133fe3a9bb01488e06916"
uuid = "2913bbd2-ae8a-5f71-8c99-4fb6c76f3a91"
version = "0.33.21"

[[deps.StatsFuns]]
deps = ["HypergeometricFunctions", "IrrationalConstants", "LogExpFunctions", "Reexport", "Rmath", "SpecialFunctions"]
git-tree-sha1 = "f625d686d5a88bcd2b15cd81f18f98186fdc0c9a"
uuid = "4c63d2b9-4356-54db-8cca-17b64c39e42c"
version = "1.3.0"
weakdeps = ["ChainRulesCore", "InverseFunctions"]

    [deps.StatsFuns.extensions]
    StatsFunsChainRulesCoreExt = "ChainRulesCore"
    StatsFunsInverseFunctionsExt = "InverseFunctions"

[[deps.StringManipulation]]
deps = ["PrecompileTools"]
git-tree-sha1 = "a04cabe79c5f01f4d723cc6704070ada0b9d46d5"
uuid = "892a3eda-7b42-436c-8928-eab12a02cf0e"
version = "0.3.4"

[[deps.StructArrays]]
deps = ["Adapt", "ConstructionBase", "DataAPI", "GPUArraysCore", "StaticArraysCore", "Tables"]
git-tree-sha1 = "0a3db38e4cce3c54fe7a71f831cd7b6194a54213"
uuid = "09ab397b-f2b6-538f-b94a-2f83cf4a842a"
version = "0.6.16"

[[deps.StructIO]]
deps = ["Test"]
git-tree-sha1 = "010dc73c7146869c042b49adcdb6bf528c12e859"
uuid = "53d494c1-5632-5724-8f4c-31dff12d585f"
version = "0.3.0"

[[deps.StructTypes]]
deps = ["Dates", "UUIDs"]
git-tree-sha1 = "ca4bccb03acf9faaf4137a9abc1881ed1841aa70"
uuid = "856f2bd8-1eba-4b0a-8007-ebc267875bd4"
version = "1.10.0"

[[deps.SuiteSparse]]
deps = ["Libdl", "LinearAlgebra", "Serialization", "SparseArrays"]
uuid = "4607b0f0-06f3-5cda-b6b1-a6196a1729e9"

[[deps.SuiteSparse_jll]]
deps = ["Artifacts", "Libdl", "Pkg", "libblastrampoline_jll"]
uuid = "bea87d4a-7f5b-5778-9afe-8cc45184846c"
version = "5.10.1+6"

[[deps.TOML]]
deps = ["Dates"]
uuid = "fa267f1f-6049-4f14-aa54-33bafae1ed76"
version = "1.0.3"

[[deps.TZJData]]
deps = ["Artifacts"]
git-tree-sha1 = "d39314cdbaf5b90a047db33858626f8d1cc973e1"
uuid = "dc5dba14-91b3-4cab-a142-028a31da12f7"
version = "1.0.0+2023c"

[[deps.TableTraits]]
deps = ["IteratorInterfaceExtensions"]
git-tree-sha1 = "c06b2f539df1c6efa794486abfb6ed2022561a39"
uuid = "3783bdb8-4a98-5b6b-af9a-565f29a5fe9c"
version = "1.0.1"

[[deps.Tables]]
deps = ["DataAPI", "DataValueInterfaces", "IteratorInterfaceExtensions", "LinearAlgebra", "OrderedCollections", "TableTraits"]
git-tree-sha1 = "cb76cf677714c095e535e3501ac7954732aeea2d"
uuid = "bd369af6-aec1-5ad0-b16a-f7cc5008161c"
version = "1.11.1"

[[deps.Tar]]
deps = ["ArgTools", "SHA"]
uuid = "a4e569a6-e804-4fa4-b0f3-eef7a1d5b13e"
version = "1.10.0"

[[deps.TensorCore]]
deps = ["LinearAlgebra"]
git-tree-sha1 = "1feb45f88d133a655e001435632f019a9a1bcdb6"
uuid = "62fd8b95-f654-4bbd-a8a5-9c27f68ccd50"
version = "0.1.1"

[[deps.TerminalLoggers]]
deps = ["LeftChildRightSiblingTrees", "Logging", "Markdown", "Printf", "ProgressLogging", "UUIDs"]
git-tree-sha1 = "f133fab380933d042f6796eda4e130272ba520ca"
uuid = "5d786b92-1e48-4d6f-9151-6b4477ca9bed"
version = "0.1.7"

[[deps.Test]]
deps = ["InteractiveUtils", "Logging", "Random", "Serialization"]
uuid = "8dfed614-e22c-5e08-85e1-65c5234f0b40"

[[deps.TimeZones]]
deps = ["Artifacts", "Dates", "Downloads", "InlineStrings", "LazyArtifacts", "Mocking", "Printf", "Scratch", "TZJData", "Unicode", "p7zip_jll"]
git-tree-sha1 = "89e64d61ef3cd9e80f7fc12b7d13db2d75a23c03"
uuid = "f269a46b-ccf7-5d73-abea-4c690281aa53"
version = "1.13.0"
weakdeps = ["RecipesBase"]

    [deps.TimeZones.extensions]
    TimeZonesRecipesBaseExt = "RecipesBase"

[[deps.TimerOutputs]]
deps = ["ExprTools", "Printf"]
git-tree-sha1 = "f548a9e9c490030e545f72074a41edfd0e5bcdd7"
uuid = "a759f4b9-e2f1-59dc-863e-4aeb61b1ea8f"
version = "0.5.23"

[[deps.Tracker]]
deps = ["Adapt", "DiffRules", "ForwardDiff", "Functors", "LinearAlgebra", "LogExpFunctions", "MacroTools", "NNlib", "NaNMath", "Optimisers", "Printf", "Random", "Requires", "SpecialFunctions", "Statistics"]
git-tree-sha1 = "994c4977c13e7e2525566e193f82374021fab5dd"
uuid = "9f7883ad-71c0-57eb-9f7f-b5c9e6d3789c"
version = "0.2.27"
weakdeps = ["PDMats"]

    [deps.Tracker.extensions]
    TrackerPDMatsExt = "PDMats"

[[deps.TranscodingStreams]]
git-tree-sha1 = "49cbf7c74fafaed4c529d47d48c8f7da6a19eb75"
uuid = "3bb67fe8-82b1-5028-8e26-92a6c54297fa"
version = "0.10.1"
weakdeps = ["Random", "Test"]

    [deps.TranscodingStreams.extensions]
    TestExt = ["Test", "Random"]

[[deps.Transducers]]
deps = ["Adapt", "ArgCheck", "BangBang", "Baselet", "CompositionsBase", "ConstructionBase", "DefineSingletons", "Distributed", "InitialValues", "Logging", "Markdown", "MicroCollections", "Requires", "Setfield", "SplittablesBase", "Tables"]
git-tree-sha1 = "53bd5978b182fa7c57577bdb452c35e5b4fb73a5"
uuid = "28d57a85-8fef-5791-bfe6-a80928e7c999"
version = "0.4.78"

    [deps.Transducers.extensions]
    TransducersBlockArraysExt = "BlockArrays"
    TransducersDataFramesExt = "DataFrames"
    TransducersLazyArraysExt = "LazyArrays"
    TransducersOnlineStatsBaseExt = "OnlineStatsBase"
    TransducersReferenceablesExt = "Referenceables"

    [deps.Transducers.weakdeps]
    BlockArrays = "8e7c35d0-a365-5155-bbbb-fb81a777f24e"
    DataFrames = "a93c6f00-e57d-5684-b7b6-d8193f3e46c0"
    LazyArrays = "5078a376-72f3-5289-bfd5-ec5146d43c02"
    OnlineStatsBase = "925886fa-5bf2-5e8e-b522-a9147a512338"
    Referenceables = "42d2dcc6-99eb-4e98-b66c-637b7d73030e"

[[deps.Tullio]]
deps = ["DiffRules", "LinearAlgebra", "Requires"]
git-tree-sha1 = "6d476962ba4e435d7f4101a403b1d3d72afe72f3"
uuid = "bc48ee85-29a4-5162-ae0b-a64e1601d4bc"
version = "0.3.7"
weakdeps = ["CUDA", "ChainRulesCore", "FillArrays", "Tracker"]

    [deps.Tullio.extensions]
    TullioCUDAExt = "CUDA"
    TullioChainRulesCoreExt = "ChainRulesCore"
    TullioFillArraysExt = "FillArrays"
    TullioTrackerExt = "Tracker"

[[deps.Turing]]
deps = ["AbstractMCMC", "AdvancedHMC", "AdvancedMH", "AdvancedPS", "AdvancedVI", "BangBang", "Bijectors", "DataStructures", "Distributions", "DistributionsAD", "DocStringExtensions", "DynamicPPL", "EllipticalSliceSampling", "ForwardDiff", "Libtask", "LinearAlgebra", "LogDensityProblems", "LogDensityProblemsAD", "MCMCChains", "NamedArrays", "Printf", "Random", "Reexport", "Requires", "SciMLBase", "Setfield", "SpecialFunctions", "Statistics", "StatsAPI", "StatsBase", "StatsFuns"]
git-tree-sha1 = "7cf779c99fbf6b2adfd3b5650ffdac21c0165489"
uuid = "fce5fe82-541a-59a6-adf8-730c64b5f9a0"
version = "0.29.3"

    [deps.Turing.extensions]
    TuringDynamicHMCExt = "DynamicHMC"
    TuringOptimExt = "Optim"

    [deps.Turing.weakdeps]
    DynamicHMC = "bbc10e6e-7c05-544b-b16e-64fede858acb"
    Optim = "429524aa-4258-5aef-a3af-852621145aeb"

[[deps.URIs]]
git-tree-sha1 = "67db6cc7b3821e19ebe75791a9dd19c9b1188f2b"
uuid = "5c2747f8-b7ea-4ff2-ba2e-563bfd36b1d4"
version = "1.5.1"

[[deps.UUIDs]]
deps = ["Random", "SHA"]
uuid = "cf7118a7-6976-5b1a-9a39-7adc72f591a4"

[[deps.UnPack]]
git-tree-sha1 = "387c1f73762231e86e0c9c5443ce3b4a0a9a0c2b"
uuid = "3a884ed6-31ef-47d7-9d2a-63182c4928ed"
version = "1.0.2"

[[deps.Unicode]]
uuid = "4ec0a83e-493e-50e2-b9ac-8f72acf5a8f5"

[[deps.UnicodeFun]]
deps = ["REPL"]
git-tree-sha1 = "53915e50200959667e78a92a418594b428dffddf"
uuid = "1cfade01-22cf-5700-b092-accc4b62d6e1"
version = "0.4.1"

[[deps.Unitful]]
deps = ["Dates", "LinearAlgebra", "Random"]
git-tree-sha1 = "a72d22c7e13fe2de562feda8645aa134712a87ee"
uuid = "1986cc42-f94f-5a68-af5c-568840ba703d"
version = "1.17.0"
weakdeps = ["ConstructionBase", "InverseFunctions"]

    [deps.Unitful.extensions]
    ConstructionBaseUnitfulExt = "ConstructionBase"
    InverseFunctionsUnitfulExt = "InverseFunctions"

[[deps.UnitfulLatexify]]
deps = ["LaTeXStrings", "Latexify", "Unitful"]
git-tree-sha1 = "e2d817cc500e960fdbafcf988ac8436ba3208bfd"
uuid = "45397f5d-5981-4c77-b2b3-fc36d6e9b728"
version = "1.6.3"

[[deps.UnsafeAtomics]]
git-tree-sha1 = "6331ac3440856ea1988316b46045303bef658278"
uuid = "013be700-e6cd-48c3-b4a1-df204f14c38f"
version = "0.2.1"

[[deps.UnsafeAtomicsLLVM]]
deps = ["LLVM", "UnsafeAtomics"]
git-tree-sha1 = "323e3d0acf5e78a56dfae7bd8928c989b4f3083e"
uuid = "d80eeb9a-aca5-4d75-85e5-170c8b632249"
version = "0.1.3"

[[deps.Unzip]]
git-tree-sha1 = "ca0969166a028236229f63514992fc073799bb78"
uuid = "41fe7b60-77ed-43a1-b4f0-825fd5a5650d"
version = "0.2.0"

[[deps.Vulkan_Loader_jll]]
deps = ["Artifacts", "JLLWrappers", "Libdl", "Wayland_jll", "Xorg_libX11_jll", "Xorg_libXrandr_jll", "xkbcommon_jll"]
git-tree-sha1 = "2f0486047a07670caad3a81a075d2e518acc5c59"
uuid = "a44049a8-05dd-5a78-86c9-5fde0876e88c"
version = "1.3.243+0"

[[deps.Wavelets]]
deps = ["DSP", "FFTW", "LinearAlgebra", "Reexport", "SpecialFunctions", "Statistics"]
git-tree-sha1 = "58f7491c21ab2b1d69368c7f7e8a6a93cbf8b7bf"
uuid = "29a6e085-ba6d-5f35-a997-948ac2efa89a"
version = "0.9.5"

[[deps.Wayland_jll]]
deps = ["Artifacts", "EpollShim_jll", "Expat_jll", "JLLWrappers", "Libdl", "Libffi_jll", "Pkg", "XML2_jll"]
git-tree-sha1 = "7558e29847e99bc3f04d6569e82d0f5c54460703"
uuid = "a2964d1f-97da-50d4-b82a-358c7fce9d89"
version = "1.21.0+1"

[[deps.Wayland_protocols_jll]]
deps = ["Artifacts", "JLLWrappers", "Libdl", "Pkg"]
git-tree-sha1 = "4528479aa01ee1b3b4cd0e6faef0e04cf16466da"
uuid = "2381bf8a-dfd0-557d-9999-79630e7b1b91"
version = "1.25.0+0"

[[deps.WeakRefStrings]]
deps = ["DataAPI", "InlineStrings", "Parsers"]
git-tree-sha1 = "b1be2855ed9ed8eac54e5caff2afcdb442d52c23"
uuid = "ea10d353-3f73-51f8-a26c-33c1cb351aa5"
version = "1.4.2"

[[deps.WoodburyMatrices]]
deps = ["LinearAlgebra", "SparseArrays"]
git-tree-sha1 = "de67fa59e33ad156a590055375a30b23c40299d3"
uuid = "efce3f68-66dc-5838-9240-27a6d6f5f9b6"
version = "0.5.5"

[[deps.WorkerUtilities]]
git-tree-sha1 = "cd1659ba0d57b71a464a29e64dbc67cfe83d54e7"
uuid = "76eceee3-57b5-4d4a-8e66-0e911cebbf60"
version = "1.6.1"

[[deps.XGBoost]]
deps = ["AbstractTrees", "CEnum", "JSON3", "LinearAlgebra", "OrderedCollections", "SparseArrays", "SparseMatricesCSR", "Statistics", "Tables", "XGBoost_jll"]
git-tree-sha1 = "87f419bbf4fe012a39255bf35ca3f8b9210191cd"
uuid = "009559a3-9522-5dbb-924b-0b6ed2b22bb9"
version = "2.4.1"

    [deps.XGBoost.extensions]
    XGBoostCUDAExt = "CUDA"
    XGBoostTermExt = "Term"

    [deps.XGBoost.weakdeps]
    CUDA = "052768ef-5323-5732-b1bb-66c8b64840ba"
    Term = "22787eb5-b846-44ae-b979-8e399b8463ab"

[[deps.XGBoost_jll]]
deps = ["Artifacts", "CUDA_Runtime_jll", "CompilerSupportLibraries_jll", "JLLWrappers", "LLVMOpenMP_jll", "LazyArtifacts", "Libdl", "TOML"]
git-tree-sha1 = "1c0aa2390a7ebb28a3d6c214f64e57a24091fbd7"
uuid = "a5c6f535-4255-5ca2-a466-0e519f119c46"
version = "2.0.1+0"

[[deps.XLSX]]
deps = ["Artifacts", "Dates", "EzXML", "Printf", "Tables", "ZipFile"]
git-tree-sha1 = "5ad91b49c81a6f84621804d6de2a83400ccd4bd8"
uuid = "fdbf4ff8-1666-58a4-91e7-1b58723a45e0"
version = "0.10.0"

[[deps.XML2_jll]]
deps = ["Artifacts", "JLLWrappers", "Libdl", "Libiconv_jll", "Zlib_jll"]
git-tree-sha1 = "24b81b59bd35b3c42ab84fa589086e19be919916"
uuid = "02c8fc9c-b97f-50b9-bbe4-9be30ff0a78a"
version = "2.11.5+0"

[[deps.XSLT_jll]]
deps = ["Artifacts", "JLLWrappers", "Libdl", "Libgcrypt_jll", "Libgpg_error_jll", "Libiconv_jll", "Pkg", "XML2_jll", "Zlib_jll"]
git-tree-sha1 = "91844873c4085240b95e795f692c4cec4d805f8a"
uuid = "aed1982a-8fda-507f-9586-7b0439959a61"
version = "1.1.34+0"

[[deps.XZ_jll]]
deps = ["Artifacts", "JLLWrappers", "Libdl"]
git-tree-sha1 = "cf2c7de82431ca6f39250d2fc4aacd0daa1675c0"
uuid = "ffd25f8a-64ca-5728-b0f7-c24cf3aae800"
version = "5.4.4+0"

[[deps.Xorg_libICE_jll]]
deps = ["Libdl", "Pkg"]
git-tree-sha1 = "e5becd4411063bdcac16be8b66fc2f9f6f1e8fe5"
uuid = "f67eecfb-183a-506d-b269-f58e52b52d7c"
version = "1.0.10+1"

[[deps.Xorg_libSM_jll]]
deps = ["Libdl", "Pkg", "Xorg_libICE_jll"]
git-tree-sha1 = "4a9d9e4c180e1e8119b5ffc224a7b59d3a7f7e18"
uuid = "c834827a-8449-5923-a945-d239c165b7dd"
version = "1.2.3+0"

[[deps.Xorg_libX11_jll]]
deps = ["Artifacts", "JLLWrappers", "Libdl", "Xorg_libxcb_jll", "Xorg_xtrans_jll"]
git-tree-sha1 = "afead5aba5aa507ad5a3bf01f58f82c8d1403495"
uuid = "4f6342f7-b3d2-589e-9d20-edeb45f2b2bc"
version = "1.8.6+0"

[[deps.Xorg_libXau_jll]]
deps = ["Artifacts", "JLLWrappers", "Libdl"]
git-tree-sha1 = "6035850dcc70518ca32f012e46015b9beeda49d8"
uuid = "0c0b7dd1-d40b-584c-a123-a41640f87eec"
version = "1.0.11+0"

[[deps.Xorg_libXcursor_jll]]
deps = ["Artifacts", "JLLWrappers", "Libdl", "Pkg", "Xorg_libXfixes_jll", "Xorg_libXrender_jll"]
git-tree-sha1 = "12e0eb3bc634fa2080c1c37fccf56f7c22989afd"
uuid = "935fb764-8cf2-53bf-bb30-45bb1f8bf724"
version = "1.2.0+4"

[[deps.Xorg_libXdmcp_jll]]
deps = ["Artifacts", "JLLWrappers", "Libdl"]
git-tree-sha1 = "34d526d318358a859d7de23da945578e8e8727b7"
uuid = "a3789734-cfe1-5b06-b2d0-1dd0d9d62d05"
version = "1.1.4+0"

[[deps.Xorg_libXext_jll]]
deps = ["Artifacts", "JLLWrappers", "Libdl", "Pkg", "Xorg_libX11_jll"]
git-tree-sha1 = "b7c0aa8c376b31e4852b360222848637f481f8c3"
uuid = "1082639a-0dae-5f34-9b06-72781eeb8cb3"
version = "1.3.4+4"

[[deps.Xorg_libXfixes_jll]]
deps = ["Artifacts", "JLLWrappers", "Libdl", "Pkg", "Xorg_libX11_jll"]
git-tree-sha1 = "0e0dc7431e7a0587559f9294aeec269471c991a4"
uuid = "d091e8ba-531a-589c-9de9-94069b037ed8"
version = "5.0.3+4"

[[deps.Xorg_libXi_jll]]
deps = ["Artifacts", "JLLWrappers", "Libdl", "Pkg", "Xorg_libXext_jll", "Xorg_libXfixes_jll"]
git-tree-sha1 = "89b52bc2160aadc84d707093930ef0bffa641246"
uuid = "a51aa0fd-4e3c-5386-b890-e753decda492"
version = "1.7.10+4"

[[deps.Xorg_libXinerama_jll]]
deps = ["Artifacts", "JLLWrappers", "Libdl", "Pkg", "Xorg_libXext_jll"]
git-tree-sha1 = "26be8b1c342929259317d8b9f7b53bf2bb73b123"
uuid = "d1454406-59df-5ea1-beac-c340f2130bc3"
version = "1.1.4+4"

[[deps.Xorg_libXrandr_jll]]
deps = ["Artifacts", "JLLWrappers", "Libdl", "Pkg", "Xorg_libXext_jll", "Xorg_libXrender_jll"]
git-tree-sha1 = "34cea83cb726fb58f325887bf0612c6b3fb17631"
uuid = "ec84b674-ba8e-5d96-8ba1-2a689ba10484"
version = "1.5.2+4"

[[deps.Xorg_libXrender_jll]]
deps = ["Artifacts", "JLLWrappers", "Libdl", "Pkg", "Xorg_libX11_jll"]
git-tree-sha1 = "19560f30fd49f4d4efbe7002a1037f8c43d43b96"
uuid = "ea2f1a96-1ddc-540d-b46f-429655e07cfa"
version = "0.9.10+4"

[[deps.Xorg_libpthread_stubs_jll]]
deps = ["Artifacts", "JLLWrappers", "Libdl"]
git-tree-sha1 = "8fdda4c692503d44d04a0603d9ac0982054635f9"
uuid = "14d82f49-176c-5ed1-bb49-ad3f5cbd8c74"
version = "0.1.1+0"

[[deps.Xorg_libxcb_jll]]
deps = ["Artifacts", "JLLWrappers", "Libdl", "XSLT_jll", "Xorg_libXau_jll", "Xorg_libXdmcp_jll", "Xorg_libpthread_stubs_jll"]
git-tree-sha1 = "b4bfde5d5b652e22b9c790ad00af08b6d042b97d"
uuid = "c7cfdc94-dc32-55de-ac96-5a1b8d977c5b"
version = "1.15.0+0"

[[deps.Xorg_libxkbfile_jll]]
deps = ["Artifacts", "JLLWrappers", "Libdl", "Xorg_libX11_jll"]
git-tree-sha1 = "730eeca102434283c50ccf7d1ecdadf521a765a4"
uuid = "cc61e674-0454-545c-8b26-ed2c68acab7a"
version = "1.1.2+0"

[[deps.Xorg_xcb_util_cursor_jll]]
deps = ["Artifacts", "JLLWrappers", "Libdl", "Xorg_xcb_util_image_jll", "Xorg_xcb_util_jll", "Xorg_xcb_util_renderutil_jll"]
git-tree-sha1 = "04341cb870f29dcd5e39055f895c39d016e18ccd"
uuid = "e920d4aa-a673-5f3a-b3d7-f755a4d47c43"
version = "0.1.4+0"

[[deps.Xorg_xcb_util_image_jll]]
deps = ["Artifacts", "JLLWrappers", "Libdl", "Pkg", "Xorg_xcb_util_jll"]
git-tree-sha1 = "0fab0a40349ba1cba2c1da699243396ff8e94b97"
uuid = "12413925-8142-5f55-bb0e-6d7ca50bb09b"
version = "0.4.0+1"

[[deps.Xorg_xcb_util_jll]]
deps = ["Artifacts", "JLLWrappers", "Libdl", "Pkg", "Xorg_libxcb_jll"]
git-tree-sha1 = "e7fd7b2881fa2eaa72717420894d3938177862d1"
uuid = "2def613f-5ad1-5310-b15b-b15d46f528f5"
version = "0.4.0+1"

[[deps.Xorg_xcb_util_keysyms_jll]]
deps = ["Artifacts", "JLLWrappers", "Libdl", "Pkg", "Xorg_xcb_util_jll"]
git-tree-sha1 = "d1151e2c45a544f32441a567d1690e701ec89b00"
uuid = "975044d2-76e6-5fbe-bf08-97ce7c6574c7"
version = "0.4.0+1"

[[deps.Xorg_xcb_util_renderutil_jll]]
deps = ["Artifacts", "JLLWrappers", "Libdl", "Pkg", "Xorg_xcb_util_jll"]
git-tree-sha1 = "dfd7a8f38d4613b6a575253b3174dd991ca6183e"
uuid = "0d47668e-0667-5a69-a72c-f761630bfb7e"
version = "0.3.9+1"

[[deps.Xorg_xcb_util_wm_jll]]
deps = ["Artifacts", "JLLWrappers", "Libdl", "Pkg", "Xorg_xcb_util_jll"]
git-tree-sha1 = "e78d10aab01a4a154142c5006ed44fd9e8e31b67"
uuid = "c22f9ab0-d5fe-5066-847c-f4bb1cd4e361"
version = "0.4.1+1"

[[deps.Xorg_xkbcomp_jll]]
deps = ["Artifacts", "JLLWrappers", "Libdl", "Xorg_libxkbfile_jll"]
git-tree-sha1 = "330f955bc41bb8f5270a369c473fc4a5a4e4d3cb"
uuid = "35661453-b289-5fab-8a00-3d9160c6a3a4"
version = "1.4.6+0"

[[deps.Xorg_xkeyboard_config_jll]]
deps = ["Artifacts", "JLLWrappers", "Libdl", "Xorg_xkbcomp_jll"]
git-tree-sha1 = "691634e5453ad362044e2ad653e79f3ee3bb98c3"
uuid = "33bec58e-1273-512f-9401-5d533626f822"
version = "2.39.0+0"

[[deps.Xorg_xtrans_jll]]
deps = ["Artifacts", "JLLWrappers", "Libdl"]
git-tree-sha1 = "e92a1a012a10506618f10b7047e478403a046c77"
uuid = "c5fb5394-a638-5e4d-96e5-b29de1b5cf10"
version = "1.5.0+0"

[[deps.ZipFile]]
deps = ["Libdl", "Printf", "Zlib_jll"]
git-tree-sha1 = "f492b7fe1698e623024e873244f10d89c95c340a"
uuid = "a5390f91-8eb1-5f08-bee0-b1d1ffed6cea"
version = "0.10.1"

[[deps.Zlib_jll]]
deps = ["Libdl"]
uuid = "83775a58-1f1d-513f-b197-d71354ab007a"
version = "1.2.13+0"

[[deps.Zstd_jll]]
deps = ["Artifacts", "JLLWrappers", "Libdl"]
git-tree-sha1 = "49ce682769cd5de6c72dcf1b94ed7790cd08974c"
uuid = "3161d3a3-bdf6-5164-811a-617609db77b4"
version = "1.5.5+0"

[[deps.Zygote]]
deps = ["AbstractFFTs", "ChainRules", "ChainRulesCore", "DiffRules", "Distributed", "FillArrays", "ForwardDiff", "GPUArrays", "GPUArraysCore", "IRTools", "InteractiveUtils", "LinearAlgebra", "LogExpFunctions", "MacroTools", "NaNMath", "PrecompileTools", "Random", "Requires", "SparseArrays", "SpecialFunctions", "Statistics", "ZygoteRules"]
git-tree-sha1 = "5ded212acd815612df112bb895ef3910c5a03f57"
uuid = "e88e6eb3-aa80-5325-afca-941959d7151f"
version = "0.6.67"
weakdeps = ["Colors", "Distances", "Tracker"]

    [deps.Zygote.extensions]
    ZygoteColorsExt = "Colors"
    ZygoteDistancesExt = "Distances"
    ZygoteTrackerExt = "Tracker"

[[deps.ZygoteRules]]
deps = ["ChainRulesCore", "MacroTools"]
git-tree-sha1 = "9d749cd449fb448aeca4feee9a2f4186dbb5d184"
uuid = "700de1a5-db45-46bc-99cf-38207098b444"
version = "0.2.4"

[[deps.cuDNN]]
deps = ["CEnum", "CUDA", "CUDNN_jll"]
git-tree-sha1 = "5a1ba43303c62f4a09b0d6751422de03424ab0cd"
uuid = "02a925ec-e4fe-4b08-9a7e-0d78e3d38ccd"
version = "1.1.1"

[[deps.eudev_jll]]
deps = ["Artifacts", "JLLWrappers", "Libdl", "Pkg", "gperf_jll"]
git-tree-sha1 = "431b678a28ebb559d224c0b6b6d01afce87c51ba"
uuid = "35ca27e7-8b34-5b7f-bca9-bdc33f59eb06"
version = "3.2.9+0"

[[deps.fzf_jll]]
deps = ["Artifacts", "JLLWrappers", "Libdl", "Pkg"]
git-tree-sha1 = "47cf33e62e138b920039e8ff9f9841aafe1b733e"
uuid = "214eeab7-80f7-51ab-84ad-2988db7cef09"
version = "0.35.1+0"

[[deps.gperf_jll]]
deps = ["Artifacts", "JLLWrappers", "Libdl", "Pkg"]
git-tree-sha1 = "3516a5630f741c9eecb3720b1ec9d8edc3ecc033"
uuid = "1a1c6b14-54f6-533d-8383-74cd7377aa70"
version = "3.1.1+0"

[[deps.libaom_jll]]
deps = ["Artifacts", "JLLWrappers", "Libdl", "Pkg"]
git-tree-sha1 = "3a2ea60308f0996d26f1e5354e10c24e9ef905d4"
uuid = "a4ae2306-e953-59d6-aa16-d00cac43593b"
version = "3.4.0+0"

[[deps.libass_jll]]
deps = ["Artifacts", "Bzip2_jll", "FreeType2_jll", "FriBidi_jll", "HarfBuzz_jll", "JLLWrappers", "Libdl", "Pkg", "Zlib_jll"]
git-tree-sha1 = "5982a94fcba20f02f42ace44b9894ee2b140fe47"
uuid = "0ac62f75-1d6f-5e53-bd7c-93b484bb37c0"
version = "0.15.1+0"

[[deps.libblastrampoline_jll]]
deps = ["Artifacts", "Libdl"]
uuid = "8e850b90-86db-534c-a0d3-1478176c7d93"
version = "5.8.0+0"

[[deps.libevdev_jll]]
deps = ["Artifacts", "JLLWrappers", "Libdl", "Pkg"]
git-tree-sha1 = "141fe65dc3efabb0b1d5ba74e91f6ad26f84cc22"
uuid = "2db6ffa8-e38f-5e21-84af-90c45d0032cc"
version = "1.11.0+0"

[[deps.libfdk_aac_jll]]
deps = ["Artifacts", "JLLWrappers", "Libdl", "Pkg"]
git-tree-sha1 = "daacc84a041563f965be61859a36e17c4e4fcd55"
uuid = "f638f0a6-7fb0-5443-88ba-1cc74229b280"
version = "2.0.2+0"

[[deps.libinput_jll]]
deps = ["Artifacts", "JLLWrappers", "Libdl", "Pkg", "eudev_jll", "libevdev_jll", "mtdev_jll"]
git-tree-sha1 = "ad50e5b90f222cfe78aa3d5183a20a12de1322ce"
uuid = "36db933b-70db-51c0-b978-0f229ee0e533"
version = "1.18.0+0"

[[deps.libpng_jll]]
deps = ["Artifacts", "JLLWrappers", "Libdl", "Pkg", "Zlib_jll"]
git-tree-sha1 = "94d180a6d2b5e55e447e2d27a29ed04fe79eb30c"
uuid = "b53b4c65-9356-5827-b1ea-8c7a1a84506f"
version = "1.6.38+0"

[[deps.libvorbis_jll]]
deps = ["Artifacts", "JLLWrappers", "Libdl", "Ogg_jll", "Pkg"]
git-tree-sha1 = "b910cb81ef3fe6e78bf6acee440bda86fd6ae00c"
uuid = "f27f6e37-5d2b-51aa-960f-b287f2bc3b7a"
version = "1.3.7+1"

[[deps.mtdev_jll]]
deps = ["Artifacts", "JLLWrappers", "Libdl", "Pkg"]
git-tree-sha1 = "814e154bdb7be91d78b6802843f76b6ece642f11"
uuid = "009596ad-96f7-51b1-9f1b-5ce2d5e8a71e"
version = "1.1.6+0"

[[deps.nghttp2_jll]]
deps = ["Artifacts", "Libdl"]
uuid = "8e850ede-7688-5339-a07c-302acd2aaf8d"
version = "1.48.0+0"

[[deps.p7zip_jll]]
deps = ["Artifacts", "Libdl"]
uuid = "3f19e933-33d8-53b3-aaab-bd5110c3b7a0"
version = "17.4.0+0"

[[deps.x264_jll]]
deps = ["Artifacts", "JLLWrappers", "Libdl", "Pkg"]
git-tree-sha1 = "4fea590b89e6ec504593146bf8b988b2c00922b2"
uuid = "1270edf5-f2f9-52d2-97e9-ab00b5d0237a"
version = "2021.5.5+0"

[[deps.x265_jll]]
deps = ["Artifacts", "JLLWrappers", "Libdl", "Pkg"]
git-tree-sha1 = "ee567a171cce03570d77ad3a43e90218e38937a9"
uuid = "dfaa095f-4041-5dcd-9319-2fabd8486b76"
version = "3.5.0+0"

[[deps.xkbcommon_jll]]
deps = ["Artifacts", "JLLWrappers", "Libdl", "Pkg", "Wayland_jll", "Wayland_protocols_jll", "Xorg_libxcb_jll", "Xorg_xkeyboard_config_jll"]
git-tree-sha1 = "9c304562909ab2bab0262639bd4f444d7bc2be37"
uuid = "d8fb68d0-12a3-5cfd-a85a-d49703b185fd"
version = "1.4.1+1"
