# Supplementary material for: Layer wise Scaled Gaussian Priors for Markov Chain Monte Carlo Sampled deep Bayesian neural networks
Source: Front Artif Intell. 2025 Apr 25;8:1444891. doi: 10.3389/frai.2025.1444891 (PMC12061901; doi:10.3389/frai.2025.1444891)
Supplement: Supplementary file 1 [file Data_Sheet_1.zip › Codes and Data/readme.md]

# Bayesian Active learning Anomaly detection.jl

Here we are using Bayesian CNNs to detect anomalies in time series data. We combine imporovements from different fields to produce one generalised active learning algorithm based on GASF, bayesian inference, deep image learning, batchBALD acquisition function.

## Datasets

Here is a list of the several public industrial datasets on which we intend to benchmark out algorithm.

1. [SECOM: Semiconductor manufacturing process data.](https://github.com/makinarocks/awesome-industrial-machine-datasets/tree/master/data-explanation/SECOM)
2. [Data-driven prediction of battery cycle life before capacity degradation](https://github.com/makinarocks/awesome-industrial-machine-datasets/tree/master/data-explanation/Data-driven%20prediction%20of%20battery%20cycle%20life%20before%20capacity%20degradation#data-driven-prediction-of-battery-cycle-life-before-capacity-degradation)
3. [PHM DATA Challenge 18: Etching tool fault detection (PdM)](https://github.com/makinarocks/awesome-industrial-machine-datasets/tree/master/data-explanation/PHM%20Data%20Challenge%2018)

## Authors and Contributors

* Author: Devesh Jawla
* [Contributors](https://github.com/deveshjawla/MuZero.jl/graphs/contributors)

## Supporting and Citing

If you want to support this project and help it gain visibility, please consider starring
the repository. Doing well on such metrics may also help us secure academic funding in the
future. Also, if you use this software as part of your research, I would appreciate that
you include the following [citation](./CITATION.bib) in your paper.
