# Supplementary material for: Layer wise Scaled Gaussian Priors for Markov Chain Monte Carlo Sampled deep Bayesian neural networks
Source: Front Artif Intell. 2025 Apr 25;8:1444891. doi: 10.3389/frai.2025.1444891 (PMC12061901; doi:10.3389/frai.2025.1444891)
Supplement: Supplementary file 1 [file Data_Sheet_1.zip › Codes and Data/MCMCUtils.jl]

function majority_voting(predictions::AbstractVector)::Vector{Float32}
	count_map = countmap(predictions)
	# println(count_map)
	uniques, nUniques = collect(keys(count_map)), collect(values(count_map))
	index_max = argmax(nUniques)
	prediction = uniques[index_max]
	pred_probability = maximum(nUniques) / sum(nUniques)
	return [prediction, pred_probability]
end

"""
Returns a tuple of {Prediction, Prediction probability}

Uses a simple argmax and percentage of samples in the ensemble respectively
"""
function pred_analyzer_multiclass(test_xs::Array{Float32, 2}, params_set::Array{Float32, 2})::Array{Float32, 2}
	nets = map(feedforward, eachrow(params_set))
	predictions_nets = map(x-> x(test_xs), nets)
	ensembles = map(x-> map(argmax, eachcol(x)), predictions_nets)
	predictions = permutedims(reduce(hcat, ensembles))
	pred_matrix= mapslices(majority_voting, predictions, dims =1)
    return pred_matrix
end

using Flux: activations
function activations_weighted_sums(test_xs::Array{Float32, 1}, params_set::Array{Float32, 2}, directory_plots, n_layers)
	nets = map(feedforward, eachrow(params_set))
	activations_weights = map(x-> activations_weights_df_aggregator(x, test_xs, n_layers), nets)
	activations_df=DataFrame()
	for i =1:lastindex(nets)
		activations_df=vcat(activations_df, activations_weights[i][1])
	end
	weights_df=DataFrame()
	for i =1:lastindex(nets)
		weights_df=vcat(weights_df, activations_weights[i][2])
	end
    activations_weights_plot = plot_maker_activations_weights(activations_df, weights_df)
	activations_weights_plot |> PDF("$(directory_plots)/activations_weights.pdf", dpi=600)
	return nothing
end

function activations_weights_df_aggregator(ch, input, n_layers)
	_activations = activations(ch, input)
	# last_layer = lastindex(_activations)
	# n_layers = lastindex(_activations)
	# if n_layers != last_layer
	# 	error("Check number of layers")
	# end
	_params = Flux.params(ch)
	df_activations=DataFrame()
	df_weights=DataFrame()
	for layer in 1:n_layers
		acts_df=_activations[layer]
		if layer == n_layers #last_layer
			acts_df=tanh.(_activations[layer])
		end
		layers_df=[layer for x in 1:lastindex(acts_df)]
		df_activations = vcat(df_activations, DataFrame(Activations=acts_df, Layer=layers_df))
		params_df=vec(_params[layer*2-1])
		layers_df=[layer for x in 1:lastindex(params_df)]
		df_weights = vcat(df_weights, DataFrame(Weights=params_df, Layer=layers_df))
	end
	return df_activations, df_weights
end


function plot_maker_activations_weights(df_activations, df_weights)
	width = 6inch
	height = 8inch
	set_default_plot_size(width, height)
	theme = Theme(major_label_font_size=16pt, minor_label_font_size=14pt, key_title_font_size=14pt, key_label_font_size=12pt, key_position=:none, colorkey_swatch_shape=:circle, key_swatch_size=12pt)
	Gadfly.push_theme(theme)
	myviolinplot_activations=plot(df_activations, x=:Layer, y=:Activations, Geom.violin)
	myboxplot_activations=plot(df_activations, x=:Layer, y=:Activations, Geom.boxplot)
	myviolinplot=plot(df_weights, x=:Layer, y=:Weights, Geom.violin)
	myboxplot=plot(df_weights, x=:Layer, y=:Weights, Geom.boxplot)
	activations_weights = gridstack([myviolinplot_activations myboxplot_activations; myviolinplot myboxplot])
	return activations_weights
end


function convergence_stats(i::Int, chains, elapsed::Float32)::Tuple{Float32, Float32, Float32, Float32, Float32}
    ch = chains[:, :, i]
    summaries, quantiles = describe(ch)
    large_rhat = count(>=(1.01), sort(summaries[:, :rhat]))
    small_rhat = count(<=(0.99), sort(summaries[:, :rhat]))
    oob_rhat = large_rhat + small_rhat
    avg_acceptance_rate = mean(ch[:acceptance_rate])
    total_numerical_error = sum(ch[:numerical_error])
    avg_ess = mean(summaries[:, :ess_per_sec])
    # println(describe(summaries[:, :mean]))
    return elapsed, oob_rhat, avg_acceptance_rate, total_numerical_error, avg_ess
end

"""
Returns a matrix of dims (n_output, ensemble_size, n_samples)
"""
function pool_predictions(test_xs::Array{Float32, 2}, params_set::Array{Float32, 2}, n_output::Int)::Array{Float32, 3}
	nets = map(feedforward, eachrow(params_set))
	predictions_nets = map(x-> x(test_xs), nets)
	pred_matrix = cat(predictions_nets..., dims=3)
    return pred_matrix
end


function bayesian_inference(prior::Tuple, training_data::Tuple{Array{Float32, 2}, Array{Int, 2}}, nsteps::Int, n_chains::Int, al_step::Int, experiment_name::String, pipeline_name::String, mcmc_init_params, temperature, sample_weights, likelihood_name, prior_informativeness)::Tuple{Array{Float32, 2}, Float32, Array{Float32, 2}}
	location, scale = prior
	@everywhere location = $location
	@everywhere scale = $scale
	@everywhere mcmc_init_params = $mcmc_init_params
	# @everywhere network_shape = $network_shape
	nparameters = lastindex(location)
	@everywhere nparameters = $nparameters
	train_x, train_y = training_data
	@everywhere train_x = $train_x
	@everywhere train_y = $train_y
	@everywhere sample_weights = $sample_weights
	println("Checking dimensions of train_x and train_y just before training:", size(train_x), " & ", size(train_y))
	# println(eltype(train_x), eltype(train_y))
	# println(mean(location), mean(scale))
	if temperature isa Number && likelihood_name == "UnWeightedLikelihood"
		@everywhere model = temperedBNN(train_x, train_y, location, scale, temperature)
	elseif likelihood_name == "WeightedLikelihood" && temperature === nothing
		@everywhere model = classweightedBNN(train_x, train_y, location, scale, sample_weights)
	else
		@everywhere model = BNN(train_x, train_y, location, scale)
	end

	if al_step==1 || prior_informativeness == "NoInit"
		chain_timed = @timed sample(model, NUTS(), MCMCDistributed(), nsteps, n_chains, progress = false)
	else
		chain_timed = @timed sample(model, NUTS(), MCMCDistributed(), nsteps, n_chains, init_params=repeat([mcmc_init_params], n_chains), progress = false)
	end
	chains = chain_timed.value
	elapsed = Float32(chain_timed.time)
	println("It took $(elapsed) seconds to complete the $(nsteps) iterations")
	# writedlm("./Experiments/$(experiment_name)/$(pipeline_name)/elapsed.txt", elapsed)
	θ = MCMCChains.group(chains, :θ).value

	gelman = gelmandiag(chains)
	psrf_psrfci =convert(Array, gelman)
	max_psrf = maximum(psrf_psrfci[:,1])
	writedlm("./Experiments/$(experiment_name)/$(pipeline_name)/convergence_statistics/$(al_step)_max_psrf.csv", max_psrf)

	# hyperprior = MCMCChains.group(chains, :input_hyperprior).value
	# θ_input = MCMCChains.group(chains, :θ_input).value
	# θ_hidden = MCMCChains.group(chains, :θ_hidden).value

	burn_in = 800#Int(0.6*nsteps)
	n_indep_samples = Int((nsteps-burn_in) / 10)
	# hyperpriors_accumulated = Array{Float32}(undef, n_chains*n_indep_samples, nparameters - lastindex(location))
	param_matrices_accumulated = Array{Float32}(undef, n_chains*n_indep_samples, nparameters)
	map_params_accumulated = Array{Float32}(undef, n_chains, nparameters)

    for i in 1:n_chains
		params_set = collect.(eachrow(θ[:, :, i]))
		# hyperprior_set = collect.(eachrow(hyperprior[:, :, i]))
		# params_set_input = collect.(eachrow(θ_input[:, :, i]))
		# params_set_hidden = collect.(eachrow(θ_hidden[:, :, i]))
    	param_matrix = mapreduce(permutedims, vcat, params_set)
    	# hyperprior_matrix = mapreduce(permutedims, vcat, hyperprior_set)
    	# param_matrix_input = mapreduce(permutedims, vcat, params_set_input)
    	# param_matrix_hidden = mapreduce(permutedims, vcat, params_set_hidden)
		# param_matrix = hcat(param_matrix_input, param_matrix_hidden)

		# independent_hyperprior_matrix = Array{Float32}(undef, n_indep_samples, nparameters - lastindex(location))
		independent_param_matrix = Array{Float32}(undef, n_indep_samples, nparameters)
		for i in 1:nsteps-burn_in
			if i % 10 == 0
				# independent_hyperprior_matrix[Int((i) / 10), :] = hyperprior_matrix[i+burn_in, :]
				independent_param_matrix[Int((i) / 10), :] = param_matrix[i+burn_in, :]
			end
		end

		elapsed, oob_rhat, avg_acceptance_rate, total_numerical_error, avg_ess = convergence_stats(i, chains, elapsed)

    	writedlm("./Experiments/$(experiment_name)/$(pipeline_name)/convergence_statistics/$(al_step)_chain_$i.csv", [["elapsed", "oob_rhat", "avg_acceptance_rate", "total_numerical_error", "avg_ess"] [elapsed, oob_rhat, avg_acceptance_rate, total_numerical_error, avg_ess]], ',')

		# lPlot = Plots.plot(chains[:lp], title="Log Posterior", label=:none)
		df = DataFrame(chains)
		df[!, :chain] = categorical(df.chain)
		lPlot = Gadfly.plot(df, y=:lp, x=:iteration, Geom.line, color=:chain, Guide.title("Log Posterior"), Coord.cartesian(xmin=df.iteration[1], xmax=df.iteration[1] + nsteps)) # need to change :acceptance_rate to Log Posterior
		# plt= Plots.plot(lPlot, size=(1600, 600))
		# Plots.savefig(plt, "./Experiments/$(experiment_name)/$(pipeline_name)/convergence_statistics/chain_$(i).pdf")
		lPlot |> PDF("./Experiments/$(experiment_name)/$(pipeline_name)/convergence_statistics/$(al_step)_lp.pdf", 800pt, 600pt)

		lp, maxInd = findmax(chains[:lp])
		params, internals = chains.name_map
		bestParams = map(x -> chains[x].data[maxInd], params[1:nparameters])
		map_params_accumulated[i, :] = bestParams
		# println(oob_rhat)

		# hyperpriors_accumulated[(i-1)*size(independent_hyperprior_matrix)[1]+1:i*size(independent_hyperprior_matrix)[1],:] = independent_hyperprior_matrix
		param_matrices_accumulated[(i-1)*size(independent_param_matrix)[1]+1:i*size(independent_param_matrix)[1],:] = independent_param_matrix
    end
	# hyperpriors_mean = mean(hyperpriors_accumulated, dims = 1)
    # writedlm("./Experiments/$(experiment_name)/$(pipeline_name)/hyperpriors/$al_step.csv", hyperpriors_mean, ',')
	# writedlm("./Experiments/$(experiment_name)/$(pipeline_name)/independent_param_matrix_all_chains/$(al_step)_MAP.csv", mean(map_params_accumulated, dims=1), ',')
    # writedlm("./Experiments/$(experiment_name)/$(pipeline_name)/independent_param_matrix_all_chains/$al_step.csv", param_matrices_accumulated, ',')
	return param_matrices_accumulated, elapsed, map_params_accumulated
end

# function bayesian_inference_single_core(prior, training_data, nsteps, n_chains, al_step, pipeline_name)
# 	location_prior, scale_prior = prior
# 	train_x, train_y = training_data
# 	# println("Checking dimensions of train_x and train_y just before training:", train_x[1,1], " & ", train_y[1,1])
# 	model = bayesnnMVG(train_x, train_y, total_num_params)
# 	chain_timed = @timed sample(model, NUTS(), MCMCDistributed(), nsteps, n_chains)
# 	chains = chain_timed.value
# 	elapsed = chain_timed.time
# 	# writedlm("./Experiments/$(experiment_name)/$(pipeline_name)/elapsed.txt", elapsed)
# 	θ = MCMCChains.group(chains, :θ).value

# 	burn_in = Int(0.6*nsteps)
# 	n_indep_samples = Int((nsteps-burn_in) / 10)
# 	param_matrices_accumulated = Array{Float32}(undef, n_chains*n_indep_samples, total_num_params)
#     for i in 1:n_chains
# 		params_set = collect.(eachrow(θ[:, :, i]))
#     	param_matrix = mapreduce(permutedims, vcat, params_set)

# 		independent_param_matrix = Array{Float32}(undef, n_indep_samples, total_num_params)
# 		for i in 1:nsteps-burn_in
# 			if i % 10 == 0
# 				independent_param_matrix[Int((i) / 10), :] = param_matrix[i+burn_in, :]
# 			end
# 		end

# 		elapsed, oob_rhat, avg_acceptance_rate, total_numerical_error, avg_ess = convergence_stats(i, chains, elapsed)

#     	writedlm("./Experiments/$(experiment_name)/$(pipeline_name)/convergence_statistics/$(al_step)_chain_$i.csv", [["elapsed", "oob_rhat", "avg_acceptance_rate", "total_numerical_error", "avg_ess"] [elapsed, oob_rhat, avg_acceptance_rate, total_numerical_error, avg_ess]], ',')
# 		# println(oob_rhat)

# 		param_matrices_accumulated[(i-1)*size(independent_param_matrix)[1]+1:i*size(independent_param_matrix)[1],:] = independent_param_matrix
#     end
#     writedlm("./Experiments/$(experiment_name)/$(pipeline_name)/independent_param_matrix_all_chains/$al_step.csv", param_matrices_accumulated, ',')
# 	return param_matrices_accumulated
# end


# Tools to Examine Chains
# summaries, quantiles = describe(chains);
# sum([idx * i for (i, idx) in enumerate(summaries[:, :mean])])
# _, i = findmax(chains[:lp])
# i = i.I[1]
# θ[i, :]
# elapsed = chain_timed.time
# θ = MCMCChains.group(chains, :θ).value
