# Supplementary material for: Layer wise Scaled Gaussian Priors for Markov Chain Monte Carlo Sampled deep Bayesian neural networks
Source: Front Artif Intell. 2025 Apr 25;8:1444891. doi: 10.3389/frai.2025.1444891 (PMC12061901; doi:10.3389/frai.2025.1444891)
Supplement: Supplementary file 1 [file Data_Sheet_1.zip › Codes and Data/Project.toml]

[deps]
ARFFFiles = "da404889-ca92-49ff-9e8b-0aa6b4d38dc8"
AdvancedHMC = "0bf59076-c3b1-5ca4-86bd-e02cd72cde3d"
AdvancedMH = "5b7e9947-ddc0-4b3f-9b55-0d8042f74170"
AdvancedVI = "b5ca4192-6429-45e5-a2d9-87aec30a685c"
BayesNets = "ba4760a4-c768-5bed-964b-cf806dc591cb"
CSV = "336ed68f-0bac-5ca0-87d4-7b16caf5d00b"
Cairo = "159f3aea-2a34-519c-b102-8c37f9878175"
CategoricalArrays = "324d7699-5711-5eae-9e2f-1d82baa6b597"
ComplexityMeasures = "ab4b797d-85ee-42ba-b621-05d793b346a2"
DataFrames = "a93c6f00-e57d-5684-b7b6-d8193f3e46c0"
DataStructures = "864edb3b-99cc-5e75-8d2d-829cb0a9cfe8"
DelimitedFiles = "8bb1440f-4735-579b-a4ab-409b98df4dab"
Distances = "b4f34e82-e78d-54a5-968a-f98e89d6e8f7"
Distributions = "31c24e10-a181-5473-b8eb-7969acd0382f"
DistributionsAD = "ced4e74d-a319-5a8a-b0ac-84af2272839c"
EvalMetrics = "251d5f9e-10c1-4699-ba24-e0ad168fa3e4"
FillArrays = "1a297f60-69ca-5386-bcde-b61e274b549b"
Flux = "587475ba-b771-5e3f-ad9e-33799f191a9c"
Fontconfig = "186bb1d3-e1f7-5a2c-a377-96d770f13627"
Gadfly = "c91e804a-d5a3-530f-b6f0-dfbca275c004"
LaplaceRedux = "c52c1a26-f7c5-402b-80be-ba1e638ad478"
LazyArrays = "5078a376-72f3-5289-bfd5-ec5146d43c02"
MCMCChains = "c7f686f2-ff18-58e9-bc7b-31028e88f75d"
MLDataUtils = "cc2ba9b6-d476-5e6d-8eaf-a92d5412d41d"
Metal = "dde4c033-4e86-420c-a63e-0dd931031962"
MultivariateStats = "6f286f6a-111f-5878-ab1e-185364afe411"
Optim = "429524aa-4258-5aef-a3af-852621145aeb"
Parameters = "d96e819e-fc66-5662-9728-84c9c7592b0a"
PkgTemplates = "14b8a8f1-9102-5b29-a752-f990bacb7fe1"
PlotThemes = "ccf2f8ad-2431-5c83-bf29-c5338b663b6a"
Plots = "91a5bcdd-55d7-5caf-9e0b-520d859cae80"
ProgressMeter = "92933f4c-e287-5a05-a399-4b506db050ca"
RDatasets = "ce6b1742-4840-55fa-b093-852dadbb1d8b"
ReverseDiff = "37e2e3b7-166d-5795-8a7a-e32c996b4267"
Revise = "295af30f-e4ad-537b-8983-00126c2a3abe"
Statistics = "10745b16-79ce-11e8-11f9-7d13ad32a3b2"
StatsBase = "2913bbd2-ae8a-5f71-8c99-4fb6c76f3a91"
Turing = "fce5fe82-541a-59a6-adf8-730c64b5f9a0"
XGBoost = "009559a3-9522-5dbb-924b-0b6ed2b22bb9"
XLSX = "fdbf4ff8-1666-58a4-91e7-1b58723a45e0"
Zygote = "e88e6eb3-aa80-5325-afca-941959d7151f"
cuDNN = "02a925ec-e4fe-4b08-9a7e-0d78e3d38ccd"
