# Supplementary material for: Layer wise Scaled Gaussian Priors for Markov Chain Monte Carlo Sampled deep Bayesian neural networks
Source: Front Artif Intell. 2025 Apr 25;8:1444891. doi: 10.3389/frai.2025.1444891 (PMC12061901; doi:10.3389/frai.2025.1444891)
Supplement: Supplementary file 1 [file Data_Sheet_1.zip › Codes and Data/Data/Tabular/creditdefault2005/test.csv]

EDUCATION	AGE	PAY_0	PAY_2	PAY_3	PAY_4	PAY_5	PAY_6	BILL_AMT1	BILL_AMT2	BILL_AMT3	BILL_AMT4	BILL_AMT5	BILL_AMT6	LIMIT_BAL	PAY_AMT1	PAY_AMT2	PAY_AMT3	PAY_AMT4	PAY_AMT5	PAY_AMT6	group_weight	label
0.3333333333333333	0.3448275862068966	1.7945339544019394	0.11173424152941179	0.13886248101426346	0.18874294496681887	0.2349126001488181	0.25313315858170143	4.0379193884074684	4.28987996639971	4.566051077713606	5.075370046584883	5.402680353576388	5.54934417237443	3.159979879773337	0.7848686807284705	0.6336566173600984	0.8803336127351306	0.8936459367671951	0.8888420146310456	0.7875138209713245	1.7803754870704924	1
0.3333333333333333	0.12068965517241378	-0.8749765643692303	1.782318465741898	-0.6966518451846744	-0.6665876213480703	1.9998457342496303	1.9922823072021165	-0.6929141657503207	-0.6895669009270526	-0.6725820736206749	-0.6450350794357077	-0.63844106644296	-0.512403957714778	0.07707267999447164	0.0	0.016058421124879204	0.08496639255817776	0.0	0.4581659869232194	0.0	1.7733862353120708	2
0.3333333333333333	0.43103448275862066	0.01486027522115951	0.11173424152941179	0.13886248101426346	0.18874294496681887	0.2349126001488181	0.25313315858170143	-0.31220292287369206	-0.285288744912594	-0.25344354798363633	-0.2413222402927313	-0.21453965734768846	-0.19247640295721524	0.23121803998341492	0.08959577863085001	0.06232403441980145	0.06361120298473201	0.06351269336309708	0.06473230872386629	0.045000789769789974	1.7803754870704924	2
0.3333333333333333	0.3620689655172414	1.7945339544019394	1.782318465741898	1.809891133412139	1.8994040775965972	1.9998457342496303	1.9922823072021165	-0.4490791666117794	-0.4437600496212573	-0.3988233469127526	-0.36853561914480737	-0.3374565916239947	-0.32793305462515515	0.15414535998894327	0.0	0.10173226788301853	0.045436573560522865	0.04359715534371387	0.0	0.08437648081835619	1.8027839761980662	1
0.16666666666666666	0.06896551724137931	1.7945339544019394	0.11173424152941179	0.13886248101426346	0.18874294496681887	0.2349126001488181	0.25313315858170143	-0.030655320415310657	0.011323340707105682	0.05402852626408698	0.09749374441385494	-0.16371491134022342	-0.14389872931455377	0.3853633999723582	0.12859771461166478	0.08267916822404023	0.10285704339763363	0.07021503788885104	0.07199751223079162	0.06750118465468495	1.7733862353120708	2
0.3333333333333333	0.034482758620689655	0.01486027522115951	0.11173424152941179	0.13886248101426346	0.18874294496681887	0.2349126001488181	0.25313315858170143	-0.04976285835950044	-0.008852631769323131	0.04416542544405965	0.10790832943717985	-0.33433144542936094	-0.30596983404976585	0.3853633999723582	0.10770813280150703	0.11722647421161819	0.12608649163045094	0.06383185262622822	0.0687248980384829	0.8410085098101623	1.8027839761980662	1
0.3333333333333333	0.27586206896551724	1.7945339544019394	1.782318465741898	1.809891133412139	1.8994040775965972	1.9998457342496303	1.9922823072021165	0.09235539649902558	0.14220020952182322	0.1848299700337769	0.2687748076556714	0.3557172824836426	0.4096651030316685	0.6165814399557731	0.16904863892613212	0.09114239016823332	0.13063014898650324	0.15957963156557053	0.1636307096154355	0.028125493606118733	1.740655105973025	1
0.16666666666666666	0.08620689655172414	0.01486027522115951	0.11173424152941179	0.13886248101426346	0.18874294496681887	-0.647553966901588	-0.6164414157285061	-0.5611984510945305	-0.6066711922843437	-0.6187964507278358	-0.672486060258382	-0.48557207311176903	-0.5289099560523985	1.6185262798839044	0.060857510013407556	0.0434011381753492	0.0	0.6887456898370025	0.48257968879784235	0.0	1.8027839761980662	2
0.3333333333333333	0.10344827586206896	0.01486027522115951	0.11173424152941179	0.13886248101426346	0.18874294496681887	0.2349126001488181	1.9922823072021165	2.4772395905239017	1.780697116385455	1.9333385654063997	2.1748925734321474	2.4986629244197536	2.5323062646341996	1.5414535998894328	0.4226215973153303	0.35154921922032856	0.37485173187431364	0.7659822315147385	0.0	0.3405434765828856	1.7733862353120708	1
0.16666666666666666	0.08620689655172414	-0.8749765643692303	-0.7235578705768313	-0.6966518451846744	-0.6665876213480703	-0.647553966901588	0.25313315858170143	-0.49783258609979736	-0.5574957719030758	-0.5319607882450805	-0.660517059559934	-0.5946396753044877	-0.5828776861206716	1.3873082399004895	0.5735578820708054	0.4393063206108846	0.043732702052003254	0.2654766750724831	0.0	0.29492392595376105	1.7733862353120708	2
0.3333333333333333	0.20689655172413793	0.01486027522115951	0.11173424152941179	0.13886248101426346	0.18874294496681887	0.2349126001488181	0.25313315858170143	1.070194175556198	0.8237434357659799	0.3593520595437049	1.168221893908913	1.2845271796666664	1.369279852773964	1.2331628799115462	0.2656478611696362	0.1539438371079636	4.543657356052287	0.28724333681802694	0.31417096246163617	0.2531294424550686	1.7733862353120708	2
0.3333333333333333	0.15517241379310345	-0.8749765643692303	-0.7235578705768313	-0.6966518451846744	-0.6665876213480703	-0.647553966901588	-1.4860159900387135	-0.6522138876986243	-0.6637708804070503	-0.6443338067984036	-0.6362370867145108	-0.6631132732427003	-0.6527805051232295	1.2331628799115462	0.11718693148415087	0.11479601047379864	0.13284518194757872	0.0	0.0	0.0	1.7733862353120708	2
0.16666666666666666	0.05172413793103448	0.9046971148115494	1.782318465741898	1.809891133412139	1.8994040775965972	1.9998457342496303	1.9922823072021165	-0.20448366845058377	-0.16847604632691907	-0.13458164731187422	-0.07462670329252802	-0.017819928464425726	0.01953248311684069	0.3853633999723582	0.11471157641416108	0.060761593445488885	0.09655271881611109	0.09779039822338162	0.10472365415387871	0.0	1.8027839761980662	1
0.5	0.29310344827586204	0.01486027522115951	0.11173424152941179	0.13886248101426346	0.18874294496681887	0.2349126001488181	0.25313315858170143	4.452404936093763	4.565697874258187	4.68080335304369	4.957467617626794	4.6356872367239275	4.547414960973128	2.928761839789922	0.8151163121934677	0.6142129074575419	0.6968834469845194	0.7041291663199234	0.6680714612179001	0.6136982704855107	1.7803754870704924	1
0.5	0.5172413793103449	0.9046971148115494	-1.5588499826830744	-1.5321661713836123	-1.5219181876629593	-1.530020533951994	-1.4860159900387135	-0.6956302336883718	-0.690971912937946	-0.6779173766958358	-0.672486060258382	-0.6630474806912343	-0.6527133393110723	0.3853633999723582	0.0	0.0	0.0	0.0	0.0	0.0	1.7733862353120708	1
0.3333333333333333	0.017241379310344827	0.9046971148115494	1.782318465741898	4.316434112008952	3.610065210226375	2.8823123013000362	1.9922823072021165	-0.35412543149751147	-0.28707311016642856	-0.27374653914533	-0.25092852916499214	-0.23286288293096227	-0.21714304747192997	0.23121803998341492	0.26027452943234125	0.0	0.0	0.0	0.0	0.0	1.740655105973025	1
0.5	0.034482758620689655	1.7945339544019394	0.11173424152941179	0.13886248101426346	0.18874294496681887	0.2349126001488181	0.25313315858170143	-0.188404546257321	-0.1326201398089202	-0.08989487912289075	-0.022849117154176923	0.04284080398720245	0.08945209357243779	0.3853633999723582	0.1811235417065701	0.0868022763506984	0.11359143390130716	0.11489733472721078	0.1309045676923484	0.11250197442447493	1.8027839761980662	1
0.5	0.48275862068965514	0.01486027522115951	0.11173424152941179	1.809891133412139	0.18874294496681887	0.2349126001488181	0.25313315858170143	-0.06457900896156943	0.020933622861616343	0.024338285637718164	0.09020353489752751	-0.16669202429405877	-0.16116034303894228	0.3853633999723582	0.3018725695109502	0.0	0.14198929237663396	0.07347046237278868	0.07566284012617737	0.05917603854727381	1.8027839761980662	1
0.3333333333333333	0.20689655172413793	0.01486027522115951	0.11173424152941179	0.13886248101426346	0.18874294496681887	0.2349126001488181	0.25313315858170143	0.09478627730358134	-0.18001119493635365	-0.37605458054605206	-0.3508152804484038	-0.33120629923472716	-0.32660652983505134	0.46243607996682984	0.0909240179366982	0.05633467735160326	0.05679571695065358	0.046022765743510545	0.053081802199247276	0.03369434134013024	1.7803754870704924	2
0.3333333333333333	0.0	1.7945339544019394	0.11173424152941179	0.13886248101426346	0.18874294496681887	0.2349126001488181	0.25313315858170143	-0.5734207568157607	-0.5639307269129674	-0.5331720462405225	-0.5204020306043361	-0.49882927223216283	-0.4884929285868313	0.07707267999447164	0.08452431946306606	0.05663848531883071	0.05679571695065358	0.012766370525245643	0.012828647633850143	0.0	1.7733862353120708	1
0.3333333333333333	0.15517241379310345	0.01486027522115951	0.11173424152941179	0.13886248101426346	0.18874294496681887	0.2349126001488181	0.25313315858170143	5.260285763927385	5.582181913779214	5.880554397528945	5.72528678451061	5.399127555797225	3.5899663086729006	3.0829071997788655	1.009341123416813	0.7069611397382631	0.8008196090042154	0.8271331463306653	0.510985979987082	0.37502533174398717	1.8027839761980662	2
0.3333333333333333	0.13793103448275862	0.01486027522115951	0.11173424152941179	0.13886248101426346	0.18874294496681887	0.2349126001488181	0.25313315858170143	-0.2278011116987528	-0.19909125804428562	-0.37067601825676816	-0.5350757145774984	-0.5293076716987754	-0.5261897406600339	0.5395087599613014	0.09659922224350406	0.05642147962795396	0.02839785847532679	0.06383185262622822	0.0654522838461742	0.08437648081835619	1.7733862353120708	1
0.16666666666666666	0.06896551724137931	1.7945339544019394	0.11173424152941179	0.13886248101426346	1.8994040775965972	0.2349126001488181	0.25313315858170143	0.6294035098898779	0.5443567973998329	0.6354035246001424	0.6710420402207834	0.40853225317295333	0.435540732165212	0.7707267999447164	0.24753550699897917	0.23931387589887548	0.14198929237663396	0.19149555787868464	0.2618091353846968	0.16875296163671238	1.8027839761980662	1
0.3333333333333333	0.29310344827586204	0.01486027522115951	0.11173424152941179	0.13886248101426346	0.18874294496681887	0.2349126001488181	0.25313315858170143	1.2442669697058955	1.367834336984438	1.5008762018194997	1.7072310734146057	1.9077142271523735	1.8969008901744855	1.695598959878376	0.3622470834131402	0.3038079672274444	0.3407743017039215	0.38299111575736927	0.654522838461742	0.5625098721223747	1.8027839761980662	2
0.3333333333333333	0.06896551724137931	0.9046971148115494	1.782318465741898	0.13886248101426346	0.18874294496681887	-0.647553966901588	0.25313315858170143	-0.4121678033336644	-0.40659748193312767	-0.3842594114913672	-0.3683646334205438	-0.49975036795268646	-0.4384879814358303	0.15414535998894327	0.00024149805560876015	0.0598067684056312	0.06832524749163625	0.9868404416014882	0.1963568515385226	0.11250197442447493	1.7733862353120708	1
0.16666666666666666	0.3793103448275862	1.7945339544019394	-0.7235578705768313	-0.6966518451846744	-1.5219181876629593	-0.647553966901588	-0.6164414157285061	-0.6419064098737202	-0.6476834928823213	-0.6779173766958358	-0.672486060258382	-0.6262694444217548	-0.601465824635164	3.7765613197291104	0.18601387733264751	0.0	0.0	0.14272802247224628	0.19976037029852367	0.17769686860345815	1.740655105973025	1
0.3333333333333333	0.29310344827586204	0.01486027522115951	0.11173424152941179	0.13886248101426346	0.18874294496681887	0.2349126001488181	0.25313315858170143	0.14992245644601954	0.16122407214931947	0.17953792617273884	0.17801247638523252	0.1889002682416651	0.24153228374927324	2.080962359850734	0.1811235417065701	0.1302034145260476	0.17146626947402316	0.31915926313114107	0.327261419230871	0.5625098721223747	1.7803754870704924	2
0.5	0.1724137931034483	0.01486027522115951	0.11173424152941179	0.13886248101426346	0.18874294496681887	1.9998457342496303	0.25313315858170143	-0.15226726234155055	-0.21821347151254442	-0.1720441267423289	-0.0773624748807447	-0.04553504076946734	-0.6527133393110723	0.3853633999723582	0.0945464887708296	0.0868022763506984	0.2158237244124836	0.0	0.1011892308261853	0.0	1.7733862353120708	2
0.3333333333333333	0.1724137931034483	0.9046971148115494	1.782318465741898	0.13886248101426346	0.18874294496681887	0.2349126001488181	0.25313315858170143	-0.4018195844896895	-0.4134960909066141	-0.3971794967760814	-0.36384128380593556	-0.3481149849614825	-0.31068823235380594	0.15414535998894327	0.0	0.05655168304248001	0.03918904469595097	0.05432090658492021	0.11126888253849614	0.0	1.740655105973025	1
0.3333333333333333	0.5	1.7945339544019394	1.782318465741898	1.809891133412139	1.8994040775965972	2.8823123013000362	1.9922823072021165	-0.39695782288057796	-0.37296149439234033	-0.3454414766850608	-0.2915609549127105	-0.2565975458723124	-0.24672958772715622	0.23121803998341492	0.07848686807284705	0.046960031505727834	0.12103167282184278	0.05744866736360539	0.0	0.12375217186692242	1.7803754870704924	1
0.16666666666666666	0.05172413793103448	0.01486027522115951	0.11173424152941179	1.809891133412139	0.18874294496681887	0.2349126001488181	0.25313315858170143	-0.591333224867208	-0.5482226926311795	-0.5359694754204718	-0.5239771866571192	-0.5065434488915483	-0.48983624482997434	0.07707267999447164	0.15793972836812914	0.0	0.022718286780261433	0.03185209446048788	0.0327261419230871	0.05062588849101372	1.7733862353120708	1
0.5	0.05172413793103448	1.7945339544019394	0.11173424152941179	0.13886248101426346	0.18874294496681887	0.2349126001488181	0.25313315858170143	-0.5438156162910032	-0.519729049050262	-0.49184507701508634	-0.4514947837261282	-0.4268522209283871	-0.38169928725695673	0.15414535998894327	0.09080326890889381	0.052949388573926025	0.08706783408535194	0.04315033237533027	0.14248962193312123	0.031444301851640745	1.7733862353120708	1
0.3333333333333333	0.5344827586206896	0.9046971148115494	3.4529026899543838	2.645405459611077	1.8994040775965972	1.9998457342496303	0.25313315858170143	-0.5795726506954465	-0.574819569997391	-0.5626748302723587	-0.5386508706302815	-0.5261167329526756	-0.5109766842064385	0.07707267999447164	0.0	0.0	0.051116145255588226	0.0	0.02618091353846968	0.05062588849101372	1.7708333333333333	1
0.16666666666666666	0.13793103448275862	0.01486027522115951	0.11173424152941179	0.13886248101426346	0.18874294496681887	0.2349126001488181	1.9922823072021165	-0.4262913566115303	-0.39322176758942273	-0.3485417203638706	-0.29714130718640247	-0.18386388022667802	-0.1736196011940943	0.6165814399557731	0.12074902780438007	0.0868022763506984	0.11359143390130716	0.34430901306587497	0.0	0.28125493606118734	1.8027839761980662	2
0.3333333333333333	0.08620689655172414	1.7945339544019394	1.782318465741898	1.809891133412139	0.18874294496681887	0.2349126001488181	0.25313315858170143	0.3438089662038003	0.4523285106863171	0.4683941186095626	0.5499219708151899	0.1402302282947107	0.19679985285260884	0.6165814399557731	0.4829961112175203	0.0	0.18742586593715682	0.12766370525245643	0.24871867861546196	0.0	1.8027839761980662	2
0.3333333333333333	0.3275862068965517	0.01486027522115951	0.11173424152941179	0.13886248101426346	-0.6665876213480703	-0.647553966901588	-0.6164414157285061	-0.11363119592277306	-0.059770267044098914	-0.6779173766958358	-0.6602528088951631	-0.6390825438197533	-0.6527133393110723	0.6936541199502447	0.18800623629141977	0.0	0.04469822924016437	0.09300300927641451	0.0	0.0	1.740655105973025	1
0.5	0.10344827586206896	0.01486027522115951	0.11173424152941179	0.13886248101426346	0.18874294496681887	1.9998457342496303	1.9922823072021165	-0.5106524267673987	-0.4804449132256832	-0.44098666094456535	-0.37971186784894256	-0.36311568669572464	-0.3246923041885725	0.15414535998894327	0.0963577241878953	0.0868022763506984	0.17038715085196074	0.0	0.10472365415387871	0.0	1.7733862353120708	2
0.3333333333333333	0.5	0.01486027522115951	0.11173424152941179	1.809891133412139	0.18874294496681887	0.2349126001488181	0.25313315858170143	-0.5783096791042527	-0.5436845038359939	-0.5190695424364483	-0.4855364870113245	-0.46517638215731705	-0.4422324754635916	0.15414535998894327	0.12074902780438007	0.0434011381753492	0.08519357542598037	0.03191592631311411	0.04581659869232194	0.039375691048566225	1.7733862353120708	2
0.16666666666666666	0.08620689655172414	-0.8749765643692303	1.782318465741898	1.809891133412139	-0.6665876213480703	0.2349126001488181	-0.6164414157285061	-0.618045753037941	-0.6150169636290503	-0.69201988049991	-0.657283874955678	-0.6523232948022806	-0.6422018897084777	0.3853633999723582	0.0	0.0	0.1110924223554784	0.0	0.04097312968770505	0.0	1.7733862353120708	1
0.5	0.4482758620689655	1.7945339544019394	1.782318465741898	-0.6966518451846744	-0.6665876213480703	1.9998457342496303	-0.6164414157285061	-0.6712942649634336	-0.690971912937946	-0.6448673371059197	-0.6545636475242125	-0.6530634610062728	-0.601062829762221	2.1580350398452057	0.0	0.09947540869790036	0.06548546164410358	0.0	0.20133122511083185	0.28029866927857927	1.8027839761980662	1
0.3333333333333333	0.13793103448275862	1.7945339544019394	1.782318465741898	1.809891133412139	0.18874294496681887	0.2349126001488181	0.25313315858170143	-0.05366041585060383	-0.016790949630870678	0.0014397416286488687	0.07702208997248347	0.1496221150164785	0.19774017422280898	1.0019448399281312	0.09659922224350406	0.0	0.09655271881611109	0.11489733472721078	0.1309045676923484	0.10125177698202743	1.7733862353120708	2
0.3333333333333333	0.22413793103448276	0.01486027522115951	0.11173424152941179	0.13886248101426346	0.18874294496681887	0.2349126001488181	0.25313315858170143	-0.4590471359444271	-0.42726520861336914	-0.42682647818832725	-0.39628193894575503	-0.36471115606877447	-0.4211927848053632	2.543398439817564	0.09961794793861356	0.05208136581041904	0.028965815644833325	0.03344789077614359	0.043722125609244364	0.016875296163671238	1.740655105973025	2
0.3333333333333333	0.1724137931034483	-0.8749765643692303	1.782318465741898	1.809891133412139	2.7547346439114864	1.9998457342496303	1.9922823072021165	-0.686137576244883	-0.6866304258242855	-0.6847090733131354	-0.6494962524233111	-0.6413359387074629	-0.637097287984534	0.23121803998341492	0.0	0.0	0.11075164805377448	0.0	0.025526390700007937	0.0	1.7803754870704924	1
0.5	0.3448275862068966	0.01486027522115951	0.11173424152941179	0.13886248101426346	0.18874294496681887	0.2349126001488181	0.25313315858170143	4.045605860672153	4.069658383812283	3.6028414160525166	3.0144791120363976	3.179089491680858	3.33275483101708	2.6975437998065073	0.7247960393957914	0.4381344898801502	0.4764592694990329	0.5409111191546578	0.5000554485847709	0.3851505094421899	1.740655105973025	2
0.5	0.5862068965517241	2.684370793992329	1.782318465741898	1.809891133412139	6.176056909171042	6.41217856950166	6.340155178753154	-0.6631053201302094	-0.6573218752770498	-0.6433821040876992	-0.6352578048391834	-0.6236541905009823	-0.6124978092819765	0.23121803998341492	0.0	0.0	0.0	0.0	0.0	0.0	1.740655105973025	1
0.3333333333333333	0.08620689655172414	2.684370793992329	1.782318465741898	1.809891133412139	1.8994040775965972	1.9998457342496303	1.9922823072021165	-0.0833198777341223	-0.04410438312263782	-0.0002185282460633286	0.07252982867137765	0.10771225973265297	0.21928360847221606	0.6165814399557731	0.12074902780438007	0.0868022763506984	0.11359143390130716	0.0	0.3927137030770452	0.0	1.8027839761980662	1
0.3333333333333333	0.017241379310344827	2.684370793992329	3.4529026899543838	2.645405459611077	1.8994040775965972	0.2349126001488181	0.25313315858170143	-0.3920689005920859	-0.3858033041719057	-0.3736897435073321	-0.35641117687884705	-0.33502226721975364	-0.317623102459032	0.15414535998894327	0.0	0.0	0.0	0.02923498850281252	0.030304407420778653	0.013218981994875804	1.8027839761980662	1
0.3333333333333333	0.22413793103448276	0.01486027522115951	0.11173424152941179	0.13886248101426346	1.8994040775965972	2.8823123013000362	1.9922823072021165	-0.6029172546229961	-0.5819570310127293	-0.5392283362177323	-0.5121791716829348	-0.5008194969140085	-0.4922206311615533	0.15414535998894327	0.07244941668262804	0.0868022763506984	0.05679571695065358	0.0	0.0	0.02857550150381663	1.7803754870704924	1
0.5	0.48275862068965514	0.01486027522115951	0.11173424152941179	0.13886248101426346	0.18874294496681887	0.2349126001488181	0.25313315858170143	-0.13764123649514515	-0.10357854154375423	-0.05285057209562437	-0.007475946127209277	0.007691133366505754	0.029321900238745854	0.7707267999447164	0.12074902780438007	0.1302034145260476	0.1079118622062418	0.09893937157065373	0.0935967659000291	0.17679685280806234	1.7803754870704924	2
0.5	0.3620689655172414	0.9046971148115494	-1.5588499826830744	-1.5321661713836123	-1.5219181876629593	-1.530020533951994	-0.6164414157285061	-0.6956302336883718	-0.690971912937946	-0.6779173766958358	-0.672486060258382	-0.6630474806912343	-0.5350052535056603	0.6165814399557731	0.0	0.0	0.0	0.0	0.40606596898166475	0.056250987212237466	1.740655105973025	2
0.3333333333333333	0.27586206896551724	0.9046971148115494	-0.7235578705768313	-0.6966518451846744	0.18874294496681887	0.2349126001488181	-1.4860159900387135	-0.6956302336883718	-0.6884850416786648	-0.6568645591560115	-0.6497915914015845	-0.6630474806912343	-0.6527133393110723	1.0790175199226029	0.010686288960687637	0.06336566173600984	0.0	0.0	0.0	0.0	1.7803754870704924	1
0.3333333333333333	0.48275862068965514	-0.8749765643692303	-0.7235578705768313	0.13886248101426346	0.18874294496681887	-0.647553966901588	-0.6164414157285061	-0.6531780918166324	-0.3346327667351692	-0.3364147206714101	-0.31756632915752026	-0.640809598295735	-0.3036022391712262	0.3853633999723582	1.531580668670757	0.05368720792290696	0.025955642646448687	0.086428328455913	1.3610147902973464	0.03037553309460823	1.7803754870704924	2
0.5	0.4482758620689655	0.01486027522115951	0.11173424152941179	0.13886248101426346	0.18874294496681887	0.2349126001488181	0.25313315858170143	-0.4916671118804213	-0.4658046880721743	-0.42907595732271947	-0.021683305397834585	-0.2814342340507177	-0.34000610936040354	0.3853633999723582	0.07625301105846602	0.06484130043397171	1.4258564740461581	0.04646958871189414	0.0426094367838594	0.035100616020436175	1.7733862353120708	2
0.5	0.41379310344827586	0.9046971148115494	1.782318465741898	2.645405459611077	1.8994040775965972	0.2349126001488181	0.25313315858170143	-0.601586381333351	-0.54663502905887	-0.5342391068555548	-0.5275057102396488	-0.5065927933051477	-0.4982319713496186	0.07707267999447164	0.22018585220128706	0.0	0.0	0.02119217507190777	0.02179561052077601	0.03172555678770193	1.8027839761980662	1
0.16666666666666666	0.3103448275862069	0.01486027522115951	0.11173424152941179	1.809891133412139	-0.6665876213480703	-0.647553966901588	1.9922823072021165	-0.3227276861336402	-0.20757753059008158	-0.6305773767073128	-0.6109156553667553	-0.2632590417082423	-0.2724876766894247	2.312180399834149	0.4829961112175203	0.0	0.22496783484153884	1.551497009933103	0.0	0.43037630316082887	1.740655105973025	1
0.16666666666666666	0.1724137931034483	-1.7648134039596202	-0.7235578705768313	-0.6966518451846744	-1.5219181876629593	-1.530020533951994	-1.4860159900387135	-0.6956845550471328	-0.6848741608106688	-0.6779173766958358	-0.672486060258382	-0.6630474806912343	-0.6527133393110723	2.774616479800979	0.026444037089159236	0.0	0.0	0.0	0.0	0.0	1.7803754870704924	1
0.3333333333333333	0.3275862068965517	0.9046971148115494	1.782318465741898	1.809891133412139	0.18874294496681887	0.2349126001488181	0.25313315858170143	1.9358729291115482	2.0673898172082477	1.945494404574942	1.3813167388115413	1.512136511463204	1.6662534912268194	1.5414535998894328	0.4437526771810968	0.011327697063766141	0.3524742193957561	0.3195422542468984	0.6156441818571146	0.00033750592327342477	1.7733862353120708	1
0.3333333333333333	0.06896551724137931	0.01486027522115951	0.11173424152941179	0.13886248101426346	0.18874294496681887	0.2349126001488181	0.25313315858170143	-0.34073521656291933	-0.31307988248806484	-0.2747270813321164	-0.22178323525643368	-0.1759852221886276	-0.1416822575133677	0.30829071997788654	0.09056177085328505	0.0651017072630238	0.08519357542598037	0.07021503788885104	0.08508796900002646	0.06750118465468495	1.8027839761980662	1
0.3333333333333333	0.12068965517241378	0.01486027522115951	0.11173424152941179	0.13886248101426346	0.18874294496681887	0.2349126001488181	0.25313315858170143	0.8472728995406503	0.8948229933970755	0.6575955014452038	0.8025922388064529	0.8558887068658446	0.9311068857137319	1.0019448399281312	0.3530097827861052	0.14812808459246682	0.21991301603293067	0.22117736934988078	0.23739543351007383	0.28125493606118734	1.7733862353120708	2
0.5	0.08620689655172414	-0.8749765643692303	1.782318465741898	-0.6966518451846744	1.8994040775965972	1.9998457342496303	-1.4860159900387135	-0.67216340670361	-0.669348778090297	-0.6389408247710787	-0.6468382016188505	-0.6630474806912343	-0.6527133393110723	1.3873082399004895	0.0	0.1173132764879689	0.0	0.0	0.0	0.0	1.8027839761980662	2
0.3333333333333333	0.3793103448275862	0.9046971148115494	-0.7235578705768313	-0.6966518451846744	-0.6665876213480703	-0.647553966901588	-0.6164414157285061	-0.6956302336883718	-0.676781291627923	-0.6639302307960895	-0.667978254800525	-0.6533430793500031	-0.6321941836970618	1.3102355599060178	0.06097825904121194	0.04209910403008873	0.016470757915689537	0.037660793049474645	0.07998269086002487	0.0	1.8027839761980662	2
0.5	0.1724137931034483	0.01486027522115951	-0.7235578705768313	-0.6966518451846744	-0.6665876213480703	-0.647553966901588	-0.6164414157285061	-0.6756263933246252	-0.6854923660954618	-0.6722936788598554	-0.6664238391254018	-0.6630474806912343	-0.6396160059404273	0.3853633999723582	0.023546060421854115	0.016926443888386187	0.022150329610754898	0.0	0.05105278140001587	0.0	1.740655105973025	1
0.3333333333333333	0.1724137931034483	0.01486027522115951	0.11173424152941179	0.13886248101426346	0.18874294496681887	0.2349126001488181	0.25313315858170143	0.4200761539042764	0.47635421607259376	0.5527495861492701	0.6894929542844948	0.8101464354591261	0.8837381966898992	2.0038896798562624	0.21801236970080823	0.16110502490689624	0.2158237244124836	0.22341148419179876	0.22253776507699227	0.17437806035793615	1.7803754870704924	2
0.3333333333333333	0.39655172413793105	-1.7648134039596202	-1.5588499826830744	-1.5321661713836123	-1.5219181876629593	-1.530020533951994	-1.4860159900387135	-0.6956302336883718	-0.6333945207315357	-0.6779173766958358	-0.672486060258382	-0.6630474806912343	-0.6527133393110723	1.6185262798839044	0.24741475797117476	0.0	0.0	0.0	0.0	0.0	1.7803754870704924	1
0.5	0.3103448275862069	0.9046971148115494	1.782318465741898	1.809891133412139	1.8994040775965972	0.2349126001488181	0.25313315858170143	-0.33406726977500373	-0.327031651756236	-0.26379691989705684	-0.23780926086695303	-0.19651249824601155	-0.16819596186240415	1.6185262798839044	0.0	0.15407404052248966	0.0	0.07430027645692965	0.07199751223079162	0.06288860370328149	1.7803754870704924	2
0.3333333333333333	0.3103448275862069	-0.8749765643692303	-0.7235578705768313	-0.6966518451846744	-0.6665876213480703	-0.647553966901588	0.25313315858170143	-0.6843992927645304	-0.6793524636078578	-0.665992253335949	-0.6563823138641065	-0.4128877518797341	-0.3982220770476166	3.005834519784394	0.04992972299711116	0.03589274127101379	0.05884036276087711	0.9574777893934232	0.0654522838461742	0.056250987212237466	1.7803754870704924	2
0.3333333333333333	0.25862068965517243	0.9046971148115494	1.782318465741898	1.809891133412139	1.8994040775965972	1.9998457342496303	1.9922823072021165	-0.42879013911453734	-0.4025791475819726	-0.3908348120380521	-0.3290223726831777	-0.29398416324285226	-0.28429206817604447	0.3853633999723582	0.09056177085328505	0.0	0.1437499596021042	0.06383185262622822	0.0	0.11250197442447493	1.7733862353120708	1
0.5	0.5517241379310345	0.01486027522115951	0.11173424152941179	0.13886248101426346	0.18874294496681887	0.2349126001488181	0.25313315858170143	0.7362128815537391	0.8208069606632127	0.8874172863422733	0.9859511118439761	1.0470818614259656	1.0959485802004265	0.847799479939188	0.3260223750718262	0.18228478033646664	0.2953377281433986	0.24256103997966721	0.2552639070000794	0.2081286526852786	1.7803754870704924	2
0.3333333333333333	0.41379310344827586	0.01486027522115951	0.11173424152941179	0.13886248101426346	0.18874294496681887	0.2349126001488181	0.25313315858170143	-0.2815928372118557	-0.25682320157189426	-0.23840376120689874	-0.18868972553306249	-0.1805742526533793	-0.1459976609444648	0.23121803998341492	0.09659922224350406	0.0651017072630238	0.06247528864571894	0.06721494081541832	0.08639701467694995	0.054394704634233626	1.7803754870704924	1
0.3333333333333333	0.3103448275862069	1.7945339544019394	1.782318465741898	0.13886248101426346	0.18874294496681887	0.2349126001488181	1.9922823072021165	0.8998559748213204	0.9130740994185804	1.001852327435456	1.1747659839011813	1.411095600549334	1.4279827725993164	1.1560901999170745	0.0	0.18336980879085038	0.24319925998269865	0.5876998671296831	0.0	0.2631983691660591	1.740655105973025	1
0.16666666666666666	0.13793103448275862	0.01486027522115951	0.11173424152941179	1.809891133412139	1.8994040775965972	1.9998457342496303	1.9922823072021165	-0.33628086514451544	-0.2775471287325715	-0.24323437345062557	-0.21609407388548307	-0.10557074398216877	-0.07362649834513162	0.30829071997788654	0.20527334726744614	0.0651017072630238	0.0	0.31915926313114107	0.08508796900002646	0.0	1.8027839761980662	1
0.16666666666666666	0.27586206896551724	0.01486027522115951	0.11173424152941179	0.13886248101426346	-0.6665876213480703	-0.647553966901588	-1.4860159900387135	-0.5815553802902238	-0.6628716727200786	-0.6779173766958358	-0.6413977467559197	-0.6630474806912343	-0.6527133393110723	0.15414535998894327	0.060374513902190036	0.0	0.11359143390130716	0.0	0.0	0.0	1.8027839761980662	1
0.16666666666666666	0.034482758620689655	0.01486027522115951	0.11173424152941179	0.13886248101426346	0.18874294496681887	0.2349126001488181	0.25313315858170143	-0.591496188943491	-0.5662349466108325	-0.5326096764569245	-0.49834487217433904	-0.47685456004252746	-0.4598299182487659	0.5395087599613014	0.09056177085328505	0.0651017072630238	0.09087314712104573	0.03829911157573693	0.0327261419230871	0.033750592327342475	1.8027839761980662	1
0.5	0.3103448275862069	0.9046971148115494	1.782318465741898	1.809891133412139	1.8994040775965972	1.9998457342496303	1.9922823072021165	-0.34832662644977225	-0.36926631280369077	-0.30809435515893396	-0.28486142335292985	-0.21996754284363135	-0.2098555568528788	0.23121803998341492	0.0	0.1357587602124923	0.0	0.15440925150284604	0.0	0.039375691048566225	1.7803754870704924	2
0.16666666666666666	0.15517241379310345	1.7945339544019394	0.11173424152941179	0.13886248101426346	1.8994040775965972	0.2349126001488181	0.25313315858170143	0.836530850845658	0.9321822627667301	1.1051985899751284	1.1968386864879297	1.3305490694171151	1.4424905880252616	1.0019448399281312	0.2733154244352143	0.4393063206108846	5.6795716950653584e-5	0.2779877181872239	0.5837034673401815	0.0	1.8027839761980662	1
0.3333333333333333	0.034482758620689655	0.01486027522115951	0.11173424152941179	0.13886248101426346	0.18874294496681887	0.2349126001488181	0.25313315858170143	-0.6248087622036883	-0.6034115644190711	-0.5733598561607216	-0.5430654111476312	-0.5119877825253577	-0.4842782738739699	0.3853633999723582	0.06677421237582218	0.048826280447267854	0.0681548603407843	0.06383185262622822	0.0654522838461742	0.056250987212237466	1.7803754870704924	1
0.3333333333333333	0.5344827586206896	-0.8749765643692303	-0.7235578705768313	-1.5321661713836123	-1.5219181876629593	-1.530020533951994	-1.4860159900387135	-0.4211987292276844	-0.6181501404133426	-0.6256169868212172	-0.626428723804484	-0.625940481664425	-0.6547115222227476	1.695598959878376	0.3144908429165079	0.15837075320184923	0.16908084936209572	0.14470680990365936	0.0	0.0	1.7803754870704924	2
0.16666666666666666	0.39655172413793105	-1.7648134039596202	-1.5588499826830744	-1.5321661713836123	-1.5219181876629593	-1.530020533951994	-1.4860159900387135	-0.6915425514416048	-0.6801814206942849	-0.6702604957960778	-0.32961305063972446	-0.6553497521697154	-0.6412783597913169	2.2351077198396774	0.04636762667688195	0.023046004371110426	1.2527999244975168	0.029873307029074803	0.04457300529924463	0.02508794029665791	1.7803754870704924	2
0.3333333333333333	0.05172413793103448	-0.8749765643692303	-0.7235578705768313	0.13886248101426346	0.18874294496681887	0.2349126001488181	0.25313315858170143	-0.6944080031162488	-0.5988031250233409	-0.5765610380058181	-0.6455324924517472	-0.6479809864055263	-0.335959369177935	0.3853633999723582	0.4465299048205975	0.06332226059783448	0.05679571695065358	0.001148973347272108	1.2294556997665362	0.056250987212237466	1.7733862353120708	2
0.16666666666666666	0.3275862068965517	0.9046971148115494	-1.5588499826830744	-1.5321661713836123	-1.5219181876629593	-1.530020533951994	-1.4860159900387135	-0.6956302336883718	-0.690971912937946	-0.6779173766958358	-0.672486060258382	-0.6630474806912343	-0.6527133393110723	2.8516891597954506	0.0	0.0	0.0	0.0	0.0	0.0	1.740655105973025	2
0.16666666666666666	0.3103448275862069	0.9046971148115494	1.782318465741898	0.13886248101426346	0.18874294496681887	0.2349126001488181	0.25313315858170143	0.11969262029551032	0.018896355445820953	0.15878792313177492	0.2558731575521495	-0.19304194115618142	0.008903493342971103	0.46243607996682984	0.0	0.39061024357814284	0.17038715085196074	0.07659822315147385	0.7527012642310033	0.16875296163671238	1.7733862353120708	1
0.3333333333333333	0.10344827586206896	1.7945339544019394	0.11173424152941179	0.13886248101426346	0.18874294496681887	0.2349126001488181	0.25313315858170143	-0.03851833709596871	-0.021666341308670678	0.021137103792621577	-0.3831160381774622	-0.34730902620602433	-0.35204558118957335	0.3853633999723582	0.13886138197503708	0.09114239016823332	0.05679571695065358	0.06383185262622822	0.0654522838461742	0.03825067130432148	1.7733862353120708	1
0.16666666666666666	0.12068965517241378	0.01486027522115951	0.11173424152941179	0.13886248101426346	0.18874294496681887	0.2349126001488181	0.25313315858170143	0.7959663761908642	0.8581240796725407	0.9118154831076041	1.0522158520744747	1.066391975281229	1.1167196076100263	1.1560901999170745	0.33205982646204524	0.23002603232935076	0.21883389741086826	0.25532741050491287	0.2618091353846968	0.22230390146276247	1.8027839761980662	2
0.16666666666666666	0.1724137931034483	0.9046971148115494	-0.7235578705768313	-0.6966518451846744	0.18874294496681887	-0.647553966901588	-0.6164414157285061	-0.6956302336883718	-0.6666652051494907	-0.6424880803291587	-0.6384132686596833	-0.6193776746556939	-0.6527133393110723	0.9248721599336597	0.10444790905078877	0.10672339877318368	0.0	0.16947356872263591	0.0	0.0	1.8027839761980662	1
0.16666666666666666	0.25862068965517243	0.01486027522115951	0.11173424152941179	0.13886248101426346	0.18874294496681887	0.2349126001488181	-0.6164414157285061	-0.161692018086588	-0.2906699409143156	-0.38423057201528527	-0.4132095256478458	-0.493302697909021	-0.5250815047594408	0.6936541199502447	0.10915712113515959	0.07191568595655362	0.05679571695065358	0.013149361641003013	0.4975028095147701	0.016087782342699915	1.8027839761980662	1
0.3333333333333333	0.05172413793103448	0.01486027522115951	0.11173424152941179	0.13886248101426346	1.8994040775965972	0.2349126001488181	0.25313315858170143	-0.5457711852064	-0.5174669797127236	-0.4818377788146493	-0.5267129582453359	-0.5827312234891464	-0.5687392826615908	0.07707267999447164	0.09056177085328505	0.06631693913193358	0.0	0.046597252417146594	0.013025004485388667	0.005625098721223747	1.7733862353120708	1
0.3333333333333333	0.13793103448275862	0.01486027522115951	0.11173424152941179	0.13886248101426346	0.18874294496681887	0.2349126001488181	0.25313315858170143	0.06833177558696323	1.0121133960664541	1.23321702430291	1.3747415605057707	4.782256593252251	4.870969469587176	3.237052559767809	4.318951226507067	0.5440766681661776	0.6647370711904496	13.536118836065329	0.8481306940787253	0.721081405073672	1.7803754870704924	2
0.3333333333333333	0.0	0.9046971148115494	2.6176105778481413	1.809891133412139	1.8994040775965972	-0.647553966901588	-0.6164414157285061	-0.4104023591739311	-0.40631647953094896	-0.5382477940309459	-0.672486060258382	-0.5498184996182928	-0.6527133393110723	0.15414535998894327	0.0023546060421854114	0.0	0.2839785847532679	0.8776241417580117	0.0	0.0	1.8027839761980662	1
0.3333333333333333	0.46551724137931033	0.9046971148115494	-1.5588499826830744	-1.5321661713836123	-1.5219181876629593	-1.530020533951994	-1.4860159900387135	-0.6956302336883718	-0.690971912937946	-0.6779173766958358	-0.672486060258382	-0.6630474806912343	-0.6527133393110723	1.2331628799115462	0.0	0.0	0.0	0.0	0.0	0.0	1.740655105973025	2
0.16666666666666666	0.10344827586206896	0.01486027522115951	0.11173424152941179	0.13886248101426346	0.18874294496681887	0.2349126001488181	0.25313315858170143	-0.4997881550151942	-0.42618334936498126	-0.3533434931315155	-0.29742110200792465	-0.2548869395341971	-0.1871703037968001	0.6936541199502447	0.3018725695109502	0.1736045527013968	0.11359143390130716	0.06861924157319534	0.2290829934616097	0.16875296163671238	1.8027839761980662	1
0.5	0.46551724137931033	0.9046971148115494	1.782318465741898	0.13886248101426346	0.18874294496681887	0.2349126001488181	0.25313315858170143	-0.566372560516518	-0.561471955893904	-0.5256882021972562	-0.4925469017061298	-0.45937018949044484	-0.43140198825325055	0.5395087599613014	0.0	0.0651017072630238	0.0681548603407843	0.06383185262622822	0.0654522838461742	0.028125493606118733	1.7803754870704924	1
0.16666666666666666	0.6896551724137931	0.9046971148115494	-1.5588499826830744	-1.5321661713836123	-1.5219181876629593	-1.530020533951994	-1.4860159900387135	-0.7031130008577027	-0.4598614872660954	-0.9709264536884605	-0.9883433254433998	-0.9972736421383831	-0.9939156650694135	2.0038896798562624	1.0263667363372306	0.11418839453934375	0.0	0.0	0.0	0.0	1.7803754870704924	2
0.3333333333333333	0.3793103448275862	-0.8749765643692303	-0.7235578705768313	-0.6966518451846744	-0.6665876213480703	-0.647553966901588	-0.6164414157285061	-0.6755992326452447	-0.6728332078773126	-0.6217092378121128	-0.6463563327595624	-0.6482277084735236	-0.6527133393110723	0.15414535998894327	0.07794349744772734	0.1691776366075112	0.09547360019404867	0.057512499216231625	0.0	0.0	1.7803754870704924	2
0.5	0.5172413793103449	0.01486027522115951	0.11173424152941179	0.13886248101426346	0.18874294496681887	0.2349126001488181	0.25313315858170143	-0.3502007133270275	-0.3053663665482602	-0.26572916479454756	-0.21026501510377138	-0.3117810484143983	-0.25974296383260476	0.3853633999723582	0.14761568649085463	0.06879080400792849	0.09859736462633462	0.15038784478739367	0.1572818380823566	0.13578988313034124	1.8027839761980662	2
0.5	0.5172413793103449	-0.8749765643692303	-0.7235578705768313	-0.6966518451846744	-0.6665876213480703	-0.647553966901588	-0.6164414157285061	-0.6635534713399878	-0.6828930938753092	-0.6727262710010846	-0.6575014931501951	-0.647306612753	-0.6497580435761575	3.853633999723582	0.03471534549375927	0.01566781088130106	0.0555462111777392	0.06115091481592663	0.011519601956926659	0.017437806035793615	1.7733862353120708	2
0.3333333333333333	0.13793103448275862	0.01486027522115951	0.11173424152941179	0.13886248101426346	0.18874294496681887	0.2349126001488181	-1.4860159900387135	4.852861992880023	5.190253813340509	5.469736060741549	0.6446014295869391	0.39973249941437927	-0.6011971613865353	3.237052559767809	1.0867412502394207	0.811210673635452	0.2855120691109356	0.19149555787868464	0.20080760684006244	9.847072817425442	1.8027839761980662	2
0.16666666666666666	0.15517241379310345	-1.7648134039596202	-1.5588499826830744	-1.5321661713836123	-1.5219181876629593	-1.530020533951994	-1.4860159900387135	-0.6787091304343132	-0.4488321429805824	-0.6723369380739783	-0.6604237946194266	-0.6497244890193745	-0.6527133393110723	2.774616479800979	1.046169576897149	0.01683964161203549	0.04424386350455914	0.05195912803774977	0.0	0.0	1.7733862353120708	2
0.5	0.46551724137931033	-1.7648134039596202	-1.5588499826830744	-0.6966518451846744	0.18874294496681887	0.2349126001488181	0.25313315858170143	-0.6956302336883718	-0.690971912937946	-0.6472321741446397	-0.6092057981241199	-0.5702799831242108	-0.5338634346989887	1.695598959878376	0.0	0.0923576220371431	0.11359143390130716	0.12766370525245643	0.1309045676923484	0.08437648081835619	1.740655105973025	1
0.16666666666666666	0.25862068965517243	0.9046971148115494	1.782318465741898	2.645405459611077	1.8994040775965972	0.2349126001488181	0.25313315858170143	-0.5760825033950507	-0.5374603006277363	-0.527591607618665	-0.5183035694429199	-0.5014445261529353	-0.47504297470236123	0.07707267999447164	0.15818122642373791	0.0	0.0	0.025532741050491286	0.07199751223079162	0.0	1.7733862353120708	1
0.3333333333333333	0.017241379310344827	1.7945339544019394	0.11173424152941179	0.13886248101426346	-0.6665876213480703	-0.647553966901588	-1.4860159900387135	-0.5784183218217748	-0.561682707695538	-0.534080489737104	-0.664278745493732	-0.6630474806912343	-0.6527133393110723	0.07707267999447164	0.07474364821091127	0.05533645117357023	0.02998813854994509	0.0	0.0	0.0	1.7733862353120708	1
0.5	0.15517241379310345	0.01486027522115951	0.11173424152941179	0.13886248101426346	2.7547346439114864	1.9998457342496303	0.25313315858170143	-0.5941850962021616	-0.5741451642321622	-0.5154501881881635	-0.5073138506197994	-0.49593439996766	-0.4839256533601448	0.07707267999447164	0.06888732036239884	0.1414009081752877	0.0	0.0	0.023366465333084188	0.022500394884894987	1.740655105973025	1
0.3333333333333333	0.20689655172413793	0.01486027522115951	0.11173424152941179	0.13886248101426346	0.18874294496681887	0.2349126001488181	0.25313315858170143	0.9395920487550087	1.0332166764700725	1.0363876000435928	1.1488227862833764	1.2680132492487068	1.3184017500649199	0.9248721599336597	0.38035943758379726	0.26474694286963013	0.2612602979730065	0.31915926313114107	0.31417096246163617	0.28125493606118734	1.8027839761980662	2
0.5	0.27586206896551724	2.684370793992329	1.782318465741898	1.809891133412139	0.18874294496681887	0.2349126001488181	0.25313315858170143	-0.2826385233680054	-0.2535916739468395	-0.24088395614994654	-0.2232288418342982	-0.18251513292162555	-0.166382484934161	0.3853633999723582	0.09056177085328505	0.0	0.057704448421864035	0.06676811784703471	0.07389562846233066	0.048882107887434356	1.740655105973025	1
0.5	0.603448275862069	0.01486027522115951	0.11173424152941179	-1.5321661713836123	-1.5219181876629593	-1.530020533951994	-0.6164414157285061	-0.46509038710659084	-0.690971912937946	-0.6779173766958358	-0.672486060258382	-0.6630474806912343	-0.6359218862717838	0.5395087599613014	0.3018725695109502	0.0	0.0	0.0	0.0654522838461742	0.09956424736566032	1.7803754870704924	2
0.16666666666666666	0.10344827586206896	0.01486027522115951	-0.7235578705768313	-0.6966518451846744	0.18874294496681887	0.2349126001488181	0.25313315858170143	-0.48241890055135717	-0.6874593829107126	-0.5673035661835119	-0.4845882934494994	0.555562157561539	0.4151055338163979	1.0019448399281312	0.015093628475547509	0.3329301309431037	0.2839785847532679	4.149070420704834	0.1963568515385226	2.351460018433163	1.8027839761980662	2
0.3333333333333333	0.5172413793103449	0.9046971148115494	-1.5588499826830744	-1.5321661713836123	-0.6665876213480703	-0.647553966901588	-0.6164414157285061	-0.6957931977646549	-0.6911405143792532	-0.6780904135523276	-0.39749438317235103	-0.5874024946432306	-0.5832974724466539	0.6165814399557731	0.0	0.0	1.0054545771774204	0.29356269022802356	0.2705797414200841	0.0	1.7803754870704924	1
0.3333333333333333	0.41379310344827586	0.01486027522115951	0.11173424152941179	0.13886248101426346	0.18874294496681887	0.2349126001488181	0.25313315858170143	2.1493830297217484	2.3114123032602083	2.4104588577062014	2.315458382933531	1.3997463854214536	1.2494392524325624	1.6185262798839044	0.4829961112175203	0.4656942126214969	0.4032495903496404	0.25864666684147675	0.2618091353846968	0.18562825780038364	1.7803754870704924	2
0.16666666666666666	0.22413793103448276	-0.8749765643692303	-0.7235578705768313	-0.6966518451846744	-0.6665876213480703	-0.647553966901588	-0.6164414157285061	-0.690333901209172	-0.6854923660954618	-0.6722936788598554	-0.6644030987477418	-0.6541654862433278	-0.6461646726257498	1.2331628799115462	0.023546060421854115	0.016926443888386187	0.029533772814339863	0.035745837470687804	0.025526390700007937	0.0	1.7733862353120708	1
0.3333333333333333	0.1896551724137931	0.9046971148115494	1.782318465741898	1.809891133412139	1.8994040775965972	1.9998457342496303	1.9922823072021165	0.8549729521450253	0.9316905085629175	0.897092930567768	1.0633765566218587	1.1635675737964728	1.1271638914004638	2.4663257598230923	0.3025970636777765	0.0004774125199288412	0.39830836297493355	0.25622105644168003	0.0037307801792319296	0.28299871666476667	1.7733862353120708	2
0.16666666666666666	0.3103448275862069	1.7945339544019394	1.782318465741898	4.316434112008952	4.465395776541264	4.647245435400849	4.601006030132739	-0.6617472861611838	-0.6559168632661564	-0.6419401302836016	-0.6337033891640602	-0.622009376714333	-0.6108186639780476	3.5453432797456954	0.0	0.0	0.0	0.0	0.0	0.0	1.740655105973025	1
0.5	0.1896551724137931	0.01486027522115951	-0.7235578705768313	-0.6966518451846744	-1.5219181876629593	-1.530020533951994	-1.4860159900387135	-0.23389868421967763	-0.6878387361536538	-0.6779173766958358	-0.672486060258382	-0.6630474806912343	-0.6527133393110723	0.847799479939188	0.013463516600188378	0.0	0.0	0.0	0.0	0.0	1.7733862353120708	1
0.16666666666666666	0.5172413793103449	1.7945339544019394	1.782318465741898	1.809891133412139	1.8994040775965972	1.9998457342496303	1.9922823072021165	0.49404826419709924	0.6221663625631079	0.6922749714337502	0.8193177514707777	0.9535248532413503	0.9898098055390844	0.7707267999447164	0.49507101399795833	0.1736045527013968	0.19310543763222218	0.25532741050491287	0.10472365415387871	0.11250197442447493	1.740655105973025	1
0.16666666666666666	0.22413793103448276	0.9046971148115494	-1.5588499826830744	-1.5321661713836123	-1.5219181876629593	-1.530020533951994	-0.6164414157285061	-0.6956302336883718	-0.6853378147742636	-0.6212478061948017	-0.6110710969342676	-0.6630474806912343	-0.44189664640280585	1.0790175199226029	0.024210180074778206	0.17056647302912237	0.2243998776720323	0.0	0.8217534236887171	0.0	1.7803754870704924	2
0.3333333333333333	0.5689655172413793	0.01486027522115951	0.11173424152941179	0.13886248101426346	0.18874294496681887	0.2349126001488181	0.25313315858170143	0.3968945140530099	0.40004801376097476	0.4465337957394436	0.5700827421215368	0.16279707344753985	0.18286294682999943	0.6165814399557731	0.16778077413418613	0.1334584998891988	0.2839785847532679	0.11170574209589938	0.1184686337615753	0.16875296163671238	1.740655105973025	1
0.5	0.6206896551724138	0.01486027522115951	0.11173424152941179	0.13886248101426346	0.18874294496681887	0.2349126001488181	0.25313315858170143	-0.0031687128822330975	-0.000787862826795179	0.05489371054654552	0.11569595196954667	-0.15914232901333822	-0.14055723015973537	0.3853633999723582	0.1267864791945991	0.108502845438373	0.21695963875149668	0.10442891089650935	0.09824387805310747	0.09562667826080369	1.7803754870704924	1
0.16666666666666666	0.034482758620689655	-0.8749765643692303	-0.7235578705768313	-1.5321661713836123	-0.6665876213480703	-0.647553966901588	-0.6164414157285061	-0.654481804426897	-0.690971912937946	-0.6779173766958358	-0.6068897187681864	-0.6444610849020966	-0.6491535512667431	0.6936541199502447	0.0	0.0	0.23967792553175812	0.07212999346763788	0.01387588417538893	0.016762794189246765	1.8027839761980662	2
0.3333333333333333	0.06896551724137931	0.01486027522115951	0.11173424152941179	0.13886248101426346	0.18874294496681887	0.2349126001488181	-1.4860159900387135	-0.11596701434949704	-0.12324870969626144	-0.2192110898743602	-0.45645336972977096	-0.6630474806912343	-0.6527133393110723	0.3853633999723582	0.12074902780438007	0.07872966465008345	0.05679571695065358	0.0	0.0	0.0	1.8027839761980662	2
0.16666666666666666	0.12068965517241378	0.01486027522115951	0.11173424152941179	0.13886248101426346	0.18874294496681887	0.2349126001488181	0.25313315858170143	-0.5281574846281384	-0.5106807717001086	-0.5544267401129206	-0.559930821222717	-0.541923393442376	-0.5260722004887588	0.7707267999447164	0.07824537001723829	0.04873947817091715	0.05679571695065358	0.014234503135648892	0.0981784257692613	0.0	1.7733862353120708	2
0.3333333333333333	0.1896551724137931	1.7945339544019394	0.11173424152941179	0.13886248101426346	0.18874294496681887	1.9998457342496303	1.9922823072021165	-0.012104576398421356	0.048682610076760426	0.11379834044393096	0.23114240416094073	0.3270810744580773	0.3417772583938253	0.7707267999447164	0.1811235417065701	0.1302034145260476	0.22718286780261432	0.19149555787868464	0.0	0.2418792450126211	1.8027839761980662	2
0.16666666666666666	0.12068965517241378	0.01486027522115951	0.11173424152941179	0.13886248101426346	0.18874294496681887	0.2349126001488181	0.25313315858170143	-0.1887440547495774	-0.15141920051467353	-0.10868379779028199	-0.03800466998662733	0.025027470677789945	0.10567263720839043	0.5395087599613014	0.12074902780438007	0.0868022763506984	0.11359143390130716	0.12766370525245643	0.2618091353846968	0.0	1.8027839761980662	2
0.3333333333333333	0.39655172413793105	0.9046971148115494	1.782318465741898	1.809891133412139	1.8994040775965972	0.2349126001488181	0.25313315858170143	-0.6594114677344598	-0.6561557153080083	-0.585544534805346	-0.5758635818927289	-0.5765631717892113	-0.5351395851299746	1.5414535998894328	0.0	0.1736045527013968	0.0007951400373091501	0.12766370525245643	0.1309045676923484	0.11250197442447493	1.7803754870704924	1
0.16666666666666666	0.3275862068965517	0.01486027522115951	0.11173424152941179	0.13886248101426346	0.18874294496681887	0.2349126001488181	0.25313315858170143	0.9754169848579032	1.0739479746658713	1.1922505485284982	1.3596792726138276	1.532236135936059	1.6357434210544324	1.0790175199226029	0.2602141549184391	0.2566309300308398	0.25137784322359275	0.2923498850281252	0.3122073939462509	0.268148456040736	1.740655105973025	2
0.3333333333333333	0.24137931034482757	-0.8749765643692303	-0.7235578705768313	-0.6966518451846744	-0.6665876213480703	-0.647553966901588	-0.6164414157285061	-0.6925339162389935	-0.6861948721009086	-0.6728416289054124	-0.6668279872009338	-0.6568629808534328	-0.6461982555318284	2.0038896798562624	0.030187256951095018	0.017360455270139682	0.022718286780261433	0.025532741050491286	0.02618091353846968	0.01597528036827544	1.740655105973025	2
0.16666666666666666	0.3448275862068966	0.9046971148115494	-0.7235578705768313	0.13886248101426346	-0.6665876213480703	1.9998457342496303	0.25313315858170143	-0.6655226205950749	0.1706938531027408	-0.636431790351949	1.8292527039117705	1.9170732175984084	2.0350273828756724	1.5414535998894328	3.721122789847581	0.12486507453047965	9.14092986890599	0.0	0.38616847469242777	0.7312628337590871	1.7803754870704924	1
0.3333333333333333	0.3103448275862069	2.684370793992329	1.782318465741898	0.13886248101426346	0.18874294496681887	1.9998457342496303	1.9922823072021165	-0.5098104457066029	-0.5058194301424175	-0.4781607456142005	-0.4420750247348821	-0.42548702548546813	-0.3873747983842363	0.6165814399557731	0.0	0.05208136581041904	0.0681548603407843	0.0	0.10472365415387871	0.12375217186692242	1.7803754870704924	1
0.3333333333333333	0.20689655172413793	1.7945339544019394	-0.7235578705768313	-0.6966518451846744	-1.5219181876629593	-1.530020533951994	-1.4860159900387135	-0.6816017427883376	-0.6694330788109506	-0.6779173766958358	-0.672486060258382	-0.6630474806912343	-0.6527133393110723	1.1560901999170745	0.09358049654839456	0.0	0.0	0.0	0.0	0.0	1.740655105973025	1
0.8333333333333333	0.27586206896551724	-1.7648134039596202	-1.5588499826830744	-0.6966518451846744	-0.6665876213480703	0.2349126001488181	0.25313315858170143	-0.7125241762630499	-0.6382699124093356	0.10764111230043437	-0.5104537702835481	-0.4366882073725502	-0.46082061397808394	2.312180399834149	0.387906251821571	2.364407205516674	0.5920385534936129	0.24013542957987055	0.014988573000773891	0.08004515480301391	1.8027839761980662	2
0.3333333333333333	0.13793103448275862	3.574207633582719	2.6176105778481413	1.809891133412139	0.18874294496681887	0.2349126001488181	0.25313315858170143	4.607614638413696	4.688790976532555	4.591934507497157	4.059714844459436	4.459330302519383	3.975481279001924	2.8516891597954506	0.0	0.0	0.5690362881285982	0.7021503788885104	0.654522838461742	0.5625098721223747	1.8027839761980662	1
0.3333333333333333	0.27586206896551724	0.9046971148115494	-0.7235578705768313	0.13886248101426346	0.18874294496681887	0.2349126001488181	0.25313315858170143	4.686842340166647	4.856830413035403	5.028203681926875	5.326734605409042	4.362549459312936	3.904235143756223	3.0829071997788655	25.592937566680064	0.655357186447773	0.8292174674795423	0.8298140841409668	0.6217966965386549	0.5343843785162559	1.7733862353120708	2
0.5	0.6896551724137931	0.9046971148115494	1.782318465741898	0.13886248101426346	0.18874294496681887	1.9998457342496303	0.25313315858170143	-0.04742703993277646	-0.0457201469351652	0.0004015204896986234	0.09197556876716788	0.11823906796720884	0.16131951258059235	0.3853633999723582	0.0	0.09548250398576824	0.2044645810223529	0.0	0.11539237642080512	0.09703295294110963	1.8027839761980662	1
0.3333333333333333	0.29310344827586204	0.01486027522115951	0.11173424152941179	0.13886248101426346	0.18874294496681887	0.2349126001488181	0.25313315858170143	-0.3884565302344779	-0.4232468742622141	-0.38720103805172623	-0.3530070065503274	-0.35163488646491214	-0.3361104922552886	0.3853633999723582	0.12074902780438007	0.0868022763506984	0.05679571695065358	0.06383185262622822	0.0654522838461742	0.11250197442447493	1.740655105973025	2
0.5	0.034482758620689655	0.01486027522115951	0.11173424152941179	0.13886248101426346	0.18874294496681887	0.2349126001488181	0.25313315858170143	-0.609816067185646	-0.5759014292457789	-0.5815070081538728	-0.5530136714684191	-0.5886032087074846	0.4528191373426398	1.1560901999170745	0.12074902780438007	0.0434011381753492	0.05679571695065358	0.0	4.143129567462827	0.6543114832527462	1.8027839761980662	2
0.16666666666666666	0.10344827586206896	0.9046971148115494	1.782318465741898	0.13886248101426346	0.18874294496681887	0.2349126001488181	-0.6164414157285061	-0.6001740260055645	-0.6357268406696187	-0.6475638281195821	-0.63382774241807	-0.6502672775689688	-0.5637186382028435	1.8497443198673194	0.0	0.04587500305134411	0.05679571695065358	0.0	0.34689710438472326	0.10125177698202743	1.8027839761980662	2
0.3333333333333333	0.5862068965517241	1.7945339544019394	0.11173424152941179	0.13886248101426346	0.18874294496681887	0.2349126001488181	0.25313315858170143	-0.12938438996346968	-0.10412649622800264	-0.06419890593387219	-0.006092516176349701	-0.5379429440786845	-0.46352403791740937	0.3853633999723582	0.10106693627226612	0.09023096626655099	0.11364822961825781	0.03191592631311411	0.28949545145162847	0.22500394884894986	1.7803754870704924	1
0.16666666666666666	0.3448275862068966	0.9046971148115494	1.782318465741898	1.809891133412139	2.7547346439114864	2.8823123013000362	1.9922823072021165	-0.08026430130381478	-0.040985256458454536	0.031360698063673295	0.10602748647028087	0.14258231200961927	0.18769888530531448	0.3853633999723582	0.12074902780438007	0.1736045527013968	0.11359143390130716	0.0	0.1309045676923484	0.16875296163671238	1.7803754870704924	2
0.16666666666666666	0.06896551724137931	0.9046971148115494	2.6176105778481413	1.809891133412139	0.18874294496681887	0.2349126001488181	0.25313315858170143	-0.5538786480014827	-0.5486441962344475	-0.5374979676528152	-0.5298217895955821	-0.5249160188884215	-0.6527133393110723	0.07707267999447164	0.0	0.0	0.0	0.0	0.0	0.0	1.8027839761980662	2
0.3333333333333333	0.05172413793103448	0.9046971148115494	-0.7235578705768313	-0.6966518451846744	-0.6665876213480703	-0.647553966901588	-0.6164414157285061	-0.697287035130583	-0.4561803557975547	-0.5625017934158669	-0.6643875545909906	-0.6009393121073547	-0.6499427495595897	1.1560901999170745	1.0217782732806642	0.34738270995549503	0.029590568531290516	0.24102907551663774	0.010799626834618744	0.020025351447556537	1.7803754870704924	2
0.3333333333333333	0.017241379310344827	1.7945339544019394	1.782318465741898	1.809891133412139	0.18874294496681887	0.2349126001488181	0.25313315858170143	-0.3262314137737262	-0.2993529151416366	-0.31156951202680905	-0.30970098584139727	-0.36913570515486127	-0.3960727710585877	0.23121803998341492	0.24149805560876014	0.0	0.11359143390130716	0.12766370525245643	0.0981784257692613	0.056250987212237466	1.8027839761980662	1
0.5	0.20689655172413793	0.01486027522115951	0.11173424152941179	0.13886248101426346	0.18874294496681887	0.2349126001488181	0.25313315858170143	1.035740853762019	0.9781823560033791	0.8448934788594362	0.7940118642797733	0.6968187655589856	0.5756486163250347	1.6185262798839044	0.36333382466337966	0.21266557705921108	0.24649341156583654	0.18383573556353727	0.17344855219236163	0.11250197442447493	1.7803754870704924	2
0.3333333333333333	0.4482758620689655	-1.7648134039596202	-1.5588499826830744	-1.5321661713836123	-1.5219181876629593	-1.530020533951994	-1.4860159900387135	-0.6956302336883718	-0.690971912937946	-0.6779173766958358	-0.672486060258382	-0.6630474806912343	-0.6527133393110723	2.774616479800979	0.0	0.0	0.0	0.0	0.0	0.0	1.7803754870704924	1
0.3333333333333333	0.48275862068965514	0.01486027522115951	0.11173424152941179	0.13886248101426346	0.18874294496681887	0.2349126001488181	0.25313315858170143	-0.0191120316785933	0.008007512361397327	0.022723274977128893	0.25190939758058556	-0.33015361841127155	-0.31589358279598534	0.3853633999723582	0.1811235417065701	0.0868022763506984	0.1079118622062418	0.06408718003673312	0.10472365415387871	0.039375691048566225	1.740655105973025	2
0.16666666666666666	0.27586206896551724	0.01486027522115951	0.11173424152941179	0.13886248101426346	0.18874294496681887	0.2349126001488181	0.25313315858170143	2.179993115383585	2.2026081731366256	2.2326779073990126	1.9492535940312754	2.166246058137919	2.2951437819072895	1.6185262798839044	0.4226215973153303	0.43466239882612223	0.5679571695065359	0.3402876063504226	0.3762197275478093	2.7034786964073447	1.7803754870704924	2
0.3333333333333333	0.3103448275862069	-1.7648134039596202	-1.5588499826830744	-1.5321661713836123	-1.5219181876629593	-1.530020533951994	-1.4860159900387135	-0.6956302336883718	-0.690971912937946	-0.6779173766958358	-0.672486060258382	-0.6630474806912343	-0.6527133393110723	1.3873082399004895	0.0	0.0	0.0	0.0	0.0	0.016256535304336628	1.7803754870704924	1
0.3333333333333333	0.10344827586206896	1.7945339544019394	1.782318465741898	1.809891133412139	1.8994040775965972	1.9998457342496303	1.9922823072021165	-0.03487880605898018	-0.050707939573836666	-0.04323260682229362	-0.10164244772616782	0.08947127483871163	0.12803885265672263	0.3853633999723582	0.027772276395007418	0.21791711477842834	0.0	0.6383185262622821	0.13123182911157927	0.002081286526852786	1.7733862353120708	1
0.16666666666666666	0.13793103448275862	-0.8749765643692303	-0.7235578705768313	-0.6966518451846744	-0.6665876213480703	-0.647553966901588	-0.6164414157285061	-0.6696374635212223	-0.682921194115527	-0.6748315527550671	-0.6028637821696176	-0.6469283055820707	-0.6411272367139633	0.9248721599336597	0.03459459646595489	0.009504849260401476	0.25467199480673064	0.06255521557370365	0.0451620758538602	0.0	1.8027839761980662	2
0.3333333333333333	0.24137931034482757	0.01486027522115951	0.11173424152941179	0.13886248101426346	0.18874294496681887	0.2349126001488181	0.25313315858170143	0.4800740946558261	0.528873565039788	0.5920577920489696	0.5200927340095773	0.487039215209727	-0.2509610338930569	2.312180399834149	0.19434556025114974	0.14830168914516823	0.1093885508469588	0.09862021230752259	0.052165470225400835	0.5169465724804623	1.8027839761980662	2
0.16666666666666666	0.3275862068965517	-1.7648134039596202	-0.7235578705768313	-0.6966518451846744	-0.6665876213480703	-0.647553966901588	-0.6164414157285061	-0.6221470156243981	-0.6077671016528405	-0.6465688661947548	-0.5711070699268522	-0.6378489334797662	-0.49609945681362894	1.6185262798839044	0.3595906048014439	0.09461448122226127	0.37303426893189273	0.09779039822338162	0.6134842564901908	0.4550704865470011	1.740655105973025	2
0.3333333333333333	0.46551724137931033	1.7945339544019394	1.782318465741898	1.809891133412139	0.18874294496681887	0.2349126001488181	1.9922823072021165	0.18804246995656732	0.28523043223076844	0.2997408624823117	0.40288979210529413	0.5447557309832528	0.558487751318882	0.847799479939188	0.33205982646204524	0.0	0.1426708409800418	0.34469200418163237	0.0	0.16875296163671238	1.740655105973025	1
0.16666666666666666	0.12068965517241378	0.01486027522115951	0.11173424152941179	0.13886248101426346	0.18874294496681887	0.2349126001488181	0.25313315858170143	1.5002292121878351	1.6441299489266192	1.7548510479352033	2.0051970141789566	2.2010174215876863	2.3082075323718563	1.3873082399004895	0.4528088542664253	0.3038079672274444	0.4083044091582486	0.38299111575736927	0.3338066476154884	0.5625098721223747	1.8027839761980662	2
0.3333333333333333	0.25862068965517243	-0.8749765643692303	0.11173424152941179	-0.6966518451846744	-0.6665876213480703	-0.647553966901588	-0.6164414157285061	-0.6170272275611718	-0.6094531160659126	-0.4679371513431488	-0.5647650539723499	-0.5650494752826658	-0.6283993153101827	0.7707267999447164	0.09659922224350406	0.6320073741094351	0.3958093514291048	0.38031017794706773	0.09477490700926024	5.705762636886095	1.7803754870704924	2
0.5	0.8448275862068966	-0.8749765643692303	-0.7235578705768313	1.809891133412139	1.8994040775965972	-1.530020533951994	-1.4860159900387135	-0.6690127678954706	-0.6806872250182066	-0.6673188692357188	-0.6726415018258943	-0.6632119620698993	-0.6528812538414652	2.774616479800979	0.04829961112175203	0.00013020341452604762	0.0	0.0	0.0	0.0	1.7803754870704924	2
0.16666666666666666	0.05172413793103448	-0.8749765643692303	-0.7235578705768313	-0.6966518451846744	-0.6665876213480703	-1.530020533951994	-0.6164414157285061	-0.684277069707318	-0.6854923660954618	-0.6733463197368466	-0.6736207837012219	-0.6706629685234209	-0.5193556192730434	0.46243607996682984	0.023546060421854115	0.013758160801585697	0.0	0.0	0.654522838461742	0.056250987212237466	1.8027839761980662	1
0.16666666666666666	0.5172413793103449	0.9046971148115494	-1.5588499826830744	-1.5321661713836123	-0.6665876213480703	1.9998457342496303	1.9922823072021165	-0.6956302336883718	-0.690971912937946	-0.6779173766958358	-0.6678228132330126	-0.6605802600112602	-0.6396160059404273	0.7707267999447164	0.0	0.0	0.017038715085196075	0.0	0.04123493882308975	0.0	1.7803754870704924	1
0.3333333333333333	0.5	0.01486027522115951	0.11173424152941179	-1.5321661713836123	-1.5219181876629593	-1.530020533951994	-1.4860159900387135	-0.413159168131053	-0.690971912937946	-0.6779173766958358	-0.672486060258382	-0.6630474806912343	-0.6527133393110723	0.3853633999723582	0.0	0.0	0.0	0.0	0.0	0.0	1.8027839761980662	2
0.3333333333333333	0.1896551724137931	0.01486027522115951	0.11173424152941179	1.809891133412139	0.18874294496681887	0.2349126001488181	1.9922823072021165	-0.48449669252396627	-0.4354564286368775	-0.42404346874641896	-0.38168597575634894	-0.33255504653977963	-0.30477764088397635	0.15414535998894327	0.1750860903163511	0.0	0.07951400373091501	0.10851414946458797	0.07199751223079162	0.033750592327342475	1.7803754870704924	1
0.16666666666666666	0.05172413793103448	-0.8749765643692303	-0.7235578705768313	-0.6966518451846744	-0.6665876213480703	-0.647553966901588	-0.6164414157285061	-0.6772424537477656	-0.6762192868235656	-0.6779317964338768	-0.5481483504052838	-0.6641330577904229	-0.5388001218925395	0.3853633999723582	0.06363473765290831	0.0	0.45436573560522864	0.0	0.4483481443462933	0.6187608593346121	1.8027839761980662	1
0.3333333333333333	0.3103448275862069	0.01486027522115951	-0.7235578705768313	-0.6966518451846744	-0.6665876213480703	-0.647553966901588	-0.6164414157285061	0.08523929850133158	-0.6799425686524331	0.005462848542081069	-0.672486060258382	-0.6554813372726473	-0.6527133393110723	1.3873082399004895	0.04739399341321918	2.0755292298215493	0.0	0.029362652208064978	0.0	0.11643954352933156	1.8027839761980662	2
0.3333333333333333	0.3103448275862069	-1.7648134039596202	-1.5588499826830744	-1.5321661713836123	-1.5219181876629593	-1.530020533951994	-1.4860159900387135	-0.4904448813082983	-0.646868585916003	-0.4927679402497088	-0.6110866410910188	-0.536594196773632	-0.6150836930500269	1.5414535998894328	0.19048159136140957	0.5576178232768866	0.22434308195508165	0.490866946695695	0.14667856809927637	0.15722150925820372	1.740655105973025	2
0.16666666666666666	0.15517241379310345	-0.8749765643692303	-0.7235578705768313	1.809891133412139	1.8994040775965972	1.9998457342496303	1.9922823072021165	1.789123778418645	2.0477336991758492	0.4127195100333557	0.7957217215224087	0.33823291193155997	0.03944714642143679	1.5414535998894328	0.9266884138847149	0.00043401138175349203	1.8174629424209146	0.0	0.1963568515385226	0.0	1.8027839761980662	1
0.3333333333333333	0.5	0.01486027522115951	0.11173424152941179	0.13886248101426346	0.18874294496681887	0.2349126001488181	0.25313315858170143	2.8803448135497622	1.7203940008779115	1.858067532832507	2.139311998628579	2.379068513992479	2.408838710436312	2.0038896798562624	0.4226215973153303	0.3038079672274444	0.45436573560522864	0.4488655876676368	0.8903474171595076	0.28125493606118734	1.7803754870704924	2
0.16666666666666666	0.5	1.7945339544019394	1.782318465741898	1.809891133412139	0.18874294496681887	0.2349126001488181	1.9922823072021165	-0.1719044335336603	-0.12900925894092424	-0.11250502837114054	-0.052009955219486634	0.03218241064971464	0.07254310036187432	0.9248721599336597	0.1328239305848181	0.0	0.08519357542598037	0.19149555787868464	0.10472365415387871	0.08437648081835619	1.740655105973025	1
0.5	0.43103448275862066	0.9046971148115494	1.782318465741898	0.13886248101426346	0.18874294496681887	0.2349126001488181	0.25313315858170143	-0.4305012619155096	-0.42518579083724695	-0.3894649369241594	-0.3450794866071995	-0.3107941601424087	-0.27210147326952105	0.23121803998341492	0.0	0.07378193489809365	0.09655271881611109	0.06383185262622822	0.11447604444695868	0.0	1.740655105973025	1
0.3333333333333333	0.05172413793103448	0.01486027522115951	0.11173424152941179	0.13886248101426346	-1.5219181876629593	-1.530020533951994	-1.4860159900387135	-0.6511138801837136	-0.6347714325022111	-0.6779173766958358	-0.672486060258382	-0.6630474806912343	-0.6527133393110723	0.6165814399557731	0.060374513902190036	0.0	0.0	0.0	0.0	0.0	1.8027839761980662	2
0.5	0.5344827586206896	-1.7648134039596202	-1.5588499826830744	-1.5321661713836123	-1.5219181876629593	-1.530020533951994	-1.4860159900387135	-0.6956302336883718	-0.690971912937946	-0.6779173766958358	-0.672486060258382	-0.6630474806912343	-0.6527133393110723	3.853633999723582	0.0	0.0	0.0	0.0	0.0	0.0	1.8027839761980662	1
0.16666666666666666	0.27586206896551724	-1.7648134039596202	-1.5588499826830744	-1.5321661713836123	-1.5219181876629593	-1.530020533951994	-1.4860159900387135	-0.5956110318696385	-0.687389132310168	-0.6074913761037108	-0.6034389159694131	-0.6334408325315459	-0.6527133393110723	1.3102355599060178	0.01539550104505846	0.2123183679538083	0.2543312205050267	0.11489733472721078	0.0	0.008437648081835619	1.8027839761980662	2
0.3333333333333333	0.5172413793103449	0.01486027522115951	0.11173424152941179	0.13886248101426346	0.18874294496681887	0.2349126001488181	0.25313315858170143	0.1267543969344433	0.1318452710015391	-0.28229744380362853	-0.21001630859575168	-0.16383004830528888	-0.16792729861377553	0.46243607996682984	0.1835385222626577	0.1302034145260476	0.17038715085196074	0.25532741050491287	0.1309045676923484	0.16875296163671238	1.740655105973025	2
0.3333333333333333	0.4482758620689655	1.7945339544019394	1.782318465741898	1.809891133412139	1.8994040775965972	1.9998457342496303	1.9922823072021165	-0.4907164881021034	-0.4656220365107582	-0.4316282509559721	-0.40354106014858	-0.374859657132401	-0.3522638700790841	0.23121803998341492	0.09056177085328505	0.06944182108055873	0.045436573560522865	0.05106548210098257	0.05236182707693936	0.045000789769789974	1.8027839761980662	1
0.5	0.39655172413793105	-0.8749765643692303	0.11173424152941179	-0.6966518451846744	-0.6665876213480703	0.2349126001488181	0.25313315858170143	-0.21530719918371757	-0.3785253419554781	-0.5653136423338572	0.8473283219364963	0.9967670076923618	1.9156233603132922	3.005834519784394	0.9056177085328506	0.3389194880113019	5.5588240008282686	2.0741522192366597	6.54522838461742	1.7437806035793615	1.7803754870704924	2
0.3333333333333333	0.12068965517241378	0.01486027522115951	0.11173424152941179	0.13886248101426346	0.18874294496681887	0.2349126001488181	0.25313315858170143	-0.07449265693545609	-0.18369232640489427	-0.28160529637766174	-0.22907344477276112	-0.16873159338950397	-0.14260578743052857	0.5395087599613014	0.24246404783119518	0.0868022763506984	0.11359143390130716	0.12766370525245643	0.1309045676923484	0.11250197442447493	1.7803754870704924	1
0.16666666666666666	0.1896551724137931	0.01486027522115951	0.11173424152941179	0.13886248101426346	0.18874294496681887	0.2349126001488181	0.25313315858170143	-0.02243921490270595	-0.005817805825793449	0.03518192864453184	0.10203263818521445	0.1417599051162946	0.16583641344816094	0.3853633999723582	0.10704401314858294	0.09157640154998682	0.13199324619331892	0.12766370525245643	0.12566838498465446	0.11250197442447493	1.7733862353120708	2
0.3333333333333333	0.5517241379310345	0.01486027522115951	0.11173424152941179	0.13886248101426346	0.18874294496681887	0.2349126001488181	0.25313315858170143	-0.19319840616798126	-0.17214312767535075	-0.17425034666259817	-0.1770316079696391	-0.1861666195279871	-0.15889349687863835	0.3853633999723582	0.0970218438408194	0.0872362877324519	0.08547755401073363	0.06389568447885444	0.13136273367927162	0.11289573133496059	1.7803754870704924	1
0.16666666666666666	0.22413793103448276	-0.8749765643692303	0.11173424152941179	0.13886248101426346	0.18874294496681887	0.2349126001488181	0.25313315858170143	-0.12346336185851818	-0.07213437273996058	-0.023376627539870187	0.07742623804801547	-0.0675262010969692	-0.014285503304286242	4.23899739969594	0.18142541427608105	0.130377019078749	0.22775082497212085	0.1916232215839371	0.1963568515385226	0.563072381994497	1.8027839761980662	1
0.16666666666666666	0.3448275862068966	-0.8749765643692303	-0.7235578705768313	1.809891133412139	1.8994040775965972	1.9998457342496303	0.25313315858170143	-0.6852141131459457	-0.5555709054481518	-0.5588680194295411	-0.44103356623254963	-0.4370171701298801	-0.5245945526213014	1.0019448399281312	0.5919117342970711	0.0	0.4316474488249672	0.0	0.327261419230871	0.5625098721223747	1.7803754870704924	1
0.3333333333333333	0.20689655172413793	0.9046971148115494	1.782318465741898	0.13886248101426346	0.18874294496681887	2.8823123013000362	1.9922823072021165	-0.44929645204682345	-0.4442658539451789	-0.4088162253751487	-0.3406960344033523	-0.3222256159596217	-0.3028466237844582	0.15414535998894327	0.0	0.060761593445488885	0.17038715085196074	0.0	0.03927137030770452	0.0	1.740655105973025	1
0.16666666666666666	0.1724137931034483	-0.8749765643692303	-0.7235578705768313	-0.6966518451846744	-0.6665876213480703	-0.647553966901588	-0.6164414157285061	-0.6198383578770547	-0.6511679226693368	-0.6611616410922222	-0.6674342093142319	-0.6577018358846239	-0.6472561170733035	3.0829071997788655	0.17104099788490437	0.05043212255975577	0.018458608008962412	0.02074535210352417	0.021271992250006616	0.018281570843977177	1.7803754870704924	2
0.16666666666666666	0.22413793103448276	1.7945339544019394	1.782318465741898	1.809891133412139	1.8994040775965972	-1.530020533951994	-1.4860159900387135	-0.6616793844627326	-0.6558466126656117	-0.6418680315933968	-0.672486060258382	-0.6630474806912343	-0.6527133393110723	2.312180399834149	0.0	0.0	0.0	0.0	0.0	0.0	1.8027839761980662	1
0.3333333333333333	0.017241379310344827	0.01486027522115951	0.11173424152941179	0.13886248101426346	0.18874294496681887	0.2349126001488181	0.25313315858170143	-0.23345053300989918	-0.20452865452644298	-0.3896235540426101	-0.37944761718417164	-0.3666520363370207	-0.3414501743217824	0.3853633999723582	0.08102259765673903	0.0651017072630238	0.039757001865457504	0.04155453605967457	0.0654522838461742	0.056250987212237466	1.7733862353120708	1
0.16666666666666666	0.06896551724137931	0.01486027522115951	0.11173424152941179	0.13886248101426346	0.18874294496681887	0.2349126001488181	0.25313315858170143	-0.006332932030062678	0.05236374154530106	0.10729503858745094	0.15845792719218368	0.24370546361282155	0.23367388372688627	1.7726716398728477	0.1811235417065701	0.1302034145260476	0.11359143390130716	0.15957963156557053	0.1636307096154355	0.11250197442447493	1.8027839761980662	2
0.16666666666666666	0.15517241379310345	-1.7648134039596202	-1.5588499826830744	-1.5321661713836123	-1.5219181876629593	-1.530020533951994	-1.4860159900387135	-0.6960104831996989	-0.6913653163009962	-0.66245941751591	-0.6417086298909442	-0.48573655449043396	-0.618525940923081	2.774616479800979	0.0	0.04774125199288412	0.1150113268250735	0.690596813563163	0.13810431891542757	0.3150055283885298	1.8027839761980662	2
0.16666666666666666	0.25862068965517243	0.9046971148115494	1.782318465741898	1.809891133412139	1.8994040775965972	0.2349126001488181	0.25313315858170143	-0.018718201827575887	0.028604988441094152	0.0008773718450508191	-0.37943207302742044	-0.3438713653919272	-0.3296961571942804	0.3853633999723582	0.15123815732498605	0.09982261780330316	0.0	0.06383185262622822	0.05236182707693936	0.056250987212237466	1.7733862353120708	2
0.16666666666666666	0.3620689655172414	0.01486027522115951	0.11173424152941179	0.13886248101426346	0.18874294496681887	0.2349126001488181	0.25313315858170143	1.6550179239773697	1.5703668183547173	1.4288928695189493	0.8404888929659545	0.844769765668095	0.7078981004624706	2.1580350398452057	0.3533720298695183	0.19191983301139418	0.17822495979115094	0.17981432884808488	0.19157883481775187	0.13128980415336225	1.740655105973025	1
0.5	0.12068965517241378	1.7945339544019394	1.782318465741898	1.809891133412139	1.8994040775965972	1.9998457342496303	1.9922823072021165	-0.3588513897097204	-0.35233591807242565	-0.298606167527972	-0.24393365862693814	-0.20215420953421884	-0.19202303372515445	0.5395087599613014	0.0	0.11284295925590793	0.11359143390130716	0.07659822315147385	0.0	0.08437648081835619	1.8027839761980662	2
0.16666666666666666	0.1724137931034483	0.01486027522115951	0.11173424152941179	0.13886248101426346	0.18874294496681887	0.2349126001488181	0.25313315858170143	0.5425708179103829	0.6531187771630889	0.7528955501580117	0.8794114614710374	-0.31048164552294527	-0.6527133393110723	0.7707267999447164	0.3622470834131402	0.2604068290520952	0.22718286780261432	0.31915926313114107	0.0	0.0	1.740655105973025	2
0.3333333333333333	0.12068965517241378	0.01486027522115951	-0.7235578705768313	-0.6966518451846744	0.18874294496681887	0.2349126001488181	0.25313315858170143	-0.44966312121846036	-0.5665299991331201	0.3291715478239429	0.2457849998206005	0.30735975715615155	0.37220337130101594	0.6165814399557731	0.6088165981896844	3.437370143487657	0.11972537133197775	0.14043007577770208	0.19674956524159964	0.14192124073647513	1.8027839761980662	2
0.16666666666666666	0.12068965517241378	1.7945339544019394	1.782318465741898	1.809891133412139	1.8994040775965972	1.9998457342496303	1.9922823072021165	0.11639259775077819	0.1276864354492947	0.24395089600177697	0.33143330351988437	0.4259343830357035	0.4820026827249231	0.5395087599613014	0.0	0.28957239390592987	0.13063014898650324	0.178729187353439	0.17017593800005293	0.0	1.8027839761980662	1
0.3333333333333333	0.5862068965517241	0.9046971148115494	1.782318465741898	1.809891133412139	0.18874294496681887	0.2349126001488181	0.25313315858170143	0.3434830380512342	0.41203276621389523	0.42738438362102793	0.5351083894312666	0.6435925914230125	0.7095100799542423	1.1560901999170745	0.22942315282832215	0.0	0.15902800746183002	0.19149555787868464	0.1963568515385226	0.1800031590791599	1.740655105973025	1
0.3333333333333333	0.12068965517241378	-0.8749765643692303	-0.7235578705768313	-0.6966518451846744	-0.6665876213480703	-0.647553966901588	-0.6164414157285061	-0.6848746046536893	-0.690971912937946	-0.6664969441673831	-0.672486060258382	-0.6565340180961029	-0.6460639239075141	0.9248721599336597	0.0	0.034373701434876565	0.0	0.02527741363998637	0.025919104403084984	0.022275390936046035	1.8027839761980662	2
0.16666666666666666	0.25862068965517243	-1.7648134039596202	-1.5588499826830744	-1.5321661713836123	-1.5219181876629593	-1.530020533951994	-1.4860159900387135	-0.0830754316196977	0.45079704759444333	-0.41660288391727557	-0.24923421607910798	-0.31003754580055	-0.18404709353149246	3.853633999723582	4.931994040669904	0.7909857432457392	1.5542147943546352	1.3768530611477425	1.8359365618851864	0.9785984245312952	1.7733862353120708	1
0.16666666666666666	0.25862068965517243	-0.8749765643692303	-0.7235578705768313	-0.6966518451846744	-0.6665876213480703	-0.647553966901588	-1.4860159900387135	-0.6347903118760262	-0.6611856583070066	-0.6544564629031685	-0.6313095890243706	-0.6630474806912343	-0.6527133393110723	2.1580350398452057	0.12799396947264288	0.07061365181129316	0.15045185420228133	0.0	0.0	0.0	1.7803754870704924	1
0.16666666666666666	0.05172413793103448	0.01486027522115951	0.11173424152941179	0.13886248101426346	0.18874294496681887	0.2349126001488181	1.9922823072021165	-0.11834357379529178	-0.07887843039224876	-0.03580644173119118	-0.04751769391838082	0.10241595933964205	0.14170709543070342	0.3853633999723582	0.12322438287436988	0.0870626831797505	0.09269061006346664	0.4581212062984399	0.11133433482234231	0.0	1.7733862353120708	2
0.16666666666666666	0.12068965517241378	-1.7648134039596202	-1.5588499826830744	-1.5321661713836123	-1.5219181876629593	-1.530020533951994	-1.4860159900387135	-0.5788664730315533	-0.5579594258666706	-0.6818107059668993	-0.6150193127490803	-0.5075303371635379	-0.583129557916261	0.6165814399557731	0.5715655231120331	0.0	0.22530860914324274	0.6035301665809878	0.327261419230871	0.16312786291548864	1.7733862353120708	1
0.16666666666666666	0.20689655172413793	0.01486027522115951	0.11173424152941179	0.13886248101426346	0.18874294496681887	0.2349126001488181	0.25313315858170143	-0.012729272024173118	0.8669616052210599	0.9537048221166384	1.1321439060893055	1.2860568564882502	1.377306167326744	1.1560901999170745	3.6889431739377136	0.13931765354287093	0.22212804899400615	0.21409203370836943	0.22253776507699227	0.19687845524283112	1.7803754870704924	2
0.3333333333333333	0.05172413793103448	0.01486027522115951	0.11173424152941179	0.13886248101426346	0.18874294496681887	0.2349126001488181	0.25313315858170143	-0.5978653682582209	-0.5747071690365195	-0.5447943551015488	-0.5284539038014738	-0.5067737228216792	-0.48934929269183497	0.07707267999447164	0.08150559376795655	0.055119445482693485	0.017038715085196075	0.022341148419179876	0.02290829934616097	0.016875296163671238	1.8027839761980662	1
0.16666666666666666	0.13793103448275862	1.7945339544019394	0.11173424152941179	0.13886248101426346	0.18874294496681887	0.2349126001488181	0.25313315858170143	0.7482450625193057	0.8212425143865897	0.855679442914086	0.5578961232285715	0.4881247923089156	0.5061991665545378	0.847799479939188	0.2616631432520916	0.1844548372452341	0.16732018213662544	0.1599626226813279	0.16088171369389617	0.14197749172368737	1.8027839761980662	1
0.16666666666666666	0.10344827586206896	-0.8749765643692303	-0.7235578705768313	1.809891133412139	0.18874294496681887	0.2349126001488181	0.25313315858170143	-0.6802844498383829	-0.6908735620971835	-0.677816438529549	-0.48650022472990084	-0.4663606480837046	-0.4500572925799	0.46243607996682984	0.00042262159731533026	0.0	0.6791631832959155	0.0	0.03999134543001243	0.0	1.8027839761980662	2
0.16666666666666666	0.24137931034482757	0.01486027522115951	0.11173424152941179	0.13886248101426346	0.18874294496681887	0.2349126001488181	0.25313315858170143	2.584008221168692	2.6326682995509776	2.63317171174907	2.472034673888683	2.0614056273768893	2.0212415999304163	1.8497443198673194	0.5131833681686153	0.44269160938856184	0.47515296800916784	0.38745934544120525	0.654522838461742	0.339924715723551	1.7733862353120708	2
0.3333333333333333	0.20689655172413793	0.01486027522115951	0.11173424152941179	0.13886248101426346	0.18874294496681887	0.2349126001488181	0.25313315858170143	1.148172486057646	1.2325035800951882	0.9846639996906131	1.1539212696977803	0.8076956629170186	0.8815217248887132	0.9248721599336597	0.3018725695109502	0.217005690876746	0.26239621231201954	0.2042619284039303	0.21599253669237486	0.28125493606118734	1.8027839761980662	2
0.3333333333333333	0.24137931034482757	1.7945339544019394	1.782318465741898	1.809891133412139	1.8994040775965972	1.9998457342496303	0.25313315858170143	-0.3726218541556397	-0.39667809713622043	-0.3349439073912306	-0.29286666407981393	-0.27342399090973535	-0.3231642819619972	0.23121803998341492	0.0	0.1519039836137222	0.07491355065791207	0.0	0.05236182707693936	0.09056408941170231	1.7803754870704924	1
0.3333333333333333	0.1896551724137931	0.01486027522115951	0.11173424152941179	0.13886248101426346	0.18874294496681887	0.2349126001488181	0.25313315858170143	0.25344538590483884	0.305884108790901	0.35169517864394684	0.40749086250365857	0.22163206259598722	0.2337242580860041	2.3892530798286207	0.13143531676506773	0.09617692219657382	0.10671915215027808	0.0997691856547947	0.1309045676923484	0.08657026931963346	1.7803754870704924	2
0.16666666666666666	0.06896551724137931	0.01486027522115951	0.11173424152941179	0.13886248101426346	-0.6665876213480703	-0.647553966901588	-1.4860159900387135	-0.507053636749481	-0.4808102163485155	-0.4511525762634531	-0.6546413683079686	-0.6630474806912343	-0.6527133393110723	0.3853633999723582	0.1811235417065701	0.217005690876746	0.06520148305935031	0.0	0.0	0.0	1.7733862353120708	2
0.3333333333333333	0.05172413793103448	0.9046971148115494	1.782318465741898	1.809891133412139	1.8994040775965972	1.9998457342496303	1.9922823072021165	-0.515921598567218	-0.502320950235293	-0.48167916169619857	-0.44425120668005447	-0.4163089645559647	-0.39570335909172333	0.7707267999447164	0.04226215973153303	0.030380796722744442	0.07383443203584965	0.04468229683835975	0.04581659869232194	0.0	1.740655105973025	1
0.16666666666666666	0.5689655172413793	1.7945339544019394	1.782318465741898	1.809891133412139	0.18874294496681887	0.2349126001488181	0.25313315858170143	-0.5205253337222147	-0.4739116073750291	-0.46293350224293023	-0.4406449623137688	-0.41004222402883067	-0.3777700872457633	0.6165814399557731	0.1861950008743541	0.0	0.03123764432285947	0.04512911980674335	0.09163319738464389	0.011250197442447494	1.7803754870704924	1
0.5	0.3275862068965517	1.7945339544019394	0.11173424152941179	0.13886248101426346	0.18874294496681887	0.2349126001488181	0.25313315858170143	-0.4727361183522048	-0.5199679010921138	-0.5113117233704034	-0.5507753128962418	-0.5922382471759796	-0.5615861236668539	0.6165814399557731	0.13040895002873049	0.0651017072630238	0.06917718324589606	0.019851706166756976	0.08842603547618134	0.056250987212237466	1.7803754870704924	1
0.3333333333333333	0.24137931034482757	0.01486027522115951	0.11173424152941179	0.13886248101426346	0.18874294496681887	0.2349126001488181	1.9922823072021165	0.283675222055348	0.3466856575872445	0.41114775858688934	0.5293415072765598	0.7490580514229691	0.8298040495277047	0.6936541199502447	0.21131079865766514	0.1519039836137222	0.20741795830378687	0.6383185262622821	0.2618091353846968	0.0	1.7803754870704924	2
0.5	0.24137931034482757	-1.7648134039596202	-0.7235578705768313	1.809891133412139	-0.6665876213480703	-0.647553966901588	-0.6164414157285061	-0.6874820298742184	-0.6816988336660498	-0.6731588631423139	-0.6673564885304757	-0.6576195951952915	-0.6402876640619989	1.1560901999170745	0.039847179175445425	0.0	0.018742586593715683	0.02106451136665531	0.048434690046168904	0.0	1.7803754870704924	2
0.3333333333333333	0.10344827586206896	0.01486027522115951	0.11173424152941179	0.13886248101426346	0.18874294496681887	0.2349126001488181	0.25313315858170143	0.34849418339693855	0.42047688839936437	0.4934123641106553	0.6018705426778046	0.714862372798529	0.7834932220453472	1.0019448399281312	0.21131079865766514	0.1736045527013968	0.17038715085196074	0.20081500836211397	0.2133744453385279	0.1800031590791599	1.7803754870704924	2
0.16666666666666666	0.24137931034482757	1.7945339544019394	0.11173424152941179	0.13886248101426346	0.18874294496681887	0.2349126001488181	0.25313315858170143	-0.010081105784573255	-0.012856916000369239	-0.4018947511154804	-0.38976893726698914	-0.36045108836135265	-0.3477637606645548	0.3853633999723582	0.19217207775067088	0.0679227812444215	0.4112009907227319	0.05074632283785143	0.0654522838461742	0.03785691439383582	1.7733862353120708	1
0.3333333333333333	0.43103448275862066	-0.8749765643692303	-0.7235578705768313	-0.6966518451846744	-1.5219181876629593	-0.647553966901588	-0.6164414157285061	-0.6584065225973809	-0.6650072909766365	-0.6779173766958358	-0.672486060258382	-0.6376844521011013	-0.5939768365796413	1.3102355599060178	0.11157210169124719	0.0	0.0	0.0984287167496439	0.22895208889391735	0.4553517414830623	1.7803754870704924	1
0.3333333333333333	0.1896551724137931	0.01486027522115951	0.11173424152941179	0.13886248101426346	0.18874294496681887	1.9998457342496303	0.25313315858170143	1.359170223825149	1.3185465156422984	1.355034971273072	0.6635031241964362	0.653938470141037	0.6479861960182894	1.3873082399004895	0.3622470834131402	0.2604068290520952	0.4548768970577845	0.0	0.1963568515385226	0.16875296163671238	1.7803754870704924	2
0.16666666666666666	0.12068965517241378	0.01486027522115951	0.11173424152941179	0.13886248101426346	0.18874294496681887	-0.647553966901588	-0.6164414157285061	0.8973843529976939	-0.4731388507690377	-0.4508353420265517	-0.4318625137493232	-0.6466322391004737	-0.6362577153325696	0.9248721599336597	0.07583038946115069	0.0651017072630238	0.11359143390130716	0.06370418892097576	0.06414323816925072	0.0	1.7733862353120708	1
0.3333333333333333	0.3103448275862069	-1.7648134039596202	-1.5588499826830744	-1.5321661713836123	-1.5219181876629593	-1.530020533951994	-1.4860159900387135	-0.6744856447906437	-0.6285191290537356	-0.6160278610239684	-0.6444599456359122	-0.6141965112277485	-0.5461211954176692	1.695598959878376	0.270357073254007	0.1876231203320346	0.1029138391145843	0.1905380800892912	0.4175201186547452	0.10462683621476168	1.740655105973025	2
0.16666666666666666	0.15517241379310345	0.01486027522115951	0.11173424152941179	0.13886248101426346	0.18874294496681887	0.2349126001488181	1.9922823072021165	-0.1281214183722759	-0.08803910870327354	-0.037854044533009716	0.03241036009644996	0.13393059149184366	0.14528367492807187	0.6936541199502447	0.1267864791945991	0.108502845438373	0.11359143390130716	0.25532741050491287	0.0	0.11250197442447493	1.7733862353120708	2
0.16666666666666666	0.3275862068965517	-0.8749765643692303	-0.7235578705768313	-0.6966518451846744	-0.6665876213480703	-0.647553966901588	0.25313315858170143	0.12088769018825282	-0.6631386250021484	-0.612725741012585	-0.3542660832471771	0.6023571097917132	2.2622661168563627	3.0829071997788655	0.11960191204023847	0.19621654569075375	1.1643121974883983	4.915052652219573	6.54522838461742	0.4331326015342285	1.8027839761980662	2
0.5	0.3275862068965517	0.01486027522115951	0.11173424152941179	0.13886248101426346	0.18874294496681887	0.2349126001488181	0.25313315858170143	0.07423922335222445	0.13482389646463303	0.2271951603981633	0.325961760343451	0.41766096968885724	0.5199177836876364	1.1560901999170745	0.21771049713129728	0.24304637378195554	0.14198929237663396	0.15957963156557053	0.3534423327693407	0.14625256675181741	1.7803754870704924	1
0.3333333333333333	0.24137931034482757	-1.7648134039596202	-1.5588499826830744	-1.5321661713836123	-1.5219181876629593	-1.530020533951994	-1.4860159900387135	-0.6956302336883718	-0.690971912937946	-0.6779173766958358	-0.672486060258382	-0.6630474806912343	-0.6527133393110723	2.774616479800979	0.0	0.0	0.0	0.0	0.0	0.0	1.8027839761980662	1
0.3333333333333333	0.017241379310344827	0.01486027522115951	0.11173424152941179	0.13886248101426346	0.18874294496681887	0.2349126001488181	0.25313315858170143	0.20753025741208425	0.2576078960966048	0.3175924981770395	0.41447018888496134	0.16888288445814245	0.17817813143203795	0.5395087599613014	0.15099665926937728	0.13024681566422294	0.14812322980730455	0.11342920211680754	0.11729049265234416	0.10085802007154178	1.8027839761980662	1
0.16666666666666666	0.3793103448275862	-0.8749765643692303	-0.7235578705768313	-0.6966518451846744	0.18874294496681887	0.2349126001488181	0.25313315858170143	-0.6660658341826852	-0.6628716727200786	-0.5001652658647293	-0.5086817364139078	-0.5197513035983427	-0.6023053972871284	1.926816999861791	0.12074902780438007	0.5350058302875296	0.011983896276587906	0.01110674235696371	0.14582768840927612	0.3173680698514438	1.8027839761980662	2
0.16666666666666666	0.25862068965517243	-0.8749765643692303	-0.7235578705768313	-0.6966518451846744	-0.6665876213480703	-0.647553966901588	-0.6164414157285061	-0.6790893799456403	-0.6567739205928014	-0.6557542393268563	-0.6389728583027275	-0.6318289150206295	-0.6081152400387222	1.3102355599060178	0.14695156683793056	0.06670754937551172	0.12245156574560911	0.12115285628458115	0.17384126589543866	0.09146410520709812	1.7803754870704924	2
0.16666666666666666	0.20689655172413793	0.01486027522115951	0.11173424152941179	0.13886248101426346	0.18874294496681887	0.2349126001488181	0.25313315858170143	1.6190028631188116	1.6983915127873213	0.9857166405676043	2.6162999926968595	1.3174234553996533	1.411829394775521	1.3102355599060178	0.49507101399795833	0.22568591851181585	0.2839785847532679	0.31915926313114107	0.327261419230871	0.22500394884894986	1.7803754870704924	1
0.16666666666666666	0.1896551724137931	0.9046971148115494	-1.5588499826830744	-1.5321661713836123	-1.5219181876629593	-0.647553966901588	-0.6164414157285061	-0.6956302336883718	-0.690971912937946	-0.6779173766958358	-0.672486060258382	-0.6548234117579875	-0.6443176127914281	1.3102355599060178	0.0	0.0	0.0	0.03191592631311411	0.0327261419230871	0.028125493606118733	1.8027839761980662	1
0.16666666666666666	0.1896551724137931	0.9046971148115494	1.782318465741898	1.809891133412139	1.8994040775965972	1.9998457342496303	1.9922823072021165	-0.2900669691785753	-0.2820572172875392	-0.22544041670806164	-0.23773154008319689	-0.5065763451672812	-0.63011204352019	3.0829071997788655	0.0	0.1302034145260476	0.0	0.06383185262622822	0.0	0.5639161468026805	1.8027839761980662	1
0.5	0.48275862068965514	0.01486027522115951	0.11173424152941179	0.13886248101426346	0.18874294496681887	0.2349126001488181	0.25313315858170143	-0.6018715684668464	-0.5808049211637968	-0.5389832006710357	-0.398566929988186	-0.5151622731335909	-0.6527133393110723	0.07707267999447164	0.07281166376604119	0.0868022763506984	0.00999604618331503	0.02297946694544216	0.0	0.0	1.7803754870704924	2
0.3333333333333333	0.08620689655172414	0.01486027522115951	0.11173424152941179	0.13886248101426346	0.18874294496681887	0.2349126001488181	0.25313315858170143	0.13503840414549928	0.15974880953788143	0.12093611077421389	-0.5059925972959448	-0.48428911835818256	-0.4666808310887956	0.847799479939188	0.16427905232785908	0.10511755666069576	0.06429275158813985	0.018447405408979954	0.022319228791545402	0.01839407281840165	1.7733862353120708	2
0.8333333333333333	0.12068965517241378	0.01486027522115951	0.11173424152941179	-0.6966518451846744	0.18874294496681887	0.2349126001488181	0.25313315858170143	0.7712908989736696	-0.5996461322298768	-0.5866836941105831	1.4801464874358692	1.6477843044481761	1.7149822879468346	1.0790175199226029	0.060374513902190036	0.2745990012354344	7.667421788338233	0.3000097073432726	0.327261419230871	0.28125493606118734	1.8027839761980662	1
0.16666666666666666	0.3620689655172414	-0.8749765643692303	1.782318465741898	-0.6966518451846744	-0.6665876213480703	0.2349126001488181	0.25313315858170143	-0.690333901209172	-0.6854923660954618	-0.6641465268667042	-0.6542993968594415	-0.6438031593874369	-0.6396160059404273	1.0019448399281312	0.0	0.04144808695745849	0.06645098883226469	0.0	0.0	0.0	1.740655105973025	1
0.16666666666666666	0.24137931034482757	0.9046971148115494	-0.7235578705768313	-0.6966518451846744	-0.6665876213480703	-0.647553966901588	-0.6164414157285061	-0.6956302336883718	-0.6819798360682284	-0.219917657038368	-0.0050976901442709045	-0.6225192689881942	-0.610197380215594	3.853633999723582	0.038639688897401624	1.378593753001792	2.952582141396677	3.510751894442552	0.16572518269851308	0.32158689389236156	1.8027839761980662	1
0.3333333333333333	0.034482758620689655	0.01486027522115951	0.11173424152941179	0.13886248101426346	1.8994040775965972	0.2349126001488181	0.25313315858170143	-0.44731372245204615	-0.45348273273663947	-0.4053410685072736	-0.3858051772954252	-0.49627981086285633	-0.48243121403964817	0.5395087599613014	0.08452431946306606	0.10121145422491434	0.0	0.023298626208573297	0.02382463132000741	0.029644270260849145	1.8027839761980662	1
0.16666666666666666	0.034482758620689655	0.01486027522115951	0.11173424152941179	0.13886248101426346	0.18874294496681887	0.2349126001488181	-0.6164414157285061	-0.029365188144736366	-0.027679792715294308	0.006602007847318143	-0.33718305497757406	-0.3504506205385246	-0.6397503375647416	0.3853633999723582	0.1290807107228823	0.060761593445488885	0.024478954005731694	0.02425610399796672	0.050529163129246484	0.00045000789769789973	1.8027839761980662	1
0.3333333333333333	0.1724137931034483	0.01486027522115951	0.11173424152941179	0.13886248101426346	0.18874294496681887	0.2349126001488181	0.25313315858170143	-0.2552198175333791	-0.21089335893578995	-0.15166903689043035	-0.09875123457043883	-0.04068284009885175	-0.006964429779156479	0.7707267999447164	0.1557058713537481	0.12608030639938944	0.07497034637486273	0.09715207969711934	0.09163319738464389	0.07982015085416497	1.8027839761980662	2
0.3333333333333333	0.5517241379310345	0.9046971148115494	-1.5588499826830744	-0.6966518451846744	1.8994040775965972	0.2349126001488181	0.25313315858170143	-0.6956302336883718	-0.690971912937946	-0.6192290428690651	-0.6130296606849227	-0.6001333533518965	-0.6527133393110723	0.23121803998341492	0.0	0.17664263237367125	0.0	0.0	0.0	0.0	1.6946564885496183	1
0.5	0.39655172413793105	1.7945339544019394	1.782318465741898	0.13886248101426346	0.18874294496681887	0.2349126001488181	1.9922823072021165	-0.5790701781269071	-0.5743137656734694	-0.53875248486238	-0.5094589442514693	-0.4605051110032329	-0.4517196464307896	0.15414535998894327	0.0	0.07165527912750153	0.05679571695065358	0.12766370525245643	0.0	0.08437648081835619	1.7733862353120708	2
0.3333333333333333	0.1896551724137931	0.9046971148115494	1.782318465741898	1.809891133412139	1.8994040775965972	1.9998457342496303	1.9922823072021165	2.492381669278537	2.583211876767531	2.628326679767302	2.710606391706579	3.016236478664706	3.0651326524769007	2.080962359850734	0.6037451390219004	0.3472091054027936	0.0	1.0213096420196515	0.5236182707693936	0.0	1.7803754870704924	1
0.5	0.1724137931034483	0.9046971148115494	-1.5588499826830744	-1.5321661713836123	-1.5219181876629593	-1.530020533951994	-1.4860159900387135	-0.6956302336883718	-0.690971912937946	-0.6779173766958358	-0.672486060258382	-0.6630474806912343	-0.6527133393110723	1.5414535998894328	0.0	0.0	0.0	0.0	0.0	0.0	1.925	2
0.5	0.5172413793103449	0.9046971148115494	1.782318465741898	0.13886248101426346	0.18874294496681887	0.2349126001488181	0.25313315858170143	-0.4865065827981241	-0.4822011782393	-0.4484560852497907	-0.4077224383146612	-0.3757643047150582	-0.32301315888464366	0.15414535998894327	0.0	0.06944182108055873	0.09655271881611109	0.06383185262622822	0.17017593800005293	0.0	1.7803754870704924	1
0.16666666666666666	0.27586206896551724	0.01486027522115951	0.11173424152941179	0.13886248101426346	0.18874294496681887	0.2349126001488181	0.25313315858170143	0.6558308509271156	0.535238269449135	0.7123472467867883	0.4802841485696742	0.08674088395287372	0.02193366090145894	0.7707267999447164	0.6148540495799033	0.868022763506984	0.29249794229586595	0.31915926313114107	0.654522838461742	0.5625098721223747	1.740655105973025	1
0.16666666666666666	0.3103448275862069	0.9046971148115494	-0.7235578705768313	0.13886248101426346	0.18874294496681887	0.2349126001488181	0.25313315858170143	1.5657271905139385	-0.4254105927589899	-0.392680538507297	-0.32379953601476397	-0.2673381798991327	-0.22207973466548078	2.3892530798286207	9.056177085328505	0.0651017072630238	0.17038715085196074	0.12766370525245643	0.1309045676923484	0.16875296163671238	1.740655105973025	2
0.16666666666666666	0.6724137931034483	0.01486027522115951	0.11173424152941179	0.13886248101426346	0.18874294496681887	0.2349126001488181	0.25313315858170143	1.6179028556039008	1.8171712281882468	0.7380432199758068	0.8836083837938699	0.9098714953436764	0.8496515470201437	1.3102355599060178	0.7063818126556235	0.1562440974312571	0.19878500932728754	0.22341148419179876	0.21599253669237486	0.19687845524283112	1.740655105973025	1
0.3333333333333333	0.05172413793103448	1.7945339544019394	-0.7235578705768313	-0.6966518451846744	-0.6665876213480703	-0.647553966901588	-0.6164414157285061	-0.674770831924139	-0.6811930293421281	-0.6678812390193168	-0.6616673271595251	-0.6515995767361549	-0.6410264879957276	1.0790175199226029	0.04202066167592427	0.030207192170043043	0.03952981899765489	0.04442696942785484	0.045554789556937245	0.03915068709971727	1.7803754870704924	1
0.16666666666666666	0.48275862068965514	1.7945339544019394	1.782318465741898	1.809891133412139	1.8994040775965972	1.9998457342496303	1.9922823072021165	0.2378687362801155	0.2928736975700284	0.3075996197146434	0.4542632301681132	0.5473874330418917	0.6093490625748866	1.0019448399281312	0.1811235417065701	0.0	0.33509473000885615	0.1851123726160618	0.18981162315390518	0.16312786291548864	1.7733862353120708	1
0.3333333333333333	0.08620689655172414	0.01486027522115951	0.11173424152941179	0.13886248101426346	0.18874294496681887	0.2349126001488181	0.25313315858170143	0.2250896366315849	0.2813806993209206	0.33228621124079366	0.44492119196062324	0.5495750353781355	0.6150077822491269	0.6165814399557731	0.18716099309678913	0.11284295925590793	0.17038715085196074	0.19149555787868464	0.1963568515385226	0.36563141687954354	1.8027839761980662	2
0.3333333333333333	0.10344827586206896	1.7945339544019394	1.782318465741898	0.13886248101426346	0.18874294496681887	0.2349126001488181	0.25313315858170143	1.6691686379346162	1.6567329066643328	1.6519229577987193	1.2295280481357689	1.2489334093235742	1.1677152504903454	1.6185262798839044	0.0009659922224350406	0.2951277395923746	0.2158237244124836	0.3277127313830557	0.2618091353846968	0.22500394884894986	1.7803754870704924	1
0.16666666666666666	0.10344827586206896	2.684370793992329	1.782318465741898	1.809891133412139	0.18874294496681887	0.2349126001488181	1.9922823072021165	-0.46840398999101324	-0.4399524670717363	-0.42880198229994093	-0.400245698917319	-0.3593819594000306	-0.34986269229446587	0.15414535998894327	0.10263667363372307	0.0	0.045436573560522865	0.0868751514242966	0.0	0.045000789769789974	1.8027839761980662	1
0.3333333333333333	0.1896551724137931	1.7945339544019394	1.782318465741898	1.809891133412139	2.7547346439114864	1.9998457342496303	1.9922823072021165	0.3390151062931401	0.49955096437244334	0.6363263878347648	0.7078350592509476	0.8296210306930545	0.8348582768925306	1.0790175199226029	0.5937229697141369	0.3794127499289027	0.0	0.22341148419179876	0.0	0.17437806035793615	1.8027839761980662	1
0.16666666666666666	0.06896551724137931	0.01486027522115951	0.11173424152941179	0.13886248101426346	0.18874294496681887	0.2349126001488181	0.25313315858170143	-0.571207161446249	-0.5530278337084348	-0.5746576325844094	-0.5422726591533183	-0.5184847969826226	-0.5047302636758232	0.3853633999723582	0.09056177085328505	0.0868022763506984	0.08519357542598037	0.06383185262622822	0.0327261419230871	0.028125493606118733	1.8027839761980662	2
0.3333333333333333	0.5344827586206896	0.01486027522115951	0.11173424152941179	0.13886248101426346	0.18874294496681887	0.2349126001488181	0.25313315858170143	1.0022109950667777	1.0998142457864182	1.0727541793829332	1.1783566841107158	1.3386251051095635	1.3477867928836746	0.9248721599336597	0.2722286831849749	0.412137208113116	0.24149538847417903	0.28947745165994493	0.28170662967393373	0.25515447799470914	1.740655105973025	1
0.3333333333333333	0.24137931034482757	0.9046971148115494	1.782318465741898	1.809891133412139	2.7547346439114864	1.9998457342496303	0.25313315858170143	-0.4423840591444833	-0.4372126936504942	-0.3746126067419545	-0.35508992355499236	-0.34577934938444044	-0.3236008597410187	0.15414535998894327	0.0	0.14287654687324958	0.0	0.0	0.05111823368386205	0.03943194203577846	1.7803754870704924	1
0.16666666666666666	0.1896551724137931	1.7945339544019394	1.782318465741898	-1.5321661713836123	-1.5219181876629593	-1.530020533951994	-0.6164414157285061	-0.6671522613579056	-0.690971912937946	-0.6779173766958358	-0.672486060258382	-0.6630474806912343	-0.5474141373016944	1.3102355599060178	0.0	0.0	0.0	0.0	0.4104512719993584	0.0	1.7733862353120708	1
0.5	0.3448275862068966	1.7945339544019394	1.782318465741898	1.809891133412139	1.8994040775965972	1.9998457342496303	1.9922823072021165	0.08868870478265653	0.09945974415044687	0.19178028376952716	0.27771269778762936	0.3624610190089049	0.37480604652210564	0.6165814399557731	0.0	0.217005690876746	0.1363097206815686	0.14943036699800025	0.0	0.13719615781064717	1.7803754870704924	1
0.5	0.5689655172413793	-1.7648134039596202	-1.5588499826830744	-1.5321661713836123	-1.5219181876629593	-1.530020533951994	-1.4860159900387135	-0.6956302336883718	-0.690971912937946	-0.6779173766958358	-0.672486060258382	-0.6333585918422134	-0.6527133393110723	0.6936541199502447	0.0	0.0	0.0	0.11521649399034192	0.0	0.0	1.7803754870704924	1
0.3333333333333333	0.08620689655172414	2.684370793992329	1.782318465741898	1.809891133412139	1.8994040775965972	1.9998457342496303	1.9922823072021165	-0.027463940588100564	-0.014683431614530623	0.07812390853055726	0.14325574188947957	0.21437843379686358	0.22603377259401	0.5395087599613014	0.0	0.22134580469428092	0.11359143390130716	0.12766370525245643	0.0	0.2275914942607128	1.8027839761980662	1
0.3333333333333333	0.6551724137931034	0.01486027522115951	0.11173424152941179	0.13886248101426346	0.18874294496681887	0.2349126001488181	0.25313315858170143	-0.05641722480772574	-0.00983614017694849	0.036148051093277206	-0.37730252355250177	-0.34166731491781704	-0.3203936922105146	0.3853633999723582	0.1309523206538502	0.09591651536752173	0.038621087526444435	0.054576233995425126	0.04751835807232247	0.03864442821480714	1.740655105973025	2
0.16666666666666666	0.3448275862068966	-0.8749765643692303	-0.7235578705768313	-0.6966518451846744	-0.6665876213480703	-0.647553966901588	-0.6164414157285061	-0.6637843371147222	-0.6404617311463293	-0.6557542393268563	-0.6668901638279388	-0.6630474806912343	-0.6395320486752308	3.853633999723582	0.2170463774783732	0.06670754937551172	0.02061684525308725	0.0	0.05138004281924675	0.0	1.8027839761980662	1
0.16666666666666666	0.3448275862068966	0.9046971148115494	1.782318465741898	0.13886248101426346	0.18874294496681887	0.2349126001488181	0.25313315858170143	0.6947656848190786	0.611530421640645	0.5814737043268935	0.056954583606644	0.6559944873743486	-0.6527133393110723	0.6165814399557731	0.0	0.1736045527013968	0.053331178216663715	5.106548210098257	0.0	0.0	1.740655105973025	2
0.16666666666666666	0.20689655172413793	0.9046971148115494	-1.5588499826830744	-1.5321661713836123	-1.5219181876629593	-0.647553966901588	0.25313315858170143	-0.6956302336883718	-0.690971912937946	-0.6779173766958358	-0.672486060258382	-0.660004575185933	-0.649606920498804	1.3102355599060178	0.0	0.0	0.0	0.011808892735852219	0.0	0.2575170194576231	1.7803754870704924	2
0.16666666666666666	0.08620689655172414	0.01486027522115951	0.11173424152941179	0.13886248101426346	0.18874294496681887	0.2349126001488181	0.25313315858170143	-0.6090419878233014	-0.5871977258133616	-0.554181604566224	-0.5206973695826095	-0.49748052492711037	-0.4822632995092553	0.07707267999447164	0.06767983008435503	0.05711589783875955	0.08519357542598037	0.028724333681802695	0.0327261419230871	0.045000789769789974	1.7733862353120708	1
0.16666666666666666	0.27586206896551724	-0.8749765643692303	-0.7235578705768313	-0.6966518451846744	-0.6665876213480703	-0.647553966901588	-0.6164414157285061	-0.6406026972634556	-0.6277042220874175	-0.6779173766958358	-0.6551543254807592	-0.641072768501599	-0.6211789905032886	1.5414535998894328	0.27289280283789896	0.0	0.06332722439997875	0.08527935510864089	0.12291938906311514	0.0	1.740655105973025	1
0.5	0.6379310344827586	1.7945339544019394	1.782318465741898	1.809891133412139	1.8994040775965972	0.2349126001488181	0.25313315858170143	-0.5830899586752227	-0.5367296943820717	-0.516315372470622	-0.4979718124123095	-0.4649790045029191	-0.4369431677562157	0.15414535998894327	0.1811235417065701	0.030380796722744442	0.02839785847532679	0.06383185262622822	0.0654522838461742	0.056250987212237466	1.7803754870704924	1
0.3333333333333333	0.5172413793103449	0.01486027522115951	0.11173424152941179	0.13886248101426346	0.18874294496681887	0.2349126001488181	0.25313315858170143	-0.650176836745086	-0.6361904946332134	-0.6129852962973226	-0.5893714541095488	-0.558190601792338	-0.5338802261520279	0.3853633999723582	0.060374513902190036	0.04626561329492225	0.07383443203584965	0.09574777893934232	0.07854274061540904	0.0075376322864398205	1.740655105973025	1
0.16666666666666666	0.15517241379310345	1.7945339544019394	0.11173424152941179	0.13886248101426346	0.18874294496681887	0.2349126001488181	0.25313315858170143	0.03387845379278448	0.09374134526611085	0.13570192252817292	0.2226086621045148	0.30668538350362534	0.360096733659689	0.7707267999447164	0.1811235417065701	0.09114239016823332	0.11927100559637252	0.14681326104032488	0.1636307096154355	0.14062746803059367	1.7733862353120708	2
0.3333333333333333	0.48275862068965514	0.9046971148115494	-1.5588499826830744	-1.5321661713836123	-1.5219181876629593	-1.530020533951994	-1.4860159900387135	-0.6956302336883718	-0.690971912937946	-0.6779173766958358	-0.672486060258382	-0.6630474806912343	-0.6527133393110723	1.6185262798839044	0.0	0.0	0.0	0.0	0.0	0.0	1.7803754870704924	1
0.5	0.29310344827586204	0.01486027522115951	0.11173424152941179	0.13886248101426346	0.18874294496681887	-0.647553966901588	-0.6164414157285061	-0.21891956954132558	-0.07582955432861015	-0.03612367596809264	0.37649581394170356	-0.6548234117579875	-0.5286077098976913	2.312180399834149	0.6037451390219004	0.2604068290520952	1.7038715085196074	0.03191592631311411	0.4837578299070735	0.39375691048566225	1.8027839761980662	2
0.3333333333333333	0.48275862068965514	0.01486027522115951	0.11173424152941179	0.13886248101426346	1.8994040775965972	0.2349126001488181	0.25313315858170143	-0.6647621215724205	-0.661087307466244	-0.6411182052152661	-0.6415221000099295	-0.637010078448575	-0.6305486212992115	0.23121803998341492	0.12074902780438007	0.05642147962795396	0.0	0.0	0.00981784257692613	0.0	1.7803754870704924	1
0.16666666666666666	0.15517241379310345	0.9046971148115494	-0.7235578705768313	-0.6966518451846744	0.18874294496681887	0.2349126001488181	0.25313315858170143	-0.6956302336883718	-0.6861246215003639	-0.5086873310469459	-0.49548474733211245	-0.4948159265927384	-0.4764534567576615	0.46243607996682984	0.020829207296255564	0.596201435114772	0.0	0.25532741050491287	0.3927137030770452	0.0	1.7733862353120708	2
0.3333333333333333	0.08620689655172414	0.9046971148115494	1.782318465741898	1.809891133412139	1.8994040775965972	1.9998457342496303	1.9922823072021165	0.09270848533097223	-0.6558466126656117	-0.6418680315933968	-0.6336256683803041	-0.6219271360250005	-0.6107347067128511	1.5414535998894328	0.0	0.0	0.0	0.0	0.0	0.0	1.7733862353120708	1
0.3333333333333333	0.24137931034482757	-0.8749765643692303	-0.7235578705768313	-0.6966518451846744	-0.6665876213480703	0.2349126001488181	-0.6164414157285061	-0.6930771298266037	-0.6773292463121714	-0.6365183087801949	-0.593412934864869	-0.6310887488166373	-0.5957567306018059	1.6185262798839044	0.058623652999026526	0.12460466770142756	0.28891981212797474	0.0	0.2220141468062229	0.22500394884894986	1.7803754870704924	1
0.16666666666666666	0.13793103448275862	0.01486027522115951	0.11173424152941179	0.13886248101426346	0.18874294496681887	1.9998457342496303	0.25313315858170143	-0.46267308664172535	-0.43034218491722565	-0.38598978005628426	-0.3164626940281829	-0.29727379081615096	-0.2519013552632571	0.5395087599613014	0.12074902780438007	0.0868022763506984	0.17038715085196074	0.0	0.1309045676923484	0.12375217186692242	1.8027839761980662	2
0.3333333333333333	0.3275862068965517	0.01486027522115951	0.11173424152941179	0.13886248101426346	0.18874294496681887	0.2349126001488181	0.25313315858170143	1.0282173455736174	0.8529114851121262	0.0354991628814333	0.11777886897421165	0.16083974504142712	0.15906945787332769	1.3873082399004895	0.3018725695109502	0.0868022763506984	0.11359143390130716	0.12766370525245643	0.1309045676923484	0.11250197442447493	1.740655105973025	1
0.16666666666666666	0.5344827586206896	-0.8749765643692303	-0.7235578705768313	-0.6966518451846744	-0.6665876213480703	-0.647553966901588	-0.6164414157285061	-0.4652533511828739	-0.6865180248634141	-0.6610607029259353	-0.623133362573223	-0.6605309155976609	-0.6527133393110723	1.5414535998894328	0.01913872090699424	0.05073593052698322	0.18049678846917708	0.009766273451812918	0.0	0.0	1.7803754870704924	2
0.16666666666666666	0.13793103448275862	0.01486027522115951	0.11173424152941179	0.13886248101426346	0.18874294496681887	0.2349126001488181	0.25313315858170143	2.4593407028121446	0.8516048239419954	0.8611012644174928	0.7868304638607045	0.8460033760080821	0.6326220164873405	2.2351077198396774	0.3061591599980057	0.19699776617791004	0.17038715085196074	0.22341148419179876	0.2523840065108477	0.16875296163671238	1.7803754870704924	2
0.3333333333333333	0.48275862068965514	-1.7648134039596202	-1.5588499826830744	-1.5321661713836123	-1.5219181876629593	-1.530020533951994	-1.4860159900387135	-0.678220238205464	-0.6858155188579673	-0.6779173766958358	-0.613511529544211	-0.6630474806912343	-0.6381887324320877	1.0790175199226029	0.022157446602103743	0.0	0.2154829501107797	0.0	0.056616225526940685	0.04640706445009591	1.8027839761980662	1
0.3333333333333333	0.1896551724137931	0.01486027522115951	0.11173424152941179	0.13886248101426346	0.18874294496681887	0.2349126001488181	0.25313315858170143	-0.5022869375182013	-0.43937641214727	-0.47420973739097316	-0.4239660821196978	-0.3382461022415864	-0.4178680771035841	3.4682705997512238	0.30283856173338525	0.04943389638172274	0.11359143390130716	0.2513698356420867	0.0654522838461742	0.0	1.8027839761980662	2
0.3333333333333333	0.1896551724137931	0.9046971148115494	1.782318465741898	1.809891133412139	1.8994040775965972	1.9998457342496303	2.861856881512324	0.22678717909286686	0.28427502406336097	0.2987891597716073	0.4634653709648421	0.574757134451737	0.6193567685863026	1.0790175199226029	0.19319844448700813	0.0	0.36917216017924825	0.25532741050491287	0.1309045676923484	0.16875296163671238	1.7733862353120708	1
0.16666666666666666	0.10344827586206896	-0.8749765643692303	-0.7235578705768313	-0.6966518451846744	-0.6665876213480703	-0.647553966901588	-1.4860159900387135	-0.46371877279787505	-0.3759682200956522	0.14768472484022369	-0.13949246941541577	-0.6630474806912343	-0.6527133393110723	1.7726716398728477	1.3546229684234379	2.488013647040068	1.948717844293875	0.0	0.0	0.0	1.8027839761980662	1
0.16666666666666666	0.08620689655172414	-0.8749765643692303	-0.7235578705768313	-0.6966518451846744	-0.6665876213480703	-0.647553966901588	-0.6164414157285061	-0.6467817518225221	-0.6291794846988555	-0.624016395898669	-0.6507864174336633	-0.44808676691403027	-0.6311363221555867	1.0019448399281312	0.2655271121418318	0.16258066360485812	0.0792868208631124	0.8342184819721765	0.08410618474233385	0.058163520777453535	1.8027839761980662	1
0.16666666666666666	0.10344827586206896	0.01486027522115951	0.11173424152941179	0.13886248101426346	0.18874294496681887	1.9998457342496303	1.9922823072021165	-0.16507352266946168	-0.12746374572894154	-0.08473261290422147	0.005923116992352009	0.06886175809199523	0.10990408337429111	0.46243607996682984	0.11893779238731438	0.0868022763506984	0.19878500932728754	0.10851414946458797	0.11781411092311356	0.0	1.7733862353120708	2
0.5	0.06896551724137931	1.7945339544019394	0.11173424152941179	0.13886248101426346	0.18874294496681887	0.2349126001488181	-0.6164414157285061	-0.019261415415186115	0.02072287105998234	-0.07551840029603805	-0.40694523047709963	-0.5082376070917971	-0.6352838110562908	0.3853633999723582	0.12225839065193483	0.08949314691757006	0.11450016537251761	0.06523615338400524	0.09084776997848978	1.0687687570325117	1.7803754870704924	1
0.3333333333333333	0.6379310344827586	-0.8749765643692303	-0.7235578705768313	-0.6966518451846744	-0.6665876213480703	-0.647553966901588	-0.6164414157285061	-0.6690670892542316	-0.6620286655135426	-0.6072029813428914	-0.6405272739778507	-0.621680413957003	-0.628130652061554	0.3853633999723582	0.12437149863851148	0.21283918161191248	0.11677199405054377	0.16053710935496396	0.09582214355079903	0.08522024562653976	1.740655105973025	2
0.16666666666666666	0.1724137931034483	-1.7648134039596202	-1.5588499826830744	-1.5321661713836123	-1.5219181876629593	-1.530020533951994	-1.4860159900387135	-0.6956302336883718	-0.690971912937946	-0.6779173766958358	-0.672486060258382	-0.6630474806912343	-0.6527133393110723	1.6185262798839044	0.0	0.0	0.0	0.0	0.0	0.0	1.8027839761980662	2
0.3333333333333333	0.41379310344827586	1.7945339544019394	1.782318465741898	0.13886248101426346	0.18874294496681887	0.2349126001488181	0.25313315858170143	1.488590861073286	1.5126348748271086	1.6355853945982939	1.8733514766150134	2.0864067969339595	2.2168452363850877	4.778506159657241	0.0	0.26908705668716504	0.3407743017039215	0.38299111575736927	0.4254398450001323	0.33750592327342477	1.7803754870704924	1
0.16666666666666666	0.13793103448275862	0.01486027522115951	0.11173424152941179	0.13886248101426346	0.18874294496681887	0.2349126001488181	0.25313315858170143	0.3681313545890483	0.7058067275715902	0.8748865339846655	0.9406243507573859	0.7722992702283245	-0.03581214610065403	3.9307066797180537	2.4155843012266236	0.8721024704954669	0.2839785847532679	0.3192230949837673	1.6601971797582085	3.656314168795435	1.8027839761980662	2
0.16666666666666666	0.13793103448275862	-0.8749765643692303	-0.7235578705768313	-0.6966518451846744	-0.6665876213480703	-0.647553966901588	-0.6164414157285061	-0.691338846346251	-0.2428433320635052	-0.6733607394748876	-0.667574106724993	-0.6578498691254223	-0.11916491898768189	0.847799479939188	1.9256451209103513	0.013714759663410347	0.01794744655640653	0.020170865429888114	2.0797463192121852	0.06480113726849757	1.8027839761980662	1
0.16666666666666666	0.48275862068965514	0.9046971148115494	-1.5588499826830744	-1.5321661713836123	-0.6665876213480703	-0.647553966901588	-0.6164414157285061	-0.6957796174249646	-0.6911264642591443	-0.6780759938142866	-0.627501270620319	-0.6630474806912343	-0.6438138692002494	2.6204711198120356	0.0	0.0	0.16499155774164864	0.0	0.034689710438472326	0.0	1.7803754870704924	1
0.3333333333333333	0.1724137931034483	1.7945339544019394	3.4529026899543838	2.645405459611077	1.8994040775965972	0.2349126001488181	0.25313315858170143	-0.5080178408674891	-0.504006964648365	-0.49399361798319175	-0.54191514354804	-0.6112358464117796	-0.6527133393110723	0.3853633999723582	0.0	0.00013020341452604762	0.0009655271881611109	0.0	0.0	0.0	1.7803754870704924	1
0.5	0.603448275862069	0.9046971148115494	2.6176105778481413	1.809891133412139	1.8994040775965972	0.2349126001488181	0.25313315858170143	-0.5725787757549649	-0.5677664097027063	-0.5383343124591918	-0.5267440465588384	-0.5031715806289171	-0.46864543109439233	0.15414535998894327	0.0	0.05208136581041904	0.0	0.03191592631311411	0.09163319738464389	0.0	1.7803754870704924	1
0.16666666666666666	0.034482758620689655	0.01486027522115951	0.11173424152941179	0.13886248101426346	0.18874294496681887	0.2349126001488181	0.25313315858170143	-0.3334561544889422	-0.29644454027908734	-0.26210981054626264	-0.224627815941909	-0.17947222741632424	-0.14896974813241887	0.23121803998341492	0.11133060363563843	0.06944182108055873	0.03271433296357646	0.03753312934422219	0.03927137030770452	0.0	1.7803754870704924	1
0.3333333333333333	0.15517241379310345	-0.8749765643692303	-0.7235578705768313	-0.6966518451846744	-0.6665876213480703	0.2349126001488181	-0.6164414157285061	-0.6385113249511563	-0.6350524349043898	-0.5696395637461499	-0.6530247760058406	-0.6527509463868094	-0.6422018897084777	1.6185262798839044	0.24029056533071635	0.3258991465586972	0.07110823762221828	0.0	0.04097312968770505	0.035213117994860654	1.7733862353120708	2
0.3333333333333333	0.25862068965517243	1.7945339544019394	1.782318465741898	1.809891133412139	1.8994040775965972	0.2349126001488181	0.25313315858170143	1.920676528998152	2.058987845383105	2.1694906153034577	2.2676756450802467	2.4214882615501656	2.5016618628374983	1.695598959878376	0.5131833681686153	0.35588933303786346	0.0	0.44682296838359753	0.4581659869232194	0.40500710792810973	1.7803754870704924	1
0.3333333333333333	0.22413793103448276	1.7945339544019394	1.782318465741898	1.809891133412139	0.18874294496681887	0.2349126001488181	0.25313315858170143	-0.15968212781243016	-0.08921931879242398	-0.07452343837121074	-0.006512208408632943	0.06065413729661495	0.10474910729122956	1.1560901999170745	0.24149805560876014	0.0	0.11359143390130716	0.12766370525245643	0.1309045676923484	0.11250197442447493	1.7803754870704924	1
0.3333333333333333	0.39655172413793105	0.9046971148115494	1.782318465741898	0.13886248101426346	0.18874294496681887	2.8823123013000362	1.9922823072021165	0.34632132904649765	0.3613961333412981	0.41933816979416355	0.6403267864803506	0.6943350967411451	0.7088384218326708	0.7707267999447164	0.0	0.1302034145260476	0.5484762385924616	0.0	0.0	0.1800031590791599	1.7803754870704924	1
0.3333333333333333	0.3448275862068966	0.01486027522115951	0.11173424152941179	0.13886248101426346	0.18874294496681887	0.2349126001488181	0.25313315858170143	0.6204404856943092	0.6147619492656998	0.7572503110463864	0.8872301723169068	1.0242847423430055	1.1702843428053566	1.5414535998894328	0.6037451390219004	0.3039815717801458	0.2839785847532679	0.31935075868901974	0.4807470248501495	0.39375691048566225	1.740655105973025	2
0.5	0.08620689655172414	0.9046971148115494	1.782318465741898	1.809891133412139	1.8994040775965972	1.9998457342496303	1.9922823072021165	0.2775504888550427	0.29179183832164046	0.4000301405572972	0.5047040188258585	0.5606446321622855	0.6929201243514252	0.6165814399557731	0.0	0.2604068290520952	0.15902800746183002	0.0	0.4581659869232194	0.00045000789769789973	1.7733862353120708	2
0.5	0.08620689655172414	1.7945339544019394	1.782318465741898	1.809891133412139	0.18874294496681887	0.2349126001488181	0.25313315858170143	-0.016586088496205742	0.028253735438370807	0.01363884001131425	0.09071649207031815	-0.1936176259815087	-0.16384697552522845	0.3853633999723582	0.1406726173921028	0.0	0.14028542086811435	0.07755570094086728	0.08057176141464044	0.056250987212237466	1.7803754870704924	1
0.3333333333333333	0.25862068965517243	0.01486027522115951	0.11173424152941179	0.13886248101426346	0.18874294496681887	0.2349126001488181	0.25313315858170143	-0.18868973339081638	-0.23378100459324297	-0.2943379250678432	-0.24722901985819914	-0.2022200020856848	-0.17259532255869772	0.3853633999723582	0.09056177085328505	0.0651017072630238	0.0681548603407843	0.07021503788885104	0.06820127976771352	0.0567572460971476	1.8027839761980662	1
0.16666666666666666	0.13793103448275862	-1.7648134039596202	-1.5588499826830744	-1.5321661713836123	-1.5219181876629593	-1.530020533951994	-1.4860159900387135	-0.690333901209172	-0.6854923660954618	-0.6722936788598554	-0.6603616179924217	-0.6630474806912343	-0.6426552589405385	0.7707267999447164	0.023546060421854115	0.016926443888386187	0.044300659221509796	0.0	0.039205918023858345	0.0	1.7733862353120708	1
0.5	0.24137931034482757	1.7945339544019394	1.782318465741898	1.809891133412139	1.8994040775965972	1.9998457342496303	1.9922823072021165	-0.3267882077010267	-0.3194305367773029	-0.26415741334808124	-0.2382444972559875	-0.17075471434708267	-0.16069018235384222	0.23121803998341492	0.0	0.1302034145260476	0.0	0.16596281682819336	0.0	0.09000157953957995	1.7803754870704924	1
0.3333333333333333	0.6379310344827586	1.7945339544019394	1.782318465741898	1.809891133412139	1.8994040775965972	0.2349126001488181	0.25313315858170143	-0.5771010288718199	-0.540270324649523	-0.5155943855685732	-0.48950024698288847	-0.45622859515794456	-0.428228403628825	0.3853633999723582	0.12992595391751297	0.0434011381753492	0.05679571695065358	0.06383185262622822	0.0654522838461742	0.056250987212237466	1.740655105973025	1
0.3333333333333333	0.3103448275862069	0.9046971148115494	-0.7235578705768313	0.13886248101426346	0.18874294496681887	0.2349126001488181	0.25313315858170143	-0.7134476393619873	-0.18631969886526487	-0.1401044069815679	-0.09495846032313841	-0.12715070086300828	-0.09328928985413838	2.1580350398452057	2.3317241014164813	0.0868022763506984	0.06417916015423855	0.05885296812138242	0.06617225896848211	0.28125493606118734	1.7803754870704924	1
0.3333333333333333	0.27586206896551724	0.9046971148115494	1.782318465741898	1.809891133412139	0.18874294496681887	0.2349126001488181	0.25313315858170143	0.7816934391764054	0.8602315976888807	0.8551459126065699	-0.1920783517048309	-0.14563840782494702	-0.11313678734657732	1.1560901999170745	0.28979766673051216	0.0	0.07042668901881044	0.07659822315147385	0.07854274061540904	0.07312628337590871	1.7803754870704924	1
0.16666666666666666	0.20689655172413793	-1.7648134039596202	-1.5588499826830744	-1.5321661713836123	-1.5219181876629593	-1.530020533951994	-1.4860159900387135	-0.6956302336883718	-0.690971912937946	-0.6779173766958358	-0.672486060258382	-0.6630474806912343	-0.6527133393110723	1.6185262798839044	0.0	0.0	0.0	0.0	0.0	0.0	1.8027839761980662	2
0.3333333333333333	0.39655172413793105	1.7945339544019394	1.782318465741898	1.809891133412139	1.8994040775965972	0.2349126001488181	0.25313315858170143	-0.2869434910498164	-0.25385862622890926	-0.22503666404291434	-0.19678823120045394	-0.14639502216680572	-0.1138924027333453	0.7707267999447164	0.10867412502394207	0.04774125199288412	0.0	0.08298140841409668	0.07854274061540904	0.07875138209713245	1.740655105973025	1
0.16666666666666666	0.05172413793103448	0.01486027522115951	0.11173424152941179	-1.5321661713836123	-1.5219181876629593	-0.647553966901588	0.25313315858170143	-0.5441143837641889	-0.690971912937946	-0.6779173766958358	-0.672486060258382	-0.6186375084517017	-0.6300448777080329	2.2351077198396774	0.0	0.0	0.0	0.17234600209081619	0.0	0.07593883273652058	1.8027839761980662	2
0.3333333333333333	0.017241379310344827	-0.8749765643692303	0.11173424152941179	0.13886248101426346	0.18874294496681887	0.2349126001488181	0.25313315858170143	-0.45558414932341185	-0.42636600092639737	-0.403913514441217	-0.3774268768065116	-0.4366882073725502	-0.6527133393110723	0.15414535998894327	0.08760341967207774	0.060761593445488885	0.02158237244124836	0.0	0.0	0.0	1.7733862353120708	1
0.5	0.20689655172413793	-1.7648134039596202	-1.5588499826830744	-1.5321661713836123	-1.5219181876629593	-1.530020533951994	-1.4860159900387135	-0.6867351111912543	-0.687178380508534	-0.6652280072197773	-0.672486060258382	-0.6630474806912343	-0.6527133393110723	1.5414535998894328	0.01630111875359131	0.038193001594307295	0.0	0.0	0.0	0.0	1.7733862353120708	2
0.3333333333333333	0.15517241379310345	-0.8749765643692303	-0.7235578705768313	-0.6966518451846744	-0.6665876213480703	-0.647553966901588	-0.6164414157285061	-0.5163154284182354	-0.5153454115762746	-0.665444303290392	-0.43330812032718774	-0.5652633010749303	-0.6376681973878698	2.543398439817564	0.7546814237773755	0.037541984521677056	0.8803336127351306	0.38299111575736927	0.05864524632617208	0.0	1.8027839761980662	1
0.3333333333333333	0.1724137931034483	0.9046971148115494	1.782318465741898	0.13886248101426346	0.18874294496681887	-0.647553966901588	-0.6164414157285061	-0.4124529904671597	-0.43278690581618007	-0.45831918606981803	-0.38913162684018865	-0.5102442799115093	-0.6220521460613316	3.005834519784394	0.0	0.0434011381753492	0.17038715085196074	0.5929979108976601	0.11951587030311409	0.20846615860855205	1.8027839761980662	2
0.3333333333333333	0.24137931034482757	-1.7648134039596202	-1.5588499826830744	-0.6966518451846744	1.8994040775965972	1.9998457342496303	-1.4860159900387135	-0.6956302336883718	-0.690971912937946	-0.6591717172425675	-0.6678228132330126	-0.6630474806912343	-0.6426720503935778	2.774616479800979	0.0	0.05642147962795396	0.0	0.0	0.03914046574001217	0.07605133471094505	1.740655105973025	2
0.16666666666666666	0.05172413793103448	0.01486027522115951	0.11173424152941179	1.809891133412139	0.18874294496681887	0.2349126001488181	0.25313315858170143	-0.5008202608316537	-0.45314552985402506	-0.4419239439172287	-0.40232861592198393	-0.3690205681897958	-0.34883841365906926	0.3853633999723582	0.17122212142661095	0.0	0.07320967914939247	0.05010800431158915	0.04300215048693645	0.04050071079281097	1.7803754870704924	1
0.3333333333333333	0.43103448275862066	0.01486027522115951	0.11173424152941179	0.13886248101426346	0.18874294496681887	0.2349126001488181	0.25313315858170143	0.23011436231697951	0.28111374703885084	0.30934440801760144	-0.005004425203763518	0.006687796956649648	0.04602939601283786	0.9248721599336597	0.1599924618408036	0.1251688824977071	0.11461375680641893	0.09006674405560801	0.098440234904646	0.08437648081835619	1.8027839761980662	2
0.3333333333333333	0.7413793103448276	0.9046971148115494	-0.7235578705768313	-0.6966518451846744	-0.6665876213480703	-0.647553966901588	-0.6164414157285061	-0.6889351262210758	-0.675713482499644	-0.6673765481878827	-0.6637657883209414	-0.6528825314897413	-0.6360730093491375	3.853633999723582	0.06556672209777838	0.031726232006180265	0.03186239720931666	0.03944808492300904	0.06486321329155863	0.05248217106901756	1.7803754870704924	1
0.3333333333333333	0.1724137931034483	-0.8749765643692303	-0.7235578705768313	-0.6966518451846744	-0.6665876213480703	0.2349126001488181	0.25313315858170143	-0.6267779114587754	-0.6303175444276792	-0.6574269289396095	-0.5100185338945137	-0.564720512525336	0.39325985341228364	1.7726716398728477	0.2606367765157544	0.06167301734717121	0.5936288335682313	0.04468229683835975	3.7457687522327032	0.14062746803059367	1.8027839761980662	2
0.5	0.6724137931034483	0.01486027522115951	0.11173424152941179	0.13886248101426346	0.18874294496681887	0.2349126001488181	0.25313315858170143	-0.5586996685915234	-0.5351420308097622	-0.5031934108533341	-0.46846900289847265	-0.4425272963151554	-0.42280476429713487	0.5395087599613014	0.07148342446019301	0.05251537719217254	0.06917718324589606	0.03191592631311411	0.0327261419230871	0.030544286056244943	1.8027839761980662	2
0.3333333333333333	0.3103448275862069	-0.8749765643692303	-0.7235578705768313	-0.6966518451846744	-0.6665876213480703	-1.530020533951994	-0.6164414157285061	-0.09673725334809495	-0.690971912937946	-0.2679930636669807	-0.672486060258382	-0.6630474806912343	-0.45121590283961094	1.6185262798839044	0.0	1.233807556048827	0.0	0.0	0.7854274061540903	1.893633233512762	1.7803754870704924	2
0.3333333333333333	0.05172413793103448	2.684370793992329	1.782318465741898	1.809891133412139	1.8994040775965972	1.9998457342496303	1.9922823072021165	0.45891592541840776	0.5302364266903545	0.6000174874475881	0.719897324889903	0.8273840839432114	0.8424983880254068	0.7707267999447164	0.2535729583891982	0.1736045527013968	0.18742586593715682	0.21702829892917594	0.0	0.39375691048566225	1.8027839761980662	1
0.3333333333333333	0.20689655172413793	0.9046971148115494	1.782318465741898	1.809891133412139	1.8994040775965972	1.9998457342496303	1.9922823072021165	-0.619485269045108	-0.5987328744227962	-0.5865827559442962	-0.5316870884057299	-0.5179255602951618	-0.5274826825440591	1.1560901999170745	0.07244941668262804	0.0	0.16033430895169506	0.0	0.2310465619769949	0.0	1.7803754870704924	1
0.3333333333333333	0.3448275862068966	0.01486027522115951	0.11173424152941179	0.13886248101426346	0.18874294496681887	0.2349126001488181	0.25313315858170143	-0.423195039162152	-0.4460080688386867	-0.4695233225276561	-0.469634814654815	-0.48075276871688644	-0.49740919015069346	0.23121803998341492	0.09309750043717704	0.0868890786270491	0.11359143390130716	0.05744866736360539	0.0981784257692613	0.08437648081835619	1.7803754870704924	2
0.5	0.6379310344827586	0.01486027522115951	0.11173424152941179	0.13886248101426346	0.18874294496681887	0.2349126001488181	0.25313315858170143	-0.06835434339546051	-0.06644407409584242	0.046905175671845024	-0.3658153917133419	-0.331633950819256	-0.32371839991229373	0.3853633999723582	0.12074902780438007	0.879567466261627	0.07383443203584965	0.04468229683835975	0.04581659869232194	0.039375691048566225	1.7733862353120708	2
0.16666666666666666	0.22413793103448276	-0.8749765643692303	-0.7235578705768313	-0.6966518451846744	1.8994040775965972	-0.647553966901588	0.25313315858170143	-0.6911487215905874	-0.6863353733019979	-0.6684003495887919	-0.6673564885304757	-0.6521917096993486	-0.6471721598081072	1.6185262798839044	0.019923589587722713	0.028644751195730473	0.0	0.04212902273331062	0.0	0.018562825780038362	1.740655105973025	2
0.3333333333333333	0.25862068965517243	0.01486027522115951	0.11173424152941179	0.13886248101426346	0.18874294496681887	0.2349126001488181	0.25313315858170143	-0.5128388614575299	-0.48352188952953973	-0.46250091010170097	-0.42769667973999326	-0.3987423533145496	-0.4213271164296775	1.6185262798839044	0.09261450432595952	0.0567252875951814	0.0633840201169294	0.02789451959766173	0.026115461254623506	0.01552527247057754	1.7803754870704924	2
0.3333333333333333	0.6896551724137931	0.9046971148115494	-1.5588499826830744	-1.5321661713836123	-1.5219181876629593	-1.530020533951994	-1.4860159900387135	-0.6956302336883718	-0.690971912937946	-0.6779173766958358	-0.672486060258382	-0.6630474806912343	-0.6527133393110723	3.853633999723582	0.0	0.0	0.0	0.0	0.0	0.0	1.740655105973025	1
0.3333333333333333	0.25862068965517243	0.01486027522115951	0.11173424152941179	0.13886248101426346	0.18874294496681887	0.2349126001488181	0.25313315858170143	-0.5903554404095095	-0.562947218505342	-0.5293075564455411	-0.4964018525804351	-0.46507769333011806	-0.41210860871110816	0.6936541199502447	0.09056177085328505	0.0651017072630238	0.08519357542598037	0.07659822315147385	0.1636307096154355	0.0	1.740655105973025	1
0.16666666666666666	0.1724137931034483	0.9046971148115494	-1.5588499826830744	-0.6966518451846744	-0.6665876213480703	0.2349126001488181	0.25313315858170143	-0.6956302336883718	-0.701369001818557	-0.6672467705455138	-0.6494807082665599	-0.6387042366488239	-0.6402876640619989	0.7707267999447164	0.0	0.09635052674927523	0.0840576610869673	0.047235570943408876	0.0	0.164871643519068	1.8027839761980662	2
0.5	0.5862068965517241	0.01486027522115951	0.11173424152941179	0.13886248101426346	0.18874294496681887	0.2349126001488181	0.25313315858170143	-0.18997986566139066	-0.15788225576478304	-0.1299240719246391	-0.4917852380253194	-0.35971092215736045	-0.4891142123492849	0.3853633999723582	0.11851517078999904	0.08788730480508214	0.03191919292626731	0.021638998040291364	0.07854274061540904	0.033750592327342475	1.7803754870704924	2
0.16666666666666666	0.3793103448275862	0.9046971148115494	-0.7235578705768313	0.13886248101426346	0.18874294496681887	0.2349126001488181	0.25313315858170143	-0.740567577723428	1.8092750606870263	1.731981343402216	1.5003383470557186	1.683476763618467	1.7942211548392366	1.6185262798839044	11.121709954950232	0.23792503947726432	0.19838743930863295	0.22915635092815928	0.24970046287315456	0.21802882643463242	1.8027839761980662	2
0.5	0.1896551724137931	1.7945339544019394	1.782318465741898	1.809891133412139	0.18874294496681887	0.2349126001488181	1.9922823072021165	-0.37321938910201097	-0.32537373758338184	-0.325801793473252	-0.3065610661776486	-0.48909197461519865	-0.5354250398316425	0.5395087599613014	0.24149805560876014	0.0	0.11359143390130716	0.06383185262622822	0.0	0.22500394884894986	1.8027839761980662	1
0.5	0.13793103448275862	0.9046971148115494	1.782318465741898	1.809891133412139	1.8994040775965972	1.9998457342496303	1.9922823072021165	-0.3193869225698373	-0.291217895598564	-0.24975209504514656	-0.2029592614306927	-0.16452087009568162	-0.1788921174484309	0.23121803998341492	0.09056177085328505	0.0868022763506984	0.08519357542598037	0.06664045414178225	0.0	0.11250197442447493	1.7803754870704924	1
0.16666666666666666	0.1724137931034483	0.9046971148115494	1.782318465741898	1.809891133412139	0.18874294496681887	0.2349126001488181	0.25313315858170143	-0.004621809229090459	0.028169434717717205	0.044396141252715265	0.1098824373445862	-0.1747022674350411	-0.14483905068475392	0.3853633999723582	0.1328239305848181	0.0001736045527013968	0.13063014898650324	0.07021503788885104	0.09163319738464389	0.06750118465468495	1.7803754870704924	1
0.3333333333333333	0.4482758620689655	0.01486027522115951	0.11173424152941179	0.13886248101426346	0.18874294496681887	0.2349126001488181	0.25313315858170143	-0.08962115535040095	-0.056918092661985366	-0.6225888418326124	-0.6116617748908144	-0.5948535010967521	-0.5817694502200786	0.3853633999723582	0.14218198023965753	0.04617881101857155	0.007951400373091501	0.018894228377363553	0.019373876018467562	0.016931547150883478	1.7803754870704924	1
0.16666666666666666	0.3103448275862069	-0.8749765643692303	-0.7235578705768313	-1.5321661713836123	-0.6665876213480703	-0.647553966901588	-0.6164414157285061	-0.691556131781295	-0.6937819369597328	-0.680801324304031	-0.609687666983408	-0.5965970037106004	-0.6740216932179294	1.695598959878376	0.0	0.0	0.24081383987077118	0.0	0.0	0.0	1.8027839761980662	2
0.16666666666666666	0.10344827586206896	0.01486027522115951	0.11173424152941179	0.13886248101426346	0.18874294496681887	0.2349126001488181	0.25313315858170143	1.3707270929015567	1.4893397756864966	1.6067026593022198	1.840444496772657	2.048806353771155	2.174027031134902	1.3873082399004895	0.33441443250423064	0.24916593426467976	0.3323685355952248	0.37539512529484814	0.49789552321784714	0.34509980654707684	1.7803754870704924	2
0.3333333333333333	0.034482758620689655	0.01486027522115951	0.11173424152941179	0.13886248101426346	0.18874294496681887	0.2349126001488181	0.25313315858170143	-0.08546557140518271	-0.11930062594565105	-0.08843848558075222	-0.08412418306753028	-0.04104469913191461	0.01640927285153304	1.0019448399281312	0.3622470834131402	0.2604068290520952	0.22718286780261432	0.6383185262622821	0.327261419230871	0.4501203996723242	1.8027839761980662	2
0.3333333333333333	0.27586206896551724	-0.8749765643692303	-0.7235578705768313	-0.6966518451846744	-0.6665876213480703	-1.530020533951994	-0.6164414157285061	-0.6889758672401465	-0.6911124141390353	-0.6071164629146455	-0.672486060258382	-0.6630474806912343	-0.6359218862717838	1.3102355599060178	0.0	0.21353359982271808	0.0	0.0	0.0654522838461742	0.05793851682860459	1.740655105973025	2
0.16666666666666666	0.3793103448275862	0.01486027522115951	0.11173424152941179	0.13886248101426346	0.18874294496681887	0.2349126001488181	1.9922823072021165	-0.363129196712151	-0.31511714990386025	-0.25975939324558367	-0.20516653168936755	-0.10821889417867422	-0.5520989526996559	0.9248721599336597	0.1811235417065701	0.1302034145260476	0.11359143390130716	0.31915926313114107	0.0	0.5625098721223747	1.7803754870704924	1
0.16666666666666666	0.08620689655172414	-0.8749765643692303	-0.7235578705768313	-0.6966518451846744	-0.6665876213480703	0.2349126001488181	0.25313315858170143	-0.6939326912270899	-0.6892156479243293	-0.676114909440714	-0.5998793040733812	-0.23751770594717994	-0.3971138411470235	0.23121803998341492	0.0075468142377737545	0.00542514227191865	0.2652927938765029	1.5957963156557053	0.1963568515385226	0.12690222715080773	1.8027839761980662	2
0.16666666666666666	0.13793103448275862	0.01486027522115951	0.11173424152941179	0.13886248101426346	0.18874294496681887	0.2349126001488181	0.25313315858170143	0.8079985571564308	0.8719915482200582	0.8390246454767591	0.9532306618826344	0.14292772290481565	0.10446365258956165	0.847799479939188	0.23775483574682438	0.24825451036299742	0.17481721677411172	0.12766370525245643	0.1309045676923484	0.11250197442447493	1.7733862353120708	1
0.16666666666666666	0.39655172413793105	-0.8749765643692303	-0.7235578705768313	-0.6966518451846744	-0.6665876213480703	-0.647553966901588	-0.6164414157285061	-0.6347631511966457	-0.6911124141390353	-0.6504766152038592	-0.6592735270198355	-0.6497573852951075	-0.6396999632056237	3.0829071997788655	0.0	0.08302637732944303	0.048276359408055546	0.0515761369219924	0.050725519980785005	0.021375375140650237	1.740655105973025	2
0.16666666666666666	0.034482758620689655	0.01486027522115951	0.11173424152941179	0.13886248101426346	-0.6665876213480703	-0.647553966901588	0.25313315858170143	-0.5420909131503407	-0.5974402633727743	-0.6265110105797578	-0.6131073814686789	-0.6420761049114551	-0.6313042366859796	0.3853633999723582	0.06454035536144115	0.05381741133743301	0.21809555309050976	0.08138561209844097	0.0	0.0	1.7733862353120708	1
0.16666666666666666	0.15517241379310345	0.01486027522115951	0.11173424152941179	0.13886248101426346	0.18874294496681887	0.2349126001488181	1.9922823072021165	0.19524004999240285	0.19974950148801573	0.24710881863275064	0.3555267464842927	0.49026305023155975	0.4765790433932329	1.6185262798839044	0.13886138197503708	0.1302034145260476	0.17038715085196074	0.31915926313114107	0.0	0.16875296163671238	1.740655105973025	2
0.3333333333333333	0.06896551724137931	0.9046971148115494	1.782318465741898	0.13886248101426346	0.18874294496681887	0.2349126001488181	0.25313315858170143	-0.6221334352847079	-0.6182344411339962	-0.5872028046800581	-0.5312673961734466	-0.5105732426688392	-0.5381788381300858	0.5395087599613014	0.0	0.05234177263947114	0.17038715085196074	0.011808892735852219	0.01309045676923484	0.0	1.8027839761980662	1
0.16666666666666666	0.24137931034482757	-0.8749765643692303	-0.7235578705768313	1.809891133412139	-0.6665876213480703	0.2349126001488181	-0.6164414157285061	-0.6912166232890387	-0.6818393348671391	-0.6732309618325187	-0.6375117075681118	-0.6313848152982343	-0.620389792210442	1.8497443198673194	0.039243434036423525	0.0	0.12779036313897055	0.0	0.12599564640388533	0.10828315038355713	1.7733862353120708	1
0.5	0.25862068965517243	0.01486027522115951	0.11173424152941179	1.809891133412139	0.18874294496681887	0.2349126001488181	0.25313315858170143	-0.49434243879940165	-0.4490850451425432	-0.4249807517190824	-0.3880279917108513	-0.3488880474412077	-0.6157721426246378	0.15414535998894327	0.21982360511787394	0.03906102435781428	0.0681548603407843	0.06383185262622822	0.00654522838461742	0.0	1.7803754870704924	1
0.3333333333333333	0.1724137931034483	0.01486027522115951	0.11173424152941179	0.13886248101426346	0.18874294496681887	0.2349126001488181	0.25313315858170143	0.7169152188538858	0.829658536331841	0.8992270517978324	1.0572521588618735	1.3987759452873305	1.4783403402641424	1.1560901999170745	0.33205982646204524	0.17382155839227356	0.18407491863706826	0.9893937157065373	0.2618091353846968	0.20070352237326328	1.7803754870704924	2
0.3333333333333333	0.017241379310344827	0.01486027522115951	0.11173424152941179	0.13886248101426346	0.18874294496681887	0.2349126001488181	-0.6164414157285061	-0.49119179999126233	-0.553196435149742	-0.5183197160583176	-0.5788169716754629	-1.1291054671383287	-0.33938482559794986	0.46243607996682984	0.09056177085328505	0.06588292775018009	0.11603364973018526	0.0	3.12017582323097	0.034706859109950514	1.8027839761980662	2
0.5	0.7586206896551724	0.01486027522115951	0.11173424152941179	0.13886248101426346	0.18874294496681887	0.2349126001488181	0.25313315858170143	0.39432782985155157	0.46276774992725483	0.479973168256466	0.5930570057998565	0.679400187558369	0.71758676886614	0.6165814399557731	0.22640442713321265	0.15277200637722918	0.17430605532155585	0.2087939899403925	0.21350534990622025	0.18208444560601267	1.7803754870704924	2
0.3333333333333333	0.3448275862068966	-1.7648134039596202	-1.5588499826830744	-1.5321661713836123	-1.5219181876629593	-1.530020533951994	-1.4860159900387135	-0.3829429123202341	-0.3766847762212078	-0.34130301186730083	-0.3052242686970427	-0.5976332363961895	-0.634242740967855	1.5414535998894328	0.0	0.060761593445488885	0.06304324581522547	0.06383185262622822	0.0	0.09765171380044424	1.740655105973025	1
0.16666666666666666	0.13793103448275862	-0.8749765643692303	-0.7235578705768313	-0.6966518451846744	-1.5219181876629593	-1.530020533951994	-1.4860159900387135	-0.6743498413937411	-0.40751073974020835	-0.6779173766958358	-0.672486060258382	-0.6630474806912343	-0.6527133393110723	0.6165814399557731	1.218055817976684	0.0	0.0	0.0	0.0	0.05062588849101372	1.7733862353120708	1
0.5	0.25862068965517243	-0.8749765643692303	-0.7235578705768313	-0.6966518451846744	-0.6665876213480703	-0.647553966901588	0.25313315858170143	-0.6456410032885406	-0.6063058891615114	-0.6554946840421187	-0.6407293480156168	-0.6459907617236805	-0.5734912638717095	0.847799479939188	0.36381682077459715	0.06748876986266801	0.11614724116408658	0.06619363117339866	0.2618091353846968	0.3506124032938761	1.7803754870704924	2
0.3333333333333333	0.3793103448275862	0.01486027522115951	0.11173424152941179	0.13886248101426346	0.18874294496681887	0.2349126001488181	0.25313315858170143	1.3855432435036257	1.4734350397231837	1.5791032806917924	1.809185197545931	2.0157949410731026	1.9962895007140338	1.1560901999170745	0.4769586598273013	0.2821073981397698	0.3237355866187254	0.36384155996950085	0.37307801792319295	0.30004276579007466	1.740655105973025	2
0.16666666666666666	0.6379310344827586	0.9046971148115494	-0.7235578705768313	-0.6966518451846744	-0.6665876213480703	-1.530020533951994	-0.6164414157285061	-0.6956302336883718	-0.6878527862737628	-0.6505198744179822	-0.672486060258382	-0.6630474806912343	-0.5614517920425396	1.8497443198673194	0.013403142086286188	0.08246216253316348	0.0	0.0	0.3557331627039568	0.39375691048566225	1.7803754870704924	1
0.16666666666666666	0.1896551724137931	0.9046971148115494	-1.5588499826830744	-1.5321661713836123	-1.5219181876629593	-0.647553966901588	-0.6164414157285061	-0.6956302336883718	-0.690971912937946	-0.6779173766958358	-0.672486060258382	-0.5099153171541795	-0.6527133393110723	0.9248721599336597	0.0	0.0	0.0	0.5942745479501846	0.0	0.0	1.8027839761980662	2
0.3333333333333333	0.41379310344827586	0.01486027522115951	0.11173424152941179	0.13886248101426346	0.18874294496681887	-1.530020533951994	-1.4860159900387135	-0.0012403046462167867	-0.08653574585161763	-0.24272968261919142	-0.672486060258382	-0.6630474806912343	-0.6527133393110723	0.3853633999723582	0.16904863892613212	0.0434011381753492	0.0	0.0	0.0	0.0	1.740655105973025	2
0.3333333333333333	0.08620689655172414	0.01486027522115951	0.11173424152941179	0.13886248101426346	0.18874294496681887	0.2349126001488181	0.25313315858170143	-0.44268282661766895	-0.40581067520702735	-0.40535548824531453	-0.07792206452378903	-0.3388711314805131	-0.3206791469121825	0.15414535998894327	0.12074902780438007	0.056768688733356755	0.0387914746772964	0.09396048706580794	0.046732930666168376	0.020081602434768774	1.7733862353120708	1
0.3333333333333333	0.27586206896551724	0.01486027522115951	0.11173424152941179	0.13886248101426346	-0.6665876213480703	0.2349126001488181	-0.6164414157285061	-0.5522354268989618	-0.5224969227117219	-0.47191699904245804	-0.6483304406669688	-0.5552463851142356	-0.608803689613333	0.6165814399557731	0.09786708703545005	0.217005690876746	0.08826054414131566	0.31915926313114107	0.17115772225774553	0.29858024012255646	1.7803754870704924	2
0.3333333333333333	0.43103448275862066	0.01486027522115951	0.11173424152941179	0.13886248101426346	0.18874294496681887	0.2349126001488181	0.25313315858170143	0.3007049680269287	0.37933813672040645	0.4548972438032094	0.0953797390956875	0.1333713548043829	0.19693418447692312	0.6165814399557731	0.24149805560876014	0.1736045527013968	0.11359143390130716	0.19149555787868464	0.19655320839006113	0.1689217145983491	1.7803754870704924	2
0.16666666666666666	0.3793103448275862	0.01486027522115951	0.11173424152941179	0.13886248101426346	0.18874294496681887	0.2349126001488181	0.25313315858170143	0.6626889224706947	0.6455036120640467	0.5378828362290241	0.4291438728581236	0.503503801214087	0.4253315287173246	1.0790175199226029	0.27379842054643183	0.12395365062879732	0.1421596795274859	0.1517921455451707	0.19727318351236903	0.11520202181066233	1.740655105973025	2
0.3333333333333333	0.3620689655172414	0.01486027522115951	0.11173424152941179	0.13886248101426346	0.18874294496681887	0.2349126001488181	0.25313315858170143	-0.5625293243841756	-0.5429538975903293	-0.5113405628464854	-0.48699763774594024	-0.46415659760959443	-0.3524149931564377	0.23121803998341492	0.07244941668262804	0.05208136581041904	0.032543945812724503	0.03191592631311411	0.3927137030770452	0.06750118465468495	1.7803754870704924	1
0.3333333333333333	0.12068965517241378	-0.8749765643692303	-0.7235578705768313	-0.6966518451846744	-0.6665876213480703	-0.647553966901588	-0.6164414157285061	-0.6767535615189164	-0.6832443468780325	-0.6699865207732992	-0.6639367740452049	-0.6540010048646628	-0.6434780401394636	1.2331628799115462	0.03320598264620452	0.02387062599644206	0.03123764432285947	0.03510751894442552	0.03599875611539581	0.030938042966730604	1.7733862353120708	2
0.5	0.25862068965517243	0.01486027522115951	0.11173424152941179	0.13886248101426346	-1.5219181876629593	-1.530020533951994	-1.4860159900387135	-0.2837656915622966	-0.26948235979004354	-0.6779173766958358	-0.672486060258382	-0.6630474806912343	-0.6527133393110723	0.23121803998341492	0.10674214057907198	0.0	0.0	0.0	0.0	0.0	1.7733862353120708	1
0.16666666666666666	0.48275862068965514	-1.7648134039596202	-1.5588499826830744	-1.5321661713836123	-1.5219181876629593	-1.530020533951994	-1.4860159900387135	-0.5354229663624251	-0.6043810227065876	-0.6786960425500486	-0.6733254447229485	-0.663935680136025	-0.6536200777751938	2.1580350398452057	0.3761935961245461	0.0	0.0	0.0	0.0	0.0	1.740655105973025	2
0.3333333333333333	0.29310344827586204	0.01486027522115951	0.11173424152941179	0.13886248101426346	1.8994040775965972	-0.647553966901588	0.25313315858170143	-0.44163714046151925	-0.5542220939176942	-0.5758544708418104	-0.6539107929406608	0.04611398342263467	0.0839109140694726	1.5414535998894328	0.09255412981205732	0.10394572592996133	0.0	2.87243336818027	0.10472365415387871	0.11250197442447493	1.8027839761980662	2
0.3333333333333333	0.08620689655172414	0.01486027522115951	0.11173424152941179	0.13886248101426346	0.18874294496681887	0.2349126001488181	0.25313315858170143	-0.3591229965035255	-0.2887169742191738	-0.25837509839364997	-0.22352418081257158	-0.1963809131430796	-0.24916434841785304	1.8497443198673194	0.3018725695109502	0.07378193489809365	0.08519357542598037	0.0481930487328023	0.1963568515385226	6.750118465468495	1.7733862353120708	2
0.3333333333333333	0.3448275862068966	1.7945339544019394	1.782318465741898	0.13886248101426346	0.18874294496681887	0.2349126001488181	0.25313315858170143	1.0340976326594982	0.9597345483003491	1.0173823853055868	0.9287330708426941	1.003741018147755	0.8789190496676235	1.464380919894961	0.0	0.2604068290520952	0.2839785847532679	0.2106451136665531	0.327261419230871	0.22500394884894986	1.740655105973025	1
0.5	0.3448275862068966	0.01486027522115951	0.11173424152941179	-1.5321661713836123	-1.5219181876629593	-0.647553966901588	-0.6164414157285061	-0.6507200503326962	-0.690971912937946	-0.6779173766958358	-0.672486060258382	-0.640941183398667	-0.6379200691834592	0.9248721599336597	0.01557662458676503	0.0	0.0	0.08579000992965072	0.06080517169309583	0.03369434134013024	1.925	2
0.3333333333333333	0.46551724137931033	0.01486027522115951	0.11173424152941179	0.13886248101426346	0.18874294496681887	0.2349126001488181	0.25313315858170143	-0.06034194297820964	-0.15567638690768043	-0.12131548831417664	-0.21548785177218505	-0.16960334469642813	-0.6527133393110723	0.23121803998341492	0.11465120190025889	0.060761593445488885	0.06747331173737646	0.03829911157573693	0.0	0.0	1.740655105973025	2
0.5	0.41379310344827586	1.7945339544019394	0.11173424152941179	0.13886248101426346	0.18874294496681887	0.2349126001488181	0.25313315858170143	0.22111059710233996	0.1744452351718261	-0.0013432678132594275	0.06094943189171042	0.12741712889671222	0.1681872168736613	0.5395087599613014	0.1569737361456941	0.08923274008851796	0.09655271881611109	0.12766370525245643	0.1309045676923484	0.11250197442447493	1.740655105973025	1
0.16666666666666666	0.3620689655172414	-0.8749765643692303	-0.7235578705768313	-0.6966518451846744	-0.6665876213480703	-0.647553966901588	0.25313315858170143	1.2030098977268986	1.7922884654753253	-0.18184954861019234	2.5285376836794082	3.7027982013500127	3.88495855566712	2.6204711198120356	52.74027736828591	52.75282481912987	50.49383458495991	39.63958048088772	1.309045676923484	8.156393145774432	1.7708333333333333	2
0.3333333333333333	0.29310344827586204	0.01486027522115951	0.11173424152941179	0.13886248101426346	0.18874294496681887	0.2349126001488181	0.25313315858170143	-0.4720299406883115	-0.4314661945259403	-0.40571598169633893	-0.3677584113072458	-0.3373743509346622	-0.6527133393110723	0.15414535998894327	0.1811235417065701	0.06392987653228938	0.0681548603407843	0.02527741363998637	0.0	0.0	1.7733862353120708	2
0.5	0.41379310344827586	1.7945339544019394	1.782318465741898	1.809891133412139	0.18874294496681887	0.2349126001488181	0.25313315858170143	1.7412395006708032	1.6968038492150117	1.5358296468308246	1.6712463505355055	0.14616800606451488	0.19151054514523297	1.1560901999170745	0.4427263104447596	0.0001736045527013968	0.2330896223654823	0.9574777893934232	0.1309045676923484	0.12375217186692242	1.7803754870704924	1
0.5	0.48275862068965514	1.7945339544019394	0.11173424152941179	0.13886248101426346	0.18874294496681887	0.2349126001488181	0.25313315858170143	-0.22751592456525743	-0.2522428624163819	-0.24069649955541386	-0.20423388228429368	-0.11015977444692046	-0.05384616666484982	0.30829071997788654	0.12074902780438007	0.1302034145260476	0.17038715085196074	0.25532741050491287	0.1963568515385226	0.11250197442447493	1.7733862353120708	1
0.3333333333333333	0.6551724137931034	1.7945339544019394	1.782318465741898	1.809891133412139	1.8994040775965972	1.9998457342496303	0.25313315858170143	-0.35943534431640145	-0.27202543152976055	-0.25887978922508414	-0.1885498281223014	-0.26607167328341275	-0.2670136629986167	0.6165814399557731	0.33205982646204524	0.0005642147962795396	0.22718286780261432	0.0003191592631311411	0.13123182911157927	0.11278322936053611	1.7733862353120708	1
0.3333333333333333	0.48275862068965514	0.01486027522115951	0.11173424152941179	0.13886248101426346	0.18874294496681887	0.2349126001488181	1.9922823072021165	-0.07526673629780067	-0.48503930250130456	-0.5383775716733147	-0.5352933327720155	-0.49565478162392956	-0.48706565507849175	0.3853633999723582	0.07299278730774776	0.05642147962795396	0.019878500932728752	0.09574777893934232	0.0	0.016875296163671238	1.7708333333333333	2
0.3333333333333333	0.24137931034482757	-0.8749765643692303	1.782318465741898	1.809891133412139	-0.6665876213480703	-0.647553966901588	1.9922823072021165	-0.58560232151792	-0.5469300815811576	-0.5970659055000855	0.24873838960333441	0.3658493354094026	0.2773988274411934	0.7707267999447164	0.1509362847554751	0.0	3.3659981650804847	0.2617105957675357	0.1636307096154355	0.0	1.7733862353120708	1
0.3333333333333333	0.3620689655172414	1.7945339544019394	0.11173424152941179	0.13886248101426346	0.18874294496681887	0.2349126001488181	0.25313315858170143	-0.4139060868140171	-0.3898637888833876	-0.3931996490767721	-0.3624889421685784	-0.34666754882923106	-0.3295618255699661	0.15414535998894327	0.08289420758770692	0.06015397751103399	0.06753010745432711	0.03638415599695008	0.0385513951853966	0.033750592327342475	1.740655105973025	1
0.3333333333333333	0.1724137931034483	0.01486027522115951	0.11173424152941179	0.13886248101426346	0.18874294496681887	0.2349126001488181	0.25313315858170143	1.5880532689647189	1.1792817251225474	1.207737347184506	0.8191623099032654	0.15671126243693723	0.13352965780056997	1.6185262798839044	0.3018725695109502	0.21839452729835718	0.2148581972243225	0.12900417415760723	0.1963568515385226	0.0	1.8027839761980662	2
0.5	0.10344827586206896	2.684370793992329	1.782318465741898	1.809891133412139	4.465395776541264	4.647245435400849	3.7314314558225314	-0.679333826060065	-0.6741117688072256	-0.6606136910466651	-0.6538330721569046	-0.6433097152514421	-0.6426384674874992	0.15414535998894327	0.0	0.0	0.0	0.0	0.0	0.0	1.7733862353120708	1
0.3333333333333333	0.017241379310344827	0.9046971148115494	1.782318465741898	1.809891133412139	0.18874294496681887	0.2349126001488181	0.25313315858170143	-0.4602014648180988	-0.44156823088426367	-0.41673266155964434	-0.44111128701630575	-0.41673661614049357	-0.3956194018265269	0.15414535998894327	0.060374513902190036	0.04353134158987525	0.07383443203584965	0.05744866736360539	0.04581659869232194	0.26437963989751606	1.7733862353120708	1
0.16666666666666666	0.43103448275862066	0.01486027522115951	0.11173424152941179	0.13886248101426346	1.8994040775965972	0.2349126001488181	0.25313315858170143	-0.11202871583932288	-0.05482462476575425	0.10537721342800119	0.15029724489778729	0.10527793532841193	0.11191905773900573	3.622415959740167	0.1811235417065701	0.434011381753492	0.0	0.38299111575736927	0.327261419230871	0.5625098721223747	1.7803754870704924	2
0.3333333333333333	0.27586206896551724	0.01486027522115951	-0.7235578705768313	0.13886248101426346	0.18874294496681887	0.2349126001488181	0.25313315858170143	-0.2249220796844186	-0.6163798252796169	0.061714246639926994	0.20948939380647566	0.31487655616113913	0.31333253694527063	1.0790175199226029	0.3220376571542817	2.1703173155965123	0.5372874823531829	0.6039131576967451	0.1640888756023587	0.5629036290328603	1.740655105973025	2
0.3333333333333333	0.29310344827586204	-0.8749765643692303	-0.7235578705768313	-0.6966518451846744	0.18874294496681887	0.2349126001488181	-0.6164414157285061	-0.6905511866442162	-0.6672974605543928	-0.6565040657049871	-0.6570973450746631	-0.65490565244732	-0.6444015700566245	2.312180399834149	0.12074902780438007	0.06445069019039357	0.0	0.0	0.032398880503856226	0.027844238670057544	1.740655105973025	1
0.3333333333333333	0.41379310344827586	0.01486027522115951	0.11173424152941179	0.13886248101426346	0.18874294496681887	0.2349126001488181	0.25313315858170143	0.12030373558157183	0.1336858367358094	0.2122851512637945	0.31203419589434783	0.3187912129733646	0.4013869166832993	3.005834519784394	0.3018725695109502	0.217005690876746	0.2839785847532679	0.25532741050491287	0.2618091353846968	0.22500394884894986	1.8027839761980662	2
0.3333333333333333	0.24137931034482757	0.01486027522115951	0.11173424152941179	0.13886248101426346	0.18874294496681887	-1.530020533951994	-1.4860159900387135	-0.30956833697378244	-0.27293868933684123	-0.232347471229689	-0.672486060258382	-0.6630474806912343	-0.6527133393110723	0.7707267999447164	0.10867412502394207	0.08246216253316348	0.0	0.0	0.0	0.0	1.7803754870704924	2
0.16666666666666666	0.29310344827586204	-0.8749765643692303	-0.7235578705768313	-0.6966518451846744	-0.6665876213480703	-0.647553966901588	-0.6164414157285061	-0.690333901209172	-0.6801533204540671	-0.66955392863207	-0.651035123941683	-0.6630474806912343	-0.6461646726257498	0.3853633999723582	0.04648837570468633	0.02560667152345603	0.07951400373091501	0.0	0.025526390700007937	0.02193788501277261	1.7733862353120708	1
0.3333333333333333	0.017241379310344827	2.684370793992329	1.782318465741898	1.809891133412139	1.8994040775965972	1.9998457342496303	1.9922823072021165	0.14034831696438926	0.15157163963448203	0.18284004618412225	-0.05560065542902104	-0.16833683808070812	-0.13619145236952038	0.46243607996682984	0.0006037451390219004	0.1569385156420627	0.01709551080214673	0.15964346341819677	0.08508796900002646	0.0	1.8027839761980662	1
0.16666666666666666	0.20689655172413793	0.9046971148115494	-1.5588499826830744	-1.5321661713836123	-1.5219181876629593	-1.530020533951994	-1.4860159900387135	-0.6956302336883718	-0.690971912937946	-0.6779173766958358	-0.672486060258382	-0.6630474806912343	-0.6527133393110723	2.6204711198120356	0.0	0.0	0.0	0.0	0.0	0.0	1.7733862353120708	1
0.5	0.3103448275862069	1.7945339544019394	1.782318465741898	1.809891133412139	1.8994040775965972	1.9998457342496303	1.9922823072021165	1.6919021265761043	1.8296055844846533	1.9614570545863022	2.2115923275218043	2.4289392680036874	2.5685086373869055	1.695598959878376	0.4829961112175203	0.3472091054027936	0.3975700186545751	0.44682296838359753	0.4581659869232194	0.0	1.740655105973025	1
0.16666666666666666	0.034482758620689655	0.01486027522115951	0.11173424152941179	0.13886248101426346	0.18874294496681887	0.2349126001488181	0.25313315858170143	-0.49477700966948984	-0.4161094132468758	-0.43752592381473115	-0.464924935159192	-0.4454057204417918	-0.49149859868086393	0.23121803998341492	0.7267280238406615	0.4356606250041553	0.4576030914714159	0.38299111575736927	0.2762740901147013	0.18326571633746966	1.8027839761980662	1
0.5	0.43103448275862066	1.7945339544019394	0.11173424152941179	0.13886248101426346	0.18874294496681887	0.2349126001488181	1.9922823072021165	0.35671028890954326	0.43590392027897357	0.47061475826787286	0.5918445615732605	0.6764559708802667	0.7067059072966811	0.6165814399557731	0.3018725695109502	0.1736045527013968	0.22735325495346628	0.8298140841409668	0.2300647777193023	0.0	1.7803754870704924	1
0.3333333333333333	0.12068965517241378	1.7945339544019394	1.782318465741898	1.809891133412139	0.18874294496681887	0.2349126001488181	0.25313315858170143	0.14286067980708655	0.1829034074774042	0.1857095740542764	0.26370741255477004	0.2904346232915297	0.27451069751843576	0.46243607996682984	0.16904863892613212	0.0	0.17038715085196074	0.19149555787868464	0.1963568515385226	1.2937727058814616	1.7733862353120708	1
0.3333333333333333	0.6206896551724138	0.01486027522115951	0.11173424152941179	0.13886248101426346	0.18874294496681887	0.2349126001488181	0.25313315858170143	0.11398887762560292	-0.019277820890151946	-0.17126546088811623	-0.1414510331660709	-0.2157074751362095	-0.20726967308482835	0.46243607996682984	0.18710061858288693	0.1302034145260476	0.2842625633380212	0.12766370525245643	0.261874587668543	0.1696529774321082	1.740655105973025	2
0.16666666666666666	0.39655172413793105	-1.7648134039596202	-1.5588499826830744	-1.5321661713836123	-1.5219181876629593	-1.530020533951994	-1.4860159900387135	-0.6585287456545932	-0.6603005007401437	-0.6187531915137129	-0.47118923032993815	-0.4759992568734698	-0.6118429426134442	2.6204711198120356	0.13179756384848085	0.1797675143222964	0.7355045345109639	0.7258958280654673	0.159310858881588	0.12498969358559164	1.8027839761980662	2
0.3333333333333333	0.10344827586206896	2.684370793992329	1.782318465741898	0.13886248101426346	0.18874294496681887	0.2349126001488181	-1.4860159900387135	-0.41355299798207046	-0.4108827685663524	-0.6330719913884016	-0.6392215648107473	-0.6630474806912343	-0.6527133393110723	0.15414535998894327	0.0	0.0434011381753492	0.005679571695065358	0.12766370525245643	0.0	0.0	1.7733862353120708	1
0.3333333333333333	0.3793103448275862	-0.8749765643692303	-0.7235578705768313	-0.6966518451846744	-0.6665876213480703	-1.530020533951994	-0.6164414157285061	-0.5538107463030314	-0.6277042220874175	-0.5481397343270552	-0.672486060258382	-0.6630474806912343	-0.5621402416171504	0.23121803998341492	0.27186643610156175	0.39061024357814284	0.0	0.0	0.35304961906626364	0.3471248420867174	1.7803754870704924	2
0.16666666666666666	0.3620689655172414	-0.8749765643692303	-0.7235578705768313	-0.6966518451846744	-0.6665876213480703	-0.647553966901588	-0.6164414157285061	-0.6466459484256195	-0.6289125324167858	-0.6626612938484836	-0.6391282998702399	-0.6213678993375397	-0.6150669015969876	1.2331628799115462	0.2666742279059734	0.04591840418951945	0.12188360857610259	0.1617499145548623	0.14674402038312256	0.12678972517638323	1.7803754870704924	2
0.3333333333333333	0.5344827586206896	1.7945339544019394	1.782318465741898	1.809891133412139	1.8994040775965972	1.9998457342496303	0.25313315858170143	1.09633632945994	1.2252677682390873	1.3528143316147618	1.5977380332589333	1.6765520975766735	1.7914337736347148	1.1560901999170745	0.48903356260773934	0.35154921922032856	0.5111614525558822	0.0	0.3650928392939597	0.2983552361737075	1.740655105973025	1
0.3333333333333333	0.3103448275862069	-1.7648134039596202	-1.5588499826830744	-1.5321661713836123	-1.5219181876629593	-0.647553966901588	-0.6164414157285061	0.5424893358722414	0.09004616367746128	-0.475507513814661	-0.35606920543031995	0.8199001812139568	0.6747013978037973	3.0829071997788655	3.379403041161185	0.6110446243707414	1.1595981529814943	5.7563564698332605	5.182250025804689	1.9569718451137414	1.7803754870704924	2
0.5	0.5344827586206896	0.01486027522115951	0.11173424152941179	0.13886248101426346	0.18874294496681887	-1.530020533951994	-1.4860159900387135	-0.006876145617672907	-0.1780441781211029	-0.46320747726570877	-0.672486060258382	-0.6630474806912343	-0.6527133393110723	0.3853633999723582	0.08192821536527188	0.0434011381753492	0.0	0.0	0.0	0.0	1.7733862353120708	1
0.3333333333333333	0.06896551724137931	1.7945339544019394	2.6176105778481413	1.809891133412139	1.8994040775965972	0.2349126001488181	0.25313315858170143	-0.40497022329782884	-0.3992071187558285	-0.3659175047032462	-0.3231622255879635	-0.2796084907475369	-0.25947430058397614	0.23121803998341492	0.0	0.0651017072630238	0.08519357542598037	0.09574777893934232	0.0981784257692613	0.08437648081835619	1.7733862353120708	1
0.3333333333333333	0.46551724137931033	-0.8749765643692303	-0.7235578705768313	-0.6966518451846744	-0.6665876213480703	0.2349126001488181	-0.6164414157285061	-0.6871289410422717	-0.690971912937946	-0.6598638646685344	-0.6530247760058406	-0.6424544120823844	-0.6422018897084777	0.9248721599336597	0.0	0.0543382249955372	0.07110823762221828	0.0	0.04097312968770505	0.0	1.7803754870704924	2
0.3333333333333333	0.29310344827586204	-1.7648134039596202	-1.5588499826830744	-1.5321661713836123	-0.6665876213480703	-0.647553966901588	-1.4860159900387135	-0.6956302336883718	-0.690971912937946	-0.6636418360352699	-0.6400609492753138	-0.6630474806912343	-0.5843889168942076	2.928761839789922	0.0	0.04296712679359571	0.11847586555906336	0.0	0.2663253429700828	0.5625098721223747	1.740655105973025	2
0.3333333333333333	0.41379310344827586	-0.8749765643692303	-0.7235578705768313	-0.6966518451846744	-0.6665876213480703	-0.647553966901588	-0.6164414157285061	-0.6712942649634336	-0.6300084417852826	-0.6195318573679256	-0.6671233261792072	-0.6523561910780136	-0.5986952348836814	1.6185262798839044	0.26377625123866827	0.17573120847198892	0.019764909498827445	0.04149070420704834	0.2105599971331424	0.22005386197427296	1.740655105973025	1
0.3333333333333333	0.08620689655172414	1.7945339544019394	1.782318465741898	1.809891133412139	1.8994040775965972	1.9998457342496303	1.9922823072021165	-0.28316815661592537	-0.2560644950860118	-0.23566401097911338	-0.20839971629362364	-0.15999763218239588	-0.1845172542165925	0.23121803998341492	0.10897599759345301	0.09001396057567425	0.0	0.14706858845082982	0.0	0.1350023693093699	1.7803754870704924	1
0.3333333333333333	0.12068965517241378	-0.8749765643692303	-0.7235578705768313	-0.6966518451846744	1.8994040775965972	-0.647553966901588	-0.6164414157285061	-0.6140531331690058	-0.587956432299244	-0.5628046079147274	-0.6215478585845974	-0.6142952000549474	-0.5722654877998413	1.0790175199226029	0.4431489320420749	0.34647128605381267	0.0	0.18919761118414044	0.31417096246163617	0.13235857291039477	1.740655105973025	1
0.3333333333333333	0.5862068965517241	0.01486027522115951	0.11173424152941179	0.13886248101426346	0.18874294496681887	0.2349126001488181	1.9922823072021165	1.810010340862258	1.8728237539397334	1.9191207036979976	2.135519224381279	0.5908927576987673	0.5464482794897122	1.5414535998894328	0.4829961112175203	0.3260293499732232	0.4562967899815509	0.357458374706878	0.0	0.15187766547304116	1.740655105973025	2
0.5	0.20689655172413793	0.9046971148115494	1.782318465741898	1.809891133412139	1.8994040775965972	1.9998457342496303	1.9922823072021165	0.0102622430714298	0.025809014539416343	0.11136140471500608	0.18903328352185542	0.25970950175691976	0.3066999129947517	1.5414535998894328	0.0	0.217005690876746	0.11359143390130716	0.12766370525245643	0.12435933930773098	0.12375217186692242	1.8027839761980662	1
0.16666666666666666	0.10344827586206896	-0.8749765643692303	0.11173424152941179	0.13886248101426346	0.18874294496681887	0.2349126001488181	-0.6164414157285061	-0.689953651697845	-0.6703182363778134	-0.6430504501127567	-0.6412578493451586	-0.6135550338509552	-0.5336115629033993	0.23121803998341492	0.06351398862510392	0.0434011381753492	0.02839785847532679	0.06383185262622822	0.4642530493209136	0.056250987212237466	1.8027839761980662	2
0.3333333333333333	0.15517241379310345	-0.8749765643692303	1.782318465741898	-0.6966518451846744	1.8994040775965972	0.2349126001488181	0.25313315858170143	-0.6701399360897619	-0.667227209953848	-0.5868711507051158	-0.578692618421453	-0.5637994168048123	-0.6108522468841262	1.5414535998894328	0.0	0.27403478643915485	0.0	0.0	0.0	0.0	1.7803754870704924	2
0.16666666666666666	0.39655172413793105	-1.7648134039596202	-1.5588499826830744	-1.5321661713836123	-1.5219181876629593	-1.530020533951994	-1.4860159900387135	-0.6930771298266037	-0.6683512195625627	-0.6622287017072543	-0.5501535466261925	-0.564556031146671	-0.6469706623716357	2.774616479800979	0.09720296738252596	0.04722043833477993	0.44698229240164367	0.3822251335258546	0.022384681075391575	0.402700817452408	1.740655105973025	1
0.3333333333333333	0.05172413793103448	-0.8749765643692303	-0.7235578705768313	-0.6966518451846744	-0.6665876213480703	-0.647553966901588	-1.4860159900387135	-0.6810042078419664	-0.5802288662393305	-0.6661508704543998	-0.6678228132330126	-0.6630474806912343	-0.6527133393110723	1.6185262798839044	0.4805811306614327	0.03541532875108495	0.017038715085196075	0.0	0.0	0.0	1.8027839761980662	1
0.5	0.3793103448275862	0.01486027522115951	0.11173424152941179	0.13886248101426346	0.18874294496681887	0.2349126001488181	0.25313315858170143	-0.43615068322665596	-0.4082834963461997	-0.3975255704890648	-0.3642298877247163	-0.3427528920170056	-0.3167331554479498	0.15414535998894327	0.08029810348991274	0.055293050035394885	0.037485173187431366	0.04800155317492362	0.05929976916463382	0.036563141687954354	1.7733862353120708	2
0.16666666666666666	0.06896551724137931	1.7945339544019394	1.782318465741898	3.480919785810015	3.610065210226375	2.8823123013000362	1.9922823072021165	-0.6562200879072497	-0.5941946856276106	-0.5677794175388641	-0.557645830180286	-0.548058548866578	-0.09310458387070622	0.15414535998894327	0.2535729583891982	0.0434011381753492	0.0	0.0	1.7770295064236294	0.05062588849101372	1.7733862353120708	1
0.3333333333333333	0.06896551724137931	0.9046971148115494	1.782318465741898	0.13886248101426346	0.18874294496681887	0.2349126001488181	0.25313315858170143	2.5250152255542213	2.567700544167268	2.767203176839938	2.903960157535144	-0.4350433935859009	-0.5148555098585141	2.312180399834149	0.006158200418023384	0.5065780847826759	0.5509184544213397	0.06721494081541832	0.13155909053081014	0.000731262833759087	1.7803754870704924	1
0.3333333333333333	0.4482758620689655	1.7945339544019394	0.11173424152941179	0.13886248101426346	0.18874294496681887	0.2349126001488181	0.25313315858170143	-0.5531453096582089	-0.5235928320802187	-0.490287745306661	-0.45814768281565516	-0.4235625933550884	-0.40042175739576336	0.3853633999723582	0.09659922224350406	0.06944182108055873	0.07383443203584965	0.06383185262622822	0.04581659869232194	0.033750592327342475	1.740655105973025	1
0.16666666666666666	0.034482758620689655	0.01486027522115951	0.11173424152941179	0.13886248101426346	0.18874294496681887	1.9998457342496303	0.25313315858170143	-0.3722959260030736	-0.3425570344766078	-0.3281233712978491	-0.2967527032676217	-0.3018628212809027	-0.3018055536960223	0.15414535998894327	0.10263667363372307	0.07812204871562856	0.1334699348340359	0.0	0.0654522838461742	0.15187766547304116	1.8027839761980662	2
0.3333333333333333	0.3103448275862069	-1.7648134039596202	-1.5588499826830744	-1.5321661713836123	-1.5219181876629593	-1.530020533951994	-1.4860159900387135	-0.6816696444867889	-0.690971912937946	-0.6779173766958358	-0.672486060258382	-0.6630474806912343	-0.6527133393110723	2.312180399834149	0.0	0.0	0.0	0.0	0.0	0.0	1.8027839761980662	1
0.16666666666666666	0.5	1.7945339544019394	1.782318465741898	1.809891133412139	1.8994040775965972	1.9998457342496303	1.9922823072021165	-0.17301802138826128	-0.13583761731386604	-0.09273556751696295	-0.0302636799245142	0.02774141342576138	0.0638451276875229	0.3853633999723582	0.11833404724829248	0.0868022763506984	0.09655271881611109	0.10608853906479129	0.09772025978233809	0.0	1.7803754870704924	1
0.16666666666666666	0.27586206896551724	-0.8749765643692303	-0.7235578705768313	-0.6966518451846744	-0.6665876213480703	-0.647553966901588	-0.6164414157285061	-0.5804689531150033	-0.38855712771325673	-0.5013188449080074	-0.6623668142133305	-0.46394277181733	-0.5240740175770835	2.6204711198120356	1.3059611102182727	0.534181208662198	0.037144398885727445	0.77645065534544	0.5039171333316952	0.752581957912525	1.740655105973025	2
0.5	0.5172413793103449	1.7945339544019394	1.782318465741898	1.809891133412139	1.8994040775965972	1.9998457342496303	1.9922823072021165	1.2336471440681156	1.344890490846549	1.4350645174004868	1.6273496518700286	1.7299592012291778	1.950650331353248	1.2331628799115462	0.39847179175445424	0.2387062599644206	0.3015852570079705	0.0	0.7854274061540903	0.0	1.7803754870704924	1
0.5	0.12068965517241378	0.9046971148115494	1.782318465741898	1.809891133412139	0.18874294496681887	0.2349126001488181	0.25313315858170143	-0.17752669416542619	-0.13982785142480322	-0.12538185444173178	-0.010087364461416117	0.7673812770062429	0.05168811568707807	0.6165814399557731	0.12074902780438007	0.0	0.2839785847532679	0.09574777893934232	0.0981784257692613	0.39375691048566225	1.7733862353120708	1
0.3333333333333333	0.12068965517241378	0.01486027522115951	0.11173424152941179	0.13886248101426346	0.18874294496681887	0.2349126001488181	0.25313315858170143	-0.65570403499902	-0.6349259838234095	-0.6041459968782046	-0.603703166634184	-0.5585524608254009	-0.3869214291521755	0.3853633999723582	0.06641196529240904	0.052298371501295786	0.11359143390130716	0.12766370525245643	0.654522838461742	0.056250987212237466	1.7733862353120708	2
0.16666666666666666	0.1724137931034483	-0.8749765643692303	-0.7235578705768313	-0.6966518451846744	0.18874294496681887	0.2349126001488181	-0.6164414157285061	-0.6453558161550451	-0.3320194443949075	-0.5251546718897401	-0.5486146751078207	-0.6159235657037303	-0.5582614159650747	1.5414535998894328	1.5502967679804358	0.46105029083673454	0.0014198929237663395	0.0010213096420196514	0.3927137030770452	0.0010687687570325119	1.7733862353120708	1
0.3333333333333333	0.1896551724137931	0.01486027522115951	0.11173424152941179	0.13886248101426346	0.18874294496681887	0.2349126001488181	-0.6164414157285061	3.8096610388936507	2.889644996343375	1.6720529121039212	1.5462091536286018	0.6032782055122369	1.1351734145002044	3.853633999723582	0.6374341177793225	0.32160243387933757	0.1742492596046052	0.0060001941468654525	6.969097374805244	0.008550150056260095	1.7733862353120708	2
0.5	0.1896551724137931	0.01486027522115951	0.11173424152941179	0.13886248101426346	0.18874294496681887	0.2349126001488181	-0.6164414157285061	-0.04412701738804432	-0.07726266657972139	-0.3587653146349223	-0.47224623298902185	-0.5293076716987754	-0.5858329818555864	0.3853633999723582	0.1811235417065701	0.12460466770142756	0.05679571695065358	0.010404591978075198	0.26069644655931185	0.21212247277734747	1.740655105973025	1
0.3333333333333333	0.12068965517241378	0.01486027522115951	0.11173424152941179	0.13886248101426346	-1.5219181876629593	-0.647553966901588	-0.6164414157285061	-0.337638899113541	-0.4264643517671599	-0.6620556648507627	-0.6398433310807965	-0.6504317589476338	-0.5490596996995447	1.7726716398728477	0.10324041877274497	0.04774125199288412	0.05679571695065358	0.048959030964317043	0.40403694818243335	0.056250987212237466	1.7803754870704924	1
0.3333333333333333	0.10344827586206896	0.01486027522115951	0.11173424152941179	0.13886248101426346	0.18874294496681887	0.2349126001488181	0.25313315858170143	0.4145896966694131	0.4420016724062508	-0.025568427722098483	0.010943879622999683	0.08208606093665603	0.18091513827744196	0.6165814399557731	0.18528938316582122	0.108502845438373	0.11359143390130716	0.12766370525245643	0.3280468466370251	0.11250197442447493	1.7733862353120708	1
0.5	0.3793103448275862	-0.8749765643692303	-0.7235578705768313	-0.6966518451846744	-0.6665876213480703	-0.647553966901588	-0.6164414157285061	-0.6785054253389594	-0.667016458152214	-0.6779173766958358	-0.6528848785950795	-0.4465735382303128	-0.6461646726257498	1.0019448399281312	0.10293854620323402	0.0354587298892603	0.07161939907477416	0.8400910124137896	0.025526390700007937	0.02193788501277261	1.740655105973025	2
0.16666666666666666	0.06896551724137931	2.684370793992329	2.6176105778481413	1.809891133412139	1.8994040775965972	1.9998457342496303	1.9922823072021165	1.3042105890986841	1.390651732041346	1.4395346361931893	1.581991802469936	1.7276729100657353	1.7905438266236324	1.1560901999170745	0.48903356260773934	0.22577272078816654	0.301017299838464	0.33830881891900955	0.34689710438472326	0.30938042966730606	1.8027839761980662	1
0.3333333333333333	0.4482758620689655	0.01486027522115951	0.11173424152941179	0.13886248101426346	0.18874294496681887	0.2349126001488181	0.25313315858170143	-0.0317145869111506	-0.016734749150434946	-0.5372239926300366	-0.533505754745624	-0.5003260527780138	-0.5489253680752304	0.3853633999723582	0.11471157641416108	0.04943389638172274	0.11359143390130716	0.06383185262622822	0.01963568515385226	0.028125493606118733	1.7803754870704924	2
0.3333333333333333	0.3793103448275862	0.01486027522115951	0.11173424152941179	0.13886248101426346	0.18874294496681887	0.2349126001488181	0.25313315858170143	2.1532670068731616	1.8515659222149166	1.9446003808164016	1.8141904160198274	1.6125359450002805	1.2341590301668097	1.6185262798839044	0.39243434036423525	0.2864909130954801	0.28880622069407347	0.26088078168339474	0.27620863783085514	1.5583773497278268	1.8027839761980662	2
0.16666666666666666	0.24137931034482757	-1.7648134039596202	-1.5588499826830744	-1.5321661713836123	-1.5219181876629593	-1.530020533951994	-1.4860159900387135	-0.6866536291531128	-0.6816847835459409	-0.6740528869008544	-0.672486060258382	-0.6630474806912343	-0.6527133393110723	1.926816999861791	0.0	0.011631505030993586	0.0	0.0	0.0	0.0	1.8027839761980662	2
0.3333333333333333	0.20689655172413793	0.01486027522115951	0.11173424152941179	0.13886248101426346	-1.5219181876629593	-1.530020533951994	-1.4860159900387135	-0.11103735104193421	-0.5592098865563656	-0.6779173766958358	-0.672486060258382	-0.6630474806912343	-0.6527133393110723	1.6185262798839044	0.060374513902190036	0.0	0.0	0.0	0.0	0.0	1.8027839761980662	2
0.16666666666666666	0.24137931034482757	0.01486027522115951	0.11173424152941179	0.13886248101426346	0.18874294496681887	0.2349126001488181	0.25313315858170143	5.033847179932062	5.121380124566516	5.391235006846477	4.8100157466846145	5.254499079537148	5.250070104855191	3.391197919756752	0.9116551599230696	0.6977166973069138	0.7068226974508838	0.8414953131715666	0.8426327022356467	0.6832244906798363	1.7733862353120708	1
0.5	0.3620689655172414	-0.8749765643692303	-0.7235578705768313	-1.5321661713836123	-1.5219181876629593	-1.530020533951994	-1.4860159900387135	-0.6035147895693673	-0.690971912937946	-0.6779173766958358	-0.672486060258382	-0.6630474806912343	-0.6527133393110723	2.0038896798562624	0.0	0.0	0.0	0.0	0.0	0.0	1.8027839761980662	1
0.5	0.5344827586206896	1.7945339544019394	0.11173424152941179	0.13886248101426346	0.18874294496681887	0.2349126001488181	1.9922823072021165	4.60625660444467	4.494435665065676	4.73164734937617	5.285884561466807	5.682857933994239	5.4860236029632725	2.928761839789922	0.9269299119403237	0.6171207837152903	0.8531852600327181	1.8511237261606182	0.0	1.5187766547304116	1.740655105973025	2
0.16666666666666666	0.06896551724137931	0.01486027522115951	0.11173424152941179	0.13886248101426346	0.18874294496681887	0.2349126001488181	0.25313315858170143	-0.12449546767497763	-0.044329185044380756	-0.02251144325741165	0.03399586408507554	0.013859185066440832	0.002724238624512955	0.3853633999723582	0.3018725695109502	0.0868022763506984	0.08519357542598037	0.12766370525245643	0.2618091353846968	0.0767263465574919	1.8027839761980662	1
0.16666666666666666	0.3275862068965517	-0.8749765643692303	-0.7235578705768313	-0.6966518451846744	1.8994040775965972	1.9998457342496303	-1.4860159900387135	-0.6398150375614209	-0.693079430954286	-0.5877363349875743	-0.5788636041457166	-0.6630474806912343	-0.6527133393110723	3.237052559767809	0.0	0.2779408888749363	0.0011359143390130715	0.0	0.0	0.0	1.740655105973025	2
0.3333333333333333	0.20689655172413793	0.01486027522115951	0.11173424152941179	1.809891133412139	1.8994040775965972	0.2349126001488181	0.25313315858170143	0.4252231026468833	0.4934532122451661	0.5634922909897969	0.6307204976080897	0.7441236100630211	0.8254046888314112	1.2331628799115462	0.24149805560876014	0.1736045527013968	0.0	0.25532741050491287	0.2618091353846968	0.22500394884894986	1.740655105973025	1
0.3333333333333333	0.13793103448275862	-0.8749765643692303	1.782318465741898	1.809891133412139	-1.5219181876629593	-0.647553966901588	1.9922823072021165	-0.5756886735440334	-0.6695033294114953	-0.6779173766958358	-0.672486060258382	-0.5645724792845375	-0.5547016279207456	2.0038896798562624	0.0009056177085328506	0.0	0.0	0.3821613016732283	0.0	1.5686712803876661	1.7733862353120708	1
0.3333333333333333	0.12068965517241378	0.01486027522115951	0.11173424152941179	0.13886248101426346	0.18874294496681887	0.2349126001488181	0.25313315858170143	-0.0631123322750218	-0.07862552823028796	-0.0208243339066175	0.05083018584665892	0.12075563306078235	0.1823088288797029	1.1560901999170745	0.1509362847554751	0.1302034145260476	0.11359143390130716	0.12766370525245643	0.1963568515385226	0.11250197442447493	1.8027839761980662	2
0.3333333333333333	0.46551724137931033	-0.8749765643692303	1.782318465741898	-0.6966518451846744	-0.6665876213480703	-0.647553966901588	-0.6164414157285061	-0.653313895213535	-0.6761068858626942	-0.6722936788598554	-0.645656845705757	-0.6566327069233019	-0.6151004845030662	1.3873082399004895	0.0	0.016926443888386187	0.09802940745682807	0.024894422524229003	0.1466131158154302	0.9837172643676088	1.8027839761980662	2
0.16666666666666666	0.22413793103448276	0.01486027522115951	0.11173424152941179	0.13886248101426346	0.18874294496681887	0.2349126001488181	0.25313315858170143	0.05974900090272161	0.0005187983433356563	-0.01116310941916383	-0.10823317018868985	-0.18029463430964893	-0.17979885591255246	1.3102355599060178	0.13602377982163416	0.08194134887505929	0.0681548603407843	0.24141206663239512	0.07592464926156207	0.05490096351914377	1.8027839761980662	2
0.3333333333333333	0.29310344827586204	-0.8749765643692303	-0.7235578705768313	-0.6966518451846744	0.18874294496681887	-0.647553966901588	0.25313315858170143	-0.6821313760362576	-0.690971912937946	-0.2804228778583017	-0.22857603175672173	-0.45752799804939753	-0.33525412815028494	2.774616479800979	0.0	1.196395774941676	0.14272763669699245	0.7975789985647216	0.5829180399340275	0.10355806745772918	1.7803754870704924	2
0.16666666666666666	0.43103448275862066	-1.7648134039596202	-1.5588499826830744	-1.5321661713836123	-1.5219181876629593	-1.530020533951994	-1.4860159900387135	-0.6920178633307638	-0.690971912937946	-0.6779173766958358	-0.672486060258382	-0.6630474806912343	-0.6476759033992857	1.7726716398728477	0.0	0.0	0.0	0.0	0.01963568515385226	0.0	1.7803754870704924	2
0.5	0.3103448275862069	-1.7648134039596202	-1.5588499826830744	-1.5321661713836123	-1.5219181876629593	-1.530020533951994	-1.4860159900387135	-0.5875986314523877	-0.6152136653105754	-0.6036413060467704	-0.6191074259746542	-0.6442472591098322	-0.6527133393110723	0.30829071997788654	0.3255393789606087	0.22355926274122373	0.1950364920085444	0.07295980755177885	0.0	0.0	1.7803754870704924	2
0.5	0.39655172413793105	0.9046971148115494	-1.5588499826830744	-1.5321661713836123	-1.5219181876629593	-1.530020533951994	-1.4860159900387135	-0.6956302336883718	-0.690971912937946	-0.6779173766958358	-0.672486060258382	-0.6630474806912343	-0.6527133393110723	0.6936541199502447	0.0	0.0	0.0	0.0	0.0	0.0	1.740655105973025	1
0.3333333333333333	0.22413793103448276	0.9046971148115494	1.782318465741898	1.809891133412139	2.7547346439114864	1.9998457342496303	0.25313315858170143	-0.07426179116072175	-0.03448005084801822	0.03806587625272696	0.08250917730566808	0.12093656257731378	0.16536625276306086	0.9248721599336597	0.12074902780438007	0.1736045527013968	0.0	0.0	0.1309045676923484	0.11250197442447493	1.7733862353120708	1
0.16666666666666666	0.25862068965517243	-0.8749765643692303	-0.7235578705768313	1.809891133412139	0.18874294496681887	-0.647553966901588	1.9922823072021165	-0.6227445505707694	-0.5931971270998763	-0.5820405384613889	-0.5924491971462926	-0.43688558502694813	-0.555709115103103	1.8497443198673194	0.4201462422453405	0.000651017072630238	0.0	0.4476527824677385	0.0	0.0408382167160844	1.8027839761980662	1
0.3333333333333333	0.05172413793103448	1.7945339544019394	0.11173424152941179	0.13886248101426346	0.18874294496681887	0.2349126001488181	0.25313315858170143	0.2239488880976034	0.030993508859612884	-0.1709193871751328	-0.4638057558731033	-0.5229586904823088	-0.5490429082465054	0.9248721599336597	0.12690722822240347	0.044312562077031534	0.015562026444479082	0.19155938973131087	0.06571409298155889	0.22528520378501105	1.8027839761980662	1
0.16666666666666666	0.08620689655172414	1.7945339544019394	0.11173424152941179	0.13886248101426346	0.18874294496681887	0.2349126001488181	0.25313315858170143	0.520163257421461	0.5615822446533857	0.5521006979374261	0.34508107314746533	0.42126311188161936	0.47683091518882226	0.6936541199502447	0.20527334726744614	0.1443087844330361	0.13063014898650324	0.1531964463029477	0.15708548123081809	0.1350023693093699	1.8027839761980662	1
0.3333333333333333	0.27586206896551724	0.01486027522115951	0.11173424152941179	0.13886248101426346	0.18874294496681887	0.2349126001488181	0.25313315858170143	0.8266036225320811	0.8879805849040248	0.5700244323223588	0.5264502941208309	0.3385618746888898	0.37049064309100854	0.847799479939188	0.27923212679762893	0.1350643420016867	0.1401150337172624	0.13928110243042996	0.1433405016231215	0.12273965409710215	1.7733862353120708	2
0.3333333333333333	0.3103448275862069	0.9046971148115494	-0.7235578705768313	-0.6966518451846744	1.8994040775965972	1.9998457342496303	1.9922823072021165	-0.6956302336883718	-0.6885271920389916	-0.6480540992129753	-0.6408381571128753	-0.6492310448833798	-0.6345617785756015	0.6165814399557731	0.010505165418981067	0.0898837571611482	0.008519357542598038	0.0	0.06093607626078818	0.0	1.7803754870704924	1
0.16666666666666666	0.05172413793103448	0.01486027522115951	0.11173424152941179	0.13886248101426346	0.18874294496681887	1.9998457342496303	0.25313315858170143	-0.48580040513423084	-0.4550844464290579	-0.4154348851359565	-0.36778949962074825	-0.39788705014549197	-0.395451487296134	0.15414535998894327	0.09659922224350406	0.0868022763506984	0.22718286780261432	0.0	0.0981784257692613	0.11250197442447493	1.8027839761980662	1
0.3333333333333333	0.25862068965517243	0.01486027522115951	0.11173424152941179	-0.6966518451846744	-0.6665876213480703	-0.647553966901588	-0.6164414157285061	-0.4195690884648537	-0.5130411918784095	-0.6505054546799411	-0.6358795711092325	-0.5938666128247625	-0.5538284723627026	2.774616479800979	0.0726909147382368	0.08250556367133884	0.13375391341878917	0.26847677214591587	0.38544849957011984	0.0	1.740655105973025	2
0.5	0.3793103448275862	2.684370793992329	1.782318465741898	1.809891133412139	1.8994040775965972	1.9998457342496303	1.9922823072021165	-0.6616793844627326	-0.6558466126656117	-0.6418680315933968	-0.6336256683803041	-0.6219271360250005	-0.6107347067128511	1.5414535998894328	0.0	0.0	0.0	0.0	0.0	0.0	1.7733862353120708	1
0.16666666666666666	0.3103448275862069	0.01486027522115951	0.11173424152941179	0.13886248101426346	0.18874294496681887	0.2349126001488181	0.25313315858170143	0.22068960657194203	0.27497384455124685	0.17552923899734763	0.07640032370243423	0.09680714432716775	0.16073181172421724	0.5395087599613014	0.18716099309678913	0.31127296299360446	0.5679571695065359	0.10608853906479129	0.1963568515385226	0.07593883273652058	1.740655105973025	2
0.3333333333333333	0.3103448275862069	0.01486027522115951	0.11173424152941179	0.13886248101426346	0.18874294496681887	0.2349126001488181	0.25313315858170143	-0.29510527520366014	-0.26460696811224355	-0.2629605750906802	-0.23784034918045552	-0.23036276597525526	-0.16586194988994304	0.23121803998341492	0.12111127488779322	0.0651017072630238	0.17038715085196074	0.19149555787868464	0.5890705546155678	0.11250197442447493	1.740655105973025	1
0.3333333333333333	0.3620689655172414	0.01486027522115951	0.11173424152941179	0.13886248101426346	0.18874294496681887	0.2349126001488181	0.25313315858170143	0.5176508945787637	0.4316888842462935	0.36292815457786687	0.2759251197612378	0.1511682399759289	0.12061703041335714	1.1560901999170745	0.3018725695109502	0.2604068290520952	0.17038715085196074	0.12766370525245643	0.654522838461742	0.28125493606118734	1.8027839761980662	2
0.16666666666666666	0.15517241379310345	1.7945339544019394	1.782318465741898	1.809891133412139	1.8994040775965972	1.9998457342496303	0.25313315858170143	0.9971726890416929	1.111138642594219	1.1918756353394329	1.364684491087724	1.456410220371524	1.5548422003111406	1.0019448399281312	0.4286590487055493	0.217005690876746	0.2839785847532679	0.0	0.32254885479394646	0.2572920155087742	1.8027839761980662	1
0.3333333333333333	0.06896551724137931	0.01486027522115951	0.11173424152941179	0.13886248101426346	0.18874294496681887	0.2349126001488181	0.25313315858170143	0.44170963503085375	0.509793501931856	0.5793251633587881	0.7193221910901074	0.8379766847292331	0.9146512617352293	0.7707267999447164	0.24149805560876014	0.1736045527013968	0.23286243949767968	0.25532741050491287	0.2121308519454506	0.28125493606118734	1.7733862353120708	2
0.3333333333333333	0.46551724137931033	1.7945339544019394	1.782318465741898	2.645405459611077	1.8994040775965972	1.9998457342496303	1.9922823072021165	-0.5529144438834745	-0.5121560343115467	-0.5014197830742941	-0.4898888509016692	-0.45496208854222453	-0.4460945096626279	0.23121803998341492	0.1630111875359131	0.0	0.0	0.07021503788885104	0.0	0.06187608593346121	1.7803754870704924	1
0.3333333333333333	0.43103448275862066	0.01486027522115951	0.11173424152941179	0.13886248101426346	0.18874294496681887	0.2349126001488181	0.25313315858170143	0.8111084549454993	0.8791290092353965	0.9259468263877603	1.0505681714588442	1.1557053638962889	1.2009623275081365	0.847799479939188	0.24681101283215287	0.16978525254196608	0.22082174750414113	0.25373161418925716	0.272412405367777	0.2219101445522768	1.7803754870704924	1
0.3333333333333333	0.39655172413793105	-0.8749765643692303	-0.7235578705768313	-0.6966518451846744	-0.6665876213480703	0.2349126001488181	-0.6164414157285061	-0.6902524191710305	-0.6854080653748083	-0.6722071604316096	-0.6601750881114069	-0.6565340180961029	-0.6460639239075141	2.4663257598230923	0.023908307505267255	0.017186850717438282	0.04498220782491764	0.0	0.025919104403084984	0.022275390936046035	1.7803754870704924	2
0.16666666666666666	0.27586206896551724	1.7945339544019394	1.782318465741898	0.13886248101426346	0.18874294496681887	0.2349126001488181	0.25313315858170143	1.829701833413129	1.8603472472830003	2.0049325647798435	2.2570434418624044	2.5074626781783276	2.6466896427378326	1.695598959878376	0.0	0.39061024357814284	0.3975700186545751	0.4787388946967116	0.4647112153078368	0.42188240409178096	1.7733862353120708	2
0.3333333333333333	0.25862068965517243	0.01486027522115951	0.11173424152941179	0.13886248101426346	0.18874294496681887	0.2349126001488181	0.25313315858170143	2.8556557559928772	3.3373099232542214	3.8158642061318493	4.399541199354853	3.793871540716787	4.651521969816716	3.853633999723582	1.8112354170657012	1.302034145260476	1.164709767507053	3.1915926313114107	3.2756904496494803	1.1482514019634034	1.7803754870704924	2
0.3333333333333333	0.12068965517241378	0.01486027522115951	0.11173424152941179	0.13886248101426346	0.18874294496681887	0.2349126001488181	0.25313315858170143	-0.03608745629141294	-0.01806951056078365	0.025189050182135728	-0.3154834121528553	-0.010270233183705192	-0.2538323723627752	0.3853633999723582	0.12074902780438007	0.1003868325995827	0.046174917880881364	0.05585287104794969	0.0659759021169436	0.039094436112505036	1.7733862353120708	2
0.16666666666666666	0.25862068965517243	-0.8749765643692303	-0.7235578705768313	-0.6966518451846744	-1.5219181876629593	-1.530020533951994	-1.4860159900387135	-0.6702893198263546	-0.6266926134395743	-0.6779173766958358	-0.672486060258382	-0.6630474806912343	-0.6527133393110723	3.4682705997512238	0.2764548991581282	0.0	0.0	0.0	0.0	0.0	1.8027839761980662	2
0.3333333333333333	0.29310344827586204	0.01486027522115951	0.11173424152941179	-1.5321661713836123	-1.5219181876629593	-1.530020533951994	-1.4860159900387135	1.11598708099174	-0.690971912937946	-0.6779173766958358	-0.672486060258382	-0.6630474806912343	-0.6527133393110723	1.0019448399281312	0.0	0.0	0.0	0.0	0.0	0.0	1.7733862353120708	2
0.3333333333333333	0.10344827586206896	0.9046971148115494	1.782318465741898	0.13886248101426346	0.18874294496681887	1.9998457342496303	1.9922823072021165	-0.04244305526645262	-0.01766205707762457	0.06911157225494749	0.1921576590288529	0.275680643625285	0.3257078378352262	0.5395087599613014	0.053189946747829425	0.20398534942414126	0.2669398696680718	0.15957963156557053	0.15054025284620065	0.12937727058814616	1.7803754870704924	1
0.16666666666666666	0.10344827586206896	1.7945339544019394	1.782318465741898	1.809891133412139	1.8994040775965972	1.9998457342496303	1.9922823072021165	-0.6101963166969732	-0.6060389368794418	-0.5699567979830513	-0.5602883368279953	-0.5347520053325847	-0.5263408637373874	0.3853633999723582	0.0	0.06727176417179126	0.0	0.04468229683835975	0.0	0.045000789769789974	1.7733862353120708	1
0.3333333333333333	0.48275862068965514	0.9046971148115494	1.782318465741898	1.809891133412139	0.18874294496681887	0.2349126001488181	-0.6164414157285061	-0.36159461832715206	-0.3136980877728579	-0.3445762924026023	-0.2869909728278485	-0.1793077460376593	-0.25131365440688197	0.23121803998341492	0.1811235417065701	0.0	0.17038715085196074	0.31915926313114107	1.5646368453427943	1.3371422170220968	1.7733862353120708	2
0.3333333333333333	0.12068965517241378	-0.8749765643692303	-0.7235578705768313	-0.6966518451846744	-0.6665876213480703	-0.647553966901588	-0.6164414157285061	-0.6434817292777899	-0.42980828035308616	-0.6554658445660368	-0.6330039021102548	-0.612749075095497	-0.3835463470912785	1.3873082399004895	1.1222414644139085	0.06779257782989545	0.1442611210546601	0.1951978053310059	1.0492001100541724	0.018562825780038362	1.8027839761980662	2
0.3333333333333333	0.017241379310344827	0.01486027522115951	0.11173424152941179	0.13886248101426346	0.18874294496681887	0.2349126001488181	0.25313315858170143	-0.2856397784395519	-0.2837291815805023	-0.2637248212068519	-0.216156250512488	-0.16651109477752732	-0.2108294611291575	0.23121803998341492	0.09249375529815514	0.09413706870233242	0.05679571695065358	0.07659822315147385	0.1309045676923484	0.08437648081835619	1.8027839761980662	1
0.16666666666666666	0.08620689655172414	0.9046971148115494	1.782318465741898	1.809891133412139	1.8994040775965972	0.2349126001488181	0.25313315858170143	-0.5882912287765907	-0.5837975967469996	-0.5298266670150161	-0.5176507148593682	-0.4904242737823846	-0.4485124789002855	0.30829071997788654	0.0	0.12043815843659403	0.0	0.06383185262622822	0.1309045676923484	0.10125177698202743	1.8027839761980662	1
0.3333333333333333	0.08620689655172414	1.7945339544019394	0.11173424152941179	0.13886248101426346	0.18874294496681887	0.2349126001488181	1.9922823072021165	-0.35111059608627465	-0.3667934916645184	-0.3676046140540404	-0.38229219786964697	-0.4046472348086208	-0.39566977618564475	0.23121803998341492	0.10263667363372307	0.06944182108055873	0.039757001865457504	0.08942842552934573	0.0	0.033750592327342475	1.7803754870704924	1
0.3333333333333333	0.13793103448275862	-1.7648134039596202	-1.5588499826830744	-1.5321661713836123	-1.5219181876629593	-0.647553966901588	-0.6164414157285061	-0.6956302336883718	-0.6726084059555697	-0.6671458323792271	-0.6459521846840304	-0.6500205555009715	-0.63011204352019	2.774616479800979	0.07890948967016238	0.032420650216985855	0.09695028883476567	0.054257074732293985	0.08809877405695048	0.0	1.8027839761980662	2
0.3333333333333333	0.41379310344827586	-0.8749765643692303	-0.7235578705768313	-0.6966518451846744	-0.6665876213480703	-0.647553966901588	-0.6164414157285061	-0.5722800082817792	-0.513364344640915	-0.45618506483975363	-0.4431009390804634	0.07453636565593551	-0.5415203372849042	3.0829071997788655	0.7642205969739215	0.6676831096895721	0.8381343950407949	2.8624117673179517	0.4334250236293655	0.3548874783220062	1.7803754870704924	2
0.5	0.15517241379310345	0.01486027522115951	0.11173424152941179	-0.6966518451846744	-0.6665876213480703	-0.647553966901588	-1.4860159900387135	-0.4657829844307939	-0.5193356456872118	-0.6609165055455256	-0.648610235488491	-0.6679983701890488	-0.6577675666758981	0.15414535998894327	0.060374513902190036	0.05116994190873671	0.0872382212362039	0.0	0.0	0.0	1.740655105973025	1
0.16666666666666666	0.1896551724137931	0.01486027522115951	0.11173424152941179	1.809891133412139	1.8994040775965972	-0.647553966901588	0.25313315858170143	-0.5859418300101764	-0.5425183438669524	-0.5150752749990981	-0.48595617924360773	-0.6061698199488996	0.29328354201636025	2.312180399834149	0.16904863892613212	0.05208136581041904	0.0681548603407843	0.6017428747074534	3.599875611539581	0.11250197442447493	1.7733862353120708	1
0.3333333333333333	0.24137931034482757	0.01486027522115951	0.11173424152941179	0.13886248101426346	0.18874294496681887	0.2349126001488181	0.25313315858170143	1.2681683675607456	1.2236239041863421	1.3312856627195853	1.519519836486738	1.2949224027982902	0.8389218085280383	1.3102355599060178	0.3022951911082655	0.3039815717801458	0.3980243843901803	0.3194784223942722	0.26239820593931235	0.21414750831698803	1.7803754870704924	2
0.16666666666666666	0.3103448275862069	1.7945339544019394	-0.7235578705768313	-0.6966518451846744	-0.6665876213480703	-0.647553966901588	-0.6164414157285061	-0.6773918374843584	-0.684832010450342	-0.6447952384157148	-0.6036565341639303	-0.6468460648927382	-0.5850773664688185	1.3873082399004895	0.026444037089159236	0.10016982690870596	0.2525137575626058	0.06300203854208725	0.26442722673854374	0.033750592327342475	1.7803754870704924	1
0.3333333333333333	0.10344827586206896	1.7945339544019394	1.782318465741898	1.809891133412139	1.8994040775965972	0.2349126001488181	0.25313315858170143	0.8437555915608741	0.9318591100042246	1.0792863207154952	1.1537191956600144	1.2840995280821375	1.2884457978428294	0.9248721599336597	0.37432198619357826	0.4730724061113063	0.0	0.31915926313114107	0.31417096246163617	0.25341069739112976	1.8027839761980662	1
0.16666666666666666	0.20689655172413793	0.01486027522115951	0.11173424152941179	0.13886248101426346	0.18874294496681887	0.2349126001488181	0.25313315858170143	2.917147534110355	3.0207326169597266	3.1817850652560287	3.414150470424054	3.618337013405568	3.6127019360880968	2.1580350398452057	0.7244941668262804	0.5208570592423658	0.681548603407843	0.6070409184754303	0.6546537430294344	0.5625098721223747	1.8027839761980662	2
0.3333333333333333	0.41379310344827586	0.01486027522115951	0.11173424152941179	0.13886248101426346	0.18874294496681887	0.2349126001488181	0.25313315858170143	-0.06838150407484102	-0.49311812156394147	-0.46131849158234095	-0.5528582299009068	-0.5335677394061972	-0.5179115543116647	0.3853633999723582	0.07613226203066163	0.05208136581041904	0.017038715085196075	0.019149555787868464	0.018784805463851997	0.016706543202034525	1.7803754870704924	2
0.3333333333333333	0.22413793103448276	0.01486027522115951	0.11173424152941179	-1.5321661713836123	-1.5219181876629593	-0.647553966901588	-0.6164414157285061	-0.12440040529714583	-0.690971912937946	-0.6779173766958358	-0.672486060258382	-0.6605802600112602	-0.6359218862717838	1.0019448399281312	0.0	0.0	0.0	0.009574777893934232	0.0654522838461742	0.0	1.8027839761980662	2
0.3333333333333333	0.15517241379310345	5.353881312763499	4.288194802060627	3.480919785810015	2.7547346439114864	1.9998457342496303	0.25313315858170143	0.27278378962376293	0.28798425577211945	0.3022787363775234	0.39179126418491506	0.4461984888872235	0.2903450377344848	1.5414535998894328	0.0	0.0	0.11359143390130716	0.0	0.12599564640388533	0.06356361554982834	1.8027839761980662	1
0.3333333333333333	0.08620689655172414	0.9046971148115494	1.782318465741898	1.809891133412139	0.18874294496681887	0.2349126001488181	1.9922823072021165	-0.3244795499536832	-0.296304039077998	-0.26223958818863147	-0.2481461251065218	-0.18424218739760737	-0.17429125931566586	0.23121803998341492	0.09056177085328505	0.06583952661200473	0.05679571695065358	0.1439408276721446	0.0	0.11182696257792808	1.7803754870704924	2
0.3333333333333333	0.3620689655172414	0.01486027522115951	0.11173424152941179	0.13886248101426346	0.18874294496681887	0.2349126001488181	0.25313315858170143	-0.384056500174835	-0.017802558278713906	-0.3170922716965027	-0.27194422909265675	-0.22865215963713992	-0.1832243123325673	0.23121803998341492	0.10263667363372307	0.07616899749773785	0.08519357542598037	0.06383185262622822	0.12494840986234655	0.056250987212237466	1.7803754870704924	2
0.3333333333333333	0.15517241379310345	0.01486027522115951	0.11173424152941179	0.13886248101426346	0.18874294496681887	0.2349126001488181	0.25313315858170143	-0.06007033618440453	-0.1655676714643698	-0.12144526595654542	-0.05014465640933889	-0.13243055311815272	-0.18844645422778603	0.3853633999723582	0.09684072029911282	0.07812204871562856	0.12495057729143788	0.0893645936767195	0.07199751223079162	0.07312628337590871	1.7803754870704924	1
0.3333333333333333	0.24137931034482757	0.9046971148115494	1.782318465741898	1.809891133412139	0.18874294496681887	0.2349126001488181	0.25313315858170143	-0.09547428175690116	-0.0423059677486943	-0.026635488337130676	-0.10849742085346077	-0.3199228766583126	-0.293812822049321	0.5395087599613014	0.1811235417065701	0.004426916093885618	0.1363097206815686	0.05706567624784802	0.0654522838461742	0.056250987212237466	1.7733862353120708	1
0.3333333333333333	0.08620689655172414	1.7945339544019394	1.782318465741898	0.13886248101426346	0.18874294496681887	0.2349126001488181	0.25313315858170143	0.5093261463486369	0.5230287150744716	0.6001905243040798	0.625699734977442	-0.00724377581627038	0.012664778823771716	0.7707267999447164	0.0	0.15793674182009573	0.13329954768318394	0.24900805709491627	0.08685518066387317	0.029813023222485857	1.8027839761980662	1
0.3333333333333333	0.20689655172413793	0.9046971148115494	-0.7235578705768313	-0.6966518451846744	-1.5219181876629593	-1.530020533951994	-1.4860159900387135	1.989827618700934	1.439026295576405	-0.6672323508074729	-0.6827296595574434	-0.6738868035452535	-0.6637789068639633	2.774616479800979	9.424944616243083	0.03216024338793376	0.03742837747048071	0.0	0.0	0.0	1.7733862353120708	2
0.3333333333333333	0.24137931034482757	0.01486027522115951	0.11173424152941179	-0.6966518451846744	-0.6665876213480703	-0.647553966901588	-0.6164414157285061	-0.4887473388470163	-0.47499346662341696	-0.6377872457278007	-0.6336101242235528	-0.6630474806912343	-0.6494557974214503	0.6165814399557731	0.1811235417065701	0.12078536754199683	0.1420460880935846	0.0	0.012697743066157795	0.04252574633245152	1.7803754870704924	2
0.16666666666666666	0.3620689655172414	0.9046971148115494	-1.5588499826830744	-0.6966518451846744	-0.6665876213480703	-1.530020533951994	-1.4860159900387135	-0.6956302336883718	-0.690971912937946	-0.6420122289738065	-0.672486060258382	-0.6630474806912343	-0.6527133393110723	1.6185262798839044	0.0	0.10806883405661952	0.0	0.0	0.0	0.0	1.7803754870704924	1
0.16666666666666666	0.10344827586206896	0.9046971148115494	-0.7235578705768313	1.809891133412139	1.8994040775965972	-1.530020533951994	-1.4860159900387135	-0.6956302336883718	-0.6820079363084464	-0.670707507675348	-0.672486060258382	-0.6630474806912343	-0.6527133393110723	2.4663257598230923	0.038518939869597243	0.0	0.0	0.0	0.0	0.0	1.8027839761980662	1
0.3333333333333333	0.1896551724137931	-0.8749765643692303	-0.7235578705768313	-1.5321661713836123	-1.5219181876629593	-1.530020533951994	-1.4860159900387135	-0.6938104681698776	-0.6859560200590566	-0.6737644921400349	-0.6594756010576015	-0.6553662003075819	-0.3862665624836432	1.3873082399004895	0.021553701463081845	0.01249952779450057	0.04753801508769705	0.029809475176448576	1.038596840071092	0.01974409651149535	1.8027839761980662	2
0.5	0.3448275862068966	0.01486027522115951	0.11173424152941179	0.13886248101426346	1.8994040775965972	1.9998457342496303	1.9922823072021165	-0.5940764534846396	-0.5715880423723363	-0.5313839987234416	-0.5193450279452524	-0.4916907803981046	-0.4830860807081804	0.15414535998894327	0.06918919293190978	0.0785994612355574	0.0	0.05591670290057592	0.0	0.02103786921737681	1.7803754870704924	2
0.3333333333333333	0.05172413793103448	1.7945339544019394	1.782318465741898	1.809891133412139	1.8994040775965972	1.9998457342496303	1.9922823072021165	-0.1320461365427598	-0.12983821602735135	-0.07678733724364391	0.036716091516541	0.09203718434588463	0.09722653632962834	0.3853633999723582	0.0	0.11718307307344285	0.28170675607524176	0.10851414946458797	0.0	0.16875296163671238	1.8027839761980662	1
0.3333333333333333	0.3103448275862069	2.684370793992329	1.782318465741898	1.809891133412139	1.8994040775965972	1.9998457342496303	0.25313315858170143	0.9050572449226884	0.9175279874931124	1.0359405881643224	1.2760827976057063	1.3412074627546031	1.4417013897324151	1.5414535998894328	0.0	0.26978147489797066	0.5679571695065359	0.0	0.327261419230871	0.2560544937901049	1.7803754870704924	1
0.16666666666666666	0.3793103448275862	1.7945339544019394	0.11173424152941179	0.13886248101426346	0.18874294496681887	-1.530020533951994	-1.4860159900387135	-0.10798177461162668	-0.3882480250708602	-0.614513788529666	-0.672486060258382	-0.6630474806912343	-0.6527133393110723	1.5414535998894328	0.12074902780438007	0.0868022763506984	0.0	0.0	0.0	0.0	1.740655105973025	1
0.3333333333333333	0.15517241379310345	-1.7648134039596202	-1.5588499826830744	-1.5321661713836123	-1.5219181876629593	-1.530020533951994	-1.4860159900387135	-0.6943808424368683	-0.6896793018879241	-0.6765907607960661	-0.672486060258382	-0.6615342520075169	-0.6527133393110723	1.8497443198673194	0.005554455279001483	0.003992904712132127	0.0	0.005872530441612996	0.0	0.10592060892064314	1.8027839761980662	2
0.3333333333333333	0.06896551724137931	1.7945339544019394	0.11173424152941179	0.13886248101426346	0.18874294496681887	0.2349126001488181	0.25313315858170143	-0.06379134925953459	-0.019095169328735808	0.02504485280172597	0.10372695127109866	0.17748526056231856	0.22507665977077057	0.5395087599613014	0.12497524377753338	0.0868022763506984	0.11359143390130716	0.12766370525245643	0.1309045676923484	0.11812707314569867	1.8027839761980662	1
0.3333333333333333	0.05172413793103448	0.9046971148115494	1.782318465741898	1.809891133412139	1.8994040775965972	1.9998457342496303	-1.4860159900387135	-0.6318433781632408	-0.6375814565239979	-0.5915575655684329	-0.5829361732145392	-0.6630474806912343	-0.6527133393110723	0.15414535998894327	0.0	0.09834697910534129	0.002158237244124836	0.0	0.0	0.0	1.8027839761980662	1
0.3333333333333333	0.12068965517241378	0.01486027522115951	0.11173424152941179	0.13886248101426346	0.18874294496681887	0.2349126001488181	0.25313315858170143	-0.21655659043522107	-0.20445840392589829	-0.17184225040975523	-0.5223761385117425	-0.504865738829166	-0.49480651492960376	0.3853633999723582	0.10867412502394207	0.06944182108055873	0.02839785847532679	0.03191592631311411	0.022319228791545402	0.028125493606118733	1.7733862353120708	1
0.3333333333333333	0.08620689655172414	0.01486027522115951	0.11173424152941179	0.13886248101426346	0.18874294496681887	0.2349126001488181	0.25313315858170143	0.21243276004026657	-0.3106070613488925	-0.2922759025279837	-0.2358973295865516	-0.2124836401143768	-0.20528828162619234	0.5395087599613014	0.12074902780438007	0.060587988892787485	0.17038715085196074	0.06255521557370365	0.06250693107309636	0.052932178966715454	1.740655105973025	1
0.3333333333333333	0.08620689655172414	2.684370793992329	1.782318465741898	1.809891133412139	0.18874294496681887	0.2349126001488181	0.25313315858170143	-0.28399655733703094	-0.252425513977798	-0.2391968467991524	-0.20519762000287	-0.16516234747247485	-0.16280590543679255	0.23121803998341492	0.10263667363372307	0.0	0.07440238920535619	0.05795932218461522	0.059888839719249395	0.05917603854727381	1.7733862353120708	2
0.16666666666666666	0.13793103448275862	0.9046971148115494	-0.7235578705768313	-0.6966518451846744	-0.6665876213480703	-0.647553966901588	-0.6164414157285061	0.0619897569516138	-0.5735129088272601	-0.6073039195091782	-0.593754906313396	-0.3428351327063381	-0.6527133393110723	1.5414535998894328	0.5067836696949832	0.2138374077899455	0.28903340356187607	1.24861486922165	0.0	0.007031373401529683	1.8027839761980662	2
0.16666666666666666	0.20689655172413793	0.01486027522115951	0.11173424152941179	0.13886248101426346	0.18874294496681887	0.2349126001488181	0.25313315858170143	0.3090840376158165	0.36916584976153843	0.4430442191335275	0.5280668864229588	0.6007451922807968	-0.06919355474275947	0.6165814399557731	0.19923589587722712	0.17794466651893173	0.11359143390130716	0.0	0.0	0.0	1.7733862353120708	1
0.3333333333333333	0.034482758620689655	0.01486027522115951	0.11173424152941179	0.13886248101426346	0.18874294496681887	0.2349126001488181	0.25313315858170143	-0.4242950466770627	-0.40037327872487	-0.3656723691565496	-0.33054570004479833	-0.28054603460592703	-0.24086937061644456	0.847799479939188	0.1509362847554751	0.0868022763506984	0.07951400373091501	0.12766370525245643	0.11781411092311356	0.06187608593346121	1.8027839761980662	2
0.3333333333333333	0.1724137931034483	-0.8749765643692303	-0.7235578705768313	-0.6966518451846744	-0.6665876213480703	-0.647553966901588	-0.6164414157285061	-0.6899808123772254	-0.6851270629726296	-0.67191876567079	-0.6660196910498699	-0.656205055338773	-0.6457280948467283	1.3873082399004895	0.025115797783311057	0.01805487348094527	0.023627018251471888	0.026554050692510937	0.027228150080008468	0.023400410680290785	1.8027839761980662	2
0.16666666666666666	0.39655172413793105	0.01486027522115951	0.11173424152941179	0.13886248101426346	0.18874294496681887	0.2349126001488181	0.25313315858170143	0.04221678236260149	0.035011843210767925	0.046991694100090874	0.093732058480057	0.11254801226540208	0.18801792291306096	0.3853633999723582	0.1811235417065701	0.08367739440207327	0.09058916853629247	0.09740740710762426	0.8508796900002646	0.08825779893600058	1.7733862353120708	1
0.3333333333333333	0.034482758620689655	0.01486027522115951	0.11173424152941179	0.13886248101426346	0.18874294496681887	0.2349126001488181	0.25313315858170143	-0.22644307772972724	-0.43031408467700777	-0.39912616141161306	-0.3901264528722675	-0.34523656083484616	-0.32402064606700093	0.3853633999723582	0.17122212142661095	0.05208136581041904	0.7383443203584965	0.09574777893934232	0.5890705546155678	0.056250987212237466	1.7733862353120708	2
0.16666666666666666	0.05172413793103448	0.01486027522115951	0.11173424152941179	0.13886248101426346	0.18874294496681887	0.2349126001488181	0.25313315858170143	-0.6581892371623368	-0.6379186594066123	-0.6089189301697675	-0.594283407642938	-0.5786027408846565	-0.5664388535952083	0.3853633999723582	0.06460072987534334	0.046829828091201786	0.018458608008962412	0.02119217507190777	0.015577643555389459	0.06637616491044021	1.8027839761980662	2
0.3333333333333333	0.5344827586206896	0.9046971148115494	1.782318465741898	0.13886248101426346	0.18874294496681887	0.2349126001488181	1.9922823072021165	-0.10701757049361853	-0.08175870501458017	-0.3402503709903096	-0.330996480590584	-0.31469236881676765	-0.33852846149294613	0.3853633999723582	0.07848686807284705	0.060761593445488885	0.052252059594601295	0.10851414946458797	0.0	0.05062588849101372	1.8027839761980662	1
0.16666666666666666	0.20689655172413793	1.7945339544019394	1.782318465741898	1.809891133412139	1.8994040775965972	1.9998457342496303	1.9922823072021165	-0.1433313988253623	-0.08538363600268507	-0.03893552488608289	0.03144662237787362	0.06488130872830379	0.1457034612540541	0.3853633999723582	0.2067223356010987	0.09548250398576824	0.11359143390130716	0.0	0.2618091353846968	0.12937727058814616	1.7803754870704924	1
0.16666666666666666	0.29310344827586204	-0.8749765643692303	-0.7235578705768313	-1.5321661713836123	-1.5219181876629593	-1.530020533951994	-1.4860159900387135	-0.5726738381327966	-0.6647262885744578	-0.6615509740193285	-0.672486060258382	-0.6630474806912343	-0.6527133393110723	2.6204711198120356	0.112779591969291	0.049650902072599486	0.0	0.0	0.0	0.0	1.7733862353120708	2
0.5	0.5862068965517241	0.01486027522115951	0.11173424152941179	0.13886248101426346	0.18874294496681887	0.2349126001488181	0.25313315858170143	1.9594212381344516	1.8793851600306055	1.8622348371263489	1.8076774143410617	2.0170614476888225	1.97702970407797	1.5414535998894328	0.4255195739826354	0.2604068290520952	0.3407743017039215	0.3702247452321236	0.3927137030770452	0.33750592327342477	1.7733862353120708	2
0.16666666666666666	0.12068965517241378	-0.8749765643692303	-0.7235578705768313	-0.6966518451846744	-1.5219181876629593	-1.530020533951994	-1.4860159900387135	-0.6922079880864274	-0.5994494305483518	-0.6783643885751061	-0.6729679291176702	-0.6635573729650956	-0.6532338743552902	1.1560901999170745	0.39521156800373597	0.0	0.0	0.0	0.0	0.0	1.7733862353120708	2
0.16666666666666666	0.13793103448275862	0.01486027522115951	0.11173424152941179	0.13886248101426346	0.18874294496681887	0.2349126001488181	0.25313315858170143	-0.09005572622048914	-0.12742159536861475	-0.10393970397480101	-0.10010357620779593	-0.02178392969025067	-0.11028224032989829	2.3892530798286207	0.12074902780438007	0.0703098438440657	0.07565189497827057	0.1769418954799046	0.0981784257692613	0.08437648081835619	1.8027839761980662	2
0.3333333333333333	0.4482758620689655	0.01486027522115951	0.11173424152941179	0.13886248101426346	1.8994040775965972	1.9998457342496303	1.9922823072021165	-0.5512983834603341	-0.5272880136688682	-0.4724072701358512	-0.4598730842150418	-0.415651039041305	-0.4050226155285284	0.15414535998894327	0.07244941668262804	0.12152318689097777	0.0	0.09574777893934232	0.0	0.056250987212237466	1.740655105973025	1
0.3333333333333333	0.20689655172413793	0.01486027522115951	0.11173424152941179	0.13886248101426346	0.18874294496681887	0.2349126001488181	0.25313315858170143	-0.5428106711539243	-0.51039976929793	-0.4756949704091937	-0.446909257484515	-0.3945316300207273	-0.4528110908783433	1.5414535998894328	0.12074902780438007	0.05737630466781164	0.11359143390130716	0.12766370525245643	0.07854274061540904	0.16875296163671238	1.8027839761980662	2
0.3333333333333333	0.43103448275862066	1.7945339544019394	0.11173424152941179	0.13886248101426346	1.8994040775965972	1.9998457342496303	1.9922823072021165	-0.47330649261919555	-0.4467246249642423	-0.3901859238262082	-0.37312114538642055	-0.33179843219792093	-0.3263882409455406	0.15414535998894327	0.07782274841992295	0.12408385404332337	0.0	0.06664045414178225	0.0	0.02970052124806138	1.7803754870704924	1
0.3333333333333333	0.24137931034482757	0.01486027522115951	0.11173424152941179	0.13886248101426346	0.18874294496681887	0.2349126001488181	0.25313315858170143	1.6759723881194344	1.7436469496581968	1.8470075937550785	1.4181097578417057	1.5719419407457744	1.440358073489272	1.3873082399004895	0.4923541608723598	0.3558459318996881	0.28170675607524176	0.34494733159213725	0.3067094021031723	0.2566732546494396	1.7803754870704924	2
0.3333333333333333	0.1896551724137931	0.9046971148115494	1.782318465741898	0.13886248101426346	0.18874294496681887	0.2349126001488181	0.25313315858170143	-0.02557627337115502	-0.012393262036774428	0.03232682051241866	-0.5351068028910008	-0.514833310376261	-0.48694811490721673	0.3853633999723582	0.0	0.1302034145260476	0.05679571695065358	0.06383185262622822	0.0654522838461742	0.056250987212237466	1.8027839761980662	2
0.16666666666666666	0.13793103448275862	-0.8749765643692303	-0.7235578705768313	-1.5321661713836123	-1.5219181876629593	-1.530020533951994	-0.6164414157285061	-0.6566818194567184	-0.690971912937946	-0.6779173766958358	-0.672486060258382	-0.6630474806912343	-0.6421515153493599	2.774616479800979	0.0	0.0	0.0	0.0	0.04116948653924357	0.13922119335028774	1.8027839761980662	1
0.5	0.12068965517241378	-0.8749765643692303	-0.7235578705768313	-0.6966518451846744	-0.6665876213480703	-0.647553966901588	-0.6164414157285061	-0.6732769945582109	-0.6231098328117962	-0.6107934961150944	-0.433059413819168	-0.5668423223101136	-0.6183580263926881	0.6165814399557731	0.2916089021475779	0.20203229820625054	1.0031827484993943	0.3735440015686875	0.14752944778927665	0.08252019824035237	1.8027839761980662	2
0.16666666666666666	0.08620689655172414	-1.7648134039596202	-0.7235578705768313	1.809891133412139	-0.6665876213480703	0.2349126001488181	-0.6164414157285061	-0.6957660370852744	-0.6666371049092729	-0.6710535813883315	-0.6234131573947451	-0.6574551138166266	-0.6398007119238595	1.7726716398728477	0.12811471850044726	0.0	0.17930407841321336	0.0	0.05033280627770796	0.0711574988234804	1.8027839761980662	2
0.5	0.034482758620689655	1.7945339544019394	-0.7235578705768313	0.13886248101426346	0.18874294496681887	0.2349126001488181	0.25313315858170143	-0.6775683819003318	-0.6106192760349541	-0.4532866974935175	-0.36335941494664736	-0.4712786413057861	-0.45566563789502235	1.0019448399281312	0.34528184500662484	0.434011381753492	0.2839785847532679	0.12766370525245643	0.1309045676923484	0.11250197442447493	1.8027839761980662	1
0.3333333333333333	0.39655172413793105	0.01486027522115951	0.11173424152941179	0.13886248101426346	0.18874294496681887	0.2349126001488181	0.25313315858170143	-0.510666007107089	-0.5082922512815898	-0.5455441814796796	-0.45541191122743846	-0.494536308249008	-0.31354277937048497	3.237052559767809	0.12074902780438007	0.217005690876746	0.2839785847532679	0.31915926313114107	0.654522838461742	0.5625098721223747	1.7733862353120708	2
0.3333333333333333	0.5	-1.7648134039596202	-1.5588499826830744	-1.5321661713836123	-1.5219181876629593	-1.530020533951994	-1.4860159900387135	-0.6956302336883718	-0.690971912937946	-0.6779173766958358	-0.672486060258382	-0.6630474806912343	-0.6527133393110723	1.1560901999170745	0.0	0.0	0.0	0.0	0.0	0.0	1.7803754870704924	1
0.3333333333333333	0.034482758620689655	0.9046971148115494	1.782318465741898	0.13886248101426346	0.18874294496681887	0.2349126001488181	0.25313315858170143	-0.4348469706163914	-0.44871974201971093	-0.41482925613823557	-0.38563419157116163	-0.35571402465580254	-0.32912524779094465	0.3853633999723582	0.0	0.05637807848977861	0.04583414357917744	0.04327799608058273	0.05871069861001826	0.045000789769789974	1.7733862353120708	1
0.16666666666666666	0.46551724137931033	0.01486027522115951	0.11173424152941179	0.13886248101426346	0.18874294496681887	0.2349126001488181	0.25313315858170143	2.66250258457837	2.6121129738316076	2.5529979682412454	2.6303363662432213	2.661910692744702	2.4865327636490995	2.312180399834149	0.6040470115914114	0.4123108126658174	0.42596787712990186	0.44133342905774187	0.39925893146166264	0.30938042966730606	1.8027839761980662	2
0.16666666666666666	0.39655172413793105	-1.7648134039596202	-1.5588499826830744	-1.5321661713836123	-1.5219181876629593	-1.530020533951994	-1.4860159900387135	-0.6733584765963524	-0.690971912937946	-0.6779173766958358	-0.672486060258382	-0.6630474806912343	-0.6527133393110723	1.5414535998894328	0.0	0.0	0.0	0.0	0.0	0.0	1.740655105973025	2
0.3333333333333333	0.12068965517241378	1.7945339544019394	0.11173424152941179	0.13886248101426346	1.8994040775965972	0.2349126001488181	0.25313315858170143	-0.5042696671129786	-0.48370454109095584	-0.4117290124594258	-0.3965928220807797	-0.35158554205131265	-0.5532239800532882	0.3853633999723582	0.07244941668262804	0.17238932083248704	0.0	0.09242852260277845	0.032202523652317704	0.5625098721223747	1.7733862353120708	1
0.5	0.05172413793103448	0.01486027522115951	0.11173424152941179	0.13886248101426346	0.18874294496681887	0.2349126001488181	0.25313315858170143	1.1616170223509992	2.0252113566412286	2.055661203207996	2.3555001307247028	0.2021081229484594	0.211828203322772	1.8497443198673194	5.433706251197103	0.3111861607172538	0.5111614525558822	0.19149555787868464	0.1963568515385226	0.13314608673136608	1.7803754870704924	2
0.16666666666666666	0.017241379310344827	-0.8749765643692303	-0.7235578705768313	1.809891133412139	0.18874294496681887	0.2349126001488181	-0.6164414157285061	-0.5833751458087181	-0.5451738165675408	-0.5981906450672816	-0.6028171496993638	-0.6630474806912343	-0.6186266896413167	0.15414535998894327	0.13964625065576555	0.0	0.0	0.09249235445540469	0.13286813620773363	0.07200126363166395	1.8027839761980662	2
0.3333333333333333	0.41379310344827586	-0.8749765643692303	2.6176105778481413	1.809891133412139	1.8994040775965972	1.9998457342496303	1.9922823072021165	0.718680663013619	0.8008557901085268	0.8642303475723846	1.0014641802817048	1.1433034679449527	1.1589669034568761	1.0790175199226029	0.3139474722913882	0.1736045527013968	0.22718286780261432	0.25532741050491287	0.0	0.2306290475701736	1.740655105973025	1
0.16666666666666666	0.3793103448275862	0.01486027522115951	0.11173424152941179	-0.6966518451846744	0.18874294496681887	0.2349126001488181	0.25313315858170143	0.8300258681340256	-0.3348154182965853	-0.3746270264799955	-0.3766341248121988	-0.5053427348272943	-0.565028371539908	2.3892530798286207	0.1825121555263205	0.9128561392421197	0.05679571695065358	0.012255715704235818	0.006807037520002117	4.908911152037539	1.7803754870704924	2
0.3333333333333333	0.06896551724137931	0.01486027522115951	0.11173424152941179	0.13886248101426346	0.18874294496681887	0.2349126001488181	0.25313315858170143	0.1700485198669785	0.09119827352639384	0.005765663040941556	0.020627889279016712	0.09175756600215423	0.13860067661843506	0.5395087599613014	0.13849913489162394	0.09114239016823332	0.09087314712104573	0.12766370525245643	0.1309045676923484	0.09843922762141556	1.8027839761980662	1
0.3333333333333333	0.08620689655172414	0.01486027522115951	0.11173424152941179	0.13886248101426346	0.18874294496681887	0.2349126001488181	0.25313315858170143	-0.39100963409624595	-0.5167644737072769	-0.6173688966617792	-0.6249364847563659	-0.6519614357692177	-0.6527133393110723	0.9248721599336597	0.09056177085328505	0.0434011381753492	0.03873467896034574	0.0	0.0	0.041513228562631246	1.8027839761980662	2
0.16666666666666666	0.46551724137931033	-1.7648134039596202	-1.5588499826830744	-1.5321661713836123	-1.5219181876629593	-1.530020533951994	-1.4860159900387135	-0.6956302336883718	-0.5799759640773696	-0.5680389728236016	-0.6602061764249094	-0.6630474806912343	-0.6527133393110723	2.6975437998065073	0.4769586598273013	0.0	0.04486861639101633	0.0	0.0	0.10957692308943857	1.8027839761980662	2
0.5	0.5517241379310345	1.7945339544019394	1.782318465741898	1.809891133412139	1.8994040775965972	1.9998457342496303	1.9922823072021165	0.041116774847690774	0.08743284133719961	0.09966699716377485	0.21063966140606677	0.29181626687231516	0.34211308745461105	0.5395087599613014	0.1569737361456941	0.0	0.24990115458287576	0.14681326104032488	0.15054025284620065	0.11812707314569867	1.7803754870704924	1
0.3333333333333333	0.08620689655172414	0.01486027522115951	0.11173424152941179	-1.5321661713836123	-1.5219181876629593	-1.530020533951994	-1.4860159900387135	0.25746516645315454	-0.6912248150999069	-0.6781769319805734	-0.6727658550799042	-0.6633435471728312	-0.6530155854657795	0.6936541199502447	0.0	0.0	0.0	0.0	0.0	0.0	1.7733862353120708	2
0.3333333333333333	0.13793103448275862	0.01486027522115951	0.11173424152941179	0.13886248101426346	0.18874294496681887	0.2349126001488181	0.25313315858170143	-0.23279867670476692	-0.36479837460904985	-0.24042252453263532	-0.23152942153945563	-0.1866765118018484	-0.20624539444943177	0.46243607996682984	0.12074902780438007	0.37173074847186593	0.05503504972518332	0.06408718003673312	0.0654522838461742	0.05062588849101372	1.7733862353120708	2
0.3333333333333333	0.06896551724137931	0.01486027522115951	0.11173424152941179	0.13886248101426346	0.18874294496681887	0.2349126001488181	0.25313315858170143	1.5166750035527348	1.5029683921921624	1.1594889036994016	1.2988860755597624	1.244295034445223	1.2435286609627327	2.080962359850734	0.30700440319263633	0.20810845755079943	0.2538768547694215	0.24556113705309995	0.25807835520546485	0.28125493606118734	1.8027839761980662	2
0.3333333333333333	0.25862068965517243	-1.7648134039596202	-1.5588499826830744	-1.5321661713836123	-1.5219181876629593	-1.530020533951994	-1.4860159900387135	-0.695901840482177	-0.6912529153401247	-0.6254295302266846	-0.6268639601935185	-0.6366811156912452	-0.4154668993189658	1.2331628799115462	0.0	0.15884816572177807	0.17805457264029897	0.10532255683327656	0.9294224306156736	0.08437648081835619	1.7803754870704924	1
0.3333333333333333	0.13793103448275862	0.01486027522115951	0.11173424152941179	-1.5321661713836123	-1.5219181876629593	-1.530020533951994	-1.4860159900387135	0.41999467186613487	-0.690971912937946	-0.6779173766958358	-0.672486060258382	-0.6630474806912343	-0.6527133393110723	0.6165814399557731	0.0	0.0	0.0	0.0	0.0	0.0	1.7733862353120708	2
0.3333333333333333	0.3103448275862069	0.9046971148115494	-1.5588499826830744	-1.5321661713836123	-1.5219181876629593	-1.530020533951994	-1.4860159900387135	-0.6956302336883718	-0.690971912937946	-0.6779173766958358	-0.672486060258382	-0.6630474806912343	-0.6527133393110723	3.0829071997788655	0.0	0.0	0.0	0.0	0.0	0.0	1.8027839761980662	1
0.3333333333333333	0.5172413793103449	0.01486027522115951	0.11173424152941179	0.13886248101426346	0.18874294496681887	0.2349126001488181	0.25313315858170143	-0.15319072544048795	-0.11689805540702339	-0.02329010911162433	0.11457677268345802	0.3327227857462846	0.4399736757675841	2.6975437998065073	0.11223622134417129	0.23427934387053498	0.3199870692999823	0.6727877266804454	0.33354483848010374	0.12915226663929721	1.7733862353120708	2
0.3333333333333333	0.3793103448275862	0.01486027522115951	0.11173424152941179	0.13886248101426346	0.18874294496681887	0.2349126001488181	0.25313315858170143	-0.5228747324886289	-0.49283711916176276	-0.4634958720265283	-0.4219764300555402	-0.3927058867175465	-0.37093596585877286	0.15414535998894327	0.09659922224350406	0.05642147962795396	0.08519357542598037	0.03753312934422219	0.039925893146166264	0.03436935318667709	1.740655105973025	1
0.3333333333333333	0.10344827586206896	1.7945339544019394	1.782318465741898	1.809891133412139	1.8994040775965972	0.2349126001488181	0.25313315858170143	-0.04703321008175904	-0.05781730034895712	-0.018300879749446764	-0.0021753886750394413	0.03341602098970165	0.06965497043911671	0.3853633999723582	0.0	0.1475638697961873	0.0	0.09753507081287671	0.19884403832467723	0.0	1.8027839761980662	1
0.3333333333333333	0.12068965517241378	-0.8749765643692303	-0.7235578705768313	-0.6966518451846744	-0.6665876213480703	-0.647553966901588	-0.6164414157285061	-0.6899808123772254	-0.6851270629726296	-0.67191876567079	-0.6660196910498699	-0.656205055338773	-0.6387428503823843	1.3873082399004895	0.025115797783311057	0.01805487348094527	0.023627018251471888	0.026554050692510937	0.054456300160016936	0.0	1.8027839761980662	1
0.16666666666666666	0.22413793103448276	1.7945339544019394	1.782318465741898	1.809891133412139	1.8994040775965972	1.9998457342496303	0.25313315858170143	-0.40899000384614453	-0.35212516627079166	-0.32572969478304714	-0.2896801119458115	-0.26676249507380545	-0.23653717573230812	0.23121803998341492	0.20370360990598918	0.0434011381753492	0.051116145255588226	0.0	0.07160479852771458	0.056250987212237466	1.7733862353120708	1
0.16666666666666666	0.24137931034482757	1.7945339544019394	0.11173424152941179	0.13886248101426346	1.8994040775965972	1.9998457342496303	1.9922823072021165	-0.05391844230471869	0.00435448113307456	0.08681901056926555	0.16018332859157033	0.23441226571825272	0.2878263197785915	0.7707267999447164	0.1811235417065701	0.217005690876746	0.11359143390130716	0.12766370525245643	0.1636307096154355	0.12937727058814616	1.7803754870704924	1
0.5	0.3275862068965517	0.01486027522115951	0.11173424152941179	0.13886248101426346	0.18874294496681887	0.2349126001488181	0.25313315858170143	-0.6204223124837357	-0.598760974663014	-0.5708940809557148	-0.543593912477173	-0.5238139936513665	-0.5074672705212272	0.3853633999723582	0.07673600716968354	0.0490432861381446	0.05679571695065358	0.019596378756252062	0.021271992250006616	0.024525430424535536	1.8027839761980662	2
0.3333333333333333	0.5862068965517241	1.7945339544019394	1.782318465741898	0.13886248101426346	0.18874294496681887	0.2349126001488181	0.25313315858170143	0.417930460233216	0.4846578370569736	0.4884952334386826	-0.18183475240576952	-0.11945297234148931	-0.27164810403746026	0.6936541199502447	0.24167917915046672	0.1302034145260476	0.17038715085196074	0.19149555787868464	0.1309045676923484	0.11250197442447493	1.7803754870704924	1
0.16666666666666666	0.10344827586206896	1.7945339544019394	1.782318465741898	1.809891133412139	1.8994040775965972	1.9998457342496303	0.25313315858170143	0.40497481616871206	0.410599653962784	0.1596242679381515	0.23286780556032738	0.25872261348493014	0.20056113833340944	1.3873082399004895	0.1569737361456941	0.0	0.2669398696680718	0.0	0.1636307096154355	0.06142607803576331	1.7803754870704924	1
0.16666666666666666	0.034482758620689655	0.9046971148115494	-1.5588499826830744	-1.5321661713836123	-1.5219181876629593	-1.530020533951994	-1.4860159900387135	-0.6956302336883718	-0.690971912937946	-0.6779173766958358	-0.672486060258382	-0.6630474806912343	-0.6527133393110723	0.3853633999723582	0.0	0.0	0.0	0.0	0.0	0.0	1.7733862353120708	1
0.5	0.29310344827586204	0.01486027522115951	0.11173424152941179	1.809891133412139	0.18874294496681887	0.2349126001488181	0.25313315858170143	0.7594760034431471	0.9022555069347015	0.9094650658069251	1.072687506515846	1.2248533354870277	1.310543350042533	1.8497443198673194	0.5735578820708054	0.0	0.22826198642467674	0.2755621077874272	0.2751614012893163	0.24266675883359243	1.7803754870704924	1
0.5	0.12068965517241378	0.01486027522115951	0.11173424152941179	0.13886248101426346	0.18874294496681887	0.2349126001488181	0.25313315858170143	0.25762813052943756	0.3194003243356952	0.3282342648512795	0.430915906727764	0.5285214189090237	0.5173990657317431	0.6165814399557731	0.21131079865766514	0.1302034145260476	0.14198929237663396	0.15957963156557053	0.1636307096154355	0.14062746803059367	1.8027839761980662	2
0.16666666666666666	0.20689655172413793	0.01486027522115951	0.11173424152941179	1.809891133412139	1.8994040775965972	1.9998457342496303	1.9922823072021165	-0.35445135965007757	-0.30075792715252997	-0.26512353579682657	-0.16406778123911228	-0.1385821566802213	-0.08502789495880847	0.3853633999723582	0.20527334726744614	0.06944182108055873	0.27829901305820254	0.0	0.17017593800005293	0.08437648081835619	1.8027839761980662	1
0.8333333333333333	0.41379310344827586	0.01486027522115951	0.11173424152941179	0.13886248101426346	0.18874294496681887	0.2349126001488181	0.25313315858170143	2.4629802338491333	2.9584062841564966	2.8061076300744903	1.4996699483154157	1.716866483487449	1.432734753809435	1.1560901999170745	1.8131674015105712	1.0893251670630897	4.543657356052287	7.659822315147386	6.217966965386549	1.6875296163671238	1.7803754870704924	2
0.3333333333333333	0.24137931034482757	0.9046971148115494	1.782318465741898	1.809891133412139	1.8994040775965972	1.9998457342496303	1.9922823072021165	-0.5745343446703617	-0.5697896269983928	-0.5124508826756405	-0.5015158801515902	-0.4605544554168324	-0.45166927207167173	0.3853633999723582	0.0	0.1302034145260476	0.0	0.11489733472721078	0.0	0.10968942506386306	1.7803754870704924	1
0.16666666666666666	0.29310344827586204	0.9046971148115494	-1.5588499826830744	-0.6966518451846744	0.18874294496681887	-0.647553966901588	-0.6164414157285061	-0.6956302336883718	-0.690971912937946	-0.6743124421855919	-0.6705741289779806	-0.6500698999145709	-0.6321941836970618	1.6185262798839044	0.0	0.0108502845438373	0.0	0.05036333172209406	0.07998269086002487	0.5409094930328755	1.7803754870704924	1
0.16666666666666666	0.13793103448275862	0.01486027522115951	0.11173424152941179	1.809891133412139	1.8994040775965972	1.9998457342496303	0.25313315858170143	0.18472886707214492	0.33399839912887735	0.22833431970340037	0.2701893259200335	0.28360864607693487	0.31069627881810236	1.8497443198673194	0.6393057277102904	0.0014756386979618728	0.24990115458287576	0.0	0.1309045676923484	0.10687687570325119	1.7733862353120708	1
0.5	0.06896551724137931	1.7945339544019394	1.782318465741898	1.809891133412139	0.18874294496681887	0.2349126001488181	1.9922823072021165	-0.3908874110390336	-0.351408610145236	-0.33932750775568715	-0.30020350606639506	-0.24100471117487657	-0.23128145093101085	0.23121803998341492	0.14429508822623419	0.0	0.04878752086061142	0.13385539495720056	0.0	0.06142607803576331	1.7733862353120708	1
0.5	0.5	0.01486027522115951	0.11173424152941179	0.13886248101426346	0.18874294496681887	0.2349126001488181	1.9922823072021165	0.8194467835153163	0.889413697155136	0.9810158059662463	0.5863885625535783	0.7501929729357572	0.7642166339562441	0.9248721599336597	0.2535729583891982	0.19756198097418956	0.1760667225470261	0.4095451664498802	0.0	0.18157818672110254	1.7803754870704924	2
0.3333333333333333	0.05172413793103448	0.01486027522115951	0.11173424152941179	0.13886248101426346	0.18874294496681887	0.2349126001488181	1.9922823072021165	-0.3484895905260553	-0.2149678937673807	-0.1957069168675699	-0.16423876696337583	-0.10886037155546748	-0.09810843687641417	0.3853633999723582	0.6037451390219004	0.0868022763506984	0.08519357542598037	0.19149555787868464	0.0981784257692613	0.0005062588849101372	1.7803754870704924	2
0.16666666666666666	0.05172413793103448	-1.7648134039596202	-1.5588499826830744	-1.5321661713836123	-1.5219181876629593	-1.530020533951994	-1.4860159900387135	-0.6956302336883718	-0.6811649291019103	-0.6065540931310475	-0.6574548606799415	-0.5682733103044986	-0.6527133393110723	0.6165814399557731	0.04214141070372865	0.2147922328298032	0.05492145829128201	0.3686289489164679	0.0	0.0	1.8027839761980662	2
0.3333333333333333	0.05172413793103448	0.01486027522115951	0.11173424152941179	1.809891133412139	0.18874294496681887	0.2349126001488181	0.25313315858170143	-0.3848441598768699	-0.3272705037980879	-0.3149437307283974	-0.24907877451159566	0.2750885106620912	-0.16930419776299718	0.23121803998341492	0.22338570143810313	0.0	0.14198929237663396	0.13404689051507926	0.1963568515385226	0.09562667826080369	1.7733862353120708	1
0.16666666666666666	0.27586206896551724	0.9046971148115494	-1.5588499826830744	-1.5321661713836123	-1.5219181876629593	-1.530020533951994	-1.4860159900387135	-0.6956302336883718	-0.690971912937946	-0.6779173766958358	-0.672486060258382	-0.6630474806912343	-0.6527133393110723	2.774616479800979	0.0	0.0	0.0	0.0	0.0	0.0	1.740655105973025	1
0.16666666666666666	0.017241379310344827	-0.8749765643692303	-0.7235578705768313	-0.6966518451846744	-0.6665876213480703	-0.647553966901588	-1.4860159900387135	-0.6841412663104155	-0.6463908818322993	-0.649481653279032	-0.669657023729658	-0.6630474806912343	-0.6527133393110723	0.23121803998341492	0.191568332611649	0.08558704448178862	0.010393616201969606	0.0	0.0	0.024750434373384485	1.8027839761980662	2
0.5	0.48275862068965514	0.9046971148115494	-0.7235578705768313	1.809891133412139	0.18874294496681887	0.2349126001488181	0.25313315858170143	-0.6956302336883718	-0.5483350935920509	-0.5360271543726357	-0.4910702068147628	-0.4670843661498303	-0.44861322761852124	1.0019448399281312	0.6129220651350332	0.0	0.11359143390130716	0.02751152848190436	0.028668100324624298	0.013725240879785942	1.7803754870704924	2
0.3333333333333333	0.13793103448275862	0.01486027522115951	0.11173424152941179	0.13886248101426346	0.18874294496681887	0.2349126001488181	0.25313315858170143	-0.5500354118691403	-0.33879160228741356	-0.47867985618367564	-0.4395879596546851	-0.4076901403139221	-0.6527133393110723	0.23121803998341492	0.12074902780438007	0.0651017072630238	0.07951400373091501	0.06383185262622822	0.0	0.0	1.740655105973025	2
0.3333333333333333	0.29310344827586204	0.9046971148115494	1.782318465741898	1.809891133412139	1.8994040775965972	0.2349126001488181	0.25313315858170143	-0.0020551250276321293	0.009974529176648046	-0.10639105944176687	-0.12641983358763034	-0.11649230752552048	-0.11251550358412366	4.624360799668298	0.0	0.1736045527013968	0.0	0.09574777893934232	0.1309045676923484	0.16875296163671238	1.7803754870704924	2
0.3333333333333333	0.3103448275862069	-0.8749765643692303	-0.7235578705768313	-0.6966518451846744	-0.6665876213480703	0.2349126001488181	0.25313315858170143	-0.6874820298742184	-0.6885974426395363	-0.670750766889471	-0.4325930891166311	-0.5232383088260393	-0.4764030823985436	1.6185262798839044	0.010203292849470117	0.021570365673148552	0.8766986868502886	0.010851414946458797	0.1309045676923484	0.15874028591293413	1.740655105973025	1
0.5	0.46551724137931033	0.01486027522115951	0.11173424152941179	0.13886248101426346	0.18874294496681887	0.2349126001488181	0.25313315858170143	-0.4602557861768598	-0.42963967891177895	-0.41912633807444627	-0.38090876791878736	-0.34573000497084094	-0.3303006495036948	0.15414535998894327	0.09539173196546026	0.05932935588570236	0.06690535456786992	0.04544827906987449	0.04856559461386126	0.11250197442447493	1.8027839761980662	2
0.16666666666666666	0.29310344827586204	0.01486027522115951	0.11173424152941179	0.13886248101426346	0.18874294496681887	0.2349126001488181	0.25313315858170143	1.515520674679063	1.465117368618695	1.392468611227445	1.4023013504257034	1.3525895741582166	1.3752240271498721	2.0038896798562624	0.3636960717467928	0.2609276427101994	0.3407743017039215	0.31915926313114107	0.327261419230871	0.22500394884894986	1.740655105973025	2
0.3333333333333333	0.46551724137931033	-0.8749765643692303	-0.7235578705768313	0.13886248101426346	0.18874294496681887	-0.647553966901588	-0.6164414157285061	0.3844956639158064	-0.2518916094136585	-0.14336326777882838	-0.412012625578001	-0.5066421377187472	-0.4703413678513605	2.1580350398452057	1.8885147948605043	1.1612842541578186	0.28829505924151755	0.608892042201591	0.710877254853298	3.1577616691333747	1.7803754870704924	2
0.3333333333333333	0.24137931034482757	1.7945339544019394	1.782318465741898	1.809891133412139	-0.6665876213480703	-0.647553966901588	-0.6164414157285061	-0.6705609266201598	-0.6141739564225144	-0.625141135465865	-0.6349469217041587	-0.5802640028091723	-0.6392298025205236	1.1560901999170745	0.22169521504884182	0.0	0.1371616564358284	0.3212657142678066	0.05255818392847788	0.14237124863417303	1.7803754870704924	1
0.16666666666666666	0.12068965517241378	0.01486027522115951	-0.7235578705768313	0.13886248101426346	0.18874294496681887	0.2349126001488181	0.25313315858170143	-0.6162531481988271	-0.5459465731735322	-0.49291213763011854	-0.4654845248022363	-0.41737809351728683	-0.34200429227207885	1.0790175199226029	0.6231857324984056	0.217005690876746	0.05679571695065358	0.12766370525245643	0.2618091353846968	0.22500394884894986	1.8027839761980662	2
0.5	0.22413793103448276	-1.7648134039596202	-1.5588499826830744	-1.5321661713836123	-1.5219181876629593	-1.530020533951994	-1.4860159900387135	-0.6956302336883718	-0.690971912937946	-0.6779173766958358	-0.672486060258382	-0.6630474806912343	-0.6527133393110723	0.15414535998894327	0.0	0.0	0.0	0.0	0.0	0.0	1.8027839761980662	1
0.3333333333333333	0.25862068965517243	0.01486027522115951	0.11173424152941179	0.13886248101426346	0.18874294496681887	0.2349126001488181	0.25313315858170143	-0.09945332128614609	-0.0938558584283721	-0.42565847940700824	-0.3899243788345015	-0.3580825565085776	-0.3348679247303813	0.3853633999723582	0.136929397530167	0.06961542563326012	0.0731528834324418	0.04155453605967457	0.04411483931232141	0.0412882246137823	1.740655105973025	2
0.16666666666666666	0.3620689655172414	0.01486027522115951	-0.7235578705768313	0.13886248101426346	0.18874294496681887	-0.647553966901588	-0.6164414157285061	-0.433285231552012	-0.4230782728209069	-0.4204096947600931	-0.6674186651574807	-0.6576853877467574	-0.6472393256202643	1.5414535998894328	1.1511608565730576	0.217005690876746	0.0	0.020809183956150397	0.02133744453385279	0.018337821831189413	1.740655105973025	2
0.16666666666666666	0.25862068965517243	-0.8749765643692303	-0.7235578705768313	-1.5321661713836123	-1.5219181876629593	-1.530020533951994	-0.6164414157285061	0.37422892710997313	-0.690971912937946	-0.6779173766958358	-0.672486060258382	-0.6630474806912343	0.34384260711765774	0.6165814399557731	0.0	0.0	0.0	0.0	3.8845275939865926	0.0	1.7803754870704924	2
0.3333333333333333	0.7931034482758621	-0.8749765643692303	-0.7235578705768313	-0.6966518451846744	-0.6665876213480703	-0.647553966901588	-0.6164414157285061	-0.6357409356543441	-0.6535704932079645	-0.6413921802380446	-0.6441801508143901	-0.6219600323007335	-0.5918946964027696	3.853633999723582	0.1618640717717715	0.11054269893261441	0.10370897915189344	0.15989879082870168	0.23759179036161235	0.1743218093707239	1.7733862353120708	2
0.3333333333333333	0.15517241379310345	0.01486027522115951	0.11173424152941179	0.13886248101426346	0.18874294496681887	0.2349126001488181	0.25313315858170143	-0.06208022645856237	-0.05541472981032946	-0.3419519000791447	-0.3200689383944685	-0.31039940483361284	-0.3285711298406481	0.3853633999723582	0.12159427099901074	0.06944182108055873	0.07951400373091501	0.027383864776651903	0.025264581564623242	0.0032063062710975354	1.7733862353120708	2
0.3333333333333333	0.034482758620689655	0.01486027522115951	0.11173424152941179	0.13886248101426346	0.18874294496681887	0.2349126001488181	0.25313315858170143	0.1695596276381293	0.21190285538224338	0.046573521696902584	-0.4378936465688009	-0.46506124519225156	-0.48479880891818783	0.46243607996682984	0.14194048218404878	0.05368720792290696	0.023967792553175812	0.033703218186648495	0.1309045676923484	0.28125493606118734	1.8027839761980662	1
0.16666666666666666	0.12068965517241378	-1.7648134039596202	-1.5588499826830744	-1.5321661713836123	-1.5219181876629593	-1.530020533951994	-1.4860159900387135	-0.6956302336883718	-0.690971912937946	-0.6779173766958358	-0.672486060258382	-0.6630474806912343	-0.6527133393110723	1.1560901999170745	0.0	0.0	0.0	0.0	0.0	0.0	1.7733862353120708	2
0.3333333333333333	0.034482758620689655	2.684370793992329	2.6176105778481413	1.809891133412139	0.18874294496681887	0.2349126001488181	1.9922823072021165	-0.5345809853016293	-0.5310112954977357	-0.5205115162405459	-0.4794431775648419	-0.4343525717955081	-0.4253906480651853	0.15414535998894327	0.0	0.0	0.11359143390130716	0.12766370525245643	0.0	0.07875138209713245	1.7733862353120708	1
0.3333333333333333	0.3103448275862069	1.7945339544019394	1.782318465741898	1.809891133412139	1.8994040775965972	1.9998457342496303	0.25313315858170143	-0.5070264760701005	-0.45700931288398183	-0.44594705083066094	-0.4033078977973115	-0.3850739507474935	-0.3594506119798996	0.23121803998341492	0.1811235417065701	0.0	0.08519357542598037	0.0	0.0654522838461742	0.19687845524283112	1.740655105973025	1
0.3333333333333333	0.06896551724137931	1.7945339544019394	0.11173424152941179	0.13886248101426346	1.8994040775965972	0.2349126001488181	0.25313315858170143	-0.45813725318517995	-0.42399153062798756	-0.3779147267533379	-0.38847877225663696	-0.36487563744743945	-0.3772495522015453	0.9248721599336597	0.1811235417065701	0.1302034145260476	0.0	0.06134241037380531	0.1309045676923484	0.11565202970836022	1.7803754870704924	1
0.16666666666666666	0.15517241379310345	0.01486027522115951	0.11173424152941179	0.13886248101426346	0.18874294496681887	1.9998457342496303	1.9922823072021165	0.12312844623714501	0.17575189634195693	0.23196809368972623	0.42168267761753264	0.46629811336007865	0.6488089772172145	0.847799479939188	0.1811235417065701	0.1302034145260476	0.5111614525558822	0.0	0.654522838461742	0.16875296163671238	1.7733862353120708	2
0.16666666666666666	0.1724137931034483	1.7945339544019394	1.782318465741898	5.987462764406828	6.176056909171042	6.41217856950166	6.340155178753154	-0.6630374184317581	-0.6572516246765051	-0.6433100053974944	-0.6351800840554271	-0.6235719498116499	-0.61241385201678	0.5395087599613014	0.0	0.0	0.0	0.0	0.0	0.0	1.8027839761980662	1
0.5	0.46551724137931033	0.01486027522115951	0.11173424152941179	0.13886248101426346	0.18874294496681887	0.2349126001488181	0.25313315858170143	-0.5541230941159073	-0.5722343478973472	-0.5388966822427899	-0.5253139841377251	-0.5101784873600433	-0.4971741098081434	0.3853633999723582	0.07909061321186896	0.0651017072630238	0.02839785847532679	0.03191592631311411	0.0327261419230871	0.011250197442447494	1.740655105973025	2
0.3333333333333333	0.6379310344827586	1.7945339544019394	1.782318465741898	1.809891133412139	1.8994040775965972	1.9998457342496303	1.9922823072021165	0.23949837704294621	0.2985499460940376	0.3588906279263937	0.46105602666840123	0.526728571881576	0.6151756967795198	1.0790175199226029	0.19923589587722712	0.13888364216111745	0.15902800746183002	0.07659822315147385	0.2945352773077839	0.16875296163671238	1.7803754870704924	1
0.16666666666666666	0.12068965517241378	0.01486027522115951	0.11173424152941179	0.13886248101426346	0.18874294496681887	0.2349126001488181	0.25313315858170143	-0.08968905704885223	-0.06370430067460035	-0.031321903200447754	0.02622378570945994	0.07016116098344823	0.09981242009767875	0.3853633999723582	0.1298052048897086	0.09982261780330316	0.12779036313897055	0.10851414946458797	0.1309045676923484	0.09562667826080369	1.7733862353120708	2
0.3333333333333333	0.034482758620689655	0.01486027522115951	0.11173424152941179	1.809891133412139	1.8994040775965972	-0.647553966901588	0.25313315858170143	-0.6337989470786376	-0.5823644844958884	-0.49126828749344736	-0.7892382216168795	-0.4557022547462168	-0.5428972364341258	0.46243607996682984	0.19670016629333514	0.0	0.0	1.7872918735343901	0.1309045676923484	0.0028125493606118734	1.7733862353120708	2
0.3333333333333333	0.034482758620689655	2.684370793992329	2.6176105778481413	2.645405459611077	2.7547346439114864	1.9998457342496303	1.9922823072021165	-0.3005374110797624	-0.27604376588091556	-0.24598854341645193	-0.21896974288446083	-0.17029416648682086	-0.14023819255198888	0.23121803998341492	0.07244941668262804	0.05208136581041904	0.0	0.0893645936767195	0.07854274061540904	0.0	1.8027839761980662	1
0.16666666666666666	0.1896551724137931	0.01486027522115951	0.11173424152941179	0.13886248101426346	-0.6665876213480703	-0.647553966901588	-0.6164414157285061	-0.5093079731380634	-0.40689253445541523	-0.4171075747487097	-0.5848325603381893	-0.6637218543437605	-0.5584629134015462	2.4663257598230923	0.48390172892605315	0.049477297519898086	0.32027104788473554	0.0	0.3700672128662689	0.0	1.8027839761980662	2
0.3333333333333333	0.12068965517241378	0.9046971148115494	1.782318465741898	1.809891133412139	1.8994040775965972	1.9998457342496303	0.25313315858170143	-0.31883012864253685	-0.3648826753297034	-0.360106350272733	-0.3088149689065771	-0.3270120240787713	-0.3040723998563263	0.30829071997788654	0.12074902780438007	0.0	0.11359143390130716	0.0	0.0654522838461742	0.056250987212237466	1.7803754870704924	1
0.3333333333333333	0.12068965517241378	0.01486027522115951	-0.7235578705768313	0.13886248101426346	-0.6665876213480703	-0.647553966901588	-1.4860159900387135	-0.5289723050095537	-0.6284910288135178	-0.6025309862176152	-0.6472578938511339	-0.6630474806912343	-0.6527133393110723	1.1560901999170745	0.2684854633230391	0.0434011381753492	0.09217944861091076	0.0	0.0	0.0	1.8027839761980662	2
0.16666666666666666	0.4482758620689655	0.01486027522115951	0.11173424152941179	0.13886248101426346	0.18874294496681887	0.2349126001488181	0.25313315858170143	2.1664670970520903	1.9542441999710043	1.8818024216479527	1.9122274126498426	0.9857796515975441	-0.6629057513059203	1.695598959878376	0.3879666263354732	0.31075214933550027	0.368888181594495	0.25488058753652926	0.0	9.93201180811592	1.7803754870704924	2
0.3333333333333333	0.25862068965517243	-1.7648134039596202	-1.5588499826830744	-1.5321661713836123	-1.5219181876629593	-1.530020533951994	-1.4860159900387135	-0.665685584671358	-0.690971912937946	-0.6493230361605812	-0.6174131128887699	-0.6630474806912343	-0.6527133393110723	0.7707267999447164	0.0	0.08606445700171747	0.20122722515616565	0.0	0.0	0.1487838611763681	1.7803754870704924	2
0.3333333333333333	0.24137931034482757	0.01486027522115951	0.11173424152941179	0.13886248101426346	0.18874294496681887	0.2349126001488181	0.25313315858170143	-0.26167047888625056	-0.26344080814320203	-0.2844604045097749	-0.3317736884281456	-0.3502861391598597	-0.6068390896077362	0.23121803998341492	0.10867412502394207	0.06024077978738469	0.08525037114293102	0.06389568447885444	0.17881563946774792	0.18450323805613889	1.7803754870704924	1
0.3333333333333333	0.22413793103448276	0.01486027522115951	0.11173424152941179	0.13886248101426346	0.18874294496681887	0.2349126001488181	0.25313315858170143	0.21351918721548702	0.26079727336133274	0.31401640314287754	0.39264619280623275	-0.1833704360906832	-0.16161371227100307	0.5395087599613014	0.18154616330388545	0.14096689679353422	0.15113340280568918	0.07244915273076902	0.07592464926156207	0.0657574040511056	1.7803754870704924	2
0.3333333333333333	0.1896551724137931	0.01486027522115951	0.11173424152941179	0.13886248101426346	0.18874294496681887	0.2349126001488181	0.25313315858170143	5.978128939614612	6.174506877331642	6.321163913108996	4.938317216509277	4.906160415800547	1.4250106854113622	3.622415959740167	18.11235417065701	0.6916839391005403	0.6753578702602218	7.659822315147386	0.4175855709385914	14.062746803059365	1.8027839761980662	1
0.5	0.5344827586206896	0.01486027522115951	0.11173424152941179	0.13886248101426346	0.18874294496681887	0.2349126001488181	0.25313315858170143	-0.3158696145900611	-0.3282399620856043	-0.28718573499951927	-0.2383377621964949	-0.39514021112178754	-0.36687243422326504	0.23121803998341492	0.10384416391176686	0.0868022763506984	0.09655271881611109	0.06383185262622822	0.0654522838461742	0.056250987212237466	1.7803754870704924	2
0.16666666666666666	0.15517241379310345	0.01486027522115951	0.11173424152941179	0.13886248101426346	0.18874294496681887	0.2349126001488181	0.25313315858170143	3.2445287830233496	3.453532516795321	3.305607355813886	3.0750391467391944	3.0109072819959617	2.8354255748994346	3.622415959740167	0.913345646312331	0.5310129255753975	0.5749430426914662	0.6395313314621804	0.6611989714140518	0.5625098721223747	1.7733862353120708	2
0.16666666666666666	0.25862068965517243	0.9046971148115494	-1.5588499826830744	-1.5321661713836123	-1.5219181876629593	-1.530020533951994	-1.4860159900387135	-0.6956302336883718	-0.690971912937946	-0.6779173766958358	-0.672486060258382	-0.6630474806912343	-0.6527133393110723	3.853633999723582	0.0	0.0	0.0	0.0	0.0	0.0	1.8027839761980662	1
0.16666666666666666	0.06896551724137931	0.01486027522115951	0.11173424152941179	0.13886248101426346	0.18874294496681887	0.2349126001488181	0.25313315858170143	-0.07987047145279735	-0.06266459178653926	-0.10109901558072881	-0.08168375045758698	-0.13838477902582338	-0.3142983947572529	0.3853633999723582	0.12074902780438007	0.21874173640375996	0.4562967899815509	0.19334668160484525	0.327261419230871	2.7808238038241715	1.8027839761980662	2
0.5	0.41379310344827586	0.9046971148115494	1.782318465741898	1.809891133412139	1.8994040775965972	0.2349126001488181	0.25313315858170143	-0.29726454921441076	-0.29478662610623313	-0.2525783637011778	-0.23308383721457876	-0.1561652160595029	-0.3635813094275645	0.23121803998341492	0.0	0.10663659649683299	0.0	0.19149555787868464	0.022515585643083924	0.0	1.7803754870704924	2
0.3333333333333333	0.15517241379310345	0.01486027522115951	0.11173424152941179	0.13886248101426346	0.18874294496681887	0.2349126001488181	1.9922823072021165	-0.11500281023148888	-0.057971851670155394	-0.01310977405469554	0.07871640305836768	0.21773385392162825	0.22811591277088178	0.6165814399557731	0.1811235417065701	0.07812204871562856	0.17038715085196074	0.38299111575736927	0.18981162315390518	0.11250197442447493	1.7803754870704924	2
0.3333333333333333	0.08620689655172414	0.01486027522115951	0.11173424152941179	0.13886248101426346	0.18874294496681887	0.2349126001488181	0.25313315858170143	-0.3499970082316737	-0.35341777732081353	-0.3729687566052833	-0.3963130272592575	-0.6187690935546337	-0.668765968416632	0.15414535998894327	0.1811235417065701	0.0651017072630238	0.058783567043926455	0.0034469200418163234	1.5745201402035665	1.1812707314569868	1.8027839761980662	2
0.16666666666666666	0.10344827586206896	0.9046971148115494	-1.5588499826830744	-0.6966518451846744	0.18874294496681887	0.2349126001488181	0.25313315858170143	-0.6959561618409379	-0.6958894549760728	-0.23586588731168703	-0.21508370369665306	-0.1844066687762723	-0.676389288096469	1.0019448399281312	0.019682091532113952	1.3931765354287093	0.0	0.0	0.0	0.0	1.8027839761980662	1
0.3333333333333333	0.603448275862069	-1.7648134039596202	-0.7235578705768313	1.809891133412139	-0.6665876213480703	-0.647553966901588	-0.6164414157285061	-0.690333901209172	-0.6800128192529777	-0.6722936788598554	-0.6664238391254018	-0.5995083241129698	-0.6461646726257498	0.7707267999447164	0.04709212084370823	0.0	0.022150329610754898	0.24658244669511958	0.025526390700007937	0.02193788501277261	1.8027839761980662	2
0.3333333333333333	0.05172413793103448	-1.7648134039596202	-1.5588499826830744	-1.5321661713836123	-1.5219181876629593	-1.530020533951994	-1.4860159900387135	1.1653787764452002	1.1042259835006234	1.1204258333463986	0.4714550675349749	0.5433247429888679	0.667581821715139	1.0790175199226029	0.30507241874776625	0.15689511450388735	0.14613537971403168	0.18243143480576024	0.5236182707693936	0.11250197442447493	1.8027839761980662	1
0.3333333333333333	0.15517241379310345	-0.8749765643692303	0.11173424152941179	0.13886248101426346	0.18874294496681887	0.2349126001488181	0.25313315858170143	-0.5086561168329312	-0.4448138086294273	-0.371959374942415	-0.042465842974230686	0.021688498690891757	0.22015676403025905	2.3892530798286207	0.24149805560876014	0.1736045527013968	1.1360847261639235	0.1932190178995928	1.309438390626561	0.5656599274062599	1.7803754870704924	2
0.16666666666666666	0.41379310344827586	0.01486027522115951	0.11173424152941179	0.13886248101426346	0.18874294496681887	0.2349126001488181	0.25313315858170143	2.03422174914838	1.7962927497063714	1.289425163186633	1.2879585333636467	1.2293107808488475	1.1255183290026136	3.4682705997512238	0.6037451390219004	0.2604068290520952	0.28891981212797474	0.31915926313114107	0.327261419230871	0.28125493606118734	1.740655105973025	2
0.5	0.24137931034482757	-0.8749765643692303	-0.7235578705768313	-0.6966518451846744	-0.6665876213480703	-0.647553966901588	-0.6164414157285061	-0.5852899737050442	-0.5923822201335581	-0.5261496338145674	-0.4658264962507634	-0.48172320885100955	-0.5407815133511755	3.0829071997788655	0.42370833856556966	0.4575347986445313	0.7598131013658436	0.7050228122566906	0.4363049241185972	0.38599427425037347	1.8027839761980662	2
0.3333333333333333	0.08620689655172414	0.01486027522115951	0.11173424152941179	0.13886248101426346	0.18874294496681887	1.9998457342496303	0.25313315858170143	1.219971742000028	1.3365447195018425	1.3689500184826136	1.5246027757443905	1.580133113403288	1.4665527402305618	1.0790175199226029	0.43469650009576827	0.8246216253316349	0.5906754562867972	0.0	0.322745211645485	0.5118839836313609	1.8027839761980662	2
0.3333333333333333	0.603448275862069	-0.8749765643692303	-0.7235578705768313	-0.6966518451846744	-0.6665876213480703	-0.647553966901588	-0.6164414157285061	-0.6798770396476752	-0.6249222983058487	-0.4778002521631761	-0.5705785685973104	-0.6145748183986779	-0.5719800330981735	0.6936541199502447	0.2838205898541954	0.6024946001501976	0.3723527203284849	0.18811246968949455	0.3146945807324055	0.1761218409615155	1.7803754870704924	2
0.3333333333333333	0.39655172413793105	0.01486027522115951	0.11173424152941179	0.13886248101426346	0.18874294496681887	0.2349126001488181	0.25313315858170143	0.4603147004065041	0.5299975746485027	0.6138460162288838	0.733203123068957	0.8556419847978473	0.9289911626307815	1.0790175199226029	0.1903608423336052	0.1790730961114908	0.1835069614675617	0.21390053815049076	0.22253776507699227	0.1965409493195577	1.7733862353120708	1
0.5	0.43103448275862066	0.9046971148115494	1.782318465741898	1.809891133412139	1.8994040775965972	-1.530020533951994	-1.4860159900387135	0.008021487022537608	0.05476631208392873	0.06325715861031138	-0.672486060258382	-0.6630474806912343	-0.6527133393110723	0.3853633999723582	0.14489883336525608	0.0	0.0	0.0	0.0	0.0	1.740655105973025	1
0.3333333333333333	0.15517241379310345	1.7945339544019394	0.11173424152941179	0.13886248101426346	0.18874294496681887	0.2349126001488181	0.25313315858170143	0.12676797727413355	0.14305726684846817	0.1896750020155447	0.230287475539623	0.31064938472945025	0.3661416567538328	0.46243607996682984	0.21131079865766514	0.1302034145260476	0.05679571695065358	0.12766370525245643	0.1309045676923484	0.056250987212237466	1.7803754870704924	1
0.5	0.13793103448275862	0.9046971148115494	-1.5588499826830744	-0.6966518451846744	-0.6665876213480703	-0.647553966901588	-0.6164414157285061	-0.6956302336883718	-0.690971912937946	-0.6634976386548602	-0.13444061847126562	-0.6507278254292307	-0.6527133393110723	1.5414535998894328	0.0	0.0434011381753492	1.965926946529923	0.04781005761704493	0.0	0.0	1.7803754870704924	2
0.5	0.3793103448275862	-1.7648134039596202	-1.5588499826830744	-1.5321661713836123	-1.5219181876629593	-1.530020533951994	-1.4860159900387135	-0.673602922710777	-0.5090790580076902	-0.6779173766958358	-0.672486060258382	-0.6340823099083392	-0.34536258287993654	1.1560901999170745	0.7858346729509056	0.0	0.0	0.11240789247478788	1.198169508088065	0.24047297033231516	1.8027839761980662	2
0.3333333333333333	0.12068965517241378	-0.8749765643692303	1.782318465741898	-0.6966518451846744	-0.6665876213480703	-0.647553966901588	-0.6164414157285061	-0.6678041176630378	-0.6687867732859397	-0.6694097312516603	-0.6162628452891789	-0.6301347568203808	-0.6527133393110723	0.9248721599336597	0.0	0.02560667152345603	0.205430108210514	0.12772753710508267	0.0	0.011475201391296442	1.8027839761980662	1
0.3333333333333333	0.3103448275862069	0.01486027522115951	0.11173424152941179	0.13886248101426346	0.18874294496681887	0.2349126001488181	0.25313315858170143	0.7108312266726512	0.7954886442269141	0.8034078925155493	0.9559353451573486	0.7787962846855894	0.8941656890272973	1.0019448399281312	0.23962644567779226	0.16592255124436	0.21786837022270714	0.21351754703473338	0.596663019541724	0.0	1.740655105973025	1
0.3333333333333333	0.20689655172413793	0.01486027522115951	0.11173424152941179	0.13886248101426346	0.18874294496681887	0.2349126001488181	0.25313315858170143	0.3225285739091696	0.24494873787845547	0.28008675953246187	0.17670676721812908	0.14651341695971123	0.18843770923904318	0.6165814399557731	0.1879458617775176	0.11401478998664236	0.10507207635870912	0.11936556441104676	0.11604689925926685	0.10125177698202743	1.7803754870704924	2
0.16666666666666666	0.1896551724137931	0.01486027522115951	0.11173424152941179	0.13886248101426346	0.18874294496681887	0.2349126001488181	0.25313315858170143	1.6024755897157703	1.827132763345481	2.1948260950414515	2.4749880636714168	2.6419591015126453	-0.6528140880293081	2.312180399834149	0.6037451390219004	0.868022763506984	0.6260023922301038	0.31501019271043623	0.0003927137030770452	0.15997780763160335	1.8027839761980662	2
0.3333333333333333	0.034482758620689655	2.684370793992329	1.782318465741898	1.809891133412139	6.176056909171042	6.41217856950166	5.470580604442946	-0.6630374184317581	-0.6572516246765051	-0.6433100053974944	-0.6351800840554271	-0.6235719498116499	-0.6224887238403531	0.15414535998894327	0.0	0.0	0.0	0.0	0.0	0.0	1.7733862353120708	1
0.16666666666666666	0.3793103448275862	0.01486027522115951	0.11173424152941179	0.13886248101426346	-0.6665876213480703	-0.647553966901588	-0.6164414157285061	6.157606708961032	6.511822160906923	-0.6779173766958358	-0.6120659229663464	-0.6630474806912343	-0.528238297930827	3.853633999723582	1.3674827398846043	0.0	0.22076495178719047	0.0	0.48519778015168935	0.0	1.7733862353120708	1
0.16666666666666666	0.41379310344827586	-0.8749765643692303	-0.7235578705768313	-0.6966518451846744	-0.6665876213480703	-0.647553966901588	-0.6164414157285061	-0.6487101600585383	-0.5224126219910683	-0.593215835443145	-0.6660196910498699	-0.656205055338773	-0.6457280948467283	1.695598959878376	0.7245545413401826	0.2549382856420012	0.023627018251471888	0.026554050692510937	0.027228150080008468	0.023400410680290785	1.740655105973025	2
0.16666666666666666	0.017241379310344827	0.01486027522115951	0.11173424152941179	1.809891133412139	0.18874294496681887	0.2349126001488181	0.25313315858170143	-0.44408160160576526	-0.4396293143092308	-0.44038103194684436	-0.3770849053579845	-0.3463550342097677	-0.37923094366018134	0.15414535998894327	0.21131079865766514	0.0	0.17038715085196074	0.036639483407454994	0.03527878099308789	0.01923783762658521	1.7733862353120708	1
0.3333333333333333	0.27586206896551724	-0.8749765643692303	1.782318465741898	-0.6966518451846744	0.18874294496681887	-0.647553966901588	-0.6164414157285061	-0.6673695467929497	-0.6770482439099927	-0.6493374558986221	-0.6570818009179119	-0.6451025622788898	-0.6288694759952826	1.0790175199226029	0.0	0.08602105586354211	0.0	0.06964055121521498	0.09294224306156737	0.4135010069971576	1.740655105973025	1
0.16666666666666666	0.1724137931034483	-0.8749765643692303	-0.7235578705768313	-0.6966518451846744	-0.6665876213480703	-0.647553966901588	-0.6164414157285061	-0.5550737178942252	-0.6399840270626256	-0.6307504135638046	-0.5750086532714113	-0.6279307063462706	-0.609962299873044	3.4682705997512238	0.21909911095104764	0.14196512297156724	0.3561659409975486	0.13628100535699725	0.16664151467235952	0.2743360646340821	1.7733862353120708	1
0.16666666666666666	0.22413793103448276	0.9046971148115494	1.782318465741898	0.13886248101426346	0.18874294496681887	1.9998457342496303	0.25313315858170143	-0.4924004502236951	-0.5283277225569294	-0.47461349005612047	-0.4373340569257566	-0.42213160536070343	-0.3787272000690027	3.3141252397622805	0.0	0.1302034145260476	0.19878500932728754	0.0	0.1309045676923484	0.11250197442447493	1.8027839761980662	2
0.5	0.27586206896551724	-1.7648134039596202	-1.5588499826830744	-1.5321661713836123	-1.5219181876629593	-1.530020533951994	-1.4860159900387135	-0.6956302336883718	-0.690971912937946	-0.6779173766958358	-0.672486060258382	-0.6630474806912343	-0.6527133393110723	2.8516891597954506	0.0	0.0	0.0	0.0	0.0	0.0	1.7803754870704924	1
0.3333333333333333	0.24137931034482757	0.01486027522115951	0.11173424152941179	0.13886248101426346	0.18874294496681887	0.2349126001488181	0.25313315858170143	2.8303284224705503	2.9563409165004835	3.0942139961331834	3.4833841445940377	3.2307859889952475	3.2271869657590733	2.1580350398452057	0.6054356254111617	0.542514227191865	0.7443646663552659	14.749243195226796	0.9820460668279977	0.4502329016467487	1.8027839761980662	2
0.5	0.6551724137931034	0.9046971148115494	1.782318465741898	0.13886248101426346	0.18874294496681887	0.2349126001488181	0.25313315858170143	-0.03692943735220879	-0.03387589568333407	0.013883975558010835	-0.055336404764250106	-0.3377526581055916	-0.33095551617222707	0.3853633999723582	0.0	0.09114239016823332	0.11359143390130716	0.06383185262622822	0.0654522838461742	0.056250987212237466	1.740655105973025	2
0.16666666666666666	0.3448275862068966	0.01486027522115951	0.11173424152941179	0.13886248101426346	0.18874294496681887	0.2349126001488181	0.25313315858170143	1.5533011796973544	1.2550680729901358	1.2857048707720613	0.2757075015667205	0.315238415194202	0.08977113118018426	1.3102355599060178	4.829961112175203	0.2058081972275059	0.11484093967422154	0.1325149260520498	0.11624325611080538	0.5868665495852735	1.7803754870704924	2
0.3333333333333333	0.7931034482758621	1.7945339544019394	1.782318465741898	0.13886248101426346	0.18874294496681887	1.9998457342496303	1.9922823072021165	-0.28314099593654485	-0.28298452521472883	-0.2779571026532949	-0.21394898025381318	-0.16756377560098293	-0.20177886794098104	0.23121803998341492	0.0	0.0651017072630238	0.12392825438632611	0.07659822315147385	0.0	0.12948977256257063	1.7803754870704924	1
0.3333333333333333	0.27586206896551724	0.9046971148115494	1.782318465741898	1.809891133412139	1.8994040775965972	1.9998457342496303	1.9922823072021165	-0.592243107626455	-0.5878018809780458	-0.4589680742816619	-0.4448729729501037	-0.36064846601575057	-0.35130675725584465	0.30829071997788654	0.0	0.3472091054027936	0.0	0.25532741050491287	0.0	0.33750592327342477	1.8027839761980662	1
0.3333333333333333	0.24137931034482757	0.9046971148115494	-1.5588499826830744	-1.5321661713836123	-1.5219181876629593	-1.530020533951994	-1.4860159900387135	-0.6956302336883718	-0.690971912937946	-0.6779173766958358	-0.672486060258382	-0.6630474806912343	-0.6527133393110723	0.15414535998894327	0.0	0.0	0.0	0.0	0.0	0.0	1.6946564885496183	1
0.5	0.1724137931034483	0.9046971148115494	-1.5588499826830744	-1.5321661713836123	-1.5219181876629593	-0.647553966901588	-0.6164414157285061	-0.6956302336883718	-0.690971912937946	-0.6779173766958358	-0.672486060258382	-0.656237951614506	-0.6527133393110723	0.3853633999723582	0.0	0.0	0.0	0.02642638698725848	0.0	0.0	1.7803754870704924	2
0.3333333333333333	0.3620689655172414	1.7945339544019394	0.11173424152941179	0.13886248101426346	0.18874294496681887	0.2349126001488181	0.25313315858170143	-0.33054996179522755	-0.29919836382043835	-0.26035060250526365	-0.20827536303961378	-0.1592081215648042	-0.1275774369603654	1.3873082399004895	0.08766379418597994	0.06623013685558288	0.08133146667333593	0.07659822315147385	0.07016484828309874	0.07458880904342688	1.740655105973025	1
0.5	0.5	1.7945339544019394	-0.7235578705768313	-0.6966518451846744	-0.6665876213480703	-0.647553966901588	-1.4860159900387135	-0.6206260175790895	-0.5781072981028815	-0.6779173766958358	-0.6639367740452049	-0.6630474806912343	-0.6527133393110723	3.0829071997788655	0.48522996823190134	0.0	0.03123764432285947	0.0	0.0	0.0	1.7803754870704924	1
0.3333333333333333	0.06896551724137931	0.01486027522115951	-0.7235578705768313	0.13886248101426346	0.18874294496681887	-0.647553966901588	-0.6164414157285061	0.039948865634328784	0.5523232155015984	0.7582164334951318	0.8672403867348235	-0.16420835547621823	-0.24024808685399088	0.847799479939188	5.342540735204796	1.302034145260476	2.2718286780261434	1.9358924264482493	1.607769900397423	2.3625414629139736	1.7733862353120708	2
0.5	0.24137931034482757	0.01486027522115951	0.11173424152941179	0.13886248101426346	0.18874294496681887	0.2349126001488181	0.25313315858170143	-0.30878067727174763	-0.2950114280279761	-0.30058167163958566	-0.31312070032666817	-0.2803322088136626	-0.16027039602786	0.23121803998341492	0.12074902780438007	0.1302034145260476	0.2839785847532679	0.19149555787868464	0.4581659869232194	0.06502614121734651	1.740655105973025	2
0.16666666666666666	0.27586206896551724	0.01486027522115951	0.11173424152941179	0.13886248101426346	0.18874294496681887	0.2349126001488181	-0.6164414157285061	0.04213530032445995	-0.3646859736481784	-0.30495085226600127	-0.33643693545351494	-0.34500628690471524	-0.628651187105772	3.159979879773337	0.3018725695109502	0.6516246885646929	0.2859096391295901	0.6387015173780395	0.09379312275156763	0.0208691162557401	1.7803754870704924	2
0.3333333333333333	0.25862068965517243	0.9046971148115494	-1.5588499826830744	-1.5321661713836123	-1.5219181876629593	-0.647553966901588	0.25313315858170143	-0.6956302336883718	-0.690971912937946	-0.6779173766958358	-0.672486060258382	-0.47348269177989627	-0.4552458515690402	2.6975437998065073	0.0	0.0	0.0	0.7356621015172802	0.015381286703850937	0.12768974097177904	1.7803754870704924	2
0.16666666666666666	0.10344827586206896	0.9046971148115494	-1.5588499826830744	-0.6966518451846744	0.18874294496681887	-0.647553966901588	-0.6164414157285061	-0.6956302336883718	-0.690971912937946	-0.5866260151584192	-0.5720708076454285	-0.6526851538353434	-0.6443176127914281	1.5414535998894328	0.0	0.2747726057881358	0.007326647486634312	0.040214067154523775	0.0327261419230871	0.0	1.7733862353120708	2
0.8333333333333333	0.017241379310344827	0.01486027522115951	0.11173424152941179	0.13886248101426346	0.18874294496681887	0.2349126001488181	-1.4860159900387135	-0.3564069285654744	-0.31979583990013516	-0.29159817484005784	-0.4470957873655298	-0.6630474806912343	-0.6527133393110723	0.23121803998341492	0.11223622134417129	0.053470202232030216	0.059067545628679725	0.0	0.0	0.0	1.8027839761980662	1
0.16666666666666666	0.24137931034482757	0.9046971148115494	1.782318465741898	0.13886248101426346	0.18874294496681887	1.9998457342496303	0.25313315858170143	1.3295243422813208	1.3509741928537173	1.460991206398161	1.8271697869071055	1.8976479667780795	2.0132824511897938	2.0038896798562624	0.0	0.299901864791663	0.9372429211196854	0.0	0.3826995036485805	0.33036204789747065	1.7733862353120708	1
0.3333333333333333	0.10344827586206896	1.7945339544019394	1.782318465741898	1.809891133412139	1.8994040775965972	0.2349126001488181	0.25313315858170143	-0.642639748216994	-0.6251330501074827	-0.5992000267301499	-0.5758946702062314	-0.5461999092876643	-0.5020436311895371	1.464380919894961	0.060374513902190036	0.0434011381753492	0.05679571695065358	0.06383185262622822	0.1309045676923484	0.11250197442447493	1.8027839761980662	1
0.16666666666666666	0.39655172413793105	-1.7648134039596202	-1.5588499826830744	-1.5321661713836123	-1.5219181876629593	-1.530020533951994	-1.4860159900387135	-0.6885412963700583	-0.4430856438560285	-0.6568357196799295	-0.5757392286387191	-0.6630474806912343	-0.6527133393110723	3.853633999723582	1.2079128996411161	0.217005690876746	0.3975700186545751	0.0	0.0	0.0	1.8027839761980662	2
0.16666666666666666	0.46551724137931033	-1.7648134039596202	-0.7235578705768313	-0.6966518451846744	-0.6665876213480703	0.2349126001488181	-0.6164414157285061	-0.6244556733717416	-0.6525026840796855	-0.6438867949191334	-0.5640500227617933	-0.6021729224473418	-0.6044882861822358	1.926816999861791	0.16627141128663137	0.10316450544280505	0.397910792956279	0.0007021503788885103	0.19511325814544528	0.0	1.7733862353120708	2
0.3333333333333333	0.29310344827586204	-1.7648134039596202	-1.5588499826830744	-1.5321661713836123	-1.5219181876629593	-1.530020533951994	-0.6164414157285061	-0.6956302336883718	-0.690971912937946	-0.6779173766958358	-0.672486060258382	-0.6630474806912343	-0.650194621355179	1.1560901999170745	0.0	0.0	0.0	0.0	0.00981784257692613	0.045563299641912344	1.7803754870704924	1
0.3333333333333333	0.13793103448275862	0.01486027522115951	0.11173424152941179	-0.6966518451846744	-0.6665876213480703	0.2349126001488181	-0.6164414157285061	-0.5874628280554851	-0.6474024904801425	-0.632841275579746	-0.5580033457855643	-0.6096732733144627	-0.6388100161945415	0.23121803998341492	0.060374513902190036	0.1356719579361416	0.4183004553415636	0.0	0.05419449102463224	0.47875215216335304	1.7733862353120708	2
0.16666666666666666	0.5862068965517241	-1.7648134039596202	-1.5588499826830744	-1.5321661713836123	-1.5219181876629593	-1.530020533951994	-1.4860159900387135	-0.6956302336883718	-0.690971912937946	-0.6779173766958358	-0.672486060258382	-0.6630474806912343	-0.6527133393110723	2.312180399834149	0.0	0.0	0.0	0.0	0.0	0.05349468883883783	1.8027839761980662	2
0.3333333333333333	0.12068965517241378	0.01486027522115951	0.11173424152941179	1.809891133412139	0.18874294496681887	0.2349126001488181	0.25313315858170143	3.658701982896768	3.707558688364843	3.5478589549022765	3.5179854375222783	3.4176203870207478	3.3608637234048486	2.4663257598230923	0.7546814237773755	0.0009548250398576824	0.6335562225845407	0.5808698588986767	0.5694348694617155	0.5165528155699767	1.7803754870704924	1
0.16666666666666666	0.08620689655172414	0.01486027522115951	0.11173424152941179	0.13886248101426346	0.18874294496681887	0.2349126001488181	0.25313315858170143	1.1612910941984331	1.074439728869684	1.0046353368773644	0.9065049266884334	0.61564720518784	0.6446614883165103	1.1560901999170745	0.27084006936522453	0.18380382017260385	0.17953126128101596	0.16896291390162607	0.17469214558543894	0.1501338848694618	1.8027839761980662	2
0.16666666666666666	0.13793103448275862	-0.8749765643692303	-0.7235578705768313	0.13886248101426346	0.18874294496681887	0.2349126001488181	0.25313315858170143	-0.6200284826327183	-0.5081658002006094	-0.3549729235301457	-0.2627576324526791	0.021639154277292277	-0.37214495047760165	3.0829071997788655	0.7855328003813946	0.4340547828916674	0.2852848862431329	1.2862118304184986	0.3326285065062573	0.23254158113538967	1.8027839761980662	2
0.3333333333333333	0.5862068965517241	1.7945339544019394	1.782318465741898	1.809891133412139	1.8994040775965972	1.9998457342496303	1.9922823072021165	-0.09266315144101823	-0.024448265090239552	0.019781648416769868	0.09360770522604715	0.16225428489794555	0.2074792169855963	0.7707267999447164	0.24753550699897917	0.0868022763506984	0.11359143390130716	0.12766370525245643	0.1309045676923484	0.0	1.7803754870704924	1
0.16666666666666666	0.05172413793103448	0.9046971148115494	-0.7235578705768313	-0.6966518451846744	-0.6665876213480703	1.9998457342496303	1.9922823072021165	-0.6956302336883718	-0.4087471503097945	-0.6474917294293773	-0.6678228132330126	-0.6605802600112602	-0.6417988948355348	0.15414535998894327	1.2127428607532913	0.09548250398576824	0.03407743017039215	0.0	0.0327261419230871	0.0	1.8027839761980662	1
0.3333333333333333	0.48275862068965514	0.01486027522115951	0.11173424152941179	0.13886248101426346	0.18874294496681887	1.9998457342496303	1.9922823072021165	-0.3737082813308602	-0.3438074951663029	-0.3066812208309183	-0.2380424232182215	-0.21539496051674614	-0.16344398065228552	0.23121803998341492	0.08367907626843539	0.061716418485346564	0.1491455527124163	0.0	0.15387831932235554	0.0581072697902413	1.7803754870704924	2
0.3333333333333333	0.08620689655172414	0.01486027522115951	0.11173424152941179	1.809891133412139	1.8994040775965972	0.2349126001488181	0.25313315858170143	-0.48539299494352317	-0.43801355049670343	-0.4021975656143409	-0.3845927330688292	-0.3568653943064571	-0.33342385976900246	0.15414535998894327	0.18716099309678913	0.07378193489809365	0.0	0.04468229683835975	0.04581659869232194	0.04837584900252422	1.7733862353120708	1
0.3333333333333333	0.10344827586206896	0.01486027522115951	0.11173424152941179	0.13886248101426346	0.18874294496681887	0.2349126001488181	0.25313315858170143	-0.3389561920634958	-0.30408780561834725	-0.2630470935189261	-0.2412289753522239	-0.19753228279373414	-0.1535873977182232	0.23121803998341492	0.12074902780438007	0.08701928204157515	0.05679571695065358	0.06383185262622822	0.14726763865389195	0.0	1.8027839761980662	1
0.3333333333333333	0.3620689655172414	0.01486027522115951	0.11173424152941179	0.13886248101426346	0.18874294496681887	0.2349126001488181	0.25313315858170143	0.1314396141275815	0.16718132307550737	0.2039938018902335	0.2765624301880383	0.3385618746888898	0.3814218790195853	0.46243607996682984	0.14188010767014658	0.10989168185998417	0.1425572495461405	0.2074535210352417	0.18981162315390518	0.14794009636818453	1.8027839761980662	1
0.16666666666666666	0.15517241379310345	0.9046971148115494	1.782318465741898	1.809891133412139	1.8994040775965972	1.9998457342496303	1.9922823072021165	-0.12615226911718883	-0.08624069332933003	-0.04275675546694143	0.024265221958804813	0.10128103782685399	0.14620720484523272	0.3853633999723582	0.1267864791945991	0.0868022763506984	0.10223229051117645	0.17234600209081619	0.1309045676923484	0.09562667826080369	1.8027839761980662	2
0.3333333333333333	0.29310344827586204	1.7945339544019394	1.782318465741898	1.809891133412139	1.8994040775965972	1.9998457342496303	1.9922823072021165	-0.24541481227701448	-0.21856472451526776	-0.17649982579699036	-0.14527489572687377	-0.05933502843945542	0.025728529288338128	0.30829071997788654	0.07848686807284705	0.0868022763506984	0.0	0.22341148419179876	0.2926371610762448	0.0	1.740655105973025	1
0.3333333333333333	0.5172413793103449	0.01486027522115951	0.11173424152941179	0.13886248101426346	0.18874294496681887	0.2349126001488181	0.25313315858170143	-0.34652044127096826	-0.3152717012250585	-0.27602485775580415	-0.22391278473135237	-0.17715303997714865	-0.1829388576308994	0.847799479939188	0.08452431946306606	0.0651017072630238	0.07951400373091501	0.06383185262622822	0.0654522838461742	0.04275075028130047	1.7733862353120708	1
0.5	0.41379310344827586	1.7945339544019394	0.11173424152941179	0.13886248101426346	0.18874294496681887	0.2349126001488181	0.25313315858170143	6.372298299124284	6.62412477093763	6.787844315067131	5.990594451940624	5.139740421642622	5.224899716749298	3.237052559767809	1.1169285071905157	0.868022763506984	0.9087314712104573	0.747917817221516	0.7854274061540903	0.6750118465468495	1.740655105973025	2
0.3333333333333333	0.3275862068965517	-0.8749765643692303	-0.7235578705768313	-0.6966518451846744	-0.6665876213480703	0.2349126001488181	0.25313315858170143	-0.6802980301780731	-0.687782535673218	-0.6779173766958358	-0.4682824730174579	-0.43874422460586193	-0.48909742089624564	1.695598959878376	0.013705014655797139	0.0	0.7461253335807361	0.09574777893934232	0.014006788743081278	0.0	1.7803754870704924	2
0.16666666666666666	0.22413793103448276	-1.7648134039596202	-1.5588499826830744	-0.6966518451846744	0.18874294496681887	0.2349126001488181	0.25313315858170143	-0.6255692612263426	-0.6773854467926071	-0.47126811083061415	-0.41459295559870535	-0.5078921961966008	-0.6460303410014355	2.4663257598230923	0.058382154943417766	0.6219817111909294	0.5357539979955153	0.0	0.0	0.17381555048581376	1.7803754870704924	2
0.16666666666666666	0.25862068965517243	0.01486027522115951	0.11173424152941179	0.13886248101426346	0.18874294496681887	0.2349126001488181	0.25313315858170143	4.085083908151726	4.281407743974023	4.3962154030669955	4.786233186855231	5.140431243433015	5.295910771652449	2.6975437998065073	0.7889741476738195	0.6254972033831326	0.7353341473601119	0.8308353937829864	0.8392946357594918	0.7264814998460468	1.7803754870704924	2
0.3333333333333333	0.15517241379310345	0.01486027522115951	0.11173424152941179	0.13886248101426346	0.18874294496681887	0.2349126001488181	1.9922823072021165	-0.4817942049256054	-0.44457495658757545	-0.46369774835910194	-0.11748194345567241	-0.24116919255354152	-0.5684538279599228	1.695598959878376	1.0130843432787489	0.6279710682591276	2.003639302585157	0.2966266191540825	0.0012435933930773097	0.47464583009685973	1.740655105973025	2
0.3333333333333333	0.5172413793103449	0.01486027522115951	0.11173424152941179	0.13886248101426346	0.18874294496681887	0.2349126001488181	0.25313315858170143	-0.149741319159163	-0.11154495964551965	-0.1430460335419269	-0.1606946992240951	-0.2248690879278464	-0.2791538835460222	0.3853633999723582	0.12340550641607644	0.0868022763506984	0.08786297412266109	0.152430464071433	0.061786955950788446	0.056250987212237466	1.740655105973025	1
0.3333333333333333	0.3448275862068966	-0.8749765643692303	-0.7235578705768313	-0.6966518451846744	-0.6665876213480703	-0.647553966901588	-0.6164414157285061	-0.5857517052545128	-0.6158880710758042	-0.6041315771401635	-0.5989621988250585	-0.5539305340849162	-0.5943294570934664	1.2331628799115462	0.32264140229330357	0.2223874320104893	0.26864374117659146	0.4235243421750242	0.2275775909331477	0.1675716909052554	1.7803754870704924	2
0.3333333333333333	0.13793103448275862	1.7945339544019394	0.11173424152941179	0.13886248101426346	0.18874294496681887	0.2349126001488181	1.9922823072021165	-0.10446446663185045	-0.05726934566470871	-0.01779618891801262	0.056721421255375534	0.15467169334149203	0.16655844592885033	0.7707267999447164	0.1569737361456941	0.09548250398576824	0.12495057729143788	0.24894422524229004	0.0	0.3431310219946485	1.7733862353120708	1
0.3333333333333333	0.13793103448275862	1.7945339544019394	1.782318465741898	1.809891133412139	1.8994040775965972	0.2349126001488181	0.25313315858170143	-0.1476499468468636	-0.1094795919895064	-0.07060126962406536	-0.03299945151273089	0.029583604866808656	0.06911764394185947	0.46243607996682984	0.12074902780438007	0.07313091782546341	0.0	0.1056417160964077	0.11172704852541936	0.09663919603062396	1.8027839761980662	1
0.16666666666666666	0.10344827586206896	-1.7648134039596202	-1.5588499826830744	-1.5321661713836123	-1.5219181876629593	-1.530020533951994	-1.4860159900387135	-0.6956302336883718	-0.690971912937946	-0.6779173766958358	-0.672486060258382	-0.6630474806912343	-0.6527133393110723	1.1560901999170745	0.0	0.0	0.0	0.0	0.0	0.0	1.8027839761980662	1
0.3333333333333333	0.3620689655172414	0.01486027522115951	0.11173424152941179	0.13886248101426346	0.18874294496681887	0.2349126001488181	-0.6164414157285061	-0.06957657396758353	-0.031332823943617076	-0.407475189737338	-0.49975939043870105	-0.4759663605977368	-0.5533247287715239	0.3853633999723582	0.12877883815337135	0.04591840418951945	0.11359143390130716	0.13040847491538424	0.3874120680855051	0.9194786369712336	1.740655105973025	1
0.3333333333333333	0.06896551724137931	0.9046971148115494	1.782318465741898	1.809891133412139	4.465395776541264	3.764778868350442	2.861856881512324	-0.552832961845333	-0.5287211259199794	-0.47801654823379075	-0.46467622865117225	-0.45609701005501263	-0.44973825497215353	0.15414535998894327	0.09056177085328505	0.12152318689097777	0.0	0.0	0.0	0.0	1.7733862353120708	2
0.3333333333333333	0.05172413793103448	1.7945339544019394	0.11173424152941179	0.13886248101426346	0.18874294496681887	0.2349126001488181	0.25313315858170143	1.7168627909267942	0.6339403632143943	0.7119867533357639	0.8441728581159964	0.7548148996762418	0.8968355300605442	0.7707267999447164	0.4769586598273013	0.19530512178907142	0.2158237244124836	0.22341148419179876	0.4908921288463065	0.19687845524283112	1.8027839761980662	2
0.3333333333333333	0.06896551724137931	0.9046971148115494	1.782318465741898	0.13886248101426346	0.18874294496681887	0.2349126001488181	0.25313315858170143	-0.40122204954331825	-0.4301173829954827	-0.3907050343956833	-0.36806929444227043	-0.3586253450581719	-0.3160950802324568	0.3853633999723582	0.0	0.0868022763506984	0.08519357542598037	0.06383185262622822	0.1309045676923484	0.038025667355472526	1.7733862353120708	1
0.3333333333333333	0.27586206896551724	-1.7648134039596202	-1.5588499826830744	-1.5321661713836123	-1.5219181876629593	-1.530020533951994	-1.4860159900387135	-0.6956302336883718	-0.690971912937946	-0.6693232128234143	-0.3284783271968846	-0.6630474806912343	-0.6259141802603679	1.1560901999170745	0.0	0.025867078352508125	1.2569460118349145	0.12638706819993187	0.10446184501849402	0.2597108079589004	1.8027839761980662	2
0.5	0.13793103448275862	0.01486027522115951	0.11173424152941179	0.13886248101426346	0.18874294496681887	0.2349126001488181	0.25313315858170143	0.6760655570655966	0.7769003353227948	0.8553622086771846	0.9892775613887396	1.1290100361389699	1.201801900160101	0.847799479939188	0.3199849236816072	0.23002603232935076	0.22718286780261432	0.2617105957675357	0.3031095264916327	0.2477293476826938	1.8027839761980662	1
0.16666666666666666	0.24137931034482757	1.7945339544019394	1.782318465741898	1.809891133412139	1.8994040775965972	1.9998457342496303	1.9922823072021165	-0.0010909209096239738	0.05628372505569357	0.11560080769905291	0.2062251208887171	0.2420442016883057	0.3289317968187696	0.5395087599613014	0.21131079865766514	0.14322375597865236	0.17038715085196074	0.0	0.2945352773077839	0.14062746803059367	1.7803754870704924	1
0.5	0.017241379310344827	2.684370793992329	1.782318465741898	1.809891133412139	1.8994040775965972	1.9998457342496303	2.861856881512324	-0.5687898609813835	-0.5429819978305472	-0.530533234179024	-0.4112198735836882	-0.37129041121537193	-0.3643369248143325	0.23121803998341492	0.09056177085328505	0.0	0.38666524100004956	0.09587544264459479	0.0	0.0	1.8027839761980662	1
0.3333333333333333	0.43103448275862066	2.684370793992329	1.782318465741898	1.809891133412139	1.8994040775965972	1.9998457342496303	3.7314314558225314	-0.6141889365659083	-0.6101415719512504	-0.5390697190992816	-0.5274901660828974	-0.4753577794966765	-0.47385078153657173	0.07707267999447164	0.0	0.1736045527013968	0.0	0.15287728703981657	0.0	0.0	1.7708333333333333	1
0.5	0.15517241379310345	-0.8749765643692303	1.782318465741898	1.809891133412139	-0.6665876213480703	-0.647553966901588	-0.6164414157285061	-0.6850375687299723	-0.6800128192529777	-0.6722936788598554	-0.6240660119782969	-0.5303274562464979	-0.6461646726257498	2.774616479800979	0.023546060421854115	0.0	0.1769186583012859	0.5150592188410354	0.025526390700007937	0.3215306429051493	1.8027839761980662	2
0.3333333333333333	0.43103448275862066	0.01486027522115951	0.11173424152941179	0.13886248101426346	0.18874294496681887	0.2349126001488181	0.25313315858170143	0.38681790200284016	0.4312954808832433	0.4744936678008953	0.3260239369704559	0.12465384173514132	0.15388089888418754	0.6165814399557731	0.21384652824155712	0.1519039836137222	0.14198929237663396	0.12766370525245643	0.1636307096154355	0.11250197442447493	1.740655105973025	2
0.5	0.3275862068965517	-1.7648134039596202	-1.5588499826830744	-1.5321661713836123	-1.5219181876629593	-1.530020533951994	-1.4860159900387135	-0.6956302336883718	-0.690971912937946	-0.6779173766958358	-0.672486060258382	-0.6630474806912343	-0.6527133393110723	2.312180399834149	0.0	0.0	0.0	0.0	0.0	0.0	1.7803754870704924	1
0.5	0.41379310344827586	0.01486027522115951	0.11173424152941179	0.13886248101426346	0.18874294496681887	0.2349126001488181	0.25313315858170143	-0.6392582436341203	-0.6184451929356302	-0.5887457166504426	-0.5606613965900249	-0.5423839413026377	-0.5269453560468018	0.3853633999723582	0.06568747112558276	0.048175263374637615	0.06361120298473201	0.016723945388071794	0.017803021206159383	0.015356519508940828	1.7803754870704924	1
0.3333333333333333	0.13793103448275862	1.7945339544019394	0.11173424152941179	0.13886248101426346	0.18874294496681887	0.2349126001488181	0.25313315858170143	-0.11928061723391943	-0.0825595618607894	-0.1688429448972323	-0.1538552702535534	-0.18177496671763332	-0.14774397206055082	0.7707267999447164	0.09653884772960188	0.0868022763506984	0.08519357542598037	0.09574777893934232	0.08508796900002646	0.22500394884894986	1.8027839761980662	1
0.5	0.3448275862068966	-0.8749765643692303	-0.7235578705768313	-0.6966518451846744	-0.6665876213480703	-0.647553966901588	1.9922823072021165	-0.6548892146176046	-0.6883445404775754	-0.6590851988143217	-0.6236463197460136	-0.6082422853200778	-0.624402949486832	1.5414535998894328	0.011290034099709537	0.05668188645700606	0.18924332887957773	0.10762050352782077	0.0	0.08415147686950725	1.7803754870704924	2
0.3333333333333333	0.22413793103448276	-1.7648134039596202	-1.5588499826830744	-1.5321661713836123	-1.5219181876629593	-1.530020533951994	-1.4860159900387135	-0.46242864052730076	-0.2037980482807784	-0.5880968284385987	-0.4931997562896815	-0.45774182384166195	-0.3472432256203369	3.853633999723582	2.1405180158882455	0.27034568969425016	0.6550817993088384	0.8019833963959313	1.190707947729601	1.8309696337583294	1.7803754870704924	2
0.3333333333333333	0.48275862068965514	0.01486027522115951	0.11173424152941179	0.13886248101426346	0.18874294496681887	0.2349126001488181	0.25313315858170143	0.747470983156961	0.8182498388033868	0.8909933813764354	0.6057254935521099	-0.24054416331461476	-0.1948775807418335	0.847799479939188	0.2656478611696362	0.1562440974312571	0.23502067674180452	0.06383185262622822	0.1309045676923484	0.11250197442447493	1.740655105973025	2
0.3333333333333333	0.27586206896551724	1.7945339544019394	1.782318465741898	1.809891133412139	1.8994040775965972	1.9998457342496303	1.9922823072021165	-0.09528415700123759	-0.0544312214027041	-0.013643304362211638	0.027451774092807205	0.12374919415248417	0.16665919464708606	0.5395087599613014	0.1267864791945991	0.07812204871562856	0.0	0.2361778547170444	0.12435933930773098	0.11250197442447493	1.740655105973025	1
0.16666666666666666	0.12068965517241378	0.01486027522115951	0.11173424152941179	0.13886248101426346	0.18874294496681887	0.2349126001488181	0.25313315858170143	0.42554903079944945	0.4988063080066698	0.5810411121856642	0.7158558441345829	0.8412663123025319	0.8427838427270747	1.1560901999170745	0.21131079865766514	0.1736045527013968	0.19878500932728754	0.22341148419179876	0.2290829934616097	0.19687845524283112	1.8027839761980662	2
0.3333333333333333	0.46551724137931033	1.7945339544019394	1.782318465741898	1.809891133412139	1.8994040775965972	1.9998457342496303	1.9922823072021165	0.7370956036336057	0.82308308012086	0.907749116980049	1.0497598753077801	1.1056043359549497	1.2632586182838967	1.0019448399281312	0.33205982646204524	0.2343661461468857	0.23286243949767968	0.0	0.5563444126924807	0.0	1.7803754870704924	1
0.3333333333333333	0.05172413793103448	1.7945339544019394	0.11173424152941179	0.13886248101426346	1.8994040775965972	1.9998457342496303	1.9922823072021165	-0.6395841717866865	-0.6128953954926014	-0.5703749703862396	-0.5606924849035273	-0.532728884375006	-0.5243090979196335	0.15414535998894327	0.09056177085328505	0.0868022763506984	0.0	0.06383185262622822	0.0	0.056250987212237466	1.7733862353120708	1
0.3333333333333333	0.3448275862068966	-1.7648134039596202	-1.5588499826830744	-1.5321661713836123	-1.5219181876629593	-1.530020533951994	-1.4860159900387135	-0.10254963873552439	-0.6814459315040889	-0.6731588631423139	-0.6673564885304757	-0.6576195951952915	-0.6471721598081072	3.0829071997788655	0.04093392042568485	0.014322375597865237	0.018742586593715683	0.02106451136665531	0.021599253669237487	0.018562825780038362	1.8027839761980662	1
0.16666666666666666	0.1724137931034483	-0.8749765643692303	-0.7235578705768313	-0.6966518451846744	0.18874294496681887	0.2349126001488181	-0.6164414157285061	-0.4874164655573712	-0.5504707118486089	-0.39132508313144526	0.2252045362819704	-0.24434368316177477	-0.4743041507686325	1.6185262798839044	0.6037451390219004	0.8625976212350653	2.839785847532679	0.9865851141909833	0.6954305158656009	0.01198146027620658	1.8027839761980662	2
0.3333333333333333	0.46551724137931033	1.7945339544019394	0.11173424152941179	0.13886248101426346	0.18874294496681887	0.2349126001488181	0.25313315858170143	0.38077465084067635	-0.11588644675918017	-0.08826544872426051	-0.02566260952614977	-0.35341128535449345	-0.3501481469961338	0.3853633999723582	0.19790765657137896	0.0815941397696565	0.09371293296857841	0.6383185262622821	0.0654522838461742	0.039375691048566225	1.740655105973025	1
0.3333333333333333	0.13793103448275862	0.01486027522115951	0.11173424152941179	0.13886248101426346	0.18874294496681887	0.2349126001488181	0.25313315858170143	0.41882676265277285	0.4870885078358191	0.5558065706139569	0.6719436013123548	0.7866255983100403	0.8566032085784091	0.9248721599336597	0.24149805560876014	0.1736045527013968	0.18458608008962413	0.20394276914079915	0.2101018311462192	0.23625414629139735	1.8027839761980662	2
0.3333333333333333	0.1724137931034483	0.01486027522115951	0.11173424152941179	0.13886248101426346	0.18874294496681887	0.2349126001488181	0.25313315858170143	1.2980315345396178	1.3925625483761612	1.4308972131066449	1.5284577266186958	1.5364139629541484	1.6733059015033205	1.1560901999170745	0.3199849236816072	0.3038079672274444	0.37485173187431364	0.3000097073432726	0.8836058319233517	0.0	1.740655105973025	2
0.16666666666666666	0.39655172413793105	0.01486027522115951	0.11173424152941179	0.13886248101426346	1.8994040775965972	0.2349126001488181	0.25313315858170143	0.9761095821821062	1.0747628816321895	1.416001623710317	1.5255976017764692	1.6867499430538992	2.1507876601285267	1.3873082399004895	0.3684052838311636	1.0069064056681014	0.0	0.3379896596558784	1.7377581361159251	0.34003721769797546	1.7803754870704924	2
0.16666666666666666	0.13793103448275862	0.01486027522115951	0.11173424152941179	0.13886248101426346	0.18874294496681887	0.2349126001488181	0.25313315858170143	-0.323936336366073	-0.39943192067757144	-0.46309211936138095	-0.5555318248621186	-0.5392916913837369	-0.6527133393110723	2.774616479800979	0.08017735446210837	0.0868022763506984	0.008519357542598038	0.0	0.0	0.0	1.8027839761980662	2
0.5	0.43103448275862066	-0.8749765643692303	-0.7235578705768313	1.809891133412139	0.18874294496681887	0.2349126001488181	-0.6164414157285061	-0.6920993453689053	0.12754593424820537	-0.058618467312014616	-0.2689286626829179	-0.4111278011280193	-0.5383131697544001	3.0829071997788655	3.6263348030211424	0.0018228478033646665	0.0682684517746856	0.000574486673636054	0.4459264098439848	0.2633671221276958	1.7803754870704924	1
0.16666666666666666	0.6206896551724138	0.01486027522115951	0.11173424152941179	0.13886248101426346	0.18874294496681887	0.2349126001488181	1.9922823072021165	0.4901099656869251	0.5583366669082219	0.6542789616957794	0.7898771185839458	1.003806810699221	-0.30596983404976585	0.30829071997788654	0.1647620484390766	0.16023700214338926	0.16164061044156008	0.48129216880176073	0.0	0.0	1.740655105973025	2
0.3333333333333333	0.24137931034482757	0.01486027522115951	0.11173424152941179	0.13886248101426346	0.18874294496681887	0.2349126001488181	0.25313315858170143	0.7133300091756583	0.7482802406608968	0.7208693119690048	0.6331920185315354	0.642539910599557	0.6875132764727744	0.847799479939188	0.22694779775833235	0.14795448003976544	0.16499155774164864	0.17732488659566198	0.18732443636775056	0.19687845524283112	1.740655105973025	2
0.3333333333333333	0.3103448275862069	0.01486027522115951	0.11173424152941179	0.13886248101426346	0.18874294496681887	0.2349126001488181	0.25313315858170143	1.3066550502429302	1.2470735546481526	1.2228348129134075	1.2046418531770478	1.3168971149879256	1.377322958779783	2.4663257598230923	0.3024159401360699	0.26583197132401387	0.22723966351956498	0.2561572245890538	0.327261419230871	0.2258477136571334	1.7803754870704924	2
0.5	0.39655172413793105	0.01486027522115951	0.11173424152941179	0.13886248101426346	0.18874294496681887	0.2349126001488181	0.25313315858170143	1.244131166308993	1.348051767871059	1.4371986386305513	1.6654639242240474	1.7691057693514325	1.855073380653618	2.6204711198120356	0.4226215973153303	0.2387062599644206	0.3423077860615891	0.3400961107925439	0.35278780993087894	0.34014971967239993	1.8027839761980662	1
0.16666666666666666	0.27586206896551724	-0.8749765643692303	-0.7235578705768313	-0.6966518451846744	-0.6665876213480703	0.2349126001488181	-0.6164414157285061	-0.6908906951364726	-0.5486722964746653	-0.3948434992134433	-0.3008874489634492	-0.6569123252670322	-0.601113204121339	1.6185262798839044	0.6129220651350332	0.8520077435202802	1.3577584094223245	0.0	0.2011348682592933	0.4172698231403775	1.8027839761980662	1
0.16666666666666666	0.3620689655172414	0.01486027522115951	0.11173424152941179	0.13886248101426346	0.18874294496681887	0.2349126001488181	0.25313315858170143	2.5238065753217884	1.71778067853765	1.8867628115340485	1.807086736384515	2.4055664640954	2.169644461891648	3.853633999723582	1.2074902780438008	2.17005690876746	0.5679571695065359	3.1915926313114107	1.309045676923484	2.8125493606118734	1.8027839761980662	2
0.3333333333333333	0.15517241379310345	0.9046971148115494	1.782318465741898	1.809891133412139	1.8994040775965972	0.2349126001488181	0.25313315858170143	-0.45341129497297095	-0.4486635415392752	-0.3984484337236872	-0.38069114972427015	-0.3481478812372155	-0.3245243896581796	0.15414535998894327	0.0	0.126774724610195	0.0	0.04372481904896633	0.04634021696309133	0.039375691048566225	1.7708333333333333	1
0.3333333333333333	0.017241379310344827	0.01486027522115951	0.11173424152941179	0.13886248101426346	0.18874294496681887	0.2349126001488181	0.25313315858170143	0.12367165982475524	0.15740243947968952	0.19107371660551933	0.04486122965418614	-0.1862159639415866	-0.14784472077878655	0.46243607996682984	0.1509362847554751	0.10854624657654835	0.0855343497276843	0.06383185262622822	0.0981784257692613	0.11250197442447493	1.8027839761980662	1
0.16666666666666666	0.29310344827586204	1.7945339544019394	0.11173424152941179	0.13886248101426346	0.18874294496681887	1.9998457342496303	1.9922823072021165	-0.28804349856472716	-0.2522428624163819	-0.21077554312038943	-0.1337722197309627	-0.07986230449683936	-0.06944542653834879	0.46243607996682984	0.12074902780438007	0.0868022763506984	0.15902800746183002	0.09574777893934232	0.0	0.08437648081835619	1.740655105973025	1
0.16666666666666666	0.29310344827586204	0.01486027522115951	0.11173424152941179	0.13886248101426346	0.18874294496681887	0.2349126001488181	0.25313315858170143	0.7763427853384447	0.6677309020763799	0.533816470101469	0.4510300455638571	0.254051342330846	-0.028726152918074305	3.4682705997512238	0.2596104097794172	0.1333716976128481	0.17038715085196074	0.12766370525245643	0.0981784257692613	0.11250197442447493	1.7803754870704924	2
0.5	0.5172413793103449	0.01486027522115951	0.11173424152941179	0.13886248101426346	0.18874294496681887	0.2349126001488181	-0.6164414157285061	-0.4178579656638815	-0.38328833267240664	-0.37661695032965015	-0.4977541942177922	-0.6772093273942853	-0.01396646569653976	0.3853633999723582	0.1267864791945991	0.0868022763506984	0.05679571695065358	0.0	2.585365211923881	0.08437648081835619	1.7803754870704924	2
0.3333333333333333	0.06896551724137931	0.01486027522115951	0.11173424152941179	0.13886248101426346	0.18874294496681887	0.2349126001488181	0.25313315858170143	0.33555211967212484	0.1617720268335679	0.04774152047822161	0.23976941115787404	-0.16797497904764525	-0.3704490137206335	0.46243607996682984	0.18842885788873512	0.1302034145260476	0.681548603407843	1.9149555787868464	0.7854274061540903	1.6097907520398118	1.8027839761980662	1
0.16666666666666666	0.13793103448275862	-1.7648134039596202	-1.5588499826830744	-1.5321661713836123	-1.5219181876629593	-1.530020533951994	-1.4860159900387135	-0.6956302336883718	-0.690971912937946	-0.6779173766958358	-0.672486060258382	-0.6630474806912343	-0.6527133393110723	1.3873082399004895	0.0	0.0	0.0	0.0	0.0	0.0	1.8027839761980662	1
0.5	0.43103448275862066	2.684370793992329	1.782318465741898	1.809891133412139	2.7547346439114864	2.8823123013000362	2.861856881512324	-0.6813708770136033	-0.6762192868235656	-0.6627766517528114	-0.6561646956695892	-0.6457769359314162	-0.6350823136198194	0.07707267999447164	0.0	0.0	0.0	0.0	0.0	0.0	1.7733862353120708	1
0.16666666666666666	0.06896551724137931	0.9046971148115494	2.6176105778481413	1.809891133412139	0.18874294496681887	0.2349126001488181	0.25313315858170143	-0.4957683744668785	-0.49160070859217664	-0.49190275596725025	-0.5014070710543316	-0.5712010788447344	-0.5642559647001008	0.23121803998341492	0.0	0.0	0.11620403688103723	0.0	0.0	0.0	1.8027839761980662	1
0.3333333333333333	0.10344827586206896	1.7945339544019394	1.782318465741898	1.809891133412139	1.8994040775965972	1.9998457342496303	1.9922823072021165	-0.29917937711073683	-0.2664615839666228	-0.22903093148026457	-0.18094873547094936	-0.1350293589010587	-0.10292758389868996	0.5395087599613014	0.10867412502394207	0.07378193489809365	0.07383443203584965	0.08298140841409668	0.08508796900002646	0.07312628337590871	1.7733862353120708	1
0.16666666666666666	0.08620689655172414	0.01486027522115951	0.11173424152941179	0.13886248101426346	1.8994040775965972	1.9998457342496303	1.9922823072021165	-0.4113122419331782	-0.4008790830487916	-0.36701340479436034	-0.38588289807918136	-0.323903326022004	-0.3574860119743028	0.30829071997788654	0.1811235417065701	0.1736045527013968	0.0	0.31915926313114107	0.0	0.45000789769789973	1.8027839761980662	2
0.16666666666666666	0.3620689655172414	-0.8749765643692303	-0.7235578705768313	-0.6966518451846744	-0.6665876213480703	-0.647553966901588	-0.6164414157285061	-0.6909585968349239	-0.6785937571219754	-0.6522790824589813	-0.6431853247823113	-0.6530634610062728	-0.6411776110730811	0.9248721599336597	0.053189946747829425	0.07729742709029692	0.107059926451982	0.03874593454412053	0.04496571900232167	0.06766993761632167	1.7803754870704924	1
0.16666666666666666	0.13793103448275862	-0.8749765643692303	1.782318465741898	-0.6966518451846744	0.18874294496681887	0.2349126001488181	-0.6164414157285061	-0.6118802788185649	-0.6417121918360245	-0.5215353176414552	-0.5429099695801188	-0.5663653263119853	-0.4360532207451335	2.774616479800979	0.0010263667363372307	0.471292959446117	0.02158237244124836	0.011936556441104676	0.8486543123494946	0.05838852472630249	1.7733862353120708	1
0.5	0.43103448275862066	-1.7648134039596202	-1.5588499826830744	-1.5321661713836123	-1.5219181876629593	-1.530020533951994	-1.4860159900387135	-0.6956302336883718	-0.690971912937946	-0.6779173766958358	-0.672486060258382	-0.6630474806912343	-0.6527133393110723	2.774616479800979	0.0	0.0	0.0	0.0	0.0	0.0	1.740655105973025	2
0.16666666666666666	0.10344827586206896	0.9046971148115494	1.782318465741898	0.13886248101426346	0.18874294496681887	0.2349126001488181	0.25313315858170143	0.35475471999414643	0.36999480684796554	0.4345221539513109	0.543066997687897	0.6263713910767937	0.5598646504681036	0.7707267999447164	0.0	0.14977732784313008	0.17038715085196074	0.18134629331111435	0.1714849836769764	0.14062746803059367	1.7803754870704924	1
0.5	0.4482758620689655	0.01486027522115951	0.11173424152941179	0.13886248101426346	0.18874294496681887	0.2349126001488181	0.25313315858170143	1.549240658129968	1.6812082158940953	1.8063295127414862	2.0587000017166943	2.2907420136494085	2.4478284643935395	2.080962359850734	0.37432198619357826	0.2714307181486339	0.357245059619611	0.42831173112199133	0.5399813417309371	0.0	1.740655105973025	2
0.3333333333333333	0.05172413793103448	0.01486027522115951	0.11173424152941179	1.809891133412139	1.8994040775965972	0.2349126001488181	0.25313315858170143	-0.0655975344383386	0.01184319515113623	0.05597519089961869	0.08292886953795132	0.12100235512877976	0.10961862867262322	0.3853633999723582	0.28376021534029316	0.0868022763506984	0.0	0.14043007577770208	0.1309045676923484	0.11250197442447493	1.8027839761980662	2
0.16666666666666666	0.20689655172413793	-1.7648134039596202	-1.5588499826830744	-1.5321661713836123	-1.5219181876629593	-1.530020533951994	-1.4860159900387135	-0.6343829016853185	-0.5865795205285685	-0.6181619822540328	0.22652578960582506	-0.6332763511528811	-0.6527133393110723	1.5414535998894328	0.448582638293272	0.1798543165986471	3.2848370855580007	0.11553565325347306	0.0	0.16976547940653267	1.8027839761980662	2
0.3333333333333333	0.24137931034482757	0.01486027522115951	0.11173424152941179	0.13886248101426346	2.7547346439114864	6.41217856950166	5.470580604442946	-0.6025370051116689	-0.5309129446569731	-0.4491770721518395	-0.35257177016129293	-0.32918317827714844	-0.3265561554759335	0.15414535998894327	0.3018725695109502	0.217005690876746	0.2839785847532679	0.0	0.0	0.056250987212237466	1.7733862353120708	1
0.5	0.08620689655172414	0.01486027522115951	0.11173424152941179	-1.5321661713836123	-0.6665876213480703	0.2349126001488181	0.25313315858170143	-0.3901812333751404	-0.7193250553177742	-0.6882707486092564	-0.6525584513033037	0.685502446706838	0.7521435792209956	0.9248721599336597	0.09261450432595952	0.05642147962795396	0.11359143390130716	5.227764898235464	0.20944730830775743	0.22500394884894986	1.8027839761980662	2
0.5	0.5862068965517241	0.01486027522115951	0.11173424152941179	0.13886248101426346	0.18874294496681887	0.2349126001488181	0.25313315858170143	-0.07697785909877289	-0.1096903437911404	-0.0788637795215444	-0.47030321339511794	-0.39604485870444467	-0.40164753346763143	0.3853633999723582	0.11881704335951	0.07998829765716858	0.024649341156583654	0.31915926313114107	0.03809322919847338	0.03819442031710924	1.6946564885496183	1
0.5	0.39655172413793105	1.7945339544019394	1.782318465741898	1.809891133412139	1.8994040775965972	0.2349126001488181	0.25313315858170143	-0.24229133414825565	-0.20558241353461298	-0.17178457145759135	-0.16172061356967637	-0.1360326953109148	-0.12777893439683685	0.23121803998341492	0.12074902780438007	0.0651017072630238	0.0	0.07098102012036578	0.07690643351925469	0.12375217186692242	1.7803754870704924	1
0.16666666666666666	0.20689655172413793	0.01486027522115951	0.11173424152941179	0.13886248101426346	0.18874294496681887	0.2349126001488181	0.25313315858170143	1.5351985868902436	1.56558977751768	1.4872062901566547	1.4909185880644724	1.3703864593297626	0.15621491085664865	3.391197919756752	0.34208199576980874	0.25181340369337607	0.20315827953248786	0.18862312451050436	0.7854274061540903	0.0576572618925434	1.8027839761980662	2
0.16666666666666666	0.5	-1.7648134039596202	-1.5588499826830744	-1.5321661713836123	-1.5219181876629593	-1.530020533951994	-1.4860159900387135	-0.6698004275975055	-0.48435084661596683	-0.6677370416389071	-0.6615118855920128	-0.6578498691254223	-0.6343099067800122	1.2331628799115462	0.8963200333919134	0.04756764744018273	0.040097776167161425	0.020170865429888114	0.07173570309540692	0.01777531195906704	1.8027839761980662	2
0.5	0.41379310344827586	-0.8749765643692303	-0.7235578705768313	-0.6966518451846744	-0.6665876213480703	-0.647553966901588	-0.6164414157285061	-0.676577017102943	-0.5937450817841247	-0.5224005019239137	-0.6664238391254018	-0.5609045445403095	-0.6352502281502123	0.15414535998894327	0.4220178521763084	0.4680812752211411	0.022150329610754898	0.3963958048088772	0.06807037520002117	0.51261524646512	1.7803754870704924	2
0.5	0.3275862068965517	1.7945339544019394	0.11173424152941179	0.13886248101426346	0.18874294496681887	1.9998457342496303	1.9922823072021165	-0.2779668865145574	-0.24478224863853806	-0.20483461104750747	-0.12312447235636932	-0.07149020232279416	-0.03577856319457545	1.0790175199226029	0.10957974273247492	0.08098652383520161	0.19310543763222218	0.09574777893934232	0.0981784257692613	0.0834764650229604	1.7803754870704924	1
0.3333333333333333	0.05172413793103448	0.9046971148115494	-0.7235578705768313	0.13886248101426346	0.18874294496681887	0.2349126001488181	0.25313315858170143	-0.712687140339333	0.22318510182971715	0.27525614728873504	0.17117304741469078	0.18881802755233262	0.23602468715238664	0.847799479939188	4.135654202300017	0.1351511442780374	0.22809159927382477	0.12766370525245643	0.1309045676923484	0.11250197442447493	1.7803754870704924	2
0.5	0.3275862068965517	0.01486027522115951	0.11173424152941179	0.13886248101426346	-0.6665876213480703	0.2349126001488181	0.25313315858170143	0.4024081319672537	0.40597716444694476	-0.12477622544401079	0.26109599422056323	0.3126889538248955	0.35432047381417375	0.6165814399557731	0.16904863892613212	0.11718307307344285	3.4872570207701297	0.14757924327183963	0.18326639476928777	0.1575027641942649	1.7803754870704924	2
0.5	0.3275862068965517	0.01486027522115951	-0.7235578705768313	-0.6966518451846744	0.18874294496681887	-0.647553966901588	0.25313315858170143	0.6073082972138318	-0.6702760860174867	-0.6510534047254982	-0.6664238391254018	-0.6503495182583013	-0.6462990042500641	1.1560901999170745	1.9412217454971163	0.08085632042067556	0.0	0.049278190227448185	0.0	0.02238789291047051	1.8027839761980662	1
0.16666666666666666	0.12068965517241378	0.9046971148115494	1.782318465741898	0.13886248101426346	0.18874294496681887	0.2349126001488181	0.25313315858170143	-0.09431995288322943	-0.10350829094320957	-0.0564987658199912	0.047084044069612196	0.07290800000715264	-0.044140706808141104	0.847799479939188	0.0	0.0868022763506984	0.2839785847532679	0.09664142487610952	0.07834638376387051	0.05523846944241719	1.7733862353120708	2
0.3333333333333333	0.5517241379310345	0.01486027522115951	0.11173424152941179	0.13886248101426346	0.18874294496681887	0.2349126001488181	0.25313315858170143	1.6603006761168793	1.7861766632279392	1.9158762626387782	2.1566281892494508	2.215639816150999	2.3410851974227826	1.3873082399004895	0.4769586598273013	0.3472091054027936	0.3975700186545751	0.41905611249118824	0.44507553015398454	0.3431310219946485	1.740655105973025	1
0.3333333333333333	0.24137931034482757	0.01486027522115951	0.11173424152941179	0.13886248101426346	0.18874294496681887	0.2349126001488181	0.25313315858170143	0.636845536040138	0.7080968971493464	0.7025706643950068	0.8613957837963605	0.43909289332889834	0.48045786904530857	0.7707267999447164	0.21131079865766514	0.1736045527013968	0.3237355866187254	0.16002645453395414	0.1636307096154355	0.16875296163671238	1.8027839761980662	2
0.16666666666666666	0.10344827586206896	0.01486027522115951	0.11173424152941179	0.13886248101426346	0.18874294496681887	0.2349126001488181	0.25313315858170143	0.442945445942667	0.4486473792177765	0.5200888794864602	0.2634276177332479	0.3439239676333667	0.39903611325779886	0.6936541199502447	0.19319844448700813	0.1519039836137222	0.17038715085196074	0.16596281682819336	0.17017593800005293	0.16875296163671238	1.8027839761980662	2
0.16666666666666666	0.12068965517241378	0.9046971148115494	1.782318465741898	1.809891133412139	1.8994040775965972	0.2349126001488181	0.25313315858170143	-0.2674557035942995	-0.2576100082979945	-0.18820865308626258	-0.15564284827994498	-0.09519196898841134	-0.01299256142026103	1.0790175199226029	0.0	0.1519039836137222	0.0	0.12766370525245643	0.2618091353846968	0.0	1.7733862353120708	1
0.3333333333333333	0.3620689655172414	0.9046971148115494	1.782318465741898	1.809891133412139	0.18874294496681887	0.2349126001488181	0.25313315858170143	1.8514711179366088	1.9410792374289334	1.6772872770127953	1.9204813598847463	2.1452911304960063	2.277932542542019	1.8497443198673194	0.40450924314467324	0.0	0.3918904469595097	0.38299111575736927	0.3927137030770452	0.33750592327342477	1.8027839761980662	1
0.3333333333333333	0.15517241379310345	-1.7648134039596202	-1.5588499826830744	-1.5321661713836123	-1.5219181876629593	-1.530020533951994	-1.4860159900387135	-0.6961462865966015	-0.5579875261068884	-0.6059484641333265	-0.6652424832123083	-0.6857623590848619	-0.6002904229224137	3.0829071997788655	0.6306721722222771	0.2170924931530967	0.028625041343129404	0.03185209446048788	0.33092674712625675	0.12105212448073502	1.8027839761980662	1
0.5	0.29310344827586204	0.9046971148115494	1.782318465741898	0.13886248101426346	0.18874294496681887	0.2349126001488181	0.25313315858170143	-0.16856366996985742	-0.21336618007496228	-0.16796334087673281	-0.4327018982138897	-0.38084677931580463	-0.28595442202693405	0.3853633999723582	0.0	0.0901441639902003	0.11359143390130716	0.12766370525245643	0.327261419230871	0.0	1.7733862353120708	2
0.16666666666666666	0.1896551724137931	0.01486027522115951	0.11173424152941179	0.13886248101426346	0.18874294496681887	0.2349126001488181	0.25313315858170143	-0.31858568252811226	-0.2796405966288026	-0.2649793384164168	-0.21665366352852738	-0.16953755214496213	-0.14047327289453893	0.23121803998341492	0.12074902780438007	0.0868022763506984	0.08519357542598037	0.07021503788885104	0.08508796900002646	0.056250987212237466	1.7803754870704924	1
0.5	0.15517241379310345	0.01486027522115951	0.11173424152941179	0.13886248101426346	0.18874294496681887	0.2349126001488181	0.25313315858170143	0.24460458476648236	0.28420477346281625	0.3203899273569888	0.432532499029892	0.4191248539589752	0.466453797210542	1.1560901999170745	0.1509362847554751	0.1302034145260476	0.17419246388765453	0.14962186255587895	0.1583290746238954	0.14062746803059367	1.8027839761980662	2
0.5	0.29310344827586204	1.7945339544019394	0.11173424152941179	0.13886248101426346	1.8994040775965972	1.9998457342496303	0.25313315858170143	-0.1863539149640924	-0.20003261609158418	-0.13714836068316788	-0.13383439635796762	-0.14736546230092884	-0.1556023720829378	0.3853633999723582	0.12074902780438007	0.1499509323958315	0.05719328696930816	0.0005106548210098257	0.13103547226004075	0.11413325305362981	1.740655105973025	1
0.3333333333333333	0.15517241379310345	0.01486027522115951	0.11173424152941179	0.13886248101426346	0.18874294496681887	0.2349126001488181	0.25313315858170143	-0.4023899587566802	-0.44318399469679104	-0.4212460395664697	-0.4413599935243255	-0.4509487429028001	-0.43722862245788363	1.0790175199226029	0.12074902780438007	0.0868022763506984	0.11359143390130716	0.06383185262622822	0.0654522838461742	0.033750592327342475	1.7803754870704924	2
0.3333333333333333	0.017241379310344827	0.01486027522115951	0.11173424152941179	0.13886248101426346	0.18874294496681887	0.2349126001488181	-0.6164414157285061	-0.04552579237614066	-0.0650952625653848	-0.2651091160587856	-0.36934391529587135	-0.6306282009563755	-0.526139366300916	0.3853633999723582	0.0933389984927858	0.06592632888835544	0.058783567043926455	0.018894228377363553	1.3286813620773363	0.056250987212237466	1.7733862353120708	2
0.3333333333333333	0.06896551724137931	-0.8749765643692303	-0.7235578705768313	-1.5321661713836123	-0.6665876213480703	-0.647553966901588	-0.6164414157285061	-0.6120296625551577	-0.690971912937946	-0.6779173766958358	-0.667574106724993	-0.6578498691254223	-0.6474072401506571	1.1560901999170745	0.0	0.0	0.01794744655640653	0.020170865429888114	0.020682921695391047	0.01777531195906704	1.7803754870704924	2
0.16666666666666666	0.12068965517241378	-0.8749765643692303	-0.7235578705768313	-0.6966518451846744	-0.6665876213480703	0.2349126001488181	0.25313315858170143	-0.690333901209172	-0.6854923660954618	-0.6722936788598554	-0.05561619958577227	-0.0033291190040449182	0.04082404557065844	0.3853633999723582	0.023546060421854115	0.033852887776772374	2.2539380271866873	0.08534318696126712	0.327261419230871	0.2641546359486671	1.8027839761980662	1
0.3333333333333333	0.27586206896551724	-1.7648134039596202	-1.5588499826830744	-1.5321661713836123	-1.5219181876629593	-1.530020533951994	-1.4860159900387135	-0.6836795347609468	-0.3774996831875259	-0.684362999600152	-0.768020447651449	-0.4416390968703648	-0.6527133393110723	2.774616479800979	1.347015779671762	0.0011284295925590793	0.0	1.6252227997163966	0.0	0.0	1.7733862353120708	2
0.16666666666666666	0.13793103448275862	0.9046971148115494	1.782318465741898	0.13886248101426346	0.18874294496681887	0.2349126001488181	0.25313315858170143	0.916668435357857	0.957430328602484	-0.11893623153741567	-0.15410397676157309	-0.11264344326476099	-0.08524618384831922	1.0019448399281312	0.1811839162204723	0.1302034145260476	0.11359143390130716	0.06383185262622822	0.04359122104155202	0.11250197442447493	1.740655105973025	2
0.5	0.48275862068965514	0.01486027522115951	0.11173424152941179	0.13886248101426346	0.18874294496681887	0.2349126001488181	0.25313315858170143	-0.025698496428367322	-0.038638886400262605	0.006241514396293752	-0.058243162076730345	-0.3728529843126888	-0.11152480785480565	0.3853633999723582	0.12074902780438007	0.1315054486713081	0.22718286780261432	0.12766370525245643	0.18326639476928777	0.1651528984551292	1.740655105973025	1
0.3333333333333333	0.20689655172413793	1.7945339544019394	1.782318465741898	0.13886248101426346	0.18874294496681887	0.2349126001488181	0.25313315858170143	-0.11648306725772675	-0.26862530246339855	-0.26852659397449685	-0.26591309627317905	-0.24564308605322777	-0.1922581140677045	0.23121803998341492	0.13034857551482829	0.0651017072630238	0.05679571695065358	0.06383185262622822	0.24871867861546196	0.0	1.740655105973025	1
0.3333333333333333	0.3620689655172414	-0.8749765643692303	0.11173424152941179	0.13886248101426346	0.18874294496681887	0.2349126001488181	0.25313315858170143	-0.6823758221506823	-0.614033455221425	-0.529350815659664	-0.5013915268975804	-0.477940137141716	-0.5530728569759347	0.7707267999447164	0.2716853125598552	0.217005690876746	0.05679571695065358	0.3319256336563867	0.06885580260617526	0.22500394884894986	1.7803754870704924	1
0.3333333333333333	0.06896551724137931	0.01486027522115951	0.11173424152941179	0.13886248101426346	0.18874294496681887	0.2349126001488181	0.25313315858170143	0.29936051439759337	0.35470827616944567	0.42298636351853036	0.12259755756709331	0.04739693817622116	0.08997262861665573	0.6165814399557731	0.1793726808034066	0.1490829096323245	0.09939250466364377	0.10168414123358155	0.11323245105388137	0.11092694678253227	1.7803754870704924	1
0.3333333333333333	0.13793103448275862	0.01486027522115951	0.11173424152941179	0.13886248101426346	0.18874294496681887	0.2349126001488181	0.25313315858170143	1.0794288065455717	1.1647679510500188	1.1984942951002406	0.9098158320764457	1.011800605702337	1.056035296326038	1.0019448399281312	0.40197351356078126	0.223342257050347	0.22718286780261432	0.25532741050491287	0.2530385293493095	0.19322214107403568	1.7733862353120708	2
0.3333333333333333	0.24137931034482757	0.9046971148115494	-0.7235578705768313	-0.6966518451846744	1.8994040775965972	0.2349126001488181	0.25313315858170143	-0.6956302336883718	-0.32240916224039684	-0.2584039378697319	-0.23229108522026598	-0.18499880173946606	-0.17150387811114398	0.23121803998341492	1.583744248682249	0.14322375597865236	0.0	0.07659822315147385	0.07199751223079162	0.08437648081835619	1.740655105973025	1
0.5	0.41379310344827586	-1.7648134039596202	-1.5588499826830744	-1.5321661713836123	-1.5219181876629593	-1.530020533951994	-1.4860159900387135	-0.6910400788730654	-0.6862229723411264	-0.6765042423678203	-0.6643720104342393	-0.6583597613992836	-0.6367614589237482	3.853633999723582	0.020406585698940233	0.004253311541184222	0.02964736424824117	0.01819207799847504	0.06217966965386549	0.01603153135548768	1.7803754870704924	2
0.3333333333333333	0.48275862068965514	0.9046971148115494	-1.5588499826830744	-1.5321661713836123	-1.5219181876629593	-1.530020533951994	-0.6164414157285061	-0.6956302336883718	-0.690971912937946	-0.6779173766958358	-0.672486060258382	-0.6630474806912343	-0.5360799065001748	1.7726716398728477	0.0	0.0	0.0	0.0	0.454631563595526	0.0	1.7803754870704924	2
0.16666666666666666	0.22413793103448276	0.01486027522115951	0.11173424152941179	0.13886248101426346	0.18874294496681887	0.2349126001488181	0.25313315858170143	2.756750142028745	2.8634836727005406	2.958452162477398	3.2191334798231077	2.6854644261695206	2.5782140972436145	2.6204711198120356	0.5735578820708054	0.4244631313549152	0.53529963225991	0.4787388946967116	0.44507553015398454	0.40500710792810973	1.7803754870704924	2
0.16666666666666666	0.43103448275862066	-1.7648134039596202	-1.5588499826830744	-1.5321661713836123	-1.5219181876629593	-1.530020533951994	-1.4860159900387135	-0.5697404847597014	-0.07674281213569084	-0.6180322046116641	-0.6072627785302159	-0.6556951630649117	-0.6527133393110723	3.3141252397622805	2.639392624262042	0.18024492684222523	0.2383148283249424	0.02853283812392401	0.0	0.2005910203988388	1.7803754870704924	2
0.16666666666666666	0.3620689655172414	-1.7648134039596202	-0.7235578705768313	-0.6966518451846744	-0.6665876213480703	-0.647553966901588	-1.4860159900387135	-0.07632600279364062	-0.27244693513302853	-0.6353791494749578	-0.5735319583800442	-0.47422285798388847	-0.6489856367363502	2.774616479800979	1.8041112244252426	0.12803335761728016	0.3615615341078607	0.7327896681491	0.014530407013850673	0.24103548020443755	1.8027839761980662	2
0.3333333333333333	0.08620689655172414	0.01486027522115951	0.11173424152941179	0.13886248101426346	0.18874294496681887	0.2349126001488181	0.25313315858170143	-0.3330215836188541	-0.29737184820627693	-0.263710401468811	-0.21711998823106432	-0.17121526220734448	-0.13750118570658487	0.3853633999723582	0.10559502481493038	0.06419028336134147	0.0595787070812356	0.06893840083632648	0.08377892332310298	0.07481381299227582	1.8027839761980662	2
0.3333333333333333	0.13793103448275862	0.01486027522115951	-0.7235578705768313	-0.6966518451846744	-0.6665876213480703	0.2349126001488181	0.25313315858170143	-0.10172123801441879	-0.4579647210513893	-0.44002053849581996	0.8963545923298795	-0.23403070071948331	-0.31329090757489564	2.6204711198120356	1.0135069648760642	0.7167263958277167	5.732959668998973	1.2912545467759706	0.001636307096154355	0.00045000789769789973	1.8027839761980662	2
0.3333333333333333	0.29310344827586204	-0.8749765643692303	-0.7235578705768313	-0.6966518451846744	-0.6665876213480703	-0.647553966901588	-0.6164414157285061	-0.6876449939505015	-0.682710442313893	-0.6694385707277422	-0.6580921711067419	-0.652471328043079	-0.6419164350068098	0.3853633999723582	0.035500214174487746	0.02551986924710533	0.052592833896305216	0.041043881238664745	0.04208581851309001	0.03616938477746869	1.7803754870704924	2
0.3333333333333333	0.29310344827586204	0.01486027522115951	-0.7235578705768313	0.13886248101426346	0.18874294496681887	0.2349126001488181	0.25313315858170143	-0.5674454073520482	0.1819901496703235	0.01578738097941962	-0.03645025431150421	-0.08553691206077964	-0.23551289709691153	1.0019448399281312	3.8067942250747886	0.06414688222316611	0.06355440726778136	0.06485316226824786	0.06715404322617473	0.0590072855856371	1.7733862353120708	2
0.5	0.3448275862068966	0.01486027522115951	0.11173424152941179	0.13886248101426346	0.18874294496681887	0.2349126001488181	0.25313315858170143	-0.6542373583124724	-0.6338862749353483	-0.6046506877096387	-0.5778221456433841	-0.560888096402443	-0.546221944135905	0.3853633999723582	0.0648422279309521	0.04739404288748133	0.06253208436266959	0.014170671283022664	0.01511947756846624	0.012993978046026854	1.8027839761980662	1
0.16666666666666666	0.08620689655172414	1.7945339544019394	0.11173424152941179	0.13886248101426346	0.18874294496681887	0.2349126001488181	0.25313315858170143	1.7472963321726573	1.8712922908478595	1.865666734780101	1.9941606628855821	2.0056793362852092	1.7976801941653302	2.543398439817564	0.3193208040286831	0.23853265541171922	0.26813257972403554	0.263753215051575	0.25631114354161816	0.199691004603443	1.8027839761980662	1
1.0	0.12068965517241378	0.01486027522115951	-0.7235578705768313	-0.6966518451846744	-0.6665876213480703	-0.647553966901588	-0.6164414157285061	0.17715103752498224	-0.6506761684655241	-0.6232954089966202	-0.5259979270347793	-0.6224534764367283	-0.6112720332101084	2.8516891597954506	0.17315410587148103	4.354522995409136	0.5370602994853803	0.15753701228153125	0.16153623653235794	0.13882743643980205	1.740655105973025	2
0.3333333333333333	0.0	0.01486027522115951	0.11173424152941179	0.13886248101426346	0.18874294496681887	0.2349126001488181	0.25313315858170143	-0.4324160898118356	-0.4094075059549144	-0.4205250526644209	-0.4617072947116871	-0.4698147570356682	-0.4741866105973575	0.15414535998894327	0.07957360932308648	0.06505830612484845	0.062418492928768284	0.021256006924533995	0.1309045676923484	0.11250197442447493	1.8027839761980662	2
0.3333333333333333	0.017241379310344827	0.01486027522115951	0.11173424152941179	0.13886248101426346	0.18874294496681887	0.2349126001488181	0.25313315858170143	-0.4453581535366493	-0.4169945708137386	-0.47076341999918	-0.43358791514870987	-0.4229869085297611	-0.41153769930777234	0.6165814399557731	0.12165464551291293	0.0651017072630238	0.07110823762221828	0.02106451136665531	0.11971222715465261	0.011643954352933155	1.8027839761980662	2
0.5	0.5517241379310345	0.01486027522115951	0.11173424152941179	-0.6966518451846744	-0.6665876213480703	0.2349126001488181	0.25313315858170143	-0.6641917473054298	-0.663012173921168	-0.6663671665250144	-0.6564755788046139	-0.6296577608222524	-0.6399014606420952	0.6165814399557731	0.08452431946306606	0.03476431167845471	0.05849958845917319	0.06383185262622822	0.0	0.0	1.8027839761980662	2
0.5	0.4482758620689655	0.9046971148115494	1.782318465741898	0.13886248101426346	0.18874294496681887	0.2349126001488181	0.25313315858170143	1.9455692916503906	1.9770615950279127	1.997117066761635	1.9657925768145854	1.6933127500626302	1.6460533732205553	1.464380919894961	0.005554455279001483	0.3381382675241456	0.22718286780261432	0.18287825777414385	2.618091353846968	0.0	1.7803754870704924	2
0.3333333333333333	0.15517241379310345	0.01486027522115951	0.11173424152941179	0.13886248101426346	0.18874294496681887	0.2349126001488181	0.25313315858170143	0.09200230766707893	0.15292045116493966	0.2438643775735311	0.38541815991691025	0.4763643737343727	0.2893039676460489	0.7707267999447164	0.1811235417065701	0.217005690876746	0.30130127842321724	0.19149555787868464	0.43198507338474973	0.0	1.740655105973025	1
0.3333333333333333	0.25862068965517243	0.01486027522115951	0.11173424152941179	1.809891133412139	0.18874294496681887	0.2349126001488181	0.25313315858170143	-0.37828485580647636	-0.3109161639912891	-0.28734435211797005	-0.22908898892951235	-0.1548822613059164	-0.09854501465543566	0.3853633999723582	0.2656478611696362	0.03302826615144074	0.12495057729143788	0.18268676221626515	0.18130282625390254	0.12375217186692242	1.8027839761980662	1
0.5	0.6551724137931034	1.7945339544019394	0.11173424152941179	0.13886248101426346	0.18874294496681887	0.2349126001488181	0.25313315858170143	0.146921201374473	0.2004379573733535	0.24103810891749988	0.31846947678935755	0.4130061466726396	0.4902808690732923	1.0790175199226029	0.1811235417065701	0.0868022763506984	0.11359143390130716	0.12766370525245643	0.1963568515385226	0.16875296163671238	1.8027839761980662	1
0.16666666666666666	0.017241379310344827	1.7945339544019394	0.11173424152941179	0.13886248101426346	0.18874294496681887	0.2349126001488181	0.25313315858170143	-0.5050573268150134	-0.48031846214470286	-0.4436831519582278	-0.3880279917108513	-0.36533618530770123	-0.6846171000857203	0.15414535998894327	0.09056177085328505	0.07812204871562856	0.15902800746183002	0.0	0.0	0.10687687570325119	1.7708333333333333	1
0.16666666666666666	0.29310344827586204	0.9046971148115494	1.782318465741898	1.809891133412139	1.8994040775965972	1.9998457342496303	1.9922823072021165	0.2148772211845126	0.27060425719736847	0.32076484054605414	0.42378113877894885	0.517501166538473	0.5311344743178811	0.6165814399557731	0.18716099309678913	0.108502845438373	0.17038715085196074	0.19149555787868464	0.0	0.1575027641942649	1.7733862353120708	1
0.16666666666666666	0.5344827586206896	-1.7648134039596202	-0.7235578705768313	0.13886248101426346	0.18874294496681887	-0.647553966901588	-0.6164414157285061	-0.6899808123772254	-0.6496786099377898	-0.5993730635866417	-0.6660196910498699	-0.5395384134517344	-0.545466328749137	1.3102355599060178	0.17744069635853651	0.1302034145260476	0.0002839785847532679	0.4793133813703477	0.4180437369255146	0.09371414469558761	1.7803754870704924	2
0.3333333333333333	0.25862068965517243	0.9046971148115494	-1.5588499826830744	-1.5321661713836123	-1.5219181876629593	-0.647553966901588	-0.6164414157285061	-0.6956302336883718	-0.690971912937946	-0.6779173766958358	-0.672486060258382	-0.6354146090755252	-0.6527133393110723	1.5414535998894328	0.0	0.0	0.0	0.1072375124120634	0.0	0.0	1.740655105973025	2
0.5	0.41379310344827586	0.01486027522115951	0.11173424152941179	0.13886248101426346	0.18874294496681887	0.2349126001488181	0.25313315858170143	0.6521777395504368	0.7308159413654922	0.49287883380313924	0.42477596481102764	0.5218763712109603	0.5801655171926033	1.1560901999170745	0.2576784253345471	0.11826810152782657	0.14227327096138723	0.19149555787868464	0.1963568515385226	0.16875296163671238	1.7733862353120708	2
0.5	0.017241379310344827	0.01486027522115951	0.11173424152941179	1.809891133412139	0.18874294496681887	0.2349126001488181	0.25313315858170143	-0.5596638727095317	-0.5535055377921385	-0.5413191982336737	-0.5334124898051166	-0.5127937412808158	-0.5080885542836809	0.07707267999447164	0.14803830808816998	0.0003038079672274444	0.017493080820801303	0.02042619284039303	0.021468349101545138	0.056250987212237466	1.8027839761980662	1
0.16666666666666666	0.3448275862068966	0.01486027522115951	0.11173424152941179	0.13886248101426346	0.18874294496681887	0.2349126001488181	0.25313315858170143	6.034229322875058	2.8049930226870496	2.4374814467949895	2.566496514465915	2.622089750969921	2.476071688405623	3.005834519784394	0.6169067830525778	0.3487281452389308	0.39955786874784793	0.3865656995044381	0.5270872418132408	0.3151742813501665	1.740655105973025	2
0.3333333333333333	0.05172413793103448	0.01486027522115951	0.11173424152941179	0.13886248101426346	0.18874294496681887	0.2349126001488181	-0.6164414157285061	-0.5174833376315974	-0.5276814170319184	-0.5047219030856775	-0.6225893170869299	-0.6358916050736535	-0.6148318212544376	0.6165814399557731	0.09056177085328505	0.06557911978295264	0.05679571695065358	0.06383185262622822	0.147660352356969	0.051975912184107416	1.8027839761980662	2
0.3333333333333333	0.05172413793103448	2.684370793992329	1.782318465741898	1.809891133412139	1.8994040775965972	1.9998457342496303	1.9922823072021165	-0.6912573643081095	-0.6864477742628694	-0.6732742210466417	-0.6674808417844856	-0.6577511802982234	-0.6473064914324214	0.15414535998894327	0.0	0.0	0.0	0.0	0.0	0.0	1.8027839761980662	1
0.3333333333333333	0.3275862068965517	0.01486027522115951	0.11173424152941179	1.809891133412139	0.18874294496681887	0.2349126001488181	0.25313315858170143	-0.06660247957541753	0.004761934616233638	0.016940960022697668	0.10419327597363559	-0.34569710869510795	-0.33416268370273117	0.3853633999723582	0.24149805560876014	0.0434011381753492	0.2158237244124836	0.05234211915350714	0.05890705546155678	0.039094436112505036	1.8027839761980662	2
0.3333333333333333	0.15517241379310345	0.01486027522115951	0.11173424152941179	0.13886248101426346	0.18874294496681887	0.2349126001488181	0.25313315858170143	1.549566586282534	1.6361073303444182	1.7138989918988325	1.886175405934779	1.336174332567456	1.381033869901466	1.3102355599060178	0.44677140287620626	0.27464240237360976	0.2998813854994509	0.27447696629278134	0.2945352773077839	0.2418792450126211	1.7803754870704924	2
0.16666666666666666	0.10344827586206896	0.01486027522115951	0.11173424152941179	0.13886248101426346	0.18874294496681887	0.2349126001488181	0.25313315858170143	-0.5517329543304222	-0.5025598022771449	-0.45025855250491265	-0.5970502675446571	-0.5693424392658206	0.15042185955809415	1.3102355599060178	0.1811235417065701	0.1302034145260476	0.06565584879495553	0.06383185262622822	3.0627087180140293	0.09900173749353794	1.8027839761980662	2
0.16666666666666666	0.3448275862068966	-0.8749765643692303	-0.7235578705768313	-0.6966518451846744	-1.5219181876629593	-1.530020533951994	-1.4860159900387135	-0.5685182541875784	-0.5553882538867356	-0.6779173766958358	-0.672486060258382	-0.6630474806912343	-0.6527133393110723	1.7726716398728477	0.5826140591561338	0.0	0.0	0.0	0.0	0.0	1.740655105973025	2
0.3333333333333333	0.5	1.7945339544019394	1.782318465741898	1.809891133412139	1.8994040775965972	0.2349126001488181	0.25313315858170143	0.7485166693131108	0.836430694224347	0.9300276122533564	1.0102155405326478	1.1308686757178836	1.2186437275585074	2.1580350398452057	0.33809727785226423	0.2604068290520952	0.0	0.2617105957675357	0.2814448205385491	0.2418792450126211	1.7803754870704924	1
0.5	0.06896551724137931	0.01486027522115951	0.11173424152941179	0.13886248101426346	0.18874294496681887	0.2349126001488181	0.25313315858170143	-0.32581042324332826	-0.31475184678102797	-0.28672430338220806	-0.2588094166378664	-0.23445835230401216	-0.2174117107205586	0.3853633999723582	0.08687892550525146	0.06353926628871123	0.07957079944786567	0.05795932218461522	0.06119788539617288	0.051975912184107416	1.8027839761980662	2
0.16666666666666666	0.15517241379310345	0.9046971148115494	1.782318465741898	1.809891133412139	1.8994040775965972	1.9998457342496303	1.9922823072021165	-0.13531899840811143	-0.11892127270270984	-0.05566242101361461	0.009047492499349477	0.07374685503834381	0.11482397911480263	0.46243607996682984	0.024149805560876016	0.1478242766252394	0.09655271881611109	0.11489733472721078	0.11781411092311356	0.0	1.8027839761980662	2
0.3333333333333333	0.05172413793103448	0.9046971148115494	1.782318465741898	1.809891133412139	1.8994040775965972	1.9998457342496303	1.9922823072021165	-0.3535007358717597	-0.3468844714701594	-0.28174949375807146	-0.23839993882349983	-0.21583906023914146	-0.17241061657526555	0.23121803998341492	0.0	0.1475638697961873	0.0681548603407843	0.0	0.1636307096154355	0.056250987212237466	1.8027839761980662	1
0.3333333333333333	0.25862068965517243	-1.7648134039596202	-1.5588499826830744	-1.5321661713836123	-0.6665876213480703	-0.647553966901588	-1.4860159900387135	-0.69765370430222	-0.6930653808341771	-0.6779750556479998	-0.6633927285589117	-0.6607611895277917	-0.6527133393110723	2.774616479800979	0.0	0.0062931650354256345	0.042256013411286264	0.008872627515045722	0.0	0.0	1.8027839761980662	1
0.3333333333333333	0.13793103448275862	-0.8749765643692303	-0.7235578705768313	-0.6966518451846744	-0.6665876213480703	-0.647553966901588	-1.4860159900387135	-0.690333901209172	-0.690971912937946	-0.6722936788598554	-0.6603616179924217	-0.6630474806912343	-0.6527133393110723	1.8497443198673194	0.0	0.033852887776772374	0.044300659221509796	0.0	0.0	0.0	1.7733862353120708	2
0.16666666666666666	0.13793103448275862	0.01486027522115951	0.11173424152941179	0.13886248101426346	0.18874294496681887	0.2349126001488181	0.25313315858170143	0.17944611493263546	0.23500125284133042	0.29316546193562676	0.4042265895859	0.4989641151629348	0.5738015564907131	2.312180399834149	0.12074902780438007	0.0868022763506984	0.14198929237663396	0.13404689051507926	0.1963568515385226	0.11250197442447493	1.7803754870704924	2
0.3333333333333333	0.06896551724137931	-1.7648134039596202	-1.5588499826830744	-1.5321661713836123	-1.5219181876629593	-1.530020533951994	-0.6164414157285061	-0.686558566775281	-0.6766829407871604	-0.6592005567186495	-0.6639367740452049	-0.6677516481210515	0.2731337983692141	1.0019448399281312	0.07244941668262804	0.05642147962795396	0.054751071140430055	0.1083864857593355	3.9630703346020018	0.28125493606118734	1.8027839761980662	1
0.3333333333333333	0.25862068965517243	0.01486027522115951	0.11173424152941179	0.13886248101426346	0.18874294496681887	0.2349126001488181	0.25313315858170143	-0.3785700429399717	-0.27049396843788676	0.09496616256241679	0.13640076876218662	0.2115822503595597	0.2834269590822979	0.6165814399557731	0.6037451390219004	1.0576423361950846	0.14198929237663396	0.15957963156557053	0.327261419230871	0.15187766547304116	1.8027839761980662	2
0.16666666666666666	0.3620689655172414	0.01486027522115951	0.11173424152941179	0.13886248101426346	0.18874294496681887	0.2349126001488181	1.9922823072021165	1.522582451317996	1.6792973995592804	1.8033446269670044	2.0307516078779804	2.364511911980632	2.3800245770208925	1.5414535998894328	0.4829961112175203	0.3472091054027936	0.36917216017924825	0.8617300104540809	0.0	0.39375691048566225	1.7733862353120708	2
0.3333333333333333	0.034482758620689655	0.01486027522115951	0.11173424152941179	1.809891133412139	0.18874294496681887	0.2349126001488181	0.25313315858170143	-0.4605138126309747	-0.409702558477202	-0.3981888784389497	-0.3649449189352729	-0.326436339253444	-0.30215817420984736	0.3853633999723582	0.1811235417065701	0.0	0.04026816331801339	0.06383185262622822	0.04908921288463065	0.056250987212237466	1.8027839761980662	1
0.5	0.4482758620689655	0.01486027522115951	0.11173424152941179	0.13886248101426346	0.18874294496681887	0.2349126001488181	0.25313315858170143	0.26583065570235204	0.29145463543902606	0.2791927357739214	0.31672853123321965	0.4056373809084505	0.462088019420327	0.5395087599613014	0.1509362847554751	0.10199267471207063	0.13063014898650324	0.15064317219789858	0.1636307096154355	0.12937727058814616	1.7803754870704924	1
0.3333333333333333	0.0	0.01486027522115951	-0.7235578705768313	-0.6966518451846744	-1.5219181876629593	-1.530020533951994	-1.4860159900387135	-0.4240234398832576	-0.6672974605543928	-0.6779173766958358	-0.672486060258382	-0.6630474806912343	-0.6527133393110723	0.15414535998894327	0.10173105592519022	0.0	0.0	0.0	0.0	0.0	1.8027839761980662	2
0.3333333333333333	0.1724137931034483	0.01486027522115951	0.11173424152941179	1.809891133412139	1.8994040775965972	0.2349126001488181	0.25313315858170143	1.1246649180538135	1.3313602251816459	1.3934635731522722	1.1709421213403783	0.9037527880573408	0.9113265540334501	1.0790175199226029	0.824112114764894	0.20398534942414126	0.0064747117323745084	0.22341148419179876	0.2290829934616097	0.19125335652160738	1.740655105973025	2
0.5	0.25862068965517243	0.9046971148115494	1.782318465741898	1.809891133412139	1.8994040775965972	0.2349126001488181	0.25313315858170143	0.0823195254679266	0.16774332787986473	0.21534213572848132	0.26565043214867395	-0.5811357541160965	-0.6164438007462093	0.46243607996682984	0.322158406182086	0.11067290234714046	0.0009087314712104573	0.0	0.0	0.0	1.7803754870704924	1
0.16666666666666666	0.3103448275862069	-0.8749765643692303	-0.7235578705768313	-1.5321661713836123	-0.6665876213480703	-0.647553966901588	-1.4860159900387135	-0.6094358176743188	-0.690971912937946	-0.6779173766958358	0.04798560516118361	-0.6630474806912343	-0.6527133393110723	2.928761839789922	0.0	0.0	2.6324814806627934	0.0	0.0	1.350023693093699	1.740655105973025	1
0.3333333333333333	0.10344827586206896	1.7945339544019394	1.782318465741898	1.809891133412139	1.8994040775965972	3.764778868350442	2.861856881512324	-0.3485574922245066	-0.3165643122750804	-0.280855469999531	-0.23409420740340878	-0.18526197194532998	-0.15059851907722985	0.23121803998341492	0.10867412502394207	0.06944182108055873	0.07951400373091501	0.10213096420196514	0.10472365415387871	0.09000157953957995	1.7803754870704924	1
0.16666666666666666	0.12068965517241378	0.9046971148115494	-1.5588499826830744	-1.5321661713836123	-1.5219181876629593	-1.530020533951994	-1.4860159900387135	-0.6956302336883718	-0.690971912937946	-0.6779173766958358	-0.672486060258382	-0.6630474806912343	-0.6527133393110723	1.3102355599060178	0.0	0.0	0.0	0.0	0.0	0.0	1.8027839761980662	2
0.16666666666666666	0.05172413793103448	0.01486027522115951	0.11173424152941179	0.13886248101426346	-0.6665876213480703	-0.647553966901588	0.25313315858170143	-0.12013617863440554	-0.2345959115595611	-0.3782463807282804	-0.49167642892806085	0.4059005511143144	0.3949389987162125	0.6165814399557731	0.12123202391559759	0.0434011381753492	0.6606477795700024	4.148368270325945	0.09621485725387607	0.2827737127159177	1.8027839761980662	2
0.5	0.15517241379310345	0.01486027522115951	0.11173424152941179	0.13886248101426346	0.18874294496681887	0.2349126001488181	0.25313315858170143	3.896887560724163	2.9073200474404137	2.519500916772059	2.1958616408895586	2.2282226416188666	2.2596298587291948	3.005834519784394	0.5275525024773365	0.2840604493576605	0.3749085275912643	0.36384155996950085	0.39925893146166264	0.28125493606118734	1.8027839761980662	2
0.3333333333333333	0.20689655172413793	0.9046971148115494	1.782318465741898	0.13886248101426346	0.18874294496681887	-1.530020533951994	-1.4860159900387135	-0.5918492777754376	-0.6449858698214059	-0.6178447480171314	-0.672486060258382	-0.6630474806912343	-0.6527133393110723	0.3853633999723582	0.0	0.0434011381753492	0.0	0.0	0.0	0.0	1.7803754870704924	1
0.16666666666666666	0.25862068965517243	0.01486027522115951	0.11173424152941179	0.13886248101426346	0.18874294496681887	0.2349126001488181	0.25313315858170143	1.4334275212514673	1.5281181071871537	1.4282728207831874	1.3221090457461018	0.9267308366568323	1.0045023269484616	1.2331628799115462	0.31062687402676775	0.2251217037155363	0.28477372479057705	0.19149555787868464	0.21278537478391232	0.1746030643067851	1.7733862353120708	2
0.16666666666666666	0.13793103448275862	-1.7648134039596202	-1.5588499826830744	-1.5321661713836123	-1.5219181876629593	-1.530020533951994	-1.4860159900387135	-0.6956302336883718	-0.690971912937946	-0.6779173766958358	-0.672486060258382	-0.6630474806912343	-0.6527133393110723	1.5414535998894328	0.0	0.0	0.0	0.0	0.0	0.0	1.7733862353120708	1
0.16666666666666666	0.10344827586206896	0.01486027522115951	0.11173424152941179	0.13886248101426346	0.18874294496681887	0.2349126001488181	0.25313315858170143	0.8117059898918706	-0.28103155851958705	-0.2422682510018802	-0.1871042215444369	-0.13927297847061404	-0.10677282664468701	0.9248721599336597	0.08881090995012154	0.0653621140920759	0.08632948976499344	0.0726406482886477	0.07723369493848556	0.0756575778004594	1.8027839761980662	2
0.5	0.5517241379310345	0.01486027522115951	0.11173424152941179	1.809891133412139	0.18874294496681887	0.2349126001488181	1.9922823072021165	-0.5263377191096441	-0.47554142130766536	-0.46447641421331465	-0.4311941150090203	-0.35925037429709866	-0.33646311276911367	0.23121803998341492	0.18631574990215846	0.0	0.07247133482903396	0.20573006101433353	0.05268908849617023	0.0	1.7803754870704924	1
0.3333333333333333	0.1896551724137931	0.01486027522115951	0.11173424152941179	0.13886248101426346	0.18874294496681887	0.2349126001488181	0.25313315858170143	1.7654532463385293	1.3206259334184205	1.4171696224916361	1.6415880994541563	1.8421519496165304	1.96287450916585	3.622415959740167	0.4226215973153303	0.2604068290520952	0.3407743017039215	0.38299111575736927	0.3927137030770452	0.45000789769789973	1.740655105973025	2
0.16666666666666666	0.27586206896551724	0.9046971148115494	1.782318465741898	1.809891133412139	0.18874294496681887	0.2349126001488181	1.9922823072021165	-0.4127653382800356	-0.372188737786349	-0.3600630910586101	-0.30926574945236285	-0.2521236523726262	-0.22558914835069208	0.23121803998341492	0.1509362847554751	0.0	0.11359143390130716	0.12766370525245643	0.0654522838461742	0.0	1.740655105973025	1
0.16666666666666666	0.06896551724137931	-0.8749765643692303	0.11173424152941179	-0.6966518451846744	-0.6665876213480703	0.2349126001488181	0.25313315858170143	-0.6129667059937853	-0.6637989806472682	-0.5138784367416971	-0.6383044595624247	-0.4844864960125805	-0.6527133393110723	1.2331628799115462	0.060374513902190036	0.49590140479154	0.12489378157448723	0.6383185262622821	0.0	0.5550284908231471	1.8027839761980662	2
0.3333333333333333	0.3275862068965517	0.01486027522115951	0.11173424152941179	0.13886248101426346	0.18874294496681887	0.2349126001488181	0.25313315858170143	0.2922308360602091	0.33828368576210216	0.27841406991970874	0.35764075180246013	0.36333277031582906	0.3801289371355601	1.7726716398728477	0.3018725695109502	0.17460277887942985	0.2839785847532679	0.31915926313114107	0.3447371790177995	0.16875296163671238	1.8027839761980662	2
0.5	0.4482758620689655	0.01486027522115951	0.11173424152941179	0.13886248101426346	0.18874294496681887	0.2349126001488181	0.25313315858170143	0.33488668302730235	0.251411793128565	0.14736749060332222	0.14039561704725304	0.14368433724667434	-0.0012721271988376953	1.0790175199226029	0.15310976725595393	0.21774351022572694	0.5686387181099436	0.6391483403464231	0.19701137437698435	0.33834968808160837	1.8571428571428572	2
0.3333333333333333	0.1896551724137931	0.01486027522115951	0.11173424152941179	0.13886248101426346	0.18874294496681887	0.2349126001488181	0.25313315858170143	-0.13522393603027963	0.020933622861616343	0.02781344250559329	-0.23979891293111064	0.0005690896703140511	-0.0034214331878666166	0.3853633999723582	1.6303533734147397	0.07000603587683826	0.08428484395476991	0.23458205840138868	0.04568569412462959	0.056250987212237466	1.740655105973025	1
0.3333333333333333	0.10344827586206896	0.01486027522115951	0.11173424152941179	0.13886248101426346	-1.5219181876629593	-1.530020533951994	-1.4860159900387135	0.33174962455885326	-0.06328279707133234	-0.6805561887573344	-0.6758746864301505	-0.6666331747461299	-0.6563738760736372	1.2331628799115462	0.06158200418023384	0.0	0.0	0.0	0.0	0.0	1.7803754870704924	1
0.3333333333333333	0.017241379310344827	-0.8749765643692303	4.288194802060627	3.480919785810015	2.7547346439114864	1.9998457342496303	4.601006030132739	-0.5576539824353738	-0.5524377286638597	-0.539992582333904	-0.528469447958225	-0.46647578504877	-0.4480423182151854	0.07707267999447164	0.0	0.0	0.0	0.19149555787868464	0.0654522838461742	0.0	1.7733862353120708	2
0.3333333333333333	0.48275862068965514	0.01486027522115951	0.11173424152941179	0.13886248101426346	0.18874294496681887	0.2349126001488181	0.25313315858170143	0.0023313246923204653	0.03686645906514718	0.08471372881528312	0.17575857365630398	0.24765301670078002	0.29806910613255744	0.847799479939188	0.11199472328856253	0.08337358643484581	0.14556742254452512	0.14681326104032488	0.15054025284620065	0.09585168220965264	1.740655105973025	2
0.3333333333333333	0.22413793103448276	-0.8749765643692303	-0.7235578705768313	-0.6966518451846744	-0.6665876213480703	-0.647553966901588	-0.6164414157285061	-0.6468089125019025	-0.633745773734259	-0.5155078671403274	-0.6303613954625455	-0.6240489458097781	-0.6137907511660017	2.3892530798286207	0.24590539512362003	0.4913442852831283	0.1539163929362712	0.1513453225767871	0.1517183939554318	0.24480429634765744	1.7803754870704924	2
0.3333333333333333	0.4482758620689655	0.01486027522115951	0.11173424152941179	-0.6966518451846744	-0.6665876213480703	-1.530020533951994	-0.6164414157285061	0.04134764062242512	0.04665939278107397	-0.6362731732334983	-0.672486060258382	-0.6630474806912343	-0.6476759033992857	0.6936541199502447	0.14640819621281084	0.12534248705040849	0.0	0.0	0.01963568515385226	0.0	1.740655105973025	1
0.16666666666666666	0.0	0.9046971148115494	1.782318465741898	0.13886248101426346	0.18874294496681887	0.2349126001488181	0.25313315858170143	-0.24340492200285663	-0.2565421991697156	-0.21808635030716408	-0.20184008214460408	-0.2317773058317737	-0.1495070746296761	0.23121803998341492	0.0	0.10095104739586225	0.6478119475391547	0.03344789077614359	0.4113021516893587	0.033638090352918	1.8027839761980662	1
0.16666666666666666	0.10344827586206896	0.01486027522115951	0.11173424152941179	0.13886248101426346	0.18874294496681887	0.2349126001488181	0.25313315858170143	1.2331446714995762	1.3257261270179634	1.367508044678516	1.3714306551177584	0.8890317046668291	0.7890511930013516	1.0790175199226029	0.4226215973153303	0.2318054789945401	0.22718286780261432	0.22341148419179876	0.1963568515385226	0.7312628337590871	1.8027839761980662	2
0.3333333333333333	0.12068965517241378	1.7945339544019394	1.782318465741898	1.809891133412139	0.18874294496681887	0.2349126001488181	0.25313315858170143	-0.4644521111411488	-0.4320000990900798	-0.42055389214050287	-0.3755460338396126	-0.34676623765643005	-0.3360937008022493	0.15414535998894327	0.12074902780438007	0.0	0.08939645848032873	0.04468229683835975	0.04503117128616785	0.03864442821480714	1.7803754870704924	1
0.5	0.39655172413793105	-0.8749765643692303	-0.7235578705768313	-0.6966518451846744	-0.6665876213480703	-0.647553966901588	-0.6164414157285061	-0.6845350961614329	-0.6750812270947419	-0.6661364507163587	-0.6428433533337842	-0.630776234197174	-0.6213972793927993	0.6165814399557731	0.06828357522337693	0.0434011381753492	0.10830943222489638	0.12766370525245643	0.1309045676923484	0.039375691048566225	1.7803754870704924	2
0.3333333333333333	0.3103448275862069	0.01486027522115951	0.11173424152941179	0.13886248101426346	0.18874294496681887	0.2349126001488181	0.25313315858170143	1.0129937847808408	1.076589397246351	1.1105627325263714	1.1922842485598188	0.810508294492189	0.8782977659051697	1.0019448399281312	0.43264376662309384	0.32555193745329436	0.37604444193027736	0.22347531604442497	0.22914844574545587	0.20317856581060173	1.7803754870704924	2
0.16666666666666666	0.08620689655172414	0.01486027522115951	0.11173424152941179	0.13886248101426346	-0.6665876213480703	0.2349126001488181	0.25313315858170143	-0.5095795799318685	-0.42865617050415356	-0.3698829326645145	-0.6496516939908235	-0.541824704615177	-0.44191343785584514	1.0019448399281312	0.6042281351331179	0.26891345213446366	0.08348970391746076	0.4149708739231096	0.3785760097662716	0.3391934528897919	1.8027839761980662	2
0.3333333333333333	0.3275862068965517	0.9046971148115494	1.782318465741898	0.13886248101426346	0.18874294496681887	0.2349126001488181	0.25313315858170143	0.18827333573130167	0.18317035975947393	-0.10380992633243223	-0.13817121609156113	-0.09117862334898692	-0.000701217795501888	1.926816999861791	0.0	0.0868022763506984	0.10626478641467285	0.08074729357217869	0.3038949538977868	0.1807906729001312	1.740655105973025	1
0.3333333333333333	0.46551724137931033	0.01486027522115951	0.11173424152941179	0.13886248101426346	0.18874294496681887	0.2349126001488181	0.25313315858170143	-0.09286685653637207	-0.04976658152653811	-0.002857340307561868	-0.4093701189302917	-0.3791032767019563	-0.35671360513449557	0.3853633999723582	0.12026603169316255	0.09418046984050776	0.07281210913073789	0.03944808492300904	0.04208581851309001	0.056250987212237466	1.7733862353120708	2
0.3333333333333333	0.48275862068965514	0.01486027522115951	0.11173424152941179	0.13886248101426346	0.18874294496681887	0.2349126001488181	0.25313315858170143	-0.5201450842108875	-0.4914742575111962	-0.4549738068443117	-0.41605410633332107	-0.38469564357656416	-0.3563609846206705	0.23121803998341492	0.09056177085328505	0.0651017072630238	0.07383443203584965	0.04468229683835975	0.0654522838461742	0.056250987212237466	1.740655105973025	2
0.16666666666666666	0.034482758620689655	0.9046971148115494	1.782318465741898	1.809891133412139	1.8994040775965972	0.2349126001488181	0.25313315858170143	-0.5542996385318806	-0.5491219003181512	-0.5059475808191606	-0.4946609070242972	-0.4558667361248817	-0.4254746053303817	0.15414535998894327	0.0	0.0868022763506984	0.0	0.09574777893934232	0.08508796900002646	0.0	1.8027839761980662	1
0.16666666666666666	0.08620689655172414	0.01486027522115951	0.11173424152941179	-0.6966518451846744	-0.6665876213480703	-0.647553966901588	-0.6164414157285061	-0.6311236201596572	-0.6219998733231904	-0.6232521497824972	-0.5484126010700546	-0.5668258741722472	-0.4629027541549557	1.695598959878376	0.12147352197120635	0.1645337148227488	0.4823660240619009	0.37341633786343503	0.7398726165971532	0.11627079056769483	1.8027839761980662	2
0.3333333333333333	0.05172413793103448	0.9046971148115494	1.782318465741898	1.809891133412139	1.8994040775965972	1.9998457342496303	1.9922823072021165	-0.5341192537521606	-0.5096410628120475	-0.4918739164911683	-0.47976960485661774	-0.4443365914804697	-0.4355326857009155	0.15414535998894327	0.09056177085328505	0.0217005690876746	0.0	0.07021503788885104	0.0	0.08437648081835619	1.7733862353120708	2
0.16666666666666666	0.3275862068965517	-0.8749765643692303	-0.7235578705768313	-0.6966518451846744	-0.6665876213480703	-0.647553966901588	-0.6164414157285061	-0.6733177355772817	-0.591778064968874	-0.6685445469692017	-0.5983404325550092	-0.621680413957003	-0.024629038376487927	1.8497443198673194	0.4829961112175203	0.217005690876746	0.2839785847532679	0.0	2.618091353846968	1.2751536291142112	1.7733862353120708	2
0.5	0.3103448275862069	0.9046971148115494	-1.5588499826830744	-1.5321661713836123	-0.6665876213480703	0.2349126001488181	0.25313315858170143	-0.6956302336883718	-0.690971912937946	-0.6779173766958358	-0.6589160114145572	-0.6486882563337855	-0.6527133393110723	0.6936541199502447	0.0	0.0	0.04958266089792058	0.0	0.0	0.0	1.7803754870704924	2
0.5	0.7068965517241379	0.01486027522115951	0.11173424152941179	0.13886248101426346	0.18874294496681887	0.2349126001488181	0.25313315858170143	-0.44353838801815504	-0.41492920315772536	-0.379068305796616	-0.3340275911570741	-0.2993133599115962	-0.2731089604518784	0.23121803998341492	0.10263667363372307	0.07378193489809365	0.09655271881611109	0.06383185262622822	0.0654522838461742	0.11250197442447493	1.7803754870704924	1
0.3333333333333333	0.034482758620689655	0.01486027522115951	0.11173424152941179	0.13886248101426346	0.18874294496681887	0.2349126001488181	0.25313315858170143	-0.03816524826402207	0.04788175323055121	0.11131814550088315	0.19204884993159427	0.2716508498479941	0.3218625950892292	0.46243607996682984	0.3018725695109502	0.1302034145260476	0.10723031360283396	0.12766370525245643	0.1309045676923484	0.16875296163671238	1.8027839761980662	1
0.3333333333333333	0.3103448275862069	-1.7648134039596202	-1.5588499826830744	-1.5321661713836123	-1.5219181876629593	-1.530020533951994	-1.4860159900387135	-0.6956302336883718	-0.690971912937946	-0.6779173766958358	-0.672486060258382	-0.6630474806912343	-0.6527133393110723	1.7726716398728477	0.0	0.0	0.0	0.0	0.0	0.0	1.7803754870704924	1
0.5	0.13793103448275862	-0.8749765643692303	0.11173424152941179	0.13886248101426346	0.18874294496681887	0.2349126001488181	0.25313315858170143	0.3381188038735832	0.29406795777928774	0.161109500956372	0.20162405049035267	0.21247044980435034	0.11161681158429854	0.6165814399557731	0.14827980614377873	0.08910253667399191	0.1029138391145843	0.11611013992710913	0.1103525505646497	0.06885120834777865	1.7708333333333333	2
0.3333333333333333	0.034482758620689655	0.9046971148115494	-1.5588499826830744	-1.5321661713836123	-1.5219181876629593	-1.530020533951994	-1.4860159900387135	-0.6956302336883718	-0.690971912937946	-0.6779173766958358	-0.672486060258382	-0.6630474806912343	-0.6527133393110723	0.6165814399557731	0.0	0.0	0.0	0.0	0.0	0.0	1.8027839761980662	1
0.3333333333333333	0.22413793103448276	-0.8749765643692303	-0.7235578705768313	-0.6966518451846744	0.18874294496681887	0.2349126001488181	0.25313315858170143	-0.34729452063331284	-0.6718637495897962	-0.21947064515909775	-0.16041490440257294	-0.16929083007696474	-0.13793776348560638	1.6185262798839044	0.08210933890697845	1.3798523860088772	0.1103540780351199	0.05227828730088091	0.04994009257463092	0.12825225084390143	1.7803754870704924	2
0.5	0.46551724137931033	0.01486027522115951	0.11173424152941179	1.809891133412139	1.8994040775965972	2.8823123013000362	1.9922823072021165	-0.41292830235631867	-0.3557360471387876	-0.3264795211611779	-0.27181987583864686	-0.25039659789664437	-0.24070145608605167	0.23121803998341492	0.20527334726744614	0.05208136581041904	0.11927100559637252	0.0	0.0	0.12375217186692242	1.740655105973025	2
0.3333333333333333	0.05172413793103448	1.7945339544019394	1.782318465741898	0.13886248101426346	0.18874294496681887	0.2349126001488181	0.25313315858170143	-0.42550369690949547	-0.4676452538064446	-0.4307630666735136	-0.385587559100908	-0.31136984496773595	-0.3351197965259706	0.15414535998894327	0.0	0.0651017072630238	0.09087314712104573	0.10506722942277164	0.044376648447706106	0.056250987212237466	1.7803754870704924	1
0.3333333333333333	0.12068965517241378	0.01486027522115951	0.11173424152941179	0.13886248101426346	0.18874294496681887	0.2349126001488181	0.25313315858170143	-0.04279614409839926	0.004761934616233638	0.03585965633245769	-0.3678205879342507	-0.3340847233613635	-0.6527133393110723	0.3853633999723582	0.15202302600571452	0.0651017072630238	0.02839785847532679	0.025532741050491286	0.0	0.0	1.8027839761980662	2
0.5	0.46551724137931033	0.01486027522115951	0.11173424152941179	0.13886248101426346	0.18874294496681887	0.2349126001488181	0.25313315858170143	0.6339936647051844	0.5000989190566917	0.3351989983250707	0.2343755887651968	0.3029516562079313	0.23369067517992556	2.0038896798562624	0.17991605142852632	0.10147186105396644	0.10853661509269899	0.3200529090679083	0.3275232283662557	0.11289573133496059	1.7803754870704924	2
0.5	0.034482758620689655	0.01486027522115951	0.11173424152941179	0.13886248101426346	-0.6665876213480703	-0.647553966901588	-0.6164414157285061	-0.5874628280554851	-0.5728947035424671	-0.5302592591562454	-0.6698435536106727	-0.6666660710218629	-0.6461646726257498	0.3853633999723582	0.09056177085328505	0.0868022763506984	0.009655271881611109	0.0	0.0654522838461742	0.18613451668529377	1.7733862353120708	2
0.5	0.3275862068965517	1.7945339544019394	0.11173424152941179	0.13886248101426346	0.18874294496681887	0.2349126001488181	0.25313315858170143	-0.03311336189924694	0.008190163922813465	0.04106518176524989	0.08389260725652765	-0.5364297153949671	-0.5273987252788627	0.3853633999723582	0.12618273405557717	0.10633278852960554	0.08576153259548691	0.026107227724127338	0.027162697796162292	0.022837900808168412	1.740655105973025	1
0.3333333333333333	0.3103448275862069	0.01486027522115951	0.11173424152941179	0.13886248101426346	0.18874294496681887	0.2349126001488181	0.25313315858170143	-0.30576584186051087	-0.2935642656567559	-0.2928815315257047	-0.35981534720736663	-0.35997409236322436	-0.3502488957143695	0.23121803998341492	0.09140701404791572	0.05546665458809628	0.03810992607388855	0.05553371178481855	0.05753255750078712	0.0	1.7733862353120708	2
0.16666666666666666	0.08620689655172414	-1.7648134039596202	-1.5588499826830744	-1.5321661713836123	-1.5219181876629593	-1.530020533951994	-1.4860159900387135	-0.6459940921204872	-0.6909859630580549	-0.6779317964338768	-0.6725016044151333	-0.6630639288291008	-0.6468531222003606	0.3853633999723582	0.0	0.0	0.0	0.0	0.02290829934616097	0.01974409651149535	1.8027839761980662	2
0.5	0.3793103448275862	2.684370793992329	1.782318465741898	1.809891133412139	1.8994040775965972	1.9998457342496303	1.9922823072021165	-0.43644945069984153	-0.4311711420036527	-0.38117358755059844	-0.3623801330713198	-0.3073564993283115	-0.2979267280439467	1.0019448399281312	0.0	0.10416273162083808	0.0	0.12766370525245643	0.0	0.10125177698202743	1.7803754870704924	1
0.3333333333333333	0.27586206896551724	0.01486027522115951	0.11173424152941179	0.13886248101426346	0.18874294496681887	0.2349126001488181	0.25313315858170143	2.204872297696133	2.080245677107922	2.114291858082603	1.8342268340721646	1.7854716665285935	1.9500626304968727	2.1580350398452057	0.5433706251197103	0.434011381753492	0.45436573560522864	0.3510751894442552	0.5563444126924807	0.30938042966730606	1.8027839761980662	2
0.3333333333333333	0.08620689655172414	0.01486027522115951	0.11173424152941179	0.13886248101426346	0.18874294496681887	0.2349126001488181	1.9922823072021165	0.19155977793634354	0.216441044177429	0.23917796271021405	0.2685571894611542	-0.22075705346122304	-0.334968673448617	0.5395087599613014	0.1811235417065701	0.1736045527013968	0.11359143390130716	0.2572423660836997	0.0	0.056250987212237466	1.7733862353120708	2
0.16666666666666666	0.29310344827586204	-0.8749765643692303	-0.7235578705768313	-0.6966518451846744	-0.6665876213480703	-0.647553966901588	-0.6164414157285061	-0.691338846346251	-0.6787061580828468	-0.6578451013427978	-0.672486060258382	-0.6515995767361549	-0.6410264879957276	1.2331628799115462	0.052706950636611904	0.060414384340086086	0.0	0.04442696942785484	0.045554789556937245	0.03915068709971727	1.7803754870704924	1
0.3333333333333333	0.24137931034482757	-0.8749765643692303	0.11173424152941179	-0.6966518451846744	-0.6665876213480703	-0.647553966901588	-0.6164414157285061	-0.628190266786562	-0.6471355381980728	-0.641161464429389	-0.6305790136570627	-0.64350709290584	-0.6077626195248971	0.15414535998894327	0.07244941668262804	0.11062950120896511	0.15312125289896206	0.07583224091995912	0.17521576385620832	0.1823094495548616	1.740655105973025	2
0.3333333333333333	0.1896551724137931	0.01486027522115951	0.11173424152941179	0.13886248101426346	0.18874294496681887	0.2349126001488181	0.25313315858170143	-0.44575198338766675	-0.4282487170209945	-0.28975244837081293	-0.20925464491494136	0.002000077664698989	0.2091751537425644	1.2331628799115462	0.6037451390219004	0.4347926022406483	0.8531284643157674	0.9574777893934232	1.309045676923484	1.1250197442447494	1.7803754870704924	2
0.3333333333333333	0.1896551724137931	-0.8749765643692303	-0.7235578705768313	-0.6966518451846744	-0.6665876213480703	-0.647553966901588	-0.6164414157285061	-0.6256914842835549	-0.5478011890279114	-0.5309802460582942	-0.5140911029633362	-0.48879590813360174	-0.4647666054423167	1.5414535998894328	0.6152162966633165	0.44225759800680836	0.57874835572716	0.6762346467222617	0.7326074130902278	0.5731975596926998	1.7803754870704924	2
0.5	0.06896551724137931	1.7945339544019394	0.11173424152941179	0.13886248101426346	0.18874294496681887	0.2349126001488181	-1.4860159900387135	-0.6318976995220018	-0.6155087178328631	-0.5866836941105831	-0.5783661911296771	-0.6630474806912343	-0.6527133393110723	0.07707267999447164	0.07848686807284705	0.06944182108055873	0.022718286780261433	0.0	0.0	0.0	1.7733862353120708	1
0.5	0.08620689655172414	0.9046971148115494	1.782318465741898	0.13886248101426346	0.18874294496681887	0.2349126001488181	0.25313315858170143	-0.2771656464728323	-0.2757768135988458	-0.33135339261902763	-0.34364942418608624	-0.3601879181554888	-0.6527133393110723	0.23121803998341492	0.0	0.0651017072630238	0.06531507449325162	0.05744866736360539	0.0	0.0	1.740655105973025	1
0.3333333333333333	0.15517241379310345	1.7945339544019394	1.782318465741898	1.809891133412139	0.18874294496681887	0.2349126001488181	1.9922823072021165	0.2846394261733562	0.4589461172576249	0.45753605586470797	0.5582380946770986	0.6786929176301097	0.66449219435591	0.6165814399557731	0.6577803289643605	0.0	0.16470757915689538	0.4056514234396803	0.0	0.17437806035793615	1.7733862353120708	1
0.5	0.3448275862068966	4.464044473173109	3.4529026899543838	2.645405459611077	1.8994040775965972	0.2349126001488181	0.25313315858170143	0.038930340157559605	0.05305219743063881	0.06970278151462748	0.10949383342580543	-0.2073189248242978	-0.1745095482051766	0.3853633999723582	0.0	0.0	0.0	0.0	0.06375052446617367	1.7494057023005851	1.740655105973025	1
0.3333333333333333	0.5172413793103449	0.9046971148115494	1.782318465741898	2.645405459611077	1.8994040775965972	1.9998457342496303	0.25313315858170143	-0.4716904321960551	-0.42531224191822736	-0.4137333560471214	-0.3675407931127286	-0.3504012761249251	-0.328621504199766	0.23121803998341492	0.1811235417065701	0.0	0.1079118622062418	0.0	0.04908921288463065	0.042188240409178096	1.7803754870704924	1
0.3333333333333333	0.10344827586206896	0.01486027522115951	0.11173424152941179	0.13886248101426346	0.18874294496681887	0.2349126001488181	0.25313315858170143	0.03078213634340618	0.07549023924460596	0.13391387501109195	0.2109039120708377	0.29025369377499827	0.3435235695099113	1.3873082399004895	0.11785105113707496	0.11401478998664236	0.11716956406919833	0.13225959864154485	0.1507366096977392	0.14062746803059367	1.8027839761980662	2
0.16666666666666666	0.08620689655172414	-0.8749765643692303	-0.7235578705768313	-0.6966518451846744	-0.6665876213480703	-0.647553966901588	-0.6164414157285061	-0.5986394476205655	-0.07265422718399113	-0.36479276513605013	-0.5937704504701473	-0.5125963636264179	-0.55082280226867	2.774616479800979	2.670606247949474	0.9471430384006456	0.28903340356187607	0.5867423893402898	0.39912802689397026	0.9278600340658569	1.8027839761980662	2
0.5	0.3103448275862069	0.01486027522115951	0.11173424152941179	0.13886248101426346	0.18874294496681887	0.2349126001488181	0.25313315858170143	-0.10995092386671375	-0.06696392853987297	-0.01897860743737262	0.05611519914207752	0.11310724895286285	0.16220945959167463	0.3853633999723582	0.12074902780438007	0.0868022763506984	0.11359143390130716	0.12766370525245643	0.1309045676923484	0.11250197442447493	1.740655105973025	1
0.16666666666666666	0.08620689655172414	0.01486027522115951	0.11173424152941179	0.13886248101426346	0.18874294496681887	1.9998457342496303	1.9922823072021165	0.27636899930199044	0.3593448158053938	0.4316093668670338	0.6163421526132008	0.7142044472838693	0.6989650474455691	1.5414535998894328	0.3018725695109502	0.1736045527013968	0.45436573560522864	0.1851123726160618	0.0	0.32063062710975354	1.8027839761980662	1
0.5	0.3103448275862069	0.01486027522115951	0.11173424152941179	0.13886248101426346	0.18874294496681887	0.2349126001488181	-0.6164414157285061	1.9228629636882832	2.236581363560027	0.5910772498621832	-0.18693323582017335	-0.40020623758466756	-0.6438306606532888	1.695598959878376	1.2074902780438008	0.21713589429127206	0.17305654954864147	0.31915926313114107	0.0654522838461742	4.556329964191234	1.740655105973025	2
0.16666666666666666	0.08620689655172414	-0.8749765643692303	-0.7235578705768313	-0.6966518451846744	-0.6665876213480703	-0.647553966901588	0.25313315858170143	-0.5458390869048513	-0.6160707226372204	-0.3753191739059623	-0.5647339656588475	-0.048791772067033064	-0.16915307468564358	0.15414535998894327	0.3218565336125751	0.910772884609703	0.3937079099019306	2.415716462639607	0.1309045676923484	0.6300110567770596	1.8027839761980662	2
0.16666666666666666	0.15517241379310345	1.7945339544019394	1.782318465741898	1.809891133412139	1.8994040775965972	1.9998457342496303	1.9922823072021165	-0.4599841793830547	-0.3911704500535184	-0.38513901551186674	-0.3369654367830568	-0.3222749603732212	-0.26964992112578495	1.1560901999170745	0.3018725695109502	0.0	0.11359143390130716	0.0	0.1963568515385226	0.0	1.7733862353120708	1
0.3333333333333333	0.24137931034482757	-0.8749765643692303	0.11173424152941179	0.13886248101426346	0.18874294496681887	0.2349126001488181	0.25313315858170143	0.14210018078443223	0.1398116891033045	1.0738789189501292	-0.32527623090613095	-0.2788518764056782	-0.42542423097126386	2.4663257598230923	0.21131079865766514	0.14322375597865236	0.3407743017039215	0.31915926313114107	0.1309045676923484	0.16875296163671238	1.8027839761980662	2
0.16666666666666666	0.10344827586206896	0.9046971148115494	1.782318465741898	0.13886248101426346	0.18874294496681887	1.9998457342496303	1.9922823072021165	-0.3992529002882312	-0.3932920181899674	-0.3345113152500013	-0.26184052720435647	-0.23771508360157786	-0.15325156865743744	0.3853633999723582	0.0	0.1302034145260476	0.17038715085196074	0.0	0.2945352773077839	0.0	1.8027839761980662	1
0.16666666666666666	0.08620689655172414	-0.8749765643692303	-0.7235578705768313	-0.6966518451846744	0.18874294496681887	-0.647553966901588	0.25313315858170143	-0.1788711477947615	-0.690971912937946	-0.4097102491336892	-0.38647357603572813	-0.6379311741690987	-0.6270727905200788	1.1560901999170745	0.0	0.8072611700614951	0.0	0.09747123896025048	0.0	0.0	1.8027839761980662	2
0.16666666666666666	0.10344827586206896	0.9046971148115494	-1.5588499826830744	-1.5321661713836123	-1.5219181876629593	-1.530020533951994	-1.4860159900387135	-0.6956302336883718	-0.690971912937946	-0.6779173766958358	-0.672486060258382	-0.6630474806912343	-0.6527133393110723	2.774616479800979	0.0	0.0	0.0	0.0	0.0	0.0	1.8027839761980662	1
0.16666666666666666	0.05172413793103448	-0.8749765643692303	-0.7235578705768313	-0.6966518451846744	-0.6665876213480703	-0.647553966901588	-0.6164414157285061	-0.687142521381962	-0.6811087286214745	-0.6733607394748876	-0.667574106724993	-0.6578498691254223	-0.6474072401506571	0.15414535998894327	0.042805530356652736	0.013714759663410347	0.01794744655640653	0.020170865429888114	0.020682921695391047	0.01777531195906704	1.740655105973025	1
0.3333333333333333	0.13793103448275862	0.01486027522115951	0.11173424152941179	-1.5321661713836123	-1.5219181876629593	-1.530020533951994	-1.4860159900387135	-0.5044869525480227	-0.690971912937946	-0.6779173766958358	-0.672486060258382	-0.6630474806912343	-0.6527133393110723	1.1560901999170745	0.0	0.0	0.0	0.0	0.0	0.0	1.740655105973025	2
0.5	0.5689655172413793	0.01486027522115951	0.11173424152941179	0.13886248101426346	0.18874294496681887	0.2349126001488181	0.25313315858170143	-0.12082877595860858	-0.07536590036501534	-0.026779685717540434	0.045747246589006314	0.10948865862223428	0.1511942663979014	0.3853633999723582	0.1328239305848181	0.08897233325946587	0.11927100559637252	0.11668462660074518	0.11879589518080617	0.19125335652160738	1.7803754870704924	2
0.3333333333333333	0.20689655172413793	2.684370793992329	1.782318465741898	1.809891133412139	-1.5219181876629593	-1.530020533951994	-1.4860159900387135	-0.6616793844627326	-0.6558466126656117	-0.6779173766958358	-0.672486060258382	-0.6630474806912343	-0.6527133393110723	1.926816999861791	0.0	0.0	0.0	0.0	0.0	0.0	1.7803754870704924	1
0.5	0.13793103448275862	0.9046971148115494	2.6176105778481413	1.809891133412139	1.8994040775965972	1.9998457342496303	1.9922823072021165	0.048613122356711926	0.05362825235510509	0.05992619912284601	0.16657197701632637	0.20276604846311913	0.3297209951116162	1.1560901999170745	0.0	0.0	0.22718286780261432	0.0	0.4664784269716835	0.0	1.7733862353120708	1
0.16666666666666666	0.24137931034482757	2.684370793992329	1.782318465741898	0.13886248101426346	0.18874294496681887	0.2349126001488181	0.25313315858170143	-0.16006237732375733	-0.14969103574127468	-0.08946228698166149	-0.15920246017597692	-0.07948399732591001	-0.04422466407333754	0.3853633999723582	0.0	0.1302034145260476	0.11359143390130716	0.19149555787868464	0.0981784257692613	0.11250197442447493	1.7733862353120708	2
0.5	0.27586206896551724	-0.8749765643692303	-0.7235578705768313	1.809891133412139	1.8994040775965972	-0.647553966901588	-0.6164414157285061	-0.6541151352552601	-0.6428221513246302	-0.631673276798427	-0.672486060258382	-0.6424873083581174	-0.5646421681200043	0.3853633999723582	0.1811235417065701	0.0	0.0	0.07978981578278527	0.3432972287731837	0.0	1.740655105973025	1
0.3333333333333333	0.3620689655172414	0.01486027522115951	0.11173424152941179	0.13886248101426346	0.18874294496681887	0.2349126001488181	0.25313315858170143	6.186709376917249	6.152125035998111	6.2286324541000555	5.570591336522357	6.296751783585377	6.437830327042299	3.853633999723582	1.2678647919459909	0.755787420185531	0.681548603407843	1.9149555787868464	1.1781411092311356	0.6187608593346121	1.7803754870704924	1
0.3333333333333333	0.15517241379310345	0.01486027522115951	0.11173424152941179	1.809891133412139	-0.6665876213480703	-0.647553966901588	-1.4860159900387135	0.03264264288097121	0.22106353369326817	-0.3970785586097945	0.28040183690559234	-0.6630474806912343	-0.6527133393110723	0.6165814399557731	1.9923589587722712	0.0024304637378195553	3.571144294706245	0.0	2.6933614802700685	4.556329964191234	1.7733862353120708	2
0.3333333333333333	0.10344827586206896	0.9046971148115494	-1.5588499826830744	-0.6966518451846744	-0.6665876213480703	-1.530020533951994	-1.4860159900387135	-0.6956302336883718	-0.690971912937946	-0.6435695606822319	-0.672486060258382	-0.6630474806912343	-0.6527133393110723	0.9248721599336597	0.0	0.1033815111336818	0.0	0.0	0.0	0.0	1.8027839761980662	1
0.3333333333333333	0.15517241379310345	1.7945339544019394	0.11173424152941179	0.13886248101426346	0.18874294496681887	0.2349126001488181	0.25313315858170143	1.184173966576514	1.2403013967556464	1.3405142950658095	1.4447368983565647	0.16699134860349568	0.17728818442095565	1.0790175199226029	0.3018725695109502	0.26053703246662124	0.27097236557156823	0.13423838607295793	0.1309045676923484	2.450124250003427	1.7733862353120708	1
0.3333333333333333	0.1724137931034483	0.01486027522115951	0.11173424152941179	0.13886248101426346	-0.6665876213480703	-0.647553966901588	0.25313315858170143	-0.11464972139954223	-0.08999207539841533	-0.07492719103635806	-0.6608434868517099	-0.5713984564991323	-0.47517730632667554	1.2331628799115462	0.13886138197503708	0.09982261780330316	0.042539991996039535	0.3556710828333436	0.3647655778747288	0.7758698666183913	1.7803754870704924	1
0.5	0.25862068965517243	-1.7648134039596202	-1.5588499826830744	-1.5321661713836123	-1.5219181876629593	-1.530020533951994	-1.4860159900387135	-0.0012403046462167867	-0.5669093523760613	-0.5687599597256504	-0.6479884692184417	-0.6630474806912343	-0.4294709711537324	3.853633999723582	0.5331069577563381	0.32854661598739343	0.08951004991423005	0.0	0.870188113734886	2.142600102914125	1.8027839761980662	2
0.3333333333333333	0.24137931034482757	1.7945339544019394	1.782318465741898	-1.5321661713836123	-1.5219181876629593	-1.530020533951994	-1.4860159900387135	-0.6486150976807066	-0.6956646530543299	-0.6947884702037773	-0.6967349447903027	-0.6951213495308968	-0.6799154932347196	0.23121803998341492	0.0	0.0	0.0	0.0	0.1060326998308022	0.05062588849101372	1.7733862353120708	1
0.16666666666666666	0.20689655172413793	-0.8749765643692303	-0.7235578705768313	-1.5321661713836123	-1.5219181876629593	-1.530020533951994	-1.4860159900387135	-0.6858931301304585	-0.7044459781224135	-0.6917459054771314	-0.6873929065828127	-0.6788212449052017	-0.6688163427757499	1.1560901999170745	0.0	0.0	0.0	0.0	0.0	0.0	1.8027839761980662	2
0.5	0.10344827586206896	-1.7648134039596202	-1.5588499826830744	-1.5321661713836123	-1.5219181876629593	-1.530020533951994	-1.4860159900387135	-0.6908906951364726	-0.6733109119610163	-0.6620989240648856	-0.6687088301678329	-0.6577347321603569	-0.6501106640899826	1.3873082399004895	0.07607188751675945	0.04791485654558552	0.01380135921900882	0.020617688398271713	0.010145103996157001	0.01175645632735763	1.8571428571428572	1
0.3333333333333333	0.06896551724137931	2.684370793992329	1.782318465741898	1.809891133412139	1.8994040775965972	1.9998457342496303	1.9922823072021165	-0.5721170442054961	-0.5462978261762556	-0.5338930331425713	-0.49049507301496725	-0.47845002941557735	-0.4498893780495071	0.23121803998341492	0.09056177085328505	0.0	0.10745749647063657	0.0	0.06820127976771352	0.039375691048566225	1.8027839761980662	1
0.16666666666666666	0.25862068965517243	0.9046971148115494	1.782318465741898	0.13886248101426346	0.18874294496681887	0.2349126001488181	0.25313315858170143	1.5301467005254685	0.943661210895729	1.0315714075379068	1.1831131960765924	1.344266816397771	1.3931740904488714	1.2331628799115462	0.0	0.24638826142145742	0.23837162404189308	0.287817823491663	0.28877547632932055	0.23782917393334	1.8027839761980662	2
0.16666666666666666	0.13793103448275862	0.01486027522115951	0.11173424152941179	0.13886248101426346	0.18874294496681887	0.2349126001488181	0.25313315858170143	0.735778310683651	0.028253735438370807	-0.034825899544404834	-0.07680288523770039	-0.033823966608523943	-0.12500834464535426	2.1580350398452057	0.18770436372190882	0.059416158162053055	0.17050074228586204	0.19181471714181578	0.09850568718849217	0.11250197442447493	1.8027839761980662	2
0.3333333333333333	0.29310344827586204	0.01486027522115951	0.11173424152941179	0.13886248101426346	0.18874294496681887	0.2349126001488181	0.25313315858170143	0.2917147831519794	0.30527995362621685	0.17606276930486373	-0.048730138144976856	0.013826288790707844	0.04458533105145905	0.6165814399557731	0.18915335205556139	0.0925312265898445	0.09371293296857841	0.12766370525245643	0.09837478262079982	0.08465773575441739	1.7803754870704924	2
0.16666666666666666	0.24137931034482757	0.9046971148115494	-0.7235578705768313	-0.6966518451846744	-1.5219181876629593	-1.530020533951994	-1.4860159900387135	-0.6956302336883718	-0.6458850775083778	-0.6779173766958358	-0.672486060258382	-0.6630474806912343	-0.6527133393110723	1.3102355599060178	0.19374181511212785	0.0	0.0	0.0	0.0	0.0	1.7803754870704924	1
0.5	0.05172413793103448	0.01486027522115951	-0.7235578705768313	-0.6966518451846744	1.8994040775965972	1.9998457342496303	-0.6164414157285061	-0.5475909507248943	-0.4538480358594717	-0.5384352506254786	-0.5519411246525842	-0.5528285088478612	-0.391320789848469	0.3853633999723582	1.3592718059939066	0.1736045527013968	0.00045436573560522867	0.19149555787868464	1.2435933930773098	0.19687845524283112	1.8027839761980662	1
0.5	0.29310344827586204	-0.8749765643692303	-0.7235578705768313	0.13886248101426346	0.18874294496681887	0.2349126001488181	-0.6164414157285061	-0.6804474139146659	-0.5114675784262089	-0.5132872274820172	-0.4168002258573802	-0.548091445142311	-0.6187778127186704	0.15414535998894327	0.7717674112116952	0.0434011381753492	0.3851885523593326	0.042767341259572905	0.13227906565311806	0.0	1.7803754870704924	2
0.16666666666666666	0.10344827586206896	-0.8749765643692303	-0.7235578705768313	1.809891133412139	-0.6665876213480703	-0.647553966901588	-0.6164414157285061	-0.6822128580743991	-0.5094162608903046	-0.5011169685754336	-0.6352888931526858	-0.6563530885795714	-0.6042196229336073	0.6165814399557731	0.7825140746862851	0.0	0.13648010783242057	0.025979564018874884	0.20787645349544925	0.41265724218897404	1.8027839761980662	1
0.16666666666666666	0.034482758620689655	0.9046971148115494	1.782318465741898	0.13886248101426346	0.18874294496681887	0.2349126001488181	1.9922823072021165	-0.5731355696822653	-0.5686375171494602	-0.5550756283247645	-0.5247388503379296	-0.49647718851725425	-0.490222448249878	0.07707267999447164	0.0	0.06037098320191074	0.07383443203584965	0.05744866736360539	0.0	0.028125493606118733	1.7733862353120708	1
0.3333333333333333	0.13793103448275862	1.7945339544019394	0.11173424152941179	0.13886248101426346	0.18874294496681887	0.2349126001488181	0.25313315858170143	0.8442988051484843	0.8284361758823637	0.8985204846338246	1.0570189965106052	0.26316361070888344	0.3257414207413048	0.847799479939188	0.3208301668762379	0.1908782056951858	0.2383148283249424	0.11853575032690579	0.5413558396917068	0.10957692308943857	1.8027839761980662	1
0.16666666666666666	0.3275862068965517	-1.7648134039596202	-1.5588499826830744	-1.5321661713836123	-1.5219181876629593	-1.530020533951994	-1.4860159900387135	-0.6671794220372861	-0.6799987691328688	-0.620454720602548	-0.6578434645987222	-0.6633435471728312	-0.5899300963971728	2.0038896798562624	0.04739399341321918	0.1737781572540982	0.053728748235318285	0.0	0.24590423041007647	0.34419979075168106	1.7803754870704924	2
0.16666666666666666	0.05172413793103448	-0.8749765643692303	-0.7235578705768313	-0.6966518451846744	-0.6665876213480703	-0.647553966901588	-0.6164414157285061	-0.690333901209172	-0.690971912937946	-0.6682273127323003	-0.674164829187515	-0.6164992505290576	-0.6527133393110723	0.3853633999723582	0.0	0.029165564853834664	0.0	0.1875379830158585	0.0	0.0	1.7733862353120708	1
0.3333333333333333	0.06896551724137931	1.7945339544019394	1.782318465741898	3.480919785810015	2.7547346439114864	1.9998457342496303	1.9922823072021165	-0.43840501961523837	-0.3453108580179588	-0.33298282301765786	-0.3109445183814958	-0.2951190847556403	-0.2596590065674083	0.23121803998341492	0.3622470834131402	0.0	0.0	0.0	0.11781411092311356	0.0	1.7733862353120708	1
0.3333333333333333	0.22413793103448276	-1.7648134039596202	-1.5588499826830744	-1.5321661713836123	-1.5219181876629593	-1.530020533951994	-1.4860159900387135	-0.5532403720360407	-0.6871221800280982	-0.5433379615594104	-0.25814101789756344	-0.6585406909158151	-0.6254440195752679	1.3873082399004895	0.01654261680920007	0.4050628225905341	1.5139466310366219	0.01748992761958653	0.1062945089661869	0.015412770496153066	1.7803754870704924	1
0.3333333333333333	0.13793103448275862	1.7945339544019394	1.782318465741898	0.13886248101426346	0.18874294496681887	0.2349126001488181	0.25313315858170143	0.17177322300764097	0.18421006864753503	0.23952403642319745	0.3289773267531898	0.37076732863148415	0.4206467133193631	2.2351077198396774	0.0	0.1302034145260476	0.1366504949832725	0.1551752337343608	0.15924540659774183	0.136914902874586	1.7803754870704924	1
0.3333333333333333	0.48275862068965514	-1.7648134039596202	-1.5588499826830744	-1.5321661713836123	-1.5219181876629593	-1.530020533951994	-1.4860159900387135	-0.5127709597590786	-0.5804396180409644	-0.568327367584421	-0.49862466699586117	-0.6047552800923812	-0.6449221051008425	2.3892530798286207	0.4754492969797465	0.3298486501326539	0.6352600940930603	0.2262200857073528	0.03036985970462483	0.0	1.7803754870704924	2
0.3333333333333333	0.1896551724137931	0.01486027522115951	0.11173424152941179	0.13886248101426346	1.8994040775965972	0.2349126001488181	0.25313315858170143	-0.4424791215223151	-0.3624801047910758	-0.20141713313179627	-0.16969476598305797	-0.06109497919117023	0.12172526631395018	0.7707267999447164	0.3018725695109502	0.434011381753492	0.0	0.31915926313114107	0.654522838461742	0.0	1.7803754870704924	2
0.3333333333333333	0.10344827586206896	0.9046971148115494	1.782318465741898	1.809891133412139	1.8994040775965972	1.9998457342496303	1.9922823072021165	0.03195004555676817	0.04143274810055063	0.13906172149172025	0.21881588785721437	0.2551369194300346	0.3255567147578726	0.6165814399557731	0.0	0.2604068290520952	0.12495057729143788	0.0	0.2290829934616097	0.19687845524283112	1.7733862353120708	1
0.3333333333333333	0.034482758620689655	-0.8749765643692303	4.288194802060627	3.480919785810015	2.7547346439114864	1.9998457342496303	1.9922823072021165	-0.6385249052908465	-0.6347292821418844	-0.6231223721401284	-0.6165737284242034	-0.6072060526344888	-0.5824075254355716	0.07707267999447164	0.0	0.0	0.0	0.0	0.0654522838461742	0.0	1.8027839761980662	1
0.3333333333333333	0.3275862068965517	-0.8749765643692303	-0.7235578705768313	-0.6966518451846744	-0.6665876213480703	-0.647553966901588	-0.6164414157285061	-0.684277069707318	-0.6792260125268774	-0.6722936788598554	-0.6664238391254018	-0.6566327069233019	-0.6461646726257498	0.15414535998894327	0.050473093622230875	0.016926443888386187	0.022150329610754898	0.024894422524229003	0.025526390700007937	1.7156551099732427	1.740655105973025	1
0.16666666666666666	0.5689655172413793	-1.7648134039596202	-1.5588499826830744	-1.5321661713836123	-1.5219181876629593	-1.530020533951994	-1.4860159900387135	-0.6616793844627326	-0.690971912937946	-0.6779173766958358	-0.672486060258382	-0.6630474806912343	-0.6527133393110723	3.4682705997512238	0.0	0.0	0.0	0.0	0.0	0.0	1.7803754870704924	2
0.5	0.3275862068965517	2.684370793992329	1.782318465741898	1.809891133412139	1.8994040775965972	1.9998457342496303	1.9922823072021165	-0.691556131781295	-0.6867568769052659	-0.6735914552835431	-0.6678228132330126	-0.6581130393312863	-0.6476759033992857	0.15414535998894327	0.0	0.0	0.0	0.0	0.0	0.0	1.740655105973025	1
0.5	0.22413793103448276	0.01486027522115951	0.11173424152941179	0.13886248101426346	0.18874294496681887	0.2349126001488181	0.25313315858170143	-0.5759466999981482	-0.5720516963359311	-0.5413047784956327	-0.5214590332634198	-0.4992240275409587	-0.4816420157468016	0.07707267999447164	0.1296844558619042	0.05025851800705437	0.022718286780261433	0.025532741050491286	0.02618091353846968	0.016875296163671238	1.7733862353120708	2
0.3333333333333333	0.1724137931034483	-0.8749765643692303	-0.7235578705768313	-0.6966518451846744	-0.6665876213480703	-0.647553966901588	-0.6164414157285061	-0.6811264308991787	-0.690971912937946	-0.6764754028917384	-0.672486060258382	-0.6457769359314162	-0.6552320572669655	0.6165814399557731	0.0	0.0043401138175349204	0.0	0.06702344525753963	0.0	0.0	1.8027839761980662	1
0.16666666666666666	0.13793103448275862	-1.7648134039596202	-1.5588499826830744	-1.5321661713836123	-1.5219181876629593	-1.530020533951994	-1.4860159900387135	-0.6942721997193463	-0.690971912937946	-0.6779173766958358	-0.672486060258382	-0.6630474806912343	-0.6527133393110723	1.3873082399004895	0.0	0.0	0.0	0.0	0.0	0.0	1.8027839761980662	2
0.3333333333333333	0.034482758620689655	1.7945339544019394	2.6176105778481413	1.809891133412139	1.8994040775965972	0.2349126001488181	0.25313315858170143	0.1824066289851112	0.1946212076482549	0.2512905426646336	0.3039356902269564	0.38096517410871017	0.4406117509830771	0.5395087599613014	0.0	0.1302034145260476	0.0	0.14681326104032488	0.17416852731466956	0.11447075897690324	1.8027839761980662	2
0.16666666666666666	0.25862068965517243	-0.8749765643692303	1.782318465741898	0.13886248101426346	0.18874294496681887	0.2349126001488181	0.25313315858170143	-0.5887801210054399	-0.59644270484504	-0.4853417751586064	-0.41016287092460446	-0.32679819828650686	-0.24802252961118143	2.4663257598230923	0.0	0.3472091054027936	0.2839785847532679	0.31915926313114107	0.327261419230871	0.6697242537488992	1.7803754870704924	2
0.3333333333333333	0.12068965517241378	-1.7648134039596202	-1.5588499826830744	-1.5321661713836123	-1.5219181876629593	-1.530020533951994	-1.4860159900387135	-0.6764547940457307	-0.6741960695278791	-0.6720918025272817	-0.6281696693606219	-0.6143774407442799	-0.6410768623548454	1.6185262798839044	0.0720871695992149	0.017534059822841078	0.16192458902631335	0.1888784519210093	0.051183685967708226	0.14945887302291494	1.7803754870704924	1
0.3333333333333333	0.06896551724137931	1.7945339544019394	1.782318465741898	1.809891133412139	1.8994040775965972	1.9998457342496303	1.9922823072021165	-0.3712230791675434	-0.3120963740804395	-0.2793558172432695	-0.2543948761205167	-0.20333847546060638	-0.1549307139613663	0.23121803998341492	0.22942315282832215	0.060761593445488885	0.0	0.09574777893934232	0.15054025284620065	0.06266359975443253	1.7803754870704924	1
0.16666666666666666	0.22413793103448276	0.9046971148115494	-1.5588499826830744	-1.5321661713836123	-0.6665876213480703	1.9998457342496303	1.9922823072021165	-0.6956302336883718	-0.690971912937946	-0.6779173766958358	-0.6670922378657048	-0.659807197531535	-0.6037326707954679	1.5414535998894328	0.0	0.0	0.019708113781876792	0.0	0.17803021206159383	0.0	1.8027839761980662	1
0.5	0.12068965517241378	1.7945339544019394	1.782318465741898	1.809891133412139	1.8994040775965972	1.9998457342496303	0.25313315858170143	1.3770826918765964	1.5114125143776314	1.5262549407716166	1.8425740462475757	1.2184385617190954	0.8532113350644728	1.2331628799115462	0.48903356260773934	0.0	0.7965599302329165	0.0	0.34689710438472326	0.028125493606118733	1.7733862353120708	1
0.3333333333333333	0.08620689655172414	-0.8749765643692303	1.782318465741898	1.809891133412139	-1.5219181876629593	-1.530020533951994	-1.4860159900387135	-0.6850375687299723	-0.6800128192529777	-0.6779173766958358	-0.672486060258382	-0.6630474806912343	-0.6527133393110723	0.6165814399557731	0.0	0.0	0.0	0.0	0.0	0.0	1.8027839761980662	1
0.3333333333333333	0.10344827586206896	0.01486027522115951	0.11173424152941179	0.13886248101426346	0.18874294496681887	0.2349126001488181	0.25313315858170143	0.6970471818870416	0.7639180243421401	0.8374384742922518	0.9932879538305571	1.080257755502683	1.171123915457321	0.847799479939188	0.33205982646204524	0.2604068290520952	0.3407743017039215	0.25532741050491287	0.327261419230871	0.22500394884894986	1.7733862353120708	2
0.5	0.0	3.574207633582719	2.6176105778481413	1.809891133412139	0.18874294496681887	0.2349126001488181	0.25313315858170143	-0.2586284827956333	-0.2498402918777542	-0.24016296924789776	-0.20992304365524428	-0.17358379406011956	-0.2659054270980236	0.23121803998341492	0.0	0.0	0.0	0.0	0.0654522838461742	0.0	1.7803754870704924	1
0.16666666666666666	0.034482758620689655	0.01486027522115951	0.11173424152941179	0.13886248101426346	0.18874294496681887	0.2349126001488181	0.25313315858170143	-0.5014042154383346	-0.4697106214624579	-0.43298370633182387	-0.382494271907413	-0.3488715993033412	-0.3110912272267488	0.15414535998894327	0.12074902780438007	0.0651017072630238	0.11359143390130716	0.06383185262622822	0.0981784257692613	0.16875296163671238	1.8027839761980662	2
0.16666666666666666	0.3793103448275862	-0.8749765643692303	-0.7235578705768313	-0.6966518451846744	-0.6665876213480703	-0.647553966901588	-0.6164414157285061	-0.6531101901181812	-0.6322986113630388	-0.6412768223337167	-0.5846926629274283	-0.5952482564055479	-0.6527133393110723	0.9248721599336597	0.30947975826262614	0.11097671031436791	0.32186132795935385	0.2645191972830897	0.0	0.19479716871597835	1.740655105973025	2
0.5	0.05172413793103448	-0.8749765643692303	1.782318465741898	-0.6966518451846744	-0.6665876213480703	0.2349126001488181	0.25313315858170143	-0.6209926867507264	-0.6811649291019103	-0.6721494814794456	-0.27938988017649646	-0.26113723192346466	-0.6157553511715984	0.30829071997788654	0.0	0.017360455270139682	1.4363068859650785	0.0	0.0	0.07475756200506359	1.8027839761980662	2
0.3333333333333333	0.12068965517241378	-0.8749765643692303	0.11173424152941179	0.13886248101426346	0.18874294496681887	-0.647553966901588	-0.6164414157285061	-0.3239634970454535	-0.3674959976699651	-0.28241280170795635	-0.22605787836302227	-0.6502179331553694	-0.6527133393110723	0.23121803998341492	0.1811235417065701	0.217005690876746	0.11359143390130716	0.04978884504845801	0.0	0.0	1.7733862353120708	1
0.3333333333333333	0.3448275862068966	0.01486027522115951	0.11173424152941179	0.13886248101426346	1.8994040775965972	1.9998457342496303	0.25313315858170143	-0.5578984285497984	-0.5382611574739454	-0.4769062284046356	-0.44313202739396584	-0.4291056158160967	-0.3951828240475054	0.15414535998894327	0.07244941668262804	0.1410536990698849	0.0761062607138758	0.0	0.0981784257692613	0.28125493606118734	1.7733862353120708	1
0.3333333333333333	0.43103448275862066	0.01486027522115951	0.11173424152941179	0.13886248101426346	0.18874294496681887	0.2349126001488181	0.25313315858170143	-0.01965524526620353	0.017224391152857843	0.030077341378026465	-0.37520406239108556	-0.35869113760963783	-0.33036781531585196	0.3853633999723582	0.12413000058290272	0.05642147962795396	0.03799633463998724	0.04283117311219913	0.0654522838461742	0.03847567525317042	1.6946564885496183	1
0.5	0.25862068965517243	0.01486027522115951	0.11173424152941179	0.13886248101426346	1.8994040775965972	1.9998457342496303	1.9922823072021165	-0.3497525621172491	-0.31635356047344637	-0.2668250648856617	-0.24687150425292081	-0.18516328311813102	-0.18167949865295277	1.5414535998894328	0.12074902780438007	0.1302034145260476	0.0	0.15957963156557053	0.0	0.08437648081835619	1.740655105973025	1
0.16666666666666666	0.48275862068965514	-0.8749765643692303	-0.7235578705768313	-0.6966518451846744	-0.6665876213480703	-0.647553966901588	-1.4860159900387135	-0.12334113880130589	-0.6696859809729114	-0.6564608064908641	-0.3874994903813094	-0.6649225684080146	-0.6546275649575511	4.23899739969594	0.09189001015913324	0.06488470157214705	1.0465178805327429	0.0	0.0	1.2752098801014233	1.740655105973025	1
0.16666666666666666	0.24137931034482757	-0.8749765643692303	-0.7235578705768313	-0.6966518451846744	-0.6665876213480703	-0.647553966901588	-0.6164414157285061	-0.48108802726171207	-0.45731841552637836	-0.4517149460470512	-0.07014998614817343	-0.4031340061249034	-0.388583783003065	2.774616479800979	1.009039250847302	0.6842623444725555	2.211852400926253	1.0137136515571303	1.034735155324168	1.720942702771193	1.7733862353120708	2
0.3333333333333333	0.22413793103448276	-0.8749765643692303	-0.7235578705768313	0.13886248101426346	0.18874294496681887	-0.647553966901588	-0.6164414157285061	-0.6871289410422717	-0.6639816322086843	-0.37885200972600136	-0.3417996695326897	-0.6484415342657881	-0.6466684162169285	1.8497443198673194	0.11597944120610706	0.8246216253316349	0.149031961278515	0.056682685132090654	0.023562822184622714	0.020250355396405486	1.7803754870704924	2
0.3333333333333333	0.12068965517241378	0.9046971148115494	1.782318465741898	1.809891133412139	0.18874294496681887	0.2349126001488181	0.25313315858170143	-0.3752021186967883	-0.35508974161377665	-0.36017844896293794	-0.3302814493800274	-0.3149555390226315	-0.21939310217919464	2.4663257598230923	0.12074902780438007	0.0	0.11398900391996174	0.06383185262622822	0.327261419230871	0.11250197442447493	1.8027839761980662	1
0.16666666666666666	0.46551724137931033	0.01486027522115951	0.11173424152941179	0.13886248101426346	0.18874294496681887	0.2349126001488181	0.25313315858170143	2.058231789720752	2.147658153390586	2.2481070271028565	2.470495802370311	2.6101648510167132	2.668317034252436	2.774616479800979	0.6037451390219004	0.434011381753492	0.5679571695065359	0.4787388946967116	0.5236182707693936	0.45000789769789973	1.7803754870704924	2
0.5	0.3620689655172414	0.01486027522115951	0.11173424152941179	1.809891133412139	1.8994040775965972	1.9998457342496303	0.25313315858170143	-0.33526233966774627	-0.31944458689741184	-0.41135409927036043	-0.3759501819151446	-0.35897075595336825	-0.3432636512500255	0.46243607996682984	0.3018725695109502	0.0	0.17038715085196074	0.00012766370525245642	0.0654522838461742	0.056250987212237466	1.7803754870704924	2
0.3333333333333333	0.05172413793103448	-0.8749765643692303	-0.7235578705768313	-0.6966518451846744	-0.6665876213480703	-0.647553966901588	0.25313315858170143	-0.693457379337931	-0.6876420344721287	-0.6716303709099705	-0.47837063074900693	-0.6477178161996624	-0.6473904486976179	1.7726716398728477	0.01430875979481904	0.025433066970754634	0.7105712147696269	0.07972598393015905	0.0	0.0	1.8027839761980662	1
0.16666666666666666	0.08620689655172414	0.01486027522115951	0.11173424152941179	0.13886248101426346	0.18874294496681887	0.2349126001488181	0.25313315858170143	-0.014956447733375055	-0.06234143902403378	-0.05507121175393462	-0.029253309735684175	-0.11621268918179009	-0.09946854457259653	1.926816999861791	0.12237913967973921	0.08767029911420539	0.08576153259548691	0.06383185262622822	0.0654522838461742	0.39375691048566225	1.8027839761980662	2
0.16666666666666666	0.22413793103448276	-0.8749765643692303	0.11173424152941179	0.13886248101426346	0.18874294496681887	0.2349126001488181	0.25313315858170143	2.272624612410819	2.385695288276141	2.47680407243273	3.001795080127393	3.048474828883033	-0.39692913516359135	3.853633999723582	1.1457875248357625	0.8149865726567073	2.066057795513925	0.6798092304693305	0.9970346398287716	0.0	1.8027839761980662	2
0.3333333333333333	0.5862068965517241	0.01486027522115951	0.11173424152941179	0.13886248101426346	0.18874294496681887	1.9998457342496303	0.25313315858170143	0.0066906137328925485	0.9022414568145924	0.9326664243148549	1.1162266895760447	1.176035262299275	1.2232110027851937	0.847799479939188	3.9646735789290153	0.18519265659421505	0.5370035037684296	0.0	0.26122006483008126	0.45400171778996856	1.7733862353120708	1
0.16666666666666666	0.5344827586206896	2.684370793992329	1.782318465741898	1.809891133412139	6.176056909171042	6.41217856950166	6.340155178753154	-0.6630374184317581	-0.6572516246765051	-0.6433100053974944	-0.6351800840554271	-0.6235719498116499	-0.61241385201678	2.6975437998065073	0.0	0.0	0.0	0.0	0.0	0.0	1.7803754870704924	1
0.5	0.08620689655172414	0.01486027522115951	0.11173424152941179	0.13886248101426346	0.18874294496681887	0.2349126001488181	0.25313315858170143	-0.008030474491344643	0.006672750951048623	0.039406911890537695	0.11039539451737683	-0.08478029771892093	-0.32030973494531817	0.3853633999723582	0.10915712113515959	0.09044797195742774	0.09672310596696304	0.06223605631057251	0.04470390986693698	0.036956898598440015	1.7733862353120708	2
0.3333333333333333	0.3275862068965517	1.7945339544019394	1.782318465741898	1.809891133412139	1.8994040775965972	1.9998457342496303	1.9922823072021165	0.10436041678521163	0.05798378958887455	0.04456917810920697	0.01078843805548737	0.05081815085245182	-0.025199947779823734	0.9248721599336597	0.060374513902190036	0.1302034145260476	0.0	0.31915926313114107	0.0	1.7437806035793615	1.7733862353120708	1
0.3333333333333333	0.034482758620689655	1.7945339544019394	1.782318465741898	-1.5321661713836123	-1.5219181876629593	-1.530020533951994	-0.6164414157285061	-0.6367187201120426	-0.690971912937946	-0.6779173766958358	-0.672486060258382	-0.6630474806912343	-0.651470771786165	0.3853633999723582	0.0	0.0	0.0	0.0	0.004843469004616891	0.02193788501277261	1.8027839761980662	1
0.5	0.5344827586206896	2.684370793992329	1.782318465741898	1.809891133412139	1.8994040775965972	1.9998457342496303	1.9922823072021165	-0.335832713934737	-0.31618495903213917	-0.2581443825849944	-0.23219782027975858	-0.1886831846215606	-0.5611999202469503	0.23121803998341492	0.054337062511971033	0.17247612310883773	0.0	0.03829911157573693	0.0	0.0	1.8027839761980662	1
0.3333333333333333	0.034482758620689655	1.7945339544019394	1.782318465741898	1.809891133412139	1.8994040775965972	1.9998457342496303	1.9922823072021165	-0.23532461988715447	-0.22636254117572596	-0.16307504968084208	-0.1102072780960962	-0.057821799755738014	-0.026593638382084672	0.30829071997788654	0.0	0.13888364216111745	0.08519357542598037	0.09574777893934232	0.09163319738464389	0.08437648081835619	1.7803754870704924	1
0.5	0.6551724137931034	0.01486027522115951	0.11173424152941179	0.13886248101426346	0.18874294496681887	0.2349126001488181	-1.4860159900387135	0.23660576468892175	0.2754515486349506	0.042103402904200136	0.12648359675490112	-0.6630474806912343	-0.6527133393110723	0.9248721599336597	0.12944295780629544	0.08389440009295	0.1363097206815686	0.0	0.0	0.0	1.740655105973025	2
0.3333333333333333	0.39655172413793105	0.01486027522115951	0.11173424152941179	0.13886248101426346	0.18874294496681887	0.2349126001488181	0.25313315858170143	0.11010490047418979	0.08163014173220999	0.0992776642366685	0.18182079478928415	0.25893643927719456	0.2752327299991252	0.46243607996682984	0.12074902780438007	0.0868022763506984	0.11143319665718232	0.1260040770841745	0.14131148082389008	0.11812707314569867	1.740655105973025	2
0.3333333333333333	0.08620689655172414	0.01486027522115951	0.11173424152941179	-1.5321661713836123	-1.5219181876629593	-1.530020533951994	-0.6164414157285061	-0.5650688479062534	-0.690971912937946	-0.6779173766958358	-0.672486060258382	-0.6630474806912343	-0.37216174193064094	0.7707267999447164	0.0	0.0	0.0	0.0	1.0935767585018785	0.11250197442447493	1.8027839761980662	2
0.3333333333333333	0.3793103448275862	1.7945339544019394	0.11173424152941179	0.13886248101426346	1.8994040775965972	0.2349126001488181	0.25313315858170143	-0.5384649624530424	-0.5171438269502181	-0.46239997193541416	-0.4485103056298918	-0.3890379519733184	-0.35236461879731984	0.15414535998894327	0.07848686807284705	0.12095897209469822	0.0	0.15957963156557053	0.0981784257692613	0.0	1.740655105973025	1
0.16666666666666666	0.12068965517241378	-0.8749765643692303	-0.7235578705768313	-0.6966518451846744	-0.6665876213480703	0.2349126001488181	0.25313315858170143	-0.6849289260124503	-0.6806310245377708	-0.6673044494976778	-0.65655329958837	-0.2141942464524921	-0.1801682678794168	2.312180399834149	0.060374513902190036	0.031943237697057016	0.05821560987441992	1.7234600209081619	0.1309045676923484	0.06187608593346121	1.8027839761980662	2
0.5	0.3103448275862069	1.7945339544019394	1.782318465741898	1.809891133412139	1.8994040775965972	1.9998457342496303	0.25313315858170143	-0.557667562775064	-0.5126899388756861	-0.5022417081426298	-0.45519429303292125	-0.4390073948117258	-0.40404871125224967	1.3873082399004895	0.16361493267493502	0.0	0.11359143390130716	0.0	0.1309045676923484	0.11250197442447493	1.7803754870704924	1
0.3333333333333333	0.1896551724137931	-0.8749765643692303	0.11173424152941179	0.13886248101426346	0.18874294496681887	1.9998457342496303	0.25313315858170143	1.5317491806089187	1.490098482172379	1.5033131375484245	1.6510234026021537	1.7226068836028552	1.1522839051472393	1.6185262798839044	0.5626904695684112	0.21240517023015898	0.18748266165410746	0.00019149555787868465	0.32686870552779396	6.5746153853663145	1.7803754870704924	2
0.5	0.05172413793103448	0.9046971148115494	1.782318465741898	1.809891133412139	0.18874294496681887	0.2349126001488181	0.25313315858170143	0.015354870455275692	0.048780960917522966	0.05829676872421577	0.09718286127883033	0.030883007758261645	-0.3179253486137392	0.3853633999723582	0.13348805023774218	0.0	0.12347388865072088	0.12766370525245643	0.4236726333362856	0.0	1.7733862353120708	1
0.3333333333333333	0.1724137931034483	-0.8749765643692303	1.782318465741898	1.809891133412139	-0.6665876213480703	-0.647553966901588	-0.6164414157285061	-0.6452879144565938	-0.6439461609333449	-0.6779173766958358	-0.6621491960188133	-0.6162360803231937	-0.5421248295943186	1.5414535998894328	0.0	0.7182888368020293	0.03776915177218463	0.1816654525742455	0.4310687414109033	0.21414750831698803	1.8027839761980662	1
0.3333333333333333	0.12068965517241378	0.01486027522115951	0.11173424152941179	1.809891133412139	1.8994040775965972	0.2349126001488181	0.25313315858170143	0.07438860708881727	0.11580003383713679	0.1092128637469007	0.09805333405689927	0.1598199604937045	-0.36458879660992183	0.3853633999723582	0.3018725695109502	0.0868022763506984	0.0	0.11547182140084684	2.296197021891483	0.11250197442447493	1.7803754870704924	2
0.3333333333333333	0.22413793103448276	0.9046971148115494	1.782318465741898	2.645405459611077	1.8994040775965972	0.2349126001488181	0.25313315858170143	0.031243867892874873	0.13301143097058057	0.14625717077416708	0.1821938545513137	0.28168421394655513	0.3414078464269609	0.847799479939188	0.39847179175445424	0.0	0.0	0.25532741050491287	0.2290829934616097	0.12375217186692242	1.740655105973025	1
[truncated: 3,000 more rows]
