# Supplementary material for: Layer wise Scaled Gaussian Priors for Markov Chain Monte Carlo Sampled deep Bayesian neural networks
Source: Front Artif Intell. 2025 Apr 25;8:1444891. doi: 10.3389/frai.2025.1444891 (PMC12061901; doi:10.3389/frai.2025.1444891)
Supplement: Supplementary file 1 [file Data_Sheet_1.zip › Codes and Data/Data/Tabular/creditdefault2005/train.csv]

EDUCATION	AGE	PAY_0	PAY_2	PAY_3	PAY_4	PAY_5	PAY_6	BILL_AMT1	BILL_AMT2	BILL_AMT3	BILL_AMT4	BILL_AMT5	BILL_AMT6	LIMIT_BAL	PAY_AMT1	PAY_AMT2	PAY_AMT3	PAY_AMT4	PAY_AMT5	PAY_AMT6	group_weight	label
0.3333333333333333	0.39655172413793105	0.9046971148115494	1.782318465741898	1.809891133412139	1.8994040775965972	0.2349126001488181	0.25313315858170143	-0.1704649175264932	-0.1743208962922355	-0.20060962780150163	-0.23426519312767233	-0.2900695064306268	-0.4067689266446144	0.3853633999723582	0.13886138197503708	0.07378193489809365	0.0	0.033001067807759986	0.03292249877462562	0.03290682751915892	1.740655105973025	2
0.3333333333333333	0.5862068965517241	0.01486027522115951	0.11173424152941179	0.13886248101426346	0.18874294496681887	0.2349126001488181	0.25313315858170143	0.7715625057674748	0.8575761249882922	0.5407812035752603	0.452770991119995	0.3451904742490867	0.3915974995613941	1.0790175199226029	0.2535729583891982	0.12247801193083545	0.13267479479672675	0.1651968345966786	0.14726763865389195	0.14012120914568352	1.7803754870704924	2
0.3333333333333333	0.4482758620689655	0.9046971148115494	1.782318465741898	1.809891133412139	1.8994040775965972	0.2349126001488181	0.25313315858170143	-0.5794232669588537	-0.5747633695169553	-0.5174689515139	-0.5068319817605113	-0.47919019561956955	-0.4539025353258971	0.15414535998894327	0.0	0.1302034145260476	0.0	0.06383185262622822	0.0654522838461742	0.10687687570325119	1.7733862353120708	1
0.3333333333333333	0.10344827586206896	0.01486027522115951	0.11173424152941179	0.13886248101426346	0.18874294496681887	0.2349126001488181	0.25313315858170143	-0.44405444092638474	-0.49087010234651207	-0.30914699603592516	-0.3313229078823599	-0.33920009423784303	-0.46757077809987785	0.6936541199502447	0.6100844629816303	0.7280974940296582	1.1182508710414183	0.0	0.327261419230871	0.8437648081835619	1.8027839761980662	2
0.5	0.4482758620689655	-1.7648134039596202	-1.5588499826830744	-1.5321661713836123	-1.5219181876629593	-1.530020533951994	-1.4860159900387135	-0.6079012392893199	-0.6400683277832792	-0.5290335814227625	-0.5364591445283579	-0.46698567732263135	-0.5021443799077728	1.6185262798839044	0.21873686386763452	0.4497225937729684	0.4970193190351695	0.7608756833046403	0.586910629248644	0.41715732116595305	1.740655105973025	1
0.3333333333333333	0.017241379310344827	0.01486027522115951	0.11173424152941179	0.13886248101426346	0.18874294496681887	0.2349126001488181	-1.4860159900387135	-0.3228906502099233	-0.28881532505993635	-0.2640708949198354	-0.21704226744730817	-0.6630474806912343	-0.6527133393110723	0.23121803998341492	0.11610019023391144	0.0434011381753492	0.03407743017039215	0.0	0.0	0.0	1.8027839761980662	1
0.16666666666666666	0.5344827586206896	0.01486027522115951	0.11173424152941179	0.13886248101426346	1.8994040775965972	0.2349126001488181	0.25313315858170143	-0.48183494594467613	-0.45515469702960254	-0.4039711933933809	-0.3865512968194843	-0.3488880474412077	-0.3071116528564375	0.23121803998341492	0.07848686807284705	0.108502845438373	0.0	0.06383185262622822	0.11781411092311356	0.0	1.740655105973025	2
0.3333333333333333	0.1896551724137931	0.9046971148115494	-1.5588499826830744	-1.5321661713836123	-1.5219181876629593	-1.530020533951994	-1.4860159900387135	-0.6956302336883718	-0.690971912937946	-0.6779173766958358	-0.672486060258382	-0.6630474806912343	-0.6527133393110723	1.8497443198673194	0.0	0.0	0.0	0.0	0.0	0.0	1.7803754870704924	2
0.16666666666666666	0.3275862068965517	1.7945339544019394	1.782318465741898	0.13886248101426346	0.18874294496681887	0.2349126001488181	1.9922823072021165	-0.22902334227087584	-0.219997836766379	-0.17776876274459621	-0.12223845542154915	-0.06078246457170686	-0.03322626233260361	1.0790175199226029	0.0	0.0868022763506984	0.08990761993288462	0.11489733472721078	0.0654522838461742	0.16875296163671238	1.7803754870704924	1
0.5	0.15517241379310345	-1.7648134039596202	-1.5588499826830744	-1.5321661713836123	-1.5219181876629593	-1.530020533951994	-1.4860159900387135	-0.696227768634743	-0.6915901182227391	-0.5493654120605381	-0.6730301057446751	-0.5474499677655177	-0.6546611478636297	2.3892530798286207	0.0	0.38883079691295347	0.0	0.4508443750990499	0.0	1.3072729428123986	1.7733862353120708	2
0.16666666666666666	0.48275862068965514	0.9046971148115494	1.782318465741898	0.13886248101426346	0.18874294496681887	1.9998457342496303	1.9922823072021165	-0.1764810080092765	-0.16664953071275768	-0.1290877271182625	-0.011159911277251069	0.04991350326979467	0.08787369698674467	0.5395087599613014	0.0	0.07156847685115084	0.29153241510770483	0.11489733472721078	0.10472365415387871	0.10687687570325119	1.7733862353120708	1
0.3333333333333333	0.3275862068965517	-0.8749765643692303	-0.7235578705768313	-0.6966518451846744	-0.6665876213480703	-0.647553966901588	-0.6164414157285061	-0.6511138801837136	-0.6624782693570285	-0.6637716136776388	-0.6589160114145572	-0.6486882563337855	-0.63860851875807	3.391197919756752	0.12286213579095673	0.04261991768819291	0.04963945661487123	0.05578903919532346	0.0550453707146325	0.4192386076928058	1.7803754870704924	2
0.5	0.5172413793103449	0.01486027522115951	0.11173424152941179	0.13886248101426346	0.18874294496681887	0.2349126001488181	0.25313315858170143	-0.254472898850415	-0.26206389637252653	-0.4845919487804756	-0.4604171297013349	-0.4537942707537035	-0.4257768514850889	0.5395087599613014	0.07649450911407478	0.0516907555668409	0.02425177113792908	0.0610870829633004	0.0654522838461742	0.7875700719585368	1.7708333333333333	2
0.3333333333333333	0.13793103448275862	0.01486027522115951	0.11173424152941179	0.13886248101426346	-0.6665876213480703	0.2349126001488181	0.25313315858170143	0.322284127794745	0.40114392312947156	0.45398880030662797	0.4549160847516649	0.592685604726215	0.6750204354115438	2.3892530798286207	0.24149805560876014	0.217005690876746	4.1193365547139535	0.31915926313114107	0.2618091353846968	0.22500394884894986	1.7803754870704924	2
0.16666666666666666	0.13793103448275862	-0.8749765643692303	-0.7235578705768313	-0.6966518451846744	-0.6665876213480703	-0.647553966901588	-0.6164414157285061	-0.6663102802971097	-0.6634898780048717	-0.5972822015707001	-0.5065366427822379	-0.6520107801828172	-0.487720521747024	0.3853633999723582	0.11839442176219467	0.24339358288735832	0.6762098060144816	0.042958836817451586	0.6450322573040468	0.42902627946773514	1.7733862353120708	1
0.3333333333333333	0.39655172413793105	0.01486027522115951	0.11173424152941179	0.13886248101426346	0.18874294496681887	0.2349126001488181	0.25313315858170143	-0.3213560718249244	-0.42399153062798756	-0.554743974349822	-0.5370809107984071	-0.5167741906445072	-0.500414860244726	0.3853633999723582	0.06997406161263825	0.04956409979624879	0.017663467971653263	0.020553856545645486	0.02120653996616044	0.01884408071609955	1.7733862353120708	2
0.3333333333333333	0.39655172413793105	-1.7648134039596202	-1.5588499826830744	-1.5321661713836123	-0.6665876213480703	3.764778868350442	2.861856881512324	-0.6956302336883718	-0.690971912937946	-0.6779173766958358	-0.6631595662076433	-0.6531785979713383	-0.6476759033992857	0.6165814399557731	0.0	0.0	0.03407743017039215	0.0	0.0	0.0	1.7803754870704924	2
0.16666666666666666	0.3275862068965517	-0.8749765643692303	-0.7235578705768313	-1.5321661713836123	-1.5219181876629593	-1.530020533951994	-1.4860159900387135	-0.6869931376453692	-0.5963865043646043	-0.6779173766958358	-0.6150970335328365	-0.6630474806912343	-0.6198524657131848	2.2351077198396774	0.4064412275895433	0.0	0.209689786981813	0.0	0.12809011948696292	0.0	1.7803754870704924	1
0.3333333333333333	0.13793103448275862	2.684370793992329	1.782318465741898	1.809891133412139	1.8994040775965972	-0.647553966901588	1.9922823072021165	-0.6901980978122695	-0.6853518648943725	-0.6721494814794456	-0.6662683975578896	-0.32859104531395467	-0.33283615891262736	2.3892530798286207	0.0	0.0	0.0	1.2979568913017245	0.0	1.2135025471295988	1.7733862353120708	2
0.16666666666666666	0.3620689655172414	1.7945339544019394	1.782318465741898	0.13886248101426346	0.18874294496681887	0.2349126001488181	0.25313315858170143	0.6513221781499506	0.7047670186835291	0.24572452378081697	0.24483680625877538	0.24569568829466729	0.14731544074582578	0.7707267999447164	0.1811235417065701	0.13189605891488623	0.1882778016914166	0.19149555787868464	0.1963568515385226	0.16875296163671238	1.7803754870704924	1
0.3333333333333333	0.15517241379310345	-0.8749765643692303	-0.7235578705768313	-0.6966518451846744	-0.6665876213480703	0.2349126001488181	0.25313315858170143	-0.6875363512329794	-0.6784392058007771	-0.567159368803102	-0.4915209873605485	-0.2842468656258881	-0.27576201003208595	1.695598959878376	0.05385406640075351	0.3333641423248572	1.1359143390130717	1.2766370525245643	0.0	0.0	1.8027839761980662	2
0.16666666666666666	0.1896551724137931	0.01486027522115951	0.11173424152941179	0.13886248101426346	0.18874294496681887	0.2349126001488181	0.25313315858170143	0.9412488501972198	1.0586895442275692	1.1752785168542699	1.4161511940910505	1.5677476655898186	1.6118491833795248	2.774616479800979	0.3622470834131402	0.2604068290520952	0.45436573560522864	0.31392505121579034	0.327261419230871	0.18562825780038364	1.740655105973025	2
0.5	0.1896551724137931	0.01486027522115951	0.11173424152941179	0.13886248101426346	0.18874294496681887	0.2349126001488181	0.25313315858170143	1.3441503681277263	1.0773481037322332	0.8399907679255045	0.12735406953297007	-0.08262559165841028	-0.15202579258556936	1.1560901999170745	0.3042271755531356	0.17490658684665727	0.08519357542598037	0.04506528795411712	0.0654522838461742	0.0	1.7733862353120708	2
0.16666666666666666	0.13793103448275862	0.01486027522115951	0.11173424152941179	0.13886248101426346	0.18874294496681887	0.2349126001488181	0.25313315858170143	-0.46563360069420107	-0.4385896054211697	-0.40428842763028233	-0.36688793852917684	-0.32844301207315624	-0.30004245112689704	0.6165814399557731	0.07866799161455362	0.05711589783875955	0.05679571695065358	0.06383185262622822	0.0654522838461742	0.05248217106901756	1.8027839761980662	1
0.3333333333333333	0.39655172413793105	0.01486027522115951	0.11173424152941179	0.13886248101426346	0.18874294496681887	0.2349126001488181	0.25313315858170143	0.3499472797437959	0.33519265933813674	-0.4244760608876482	-0.5851900759434677	-0.24462330150550515	-0.21893973294713384	0.6165814399557731	0.12074902780438007	0.0434011381753492	0.2586476949932764	1.3404689051507925	0.0654522838461742	0.056250987212237466	1.7803754870704924	2
0.5	0.13793103448275862	0.01486027522115951	0.11173424152941179	0.13886248101426346	0.18874294496681887	0.2349126001488181	0.25313315858170143	-0.04628629139879498	0.0005187983433356563	0.058671681913281135	0.05782505638471295	-0.33673287355786896	-0.37751821545017394	0.3853633999723582	0.1509362847554751	0.13059402476962576	0.22786441640602217	0.19149555787868464	0.1309045676923484	0.16875296163671238	1.8027839761980662	2
0.16666666666666666	0.15517241379310345	0.01486027522115951	0.11173424152941179	0.13886248101426346	0.18874294496681887	0.2349126001488181	0.25313315858170143	1.4250077106435088	1.4677868914393923	1.5360171034253571	1.7076663098036402	1.7970018111730055	1.9074795055892373	1.926816999861791	0.3356822972961766	0.2955183498359527	0.3091390873624074	0.34316003971860287	0.37078718798857685	0.33750592327342477	1.8027839761980662	2
0.16666666666666666	0.05172413793103448	0.01486027522115951	0.11173424152941179	0.13886248101426346	0.18874294496681887	0.2349126001488181	0.25313315858170143	-0.2706742441008901	-0.23060567744862395	-0.18150347489720892	-0.13271521707187897	-0.3661750403388924	-0.32371839991229373	0.3853633999723582	0.12074902780438007	0.108502845438373	0.07684460503423429	0.09574777893934232	0.1309045676923484	0.08443273180556843	1.7733862353120708	2
0.5	0.41379310344827586	0.01486027522115951	-0.7235578705768313	-0.6966518451846744	-0.6665876213480703	-0.647553966901588	0.25313315858170143	0.5859871639001304	-0.6596401450950239	-0.6691357562288817	-0.7231755554241469	-0.06046994995224348	-0.007988708414553075	3.005834519784394	0.1346351660018838	0.026431293148787664	0.0	2.578551518689115	0.1963568515385226	5.911978756006158	1.8027839761980662	2
0.16666666666666666	0.24137931034482757	1.7945339544019394	0.11173424152941179	0.13886248101426346	0.18874294496681887	0.2349126001488181	0.25313315858170143	1.9585249357148946	2.0179333944248006	3.7200594665876077	2.257649663975702	2.4543187447316868	2.585535170768744	1.5414535998894328	0.5190396960171277	0.3725119689590222	0.39075453262049664	0.4618234537507611	0.44762816922398535	0.3712565156007673	1.7803754870704924	1
0.6666666666666666	0.46551724137931033	-1.7648134039596202	-1.5588499826830744	-1.5321661713836123	-1.5219181876629593	-1.530020533951994	-1.4860159900387135	-0.6956302336883718	-0.690971912937946	-0.6779173766958358	-0.672486060258382	-0.6630474806912343	-0.6527133393110723	2.312180399834149	0.0	0.0	0.0	0.0	0.0	0.0	1.7803754870704924	2
0.3333333333333333	0.15517241379310345	0.9046971148115494	1.782318465741898	1.809891133412139	0.18874294496681887	0.2349126001488181	0.25313315858170143	-0.025155282840757093	0.01282670355876159	0.02906795971515817	-0.2790168204144669	-0.23529720733520332	-0.19570036194075863	0.3853633999723582	0.10867412502394207	0.010416273162083808	0.05679571695065358	0.07021503788885104	0.11781411092311356	0.08437648081835619	1.740655105973025	1
0.3333333333333333	0.1724137931034483	0.9046971148115494	1.782318465741898	1.809891133412139	1.8994040775965972	2.8823123013000362	1.9922823072021165	-0.36458229305900836	-0.3373725401564112	-0.324042585432253	-0.24806840432276564	-0.2243920919297181	-0.21324743036681507	0.7707267999447164	0.08452431946306606	0.0	0.1760667225470261	0.0	0.0	0.11250197442447493	1.7733862353120708	1
0.3333333333333333	0.034482758620689655	1.7945339544019394	0.11173424152941179	0.13886248101426346	0.18874294496681887	0.2349126001488181	0.25313315858170143	-0.578323259443943	-0.5651109370021178	-0.5421699627780913	-0.5272414595748778	-0.5060500047555535	-0.49175047047645326	0.07707267999447164	0.07812462098943392	0.04991130890165158	0.02726194413631372	0.03191592631311411	0.022777394778468622	0.02261289685931946	1.7733862353120708	2
0.3333333333333333	0.20689655172413793	-0.8749765643692303	-0.7235578705768313	-0.6966518451846744	0.18874294496681887	0.2349126001488181	-1.4860159900387135	-0.4005294522191152	-0.40996951075927174	-0.5530424452609869	-0.5168424187083042	-0.6634422360000302	-0.6531163341840153	2.774616479800979	1.2074902780438008	0.3758538565985241	0.08576153259548691	0.0	0.0	0.29188637264430023	1.7803754870704924	2
0.3333333333333333	0.034482758620689655	0.01486027522115951	0.11173424152941179	0.13886248101426346	0.18874294496681887	0.2349126001488181	0.25313315858170143	-0.5592700428585142	-0.5532245353899599	-0.5332297251926864	-0.5699101698570074	-0.5526311311934632	-0.5865550143362758	0.07707267999447164	0.12074902780438007	0.06523191067754985	0.05679571695065358	0.13621717350437101	0.005170730423847762	0.0	1.7733862353120708	2
0.16666666666666666	0.29310344827586204	-1.7648134039596202	-1.5588499826830744	-1.5321661713836123	-0.6665876213480703	1.9998457342496303	-0.6164414157285061	-0.33786976488827536	-0.690971912937946	-0.6779173766958358	-0.667511930097988	-0.6602512972539304	-0.6046058263535109	1.5414535998894328	0.0	0.0	0.01868579087676503	0.0	0.18752079321928908	0.04505704075700221	1.7803754870704924	2
0.3333333333333333	0.3448275862068966	0.01486027522115951	0.11173424152941179	0.13886248101426346	0.18874294496681887	0.2349126001488181	0.25313315858170143	-0.225315909535436	-0.19002893057402337	-0.14451684682210644	-0.08645580658021496	-0.030583683448824714	0.006435149746195702	0.46243607996682984	0.09659922224350406	0.08311317960579372	0.09229304004481206	0.08783262921369002	0.09307314762925971	0.08072016664956076	1.7803754870704924	1
0.3333333333333333	0.1724137931034483	0.01486027522115951	0.11173424152941179	0.13886248101426346	0.18874294496681887	2.8823123013000362	1.9922823072021165	-0.013299646291163859	0.028998391804144295	0.07650889786996798	0.2328833497170786	0.2700224841992112	0.2824194718999406	0.6165814399557731	0.11078723301051872	0.08259236594768952	0.38621087526444436	0.0	0.0	0.11812707314569867	1.7733862353120708	2
0.5	0.6551724137931034	1.7945339544019394	1.782318465741898	1.809891133412139	1.8994040775965972	3.764778868350442	2.861856881512324	-0.47349661737485915	-0.42297992198014434	-0.41141177822252434	-0.35648889766260317	-0.340400808302097	-0.3285879212936874	0.15414535998894327	0.1811235417065701	0.0	0.13063014898650324	0.0	0.0	0.0	1.7733862353120708	1
0.3333333333333333	0.3620689655172414	-0.8749765643692303	-0.7235578705768313	-0.6966518451846744	-0.6665876213480703	-1.530020533951994	-1.4860159900387135	-0.6854721396000605	-0.00241767675943149	-0.5179303831312113	-0.672486060258382	-0.6630474806912343	-0.6527133393110723	1.5414535998894328	2.958773802804627	0.4815356280554994	0.0	0.0	0.0	2.982708596928892	1.740655105973025	2
0.16666666666666666	0.13793103448275862	-1.7648134039596202	-1.5588499826830744	-1.5321661713836123	-1.5219181876629593	-1.530020533951994	-1.4860159900387135	-0.6563966323232231	-0.6422320462800549	-0.6520916258644485	-0.6636258909101802	-0.6630474806912343	-0.6527133393110723	1.1560901999170745	0.20943918872669726	0.07773143847205043	0.03237355866187254	0.0	0.0	0.022444143897682747	1.8027839761980662	1
0.16666666666666666	0.12068965517241378	1.7945339544019394	1.782318465741898	1.809891133412139	0.18874294496681887	0.2349126001488181	0.25313315858170143	-0.40495664295813855	-0.0056913547448130455	-0.26399879622963046	-0.17480879355421303	-0.3496775580587994	-0.48736790123319895	1.926816999861791	1.733050421562365	0.0	0.22718286780261432	0.19149555787868464	0.0981784257692613	0.056250987212237466	1.8027839761980662	1
0.5	0.5	0.01486027522115951	0.11173424152941179	0.13886248101426346	0.18874294496681887	0.2349126001488181	0.25313315858170143	-0.2047145342253181	-0.15597143942996805	-0.14776128788132595	-0.19854472091334305	-0.2200333353950973	-0.18057126275235974	0.3853633999723582	0.1811235417065701	0.434011381753492	0.2839785847532679	0.09574777893934232	0.1309045676923484	0.11250197442447493	1.7803754870704924	1
0.3333333333333333	0.29310344827586204	0.01486027522115951	0.11173424152941179	0.13886248101426346	0.18874294496681887	0.2349126001488181	-0.6164414157285061	-0.03835537301968565	-0.013180068762874714	-0.15647080965807522	-0.10419168943336973	0.008941191844359262	-0.6378529033713021	0.46243607996682984	0.10650064252346322	0.060761593445488885	0.2839785847532679	0.31915926313114107	0.05792527120386417	0.09680794899226068	1.7803754870704924	2
0.3333333333333333	0.10344827586206896	0.01486027522115951	0.11173424152941179	0.13886248101426346	0.18874294496681887	0.2349126001488181	0.25313315858170143	0.22322913009401987	0.2712084123620526	0.3215002471861439	-0.1003367385590644	-0.042393446436967075	-0.008710740895242477	0.5395087599613014	0.20581671789256584	0.1262105098139155	0.07485675494096142	0.09702441599186688	0.09163319738464389	0.08572650451144989	1.8027839761980662	2
0.3333333333333333	0.0	0.01486027522115951	0.11173424152941179	0.13886248101426346	0.18874294496681887	0.2349126001488181	0.25313315858170143	-0.5728368022090796	-0.5499368072844694	-0.5368346597029303	-0.5172931992540898	-0.5021846923569275	-0.6527133393110723	0.07707267999447164	0.078788740642358	0.0434011381753492	0.011359143390130716	0.01251104311474073	0.0	0.0	1.7733862353120708	1
0.3333333333333333	0.20689655172413793	-0.8749765643692303	-0.7235578705768313	-0.6966518451846744	-0.6665876213480703	-0.647553966901588	0.25313315858170143	-0.6251754313753252	-0.5173545787518521	-0.26470536339363826	-0.5559515170944018	-0.5366435411872315	-0.3935540531026944	2.0038896798562624	0.7848686807284705	1.2595878321249845	0.42596787712990186	1.7725467155777312	0.7854274061540903	0.3487561207158723	1.8027839761980662	1
0.3333333333333333	0.29310344827586204	0.9046971148115494	1.782318465741898	1.809891133412139	1.8994040775965972	1.9998457342496303	1.9922823072021165	-0.28584348353490574	-0.251357704849519	-0.22112891503380994	-0.17110928424742	-0.12206822626226178	-0.0886044744561769	0.5395087599613014	0.11471157641416108	0.05208136581041904	0.07951400373091501	0.08298140841409668	0.09163319738464389	0.07875138209713245	1.7803754870704924	2
0.3333333333333333	0.05172413793103448	0.01486027522115951	0.11173424152941179	0.13886248101426346	0.18874294496681887	0.2349126001488181	0.25313315858170143	-0.558672507912143	-0.5305757417743587	-0.497382256422821	-0.4748576513232287	-0.4482512482926952	-0.4311836993637398	0.15414535998894327	0.09056177085328505	0.06944182108055873	0.039757001865457504	0.04468229683835975	0.0327261419230871	0.056250987212237466	1.740655105973025	1
0.5	0.13793103448275862	-1.7648134039596202	-1.5588499826830744	-1.5321661713836123	-1.5219181876629593	-1.530020533951994	-1.4860159900387135	-0.6507200503326962	-0.690971912937946	-0.6779173766958358	-0.672486060258382	-0.6630474806912343	-0.633722205923637	2.774616479800979	0.0	0.0	0.0	0.0	0.07402653303002302	0.1917596154065175	1.8027839761980662	2
0.3333333333333333	0.5344827586206896	1.7945339544019394	1.782318465741898	1.809891133412139	0.18874294496681887	0.2349126001488181	1.9922823072021165	-0.3006324734575942	-0.22327151475176055	-0.20986709962380798	-0.13465823666578286	-0.06204897118742686	-0.009818976795835516	1.926816999861791	0.3018725695109502	0.0	0.17038715085196074	0.15957963156557053	0.1636307096154355	0.0	1.740655105973025	1
0.3333333333333333	0.3103448275862069	0.01486027522115951	0.11173424152941179	0.13886248101426346	0.18874294496681887	0.2349126001488181	0.25313315858170143	0.0057128292751941374	0.056171324094822096	0.07834020460117189	0.10470623314642621	0.01808635649812967	0.0580352849359291	0.6165814399557731	0.1811235417065701	0.08840811846318632	0.11359143390130716	0.0956839470867161	0.1309045676923484	0.09129535224546141	1.7803754870704924	2
0.3333333333333333	0.25862068965517243	0.01486027522115951	0.11173424152941179	0.13886248101426346	0.18874294496681887	0.2349126001488181	0.25313315858170143	-0.5633848857846617	-0.5399471718870176	-0.5081538007394298	-0.4737695603506425	-0.44858021105002505	-0.4291519335459859	1.5414535998894328	0.07106080286287768	0.05212476694859439	0.06883640894419214	0.029809475176448576	0.03174435766539448	0.06451988233243637	1.8027839761980662	1
0.3333333333333333	0.1896551724137931	0.9046971148115494	2.6176105778481413	1.809891133412139	0.18874294496681887	0.2349126001488181	1.9922823072021165	-0.3180017279214313	-0.3105227606282389	-0.2977698227215954	-0.2469025925664233	-0.18682454504264687	-0.17660847983508765	0.23121803998341492	0.0	0.0	0.099846870399249	0.1488558803243642	0.0	0.07875138209713245	1.7803754870704924	1
0.3333333333333333	0.4482758620689655	0.9046971148115494	-1.5588499826830744	-1.5321661713836123	-1.5219181876629593	-1.530020533951994	-1.4860159900387135	-0.6956302336883718	-0.690971912937946	-0.6779173766958358	-0.672486060258382	-0.6630474806912343	-0.6527133393110723	1.2331628799115462	0.0	0.0	0.0	0.0	0.0	0.0	1.7803754870704924	1
0.3333333333333333	0.1724137931034483	-0.8749765643692303	-0.7235578705768313	-0.6966518451846744	0.18874294496681887	0.2349126001488181	-0.6164414157285061	-0.6613806169895469	-0.690971912937946	-0.4158963167532677	-0.407442643493139	-0.6566327069233019	-0.37521778638379144	0.3853633999723582	0.0	0.7886420817842703	0.01936733948017287	0.0	1.081664442841875	0.018225319856764937	1.7733862353120708	2
0.3333333333333333	0.15517241379310345	-0.8749765643692303	-0.7235578705768313	1.809891133412139	-0.6665876213480703	0.2349126001488181	-0.6164414157285061	-0.6902524191710305	-0.6798442178116705	-0.6722071604316096	-0.6601750881114069	-0.6565340180961029	-0.6460639239075141	1.0019448399281312	0.04781661501053451	0.0	0.04498220782491764	0.0	0.025919104403084984	0.022275390936046035	1.8027839761980662	2
0.3333333333333333	0.13793103448275862	0.01486027522115951	0.11173424152941179	0.13886248101426346	0.18874294496681887	-0.647553966901588	0.25313315858170143	0.4211490007398066	0.26102207528307564	0.09388468220934361	-0.801782356115123	0.9290500240960079	0.7161762868108398	3.237052559767809	0.1811235417065701	0.1302034145260476	0.010336820485018952	7.851317873026071	0.1793392577385173	0.12375217186692242	1.8027839761980662	2
0.3333333333333333	0.3793103448275862	0.9046971148115494	1.782318465741898	0.13886248101426346	0.18874294496681887	0.2349126001488181	0.25313315858170143	-0.4206147746210034	-0.4150697043588147	-0.3961701151132131	-0.36035939269365974	-0.3529178412184986	-0.31470138963019584	0.15414535998894327	0.0	0.0868022763506984	0.04776519795549966	0.04442696942785484	0.10472365415387871	0.0	1.7733862353120708	1
0.3333333333333333	0.3793103448275862	-1.7648134039596202	-1.5588499826830744	-1.5321661713836123	-1.5219181876629593	-1.530020533951994	-1.4860159900387135	-0.6902252584916501	-0.6856469174166602	-0.6736202947596251	-0.6771493072837513	-0.6679819220511823	-0.6577507752228589	0.6165814399557731	0.023002689796734404	0.026344490872436965	0.0	0.0	0.0	0.033638090352918	1.7803754870704924	1
0.16666666666666666	0.24137931034482757	0.01486027522115951	0.11173424152941179	1.809891133412139	1.8994040775965972	1.9998457342496303	1.9922823072021165	-0.4789966549494127	-0.42711065729217085	-0.4013900602840463	-0.3837688927610139	-0.3386737538261152	-0.3294107024926125	0.6936541199502447	0.18716099309678913	0.0434011381753492	0.0	0.10213096420196514	0.0	0.045000789769789974	1.740655105973025	1
0.5	0.24137931034482757	-0.8749765643692303	2.6176105778481413	1.809891133412139	0.18874294496681887	0.2349126001488181	0.25313315858170143	-0.5745207643306713	-0.5696631759174123	-0.5585219457165577	-0.49372825761922334	-0.5150142398927925	-0.6527133393110723	0.15414535998894327	0.0	0.0	0.22718286780261432	0.44682296838359753	0.0	0.0	1.7733862353120708	2
0.3333333333333333	0.10344827586206896	1.7945339544019394	1.782318465741898	1.809891133412139	0.18874294496681887	0.2349126001488181	0.25313315858170143	1.6218004130950043	1.7556317021111172	1.7315487512609866	1.839029978508295	1.3495795649286482	1.2991755363349347	1.6185262798839044	0.4709212084370823	0.0006944182108055872	0.38621087526444436	0.24256103997966721	0.33603202526625836	0.22500394884894986	1.7803754870704924	1
0.16666666666666666	0.603448275862069	1.7945339544019394	0.11173424152941179	0.13886248101426346	0.18874294496681887	0.2349126001488181	0.25313315858170143	0.892291725613848	0.5344093123627078	-0.05721975272203998	-0.03808239077038349	0.030471804311599307	0.07712716704160007	1.1560901999170745	0.30223481659436335	0.1302034145260476	0.082467381012349	0.31915926313114107	0.327261419230871	0.11250197442447493	1.740655105973025	1
0.16666666666666666	0.25862068965517243	-0.8749765643692303	-0.7235578705768313	0.13886248101426346	-0.6665876213480703	-0.647553966901588	-0.6164414157285061	-0.6723535314592736	-0.6509993212280296	-0.6297266121628953	-0.6698280094539215	-0.6339342766675408	-0.6386588931171878	1.2331628799115462	0.17176549205173067	0.0434011381753492	0.009712067598561762	0.11298237914842393	0.054783561579247804	0.016819045176459	1.7803754870704924	2
0.3333333333333333	0.43103448275862066	0.01486027522115951	-0.7235578705768313	-0.6966518451846744	-0.6665876213480703	-0.647553966901588	-0.6164414157285061	-0.6635942123590586	-0.6571111234754158	-0.6469005201696972	-0.6388951375189714	-0.634773131698732	1.153895884639011	0.847799479939188	0.145502578504278	0.09335584821517613	0.12273554433036239	0.1097269546644863	7.042076671293728	0.28125493606118734	1.7803754870704924	1
0.5	0.39655172413793105	-0.8749765643692303	-0.7235578705768313	-0.6966518451846744	-0.6665876213480703	-0.647553966901588	-0.6164414157285061	-0.6029308349626863	-0.6361764445131045	-0.6132881107961831	0.004399789630731352	-0.037179386733288626	-0.6430414623604421	1.926816999861791	0.2369095925521937	0.19452390130191513	2.480609733536746	2.436206487332626	0.03770051549539634	0.1343836084500353	1.740655105973025	1
0.3333333333333333	0.017241379310344827	0.01486027522115951	0.11173424152941179	0.13886248101426346	0.18874294496681887	0.2349126001488181	0.25313315858170143	0.1978610555526222	-0.31632546023322855	-0.35159870482855743	-0.4459610639226899	-0.41423649918478656	-0.441208196828195	0.5395087599613014	0.12074902780438007	0.060761593445488885	0.01652755363264019	0.09574777893934232	0.327261419230871	0.11250197442447493	1.8027839761980662	2
0.3333333333333333	0.22413793103448276	0.9046971148115494	1.782318465741898	0.13886248101426346	-0.6665876213480703	-0.647553966901588	0.25313315858170143	-0.012797173722624396	-0.4938065774492792	-0.49582492471439565	-0.3589293302725465	0.5460880301504388	0.5661446539047975	0.6936541199502447	0.0	0.0868022763506984	1.1456832023285841	4.692407150259289	0.1963568515385226	0.22500394884894986	1.7733862353120708	2
0.3333333333333333	0.034482758620689655	0.01486027522115951	0.11173424152941179	0.13886248101426346	0.18874294496681887	0.2349126001488181	0.25313315858170143	-0.5222092958438064	-0.490884152466621	-0.4631353785755039	-0.2808510309111122	-0.2720916917425494	-0.6146135323649268	0.6936541199502447	0.1509362847554751	0.05208136581041904	0.5963550279818626	0.44682296838359753	0.0654522838461742	0.0	1.7803754870704924	1
0.3333333333333333	0.10344827586206896	0.9046971148115494	1.782318465741898	0.13886248101426346	0.18874294496681887	1.9998457342496303	1.9922823072021165	-0.1068410260776452	-0.09551377260122627	-0.005049140489790164	0.10280984602277601	0.17143234582744896	0.182896529736078	0.46243607996682984	0.0	0.217005690876746	0.22718286780261432	0.11489733472721078	0.0	0.11250197442447493	1.7733862353120708	1
0.3333333333333333	0.20689655172413793	0.01486027522115951	0.11173424152941179	0.13886248101426346	0.18874294496681887	0.2349126001488181	0.25313315858170143	-0.4397223125651932	-0.40942155607502334	-0.3740069777442335	-0.3526184026315466	-0.34977624688599834	-0.33370931447067037	0.3853633999723582	0.09056177085328505	0.05950296043840376	0.11359143390130716	0.12766370525245643	0.0654522838461742	0.056250987212237466	1.7733862353120708	1
0.3333333333333333	0.13793103448275862	0.01486027522115951	0.11173424152941179	-0.6966518451846744	-0.6665876213480703	-0.647553966901588	-0.6164414157285061	-0.20491823932067194	-0.38429994132024986	-0.6718466669805851	-0.6659419702661137	-0.6157426361871989	-0.6199867973374991	1.2331628799115462	1.2678647919459909	0.018271879171822013	0.02391099683622516	0.18358040815303234	0.1275665012161935	0.4550704865470011	1.8027839761980662	1
0.3333333333333333	0.15517241379310345	-0.8749765643692303	-0.7235578705768313	-0.6966518451846744	-0.6665876213480703	0.2349126001488181	0.25313315858170143	-0.690007973056606	-0.6851551632128474	-0.6719476051468719	-0.5646717890318425	-0.5434366221260933	-0.5251822534776766	0.6936541199502447	0.024995048755506677	0.01796807120459457	0.3939350927697332	0.06383185262622822	0.0654522838461742	0.056250987212237466	1.7803754870704924	2
0.3333333333333333	0.15517241379310345	0.9046971148115494	2.6176105778481413	1.809891133412139	1.8994040775965972	1.9998457342496303	1.9922823072021165	-0.04881223458118254	-0.036348716822506406	0.007265315797203022	0.08045734861450557	0.14978659639514344	0.1923333263441581	0.3853633999723582	0.0	0.0868022763506984	0.11359143390130716	0.12128051998983361	0.12435933930773098	0.10687687570325119	1.8027839761980662	1
0.3333333333333333	0.3620689655172414	-1.7648134039596202	-0.7235578705768313	0.13886248101426346	0.18874294496681887	0.2349126001488181	0.25313315858170143	-0.7244612948507847	2.7710760327440838	2.930607648320274	3.279677970369153	3.6128104390824265	3.8088093161339467	2.3892530798286207	15.69737361456941	0.434011381753492	0.5679571695065359	0.6383185262622821	0.654522838461742	0.5625098721223747	1.8027839761980662	2
0.16666666666666666	0.5689655172413793	0.01486027522115951	0.11173424152941179	0.13886248101426346	0.18874294496681887	0.2349126001488181	0.25313315858170143	3.2931463991144647	2.884755554545466	1.7679874292905322	1.9566526126448613	1.8437145227138472	1.6720129596192954	3.391197919756752	0.5856327848512434	0.274425396682733	0.3237355866187254	0.3063928926058954	0.2618091353846968	0.2531294424550686	1.7803754870704924	2
0.3333333333333333	0.5517241379310345	0.01486027522115951	0.11173424152941179	0.13886248101426346	0.18874294496681887	0.2349126001488181	0.25313315858170143	0.2715479787119497	0.3081321280083304	0.3292003873000249	0.42856873905832804	0.49498366579924336	0.5395469922905646	0.5395087599613014	0.1750860903163511	0.13888364216111745	0.15902800746183002	0.15689869375526896	0.18326639476928777	0.16318411390270088	1.7803754870704924	2
0.16666666666666666	0.08620689655172414	0.01486027522115951	0.11173424152941179	0.13886248101426346	0.18874294496681887	0.2349126001488181	0.25313315858170143	0.8428049677825562	0.8554124064915164	0.7735590347707298	0.7872501560929878	0.6295952260986265	0.23125591448922872	0.847799479939188	0.3139474722913882	0.2008604674755161	0.27704950728528815	0.19149555787868464	0.13450444330388797	0.10732688360094908	1.8027839761980662	2
0.3333333333333333	0.3275862068965517	-1.7648134039596202	-1.5588499826830744	-1.5321661713836123	-1.5219181876629593	-1.530020533951994	-1.4860159900387135	-0.6170679685802425	-0.632467212804346	-0.5545853572313714	-0.4913655457930362	-0.416851753105559	-0.5200944432067721	1.695598959878376	0.2525465916528609	0.37337999172252917	0.6650210497752028	1.010011404104809	0.5194947768870847	0.29824273419928304	1.7803754870704924	2
0.3333333333333333	0.3793103448275862	1.7945339544019394	1.782318465741898	1.809891133412139	1.8994040775965972	1.9998457342496303	1.9922823072021165	-0.48133247337613666	-0.4767637817571426	-0.42069808952091264	-0.4040073848511169	-0.36482629303383995	-0.3553199145322346	0.23121803998341492	0.0	0.13632297500877183	0.0	0.09153487666601126	0.0	0.08893281078254743	1.7803754870704924	1
0.3333333333333333	0.1896551724137931	0.9046971148115494	-1.5588499826830744	-1.5321661713836123	-1.5219181876629593	-1.530020533951994	-1.4860159900387135	-0.6956302336883718	-0.690971912937946	-0.6779173766958358	-0.672486060258382	-0.6630474806912343	-0.6527133393110723	0.3853633999723582	0.0	0.0	0.0	0.0	0.0	0.0	1.7803754870704924	1
0.3333333333333333	0.27586206896551724	0.01486027522115951	0.11173424152941179	0.13886248101426346	0.18874294496681887	-0.647553966901588	0.25313315858170143	-0.37886881041315734	-0.3827122777479403	-0.3791692439629028	-0.29868017870477437	-0.5805271730150362	-0.5927678519608125	0.3853633999723582	0.08452431946306606	0.05208136581041904	0.2839785847532679	0.32024440462578696	0.004647112153078368	0.15244017534516352	1.7803754870704924	2
0.16666666666666666	0.3620689655172414	1.7945339544019394	0.11173424152941179	0.13886248101426346	0.18874294496681887	0.2349126001488181	0.25313315858170143	4.999312376099741	5.323898555816686	5.620753977244687	6.2266324722080695	6.785343718909568	7.210808076252904	3.853633999723582	1.0268497324484482	0.7519681200261003	0.9144678386224733	1.0617790365846802	1.53819412266894	1.1600641092779733	1.7733862353120708	1
0.16666666666666666	0.22413793103448276	0.01486027522115951	0.11173424152941179	0.13886248101426346	0.18874294496681887	0.2349126001488181	0.25313315858170143	0.8078763340992184	0.868422817712389	0.739110280590839	0.5617510741028768	0.6660278514729097	0.7077973517442349	0.847799479939188	0.24826000116580543	0.15832735206367388	0.15902800746183002	0.19787874314130746	0.20506200529006377	0.1575027641942649	1.8027839761980662	2
0.3333333333333333	0.46551724137931033	-0.8749765643692303	-0.7235578705768313	-0.6966518451846744	-0.6665876213480703	-0.647553966901588	-0.6164414157285061	-0.691338846346251	-0.686532074983523	-0.6733607394748876	-0.667574106724993	-0.6578498691254223	-0.6474072401506571	0.6936541199502447	0.01907834639309205	0.013714759663410347	0.01794744655640653	0.020170865429888114	0.020682921695391047	0.01777531195906704	1.7803754870704924	1
0.3333333333333333	0.46551724137931033	1.7945339544019394	1.782318465741898	1.809891133412139	1.8994040775965972	1.9998457342496303	1.9922823072021165	-0.09145450120858548	-0.05211295158473004	-0.008495457881583339	0.03286114064223566	0.13371676569957927	0.14506538603856112	0.3853633999723582	0.12074902780438007	0.0868022763506984	0.0	0.24256103997966721	0.0	0.10125177698202743	1.740655105973025	1
0.3333333333333333	0.3275862068965517	0.01486027522115951	0.11173424152941179	0.13886248101426346	0.18874294496681887	0.2349126001488181	0.25313315858170143	-0.6370446482646087	-0.61805178957258	-0.5834104135752816	-0.5653090994586429	-0.566924562999446	-0.5506380962852379	0.15414535998894327	0.09056177085328505	0.0868022763506984	0.0586131798930745	0.009893937157065373	0.0654522838461742	0.0	1.7803754870704924	1
0.16666666666666666	0.1896551724137931	0.01486027522115951	0.11173424152941179	1.809891133412139	0.18874294496681887	0.2349126001488181	0.25313315858170143	-0.29840529774839225	-0.2624994500959035	-0.24962231740277777	-0.22420812370962576	-0.17988343086298658	-0.1031458727882007	0.23121803998341492	0.21734825004788413	0.0	0.08519357542598037	0.08298140841409668	0.2618091353846968	0.0	1.7733862353120708	2
0.5	0.603448275862069	-0.8749765643692303	-0.7235578705768313	-0.6966518451846744	-0.6665876213480703	-0.647553966901588	-0.6164414157285061	-0.6896548842246593	-0.6847898600900152	-0.6715726919578066	-0.6656466312878403	-0.6558103000299772	-0.6453250999737854	1.3873082399004895	0.026564786116963616	0.019096500797153648	0.024990115458287575	0.028086015155540416	0.028799004892316647	0.024750434373384485	1.7803754870704924	1
0.3333333333333333	0.29310344827586204	0.01486027522115951	0.11173424152941179	0.13886248101426346	0.18874294496681887	0.2349126001488181	1.9922823072021165	-0.20023302212753372	-0.14564460114990177	-0.09231739511377467	-0.009667672229132875	0.08183933886865863	0.09579926282128882	1.3873082399004895	0.169652384065154	0.11284295925590793	0.14585140112927839	0.20515557434069748	0.0	0.09168910915594707	1.7803754870704924	2
0.3333333333333333	0.603448275862069	0.01486027522115951	0.11173424152941179	0.13886248101426346	0.18874294496681887	0.2349126001488181	0.25313315858170143	0.5206249889709297	0.5867460097684859	0.6612148556934887	0.792441904447899	0.8976834251846048	0.9562268994605074	1.3873082399004895	0.20889581810157754	0.1736045527013968	0.19884180504423818	0.1717076835645539	0.1963568515385226	0.14642131971345412	1.7733862353120708	2
0.3333333333333333	0.12068965517241378	1.7945339544019394	0.11173424152941179	0.13886248101426346	0.18874294496681887	0.2349126001488181	0.25313315858170143	-0.11934851893237071	-0.07234512454159459	-0.043751717391768745	-0.1827207693405897	-0.39134069127462756	-0.32979690591251615	0.3853633999723582	0.1811235417065701	0.0868022763506984	0.11359143390130716	0.12766370525245643	0.1963568515385226	0.056250987212237466	1.740655105973025	1
0.3333333333333333	0.41379310344827586	0.01486027522115951	0.11173424152941179	0.13886248101426346	0.18874294496681887	0.2349126001488181	0.25313315858170143	0.2240167897960547	0.28552548475305606	0.16615640927071346	0.20894534832018258	-0.3611912545653449	-0.347192851261219	0.46243607996682984	0.1811235417065701	0.5391723395523631	0.11359143390130716	0.12766370525245643	0.0654522838461742	0.056250987212237466	1.740655105973025	2
0.3333333333333333	0.29310344827586204	0.01486027522115951	0.11173424152941179	0.13886248101426346	0.18874294496681887	0.2349126001488181	0.25313315858170143	1.7023725684772915	1.841323384655504	1.9790923942104153	2.1048506031110996	2.3192959809856415	2.3609662778213005	1.5414535998894328	0.3978076721015302	0.3070196514524203	0.44698229240164367	0.4486102602571319	0.44298105707090696	0.33221833047547444	1.7733862353120708	1
0.16666666666666666	0.3448275862068966	-0.8749765643692303	-0.7235578705768313	-0.6966518451846744	-1.5219181876629593	-0.647553966901588	-0.6164414157285061	-0.6929956477884622	-0.5999411847521645	-0.680801324304031	-0.6755948916086283	-0.2755293525566465	-0.6527133393110723	1.6185262798839044	0.3911664755722893	0.0	0.0	1.5166448183991823	0.0	0.0	1.8027839761980662	1
0.3333333333333333	0.06896551724137931	0.01486027522115951	0.11173424152941179	1.809891133412139	1.8994040775965972	1.9998457342496303	0.25313315858170143	0.8329863821865013	0.987104182272552	0.8416634575382577	0.09917251334298792	0.10692274911506128	0.11824943553481747	1.0019448399281312	0.7499118371791025	0.0	0.3975700186545751	0.0	0.1309045676923484	0.10248929870069666	1.7733862353120708	2
0.3333333333333333	0.10344827586206896	1.7945339544019394	1.782318465741898	1.809891133412139	1.8994040775965972	1.9998457342496303	1.9922823072021165	-0.3167930776889985	-0.3139369398147098	-0.2642150923002451	-0.24295437675161058	-0.18302502519548686	-0.16952248665250794	0.23121803998341492	0.0	0.11540362640825352	0.0	0.14738774771396096	0.07114663254079136	0.0	1.7803754870704924	1
0.3333333333333333	0.22413793103448276	-1.7648134039596202	-1.5588499826830744	-1.5321661713836123	-1.5219181876629593	-1.530020533951994	-1.4860159900387135	-0.6956302336883718	-0.690971912937946	-0.6779173766958358	-0.6698901860809264	-0.6763704723630941	-0.6663144162728959	2.0038896798562624	0.0	0.0	0.009484884730759148	0.051703800627244854	0.0	0.186190767672506	1.7803754870704924	2
0.16666666666666666	0.1724137931034483	1.7945339544019394	0.11173424152941179	0.13886248101426346	1.8994040775965972	0.2349126001488181	0.25313315858170143	-0.3463574771946852	-0.270016264354183	-0.20998245752813577	-0.1808243822169395	-0.1019192573758072	-0.03896893927204026	0.9248721599336597	0.3018725695109502	0.1302034145260476	0.0	0.19149555787868464	0.1963568515385226	0.22500394884894986	1.7733862353120708	1
0.3333333333333333	0.4482758620689655	0.01486027522115951	0.11173424152941179	0.13886248101426346	0.18874294496681887	-0.647553966901588	-0.6164414157285061	2.0950616709607255	2.6316566909031343	2.834254958730475	0.016912835815472458	2.516097950558237	-0.2886410545132202	1.8497443198673194	2.094995632405994	0.47762952561971794	0.45470650990693257	12.8940342304981	0.5566716741117116	21.206622179013525	1.740655105973025	2
0.16666666666666666	0.05172413793103448	0.9046971148115494	1.782318465741898	0.13886248101426346	0.18874294496681887	1.9998457342496303	0.25313315858170143	-0.41197767857800077	-0.4281644163003409	-0.4285280072771624	-0.3874839462245582	-0.5097508357755145	-0.6215148195640744	1.7726716398728477	0.0	0.05208136581041904	0.17038715085196074	0.0	0.01662488009692825	0.09208286606643273	1.8027839761980662	2
0.5	0.5689655172413793	-0.8749765643692303	-0.7235578705768313	-0.6966518451846744	0.18874294496681887	0.2349126001488181	0.25313315858170143	-0.6835165706846638	-0.3864496096969167	-0.22179222298369483	-0.4663083651100515	-0.6474546459937984	-0.3504336016978017	0.46243607996682984	1.3095232065385018	1.4002943220894666	0.7353909430770625	0.0	1.1369061704080459	0.0	1.7803754870704924	2
0.16666666666666666	0.24137931034482757	-1.7648134039596202	-1.5588499826830744	-1.5321661713836123	-1.5219181876629593	-1.530020533951994	-1.4860159900387135	-0.5973085743309204	-0.6733952126816699	-0.6779173766958358	-0.6473045263213875	-0.6630474806912343	-0.5829448519328287	3.4682705997512238	0.07552851689163974	0.0	0.0920090614600588	0.0	0.2719542393808538	0.6237671971965012	1.7803754870704924	2
0.3333333333333333	0.13793103448275862	0.01486027522115951	0.11173424152941179	0.13886248101426346	0.18874294496681887	0.2349126001488181	0.25313315858170143	0.05036498617675492	0.5127299770346231	-0.07974338354204391	-0.37102268422500434	-0.35229281197957185	-0.3329536990839024	0.46243607996682984	0.11471157641416108	0.06822658921164894	0.05679571695065358	0.04468229683835975	0.043722125609244364	0.33750592327342477	1.8027839761980662	1
0.3333333333333333	0.27586206896551724	0.9046971148115494	-0.7235578705768313	-0.6966518451846744	-0.6665876213480703	0.2349126001488181	-0.6164414157285061	-0.7044981955061088	-0.6615509614298388	-0.6598061857163705	-0.6593512478035917	-0.6277004324161397	-0.6410264879957276	2.6204711198120356	0.1964586682377264	0.0545118295482386	0.047992380823302275	0.12766370525245643	0.045554789556937245	0.03915068709971727	1.7803754870704924	2
0.3333333333333333	0.1896551724137931	0.01486027522115951	-0.7235578705768313	-0.6966518451846744	-0.6665876213480703	-0.647553966901588	-0.6164414157285061	0.6814569519226281	-0.6574061759977033	-0.5049381991562922	-0.672486060258382	0.4450964636501685	0.4667056690061313	2.774616479800979	0.144234713712332	0.520640053551489	0.0	4.300479575134247	4.3634419548890495	3.750028313491023	1.7803754870704924	2
0.3333333333333333	0.05172413793103448	1.7945339544019394	1.782318465741898	1.809891133412139	1.8994040775965972	1.9998457342496303	1.9922823072021165	0.7625994815719059	0.8489774514816247	0.9322049926975436	1.0731071987481293	1.196167783047863	1.188939647132006	0.847799479939188	0.33205982646204524	0.23002603232935076	0.22718286780261432	0.25532741050491287	0.0	0.2553794819435581	1.8027839761980662	1
0.16666666666666666	0.20689655172413793	0.9046971148115494	-1.5588499826830744	-1.5321661713836123	-1.5219181876629593	-1.530020533951994	-1.4860159900387135	-0.6956302336883718	-0.690971912937946	-0.6779173766958358	-0.672486060258382	-0.6630474806912343	-0.6527133393110723	2.774616479800979	0.0	0.0	0.0	0.0	0.0	0.0	1.7803754870704924	1
0.3333333333333333	0.13793103448275862	0.01486027522115951	0.11173424152941179	0.13886248101426346	0.18874294496681887	0.2349126001488181	0.25313315858170143	0.8598347137541368	0.9552947103459261	0.9939214715129194	1.1442683483552658	1.2672895311825811	1.3123736184238155	0.9248721599336597	0.3622470834131402	0.2387062599644206	0.2362701825147189	0.26298723282006026	0.27817220634624035	0.2463793239896001	1.8027839761980662	2
0.3333333333333333	0.41379310344827586	0.01486027522115951	0.11173424152941179	0.13886248101426346	0.18874294496681887	0.2349126001488181	1.9922823072021165	1.0788855929579615	1.0104976322539267	1.1016801738931303	1.102345757597195	1.3490861207926534	1.3667947177241493	1.3102355599060178	0.3562096320229212	0.25172660141702535	0.3407743017039215	0.7404494904642472	0.0	0.5287592797950321	1.7803754870704924	1
0.3333333333333333	0.3793103448275862	1.7945339544019394	-0.7235578705768313	-0.6966518451846744	-0.6665876213480703	-0.647553966901588	-0.6164414157285061	-0.6867486915309445	-0.6824294399117143	-0.6684868680170378	-0.5799361509615515	-0.6630474806912343	-0.630750118735683	0.07707267999447164	0.03670770445253154	0.030380796722744442	0.33816169872419144	0.0	0.08561158727079585	0.0	1.7733862353120708	1
0.3333333333333333	0.12068965517241378	1.7945339544019394	1.782318465741898	-0.6966518451846744	-0.6665876213480703	-0.647553966901588	-0.6164414157285061	-0.6920993453689053	-0.6891453973237847	-0.676042810750509	-0.670465319880722	-0.6609092227685902	-0.6505304504159648	0.6165814399557731	0.0	0.0056421479627953965	0.007383443203584966	0.008298140841409668	0.008508796900002646	0.00731262833759087	1.8027839761980662	1
0.3333333333333333	0.5	1.7945339544019394	1.782318465741898	1.809891133412139	1.8994040775965972	1.9998457342496303	1.9922823072021165	0.3041679546479439	0.37829842783234535	0.44386614420186304	0.5490359538803697	0.6484612402314947	0.6638205362343385	1.0019448399281312	0.2596104097794172	0.1519039836137222	0.15334843576676466	0.1895806022998978	0.0	0.21769132051135898	1.7803754870704924	2
0.3333333333333333	0.46551724137931033	1.7945339544019394	0.11173424152941179	0.13886248101426346	0.18874294496681887	0.2349126001488181	0.25313315858170143	0.9531452277658838	1.0386821731924476	1.1334035975832768	1.277543948340322	0.7202902582944719	0.7650897895142871	1.0019448399281312	0.3622470834131402	0.2861003028519019	0.22718286780261432	0.19149555787868464	0.2004148931369854	0.22500394884894986	1.740655105973025	1
0.5	0.1896551724137931	0.01486027522115951	0.11173424152941179	0.13886248101426346	0.18874294496681887	0.2349126001488181	0.25313315858170143	0.15384717461650343	-0.31261622852447	-0.2746405629038705	-0.22907344477276112	-0.19797638251612948	-0.16322569176277477	0.46243607996682984	0.09056177085328505	0.0651017072630238	0.056966104101505544	0.09574777893934232	0.0981784257692613	0.05872603064957591	1.8027839761980662	2
0.3333333333333333	0.1724137931034483	0.01486027522115951	0.11173424152941179	0.13886248101426346	0.18874294496681887	0.2349126001488181	0.25313315858170143	0.8275949873294698	0.02330809316002614	0.06834732613877578	0.1609760805858831	0.2231946356933041	0.26678662912036305	1.3873082399004895	0.10994198981588806	0.0868022763506984	0.17038715085196074	0.12766370525245643	0.1309045676923484	0.11812707314569867	1.8027839761980662	2
0.5	0.20689655172413793	0.01486027522115951	0.11173424152941179	1.809891133412139	0.18874294496681887	0.2349126001488181	0.25313315858170143	-0.6618559288787058	-0.6248239474650861	-0.6463093109100173	-0.4997749345954523	-0.5697042982988835	-0.5675638809488406	3.0829071997788655	0.24204142623387986	0.00026040682905209523	0.5820425073102979	0.3013501762484234	0.26927069574316065	0.1043455812787005	1.740655105973025	1
0.16666666666666666	0.10344827586206896	0.01486027522115951	0.11173424152941179	0.13886248101426346	-1.5219181876629593	-1.530020533951994	-1.4860159900387135	-0.01710214140443546	0.011534092508739689	-0.6779173766958358	-0.672486060258382	-0.6630474806912343	-0.6527133393110723	1.0019448399281312	0.060374513902190036	0.0	0.0	0.0	0.0	0.0	1.8027839761980662	2
0.3333333333333333	0.15517241379310345	0.01486027522115951	0.11173424152941179	0.13886248101426346	0.18874294496681887	0.2349126001488181	0.25313315858170143	-0.2982015926530384	-0.28490939166965273	-0.2614320828583368	-0.21531686604792152	-0.25839039289976024	-0.27053986813686726	0.23121803998341492	0.12074902780438007	0.07182888368020293	0.08593191974633886	0.03185209446048788	0.04503117128616785	0.0	1.7803754870704924	2
0.16666666666666666	0.29310344827586204	-0.8749765643692303	-0.7235578705768313	-0.6966518451846744	-0.6665876213480703	-1.530020533951994	-1.4860159900387135	-0.6888536441829342	-0.690971912937946	-0.16588689859883232	-0.672486060258382	-0.6630474806912343	-0.6527133393110723	3.159979879773337	0.0	1.5411310154684748	0.0	0.0	0.0	0.0	1.740655105973025	2
0.3333333333333333	0.12068965517241378	0.01486027522115951	0.11173424152941179	0.13886248101426346	0.18874294496681887	0.2349126001488181	0.25313315858170143	-0.12798561497537334	-0.08468112999723838	-0.03443656661729849	0.03600106030598436	0.10743264138892258	0.15431747666320905	0.847799479939188	0.12237913967973921	0.108502845438373	0.11359143390130716	0.12766370525245643	0.1309045676923484	0.09000157953957995	1.7803754870704924	2
0.5	0.5344827586206896	-0.8749765643692303	-0.7235578705768313	-0.6966518451846744	-0.6665876213480703	-0.647553966901588	-0.6164414157285061	-0.6560842845103472	-0.6854923660954618	-0.6666699810238749	-0.6603616179924217	-0.6502179331553694	-0.6461646726257498	0.15414535998894327	0.023546060421854115	0.033852887776772374	0.044300659221509796	0.04978884504845801	0.025526390700007937	0.04387577002554522	1.740655105973025	2
0.3333333333333333	0.46551724137931033	-0.8749765643692303	-0.7235578705768313	-0.6966518451846744	-0.6665876213480703	-0.647553966901588	0.25313315858170143	-0.5343501195268949	-0.5241126865242492	-0.5066685677212093	-0.48788365468076045	-0.35128947556971574	-0.4532980430164827	1.6185262798839044	0.7170077271024089	0.5154319169704471	0.674505934505962	1.2098689346775295	0.327261419230871	0.6680367241325321	1.7803754870704924	2
0.3333333333333333	0.017241379310344827	-0.8749765643692303	1.782318465741898	-0.6966518451846744	0.18874294496681887	0.2349126001488181	0.25313315858170143	-0.6565188553804353	-0.6708099905816262	-0.6610462831878944	-0.6603616179924217	-0.6566327069233019	-0.6527133393110723	0.15414535998894327	0.0	0.050779331665158564	0.0	0.0	0.0	0.04387577002554522	1.7733862353120708	2
0.16666666666666666	0.05172413793103448	0.01486027522115951	0.11173424152941179	0.13886248101426346	0.18874294496681887	0.2349126001488181	0.25313315858170143	-0.3086584542145353	-0.2746387538700222	-0.23625522023879336	-0.216156250512488	-0.16725126098151955	-0.14193412930895702	0.23121803998341492	0.11471157641416108	0.07812204871562856	0.05935152421343299	0.07978981578278527	0.07199751223079162	0.06187608593346121	1.7733862353120708	2
0.3333333333333333	0.10344827586206896	2.684370793992329	1.782318465741898	1.809891133412139	0.18874294496681887	0.2349126001488181	-0.6164414157285061	-0.5096610619700102	-0.48190612571701236	-0.472551467516261	-0.4553652787571848	-0.4275265945809133	-0.6088204810663723	0.3853633999723582	0.10263667363372307	0.0	0.024194975420978426	0.031979758165740335	0.17109226997389937	0.07818887222501007	1.7733862353120708	1
0.5	0.3620689655172414	1.7945339544019394	0.11173424152941179	0.13886248101426346	0.18874294496681887	1.9998457342496303	1.9922823072021165	-0.26890879994115685	-0.235467019006315	-0.19540410236870942	-0.1098031300205642	-0.05770666279067256	-0.021925614437162486	0.3853633999723582	0.09182963564523104	0.0678359789680708	0.18742586593715682	0.09574777893934232	0.0981784257692613	0.09000157953957995	1.7803754870704924	1
0.3333333333333333	0.1724137931034483	0.01486027522115951	0.11173424152941179	1.809891133412139	0.18874294496681887	0.2349126001488181	1.9922823072021165	-0.0008600551348896268	0.07064294780702382	0.08308429841665287	0.1654372535734865	0.32546915694716094	0.37831546020731693	0.6165814399557731	0.2716853125598552	0.0	0.11359143390130716	0.4532061536462203	0.15708548123081809	0.0	1.8027839761980662	2
0.5	0.20689655172413793	-0.8749765643692303	0.11173424152941179	0.13886248101426346	0.18874294496681887	0.2349126001488181	0.25313315858170143	1.7410901169342103	1.8013367428254787	1.8509874414543879	2.1000785469884717	2.2590793482564084	2.375558050512442	1.695598959878376	0.4250969523853201	0.3003792773115918	0.38950502684758226	0.3969702914825133	0.41948368717013046	0.3745753238462893	1.8027839761980662	2
0.5	0.4482758620689655	0.01486027522115951	0.11173424152941179	1.809891133412139	1.8994040775965972	0.2349126001488181	0.25313315858170143	0.14743725428270274	0.25773434717758514	0.30744100259619267	0.37102427076527017	0.4356223362390682	0.484790063929445	0.5395087599613014	0.41501440856365435	0.08810431049595888	0.0	0.11911023700054185	0.12291938906311514	0.10738313458816132	1.740655105973025	1
0.3333333333333333	0.13793103448275862	0.01486027522115951	0.11173424152941179	0.13886248101426346	0.18874294496681887	0.2349126001488181	0.25313315858170143	2.6520457230168732	2.838376108065876	2.8284870635140846	2.925411093851843	1.0725271307054312	0.912132543779336	2.0038896798562624	0.4233460914821566	0.2738611818864535	0.33344765421728717	0.1997936987200943	0.19413147388775268	0.18169068869552701	1.7803754870704924	2
0.3333333333333333	0.15517241379310345	0.01486027522115951	0.11173424152941179	0.13886248101426346	0.18874294496681887	0.2349126001488181	0.25313315858170143	1.4197521191833797	1.5014228789801796	1.591114922479925	1.2436576866226379	1.3737418794545273	1.4306022392734454	1.5414535998894328	0.442243314333542	0.3242065021698585	0.253308897599915	0.29254138058600393	0.2864191941108583	0.25498572503307243	1.8027839761980662	2
0.3333333333333333	0.22413793103448276	0.01486027522115951	0.11173424152941179	0.13886248101426346	0.18874294496681887	0.2349126001488181	0.25313315858170143	-0.07767045642297593	-0.04153321114270295	-0.4939070995549459	-0.5562624002294264	-0.5253436704729504	-0.49756031322804706	0.3853633999723582	0.12074902780438007	0.08866852529223841	0.05679571695065358	0.06383185262622822	0.09097867454618214	0.06468863529407308	1.8027839761980662	2
0.16666666666666666	0.24137931034482757	0.01486027522115951	0.11173424152941179	0.13886248101426346	0.18874294496681887	0.2349126001488181	0.25313315858170143	1.2343940627510797	1.3092312860100752	1.3738959886306683	0.872587576657247	1.0093498331602293	1.0409901544028355	1.0790175199226029	0.3622470834131402	0.3030267467402881	0.19878500932728754	0.24256103997966721	0.24217345023084455	0.22500394884894986	1.7733862353120708	2
0.3333333333333333	0.12068965517241378	1.7945339544019394	1.782318465741898	1.809891133412139	1.8994040775965972	1.9998457342496303	1.9922823072021165	-0.21203433731836593	-0.14721821460210235	-0.17260649652592697	-0.11790163568795564	-0.05890737685492659	-0.04832177861492393	1.7726716398728477	0.22374794852151628	0.0	0.08593191974633886	0.11042910504337482	0.1309045676923484	0.5062588849101372	1.7803754870704924	1
0.16666666666666666	0.22413793103448276	0.01486027522115951	0.11173424152941179	0.13886248101426346	0.18874294496681887	0.2349126001488181	0.25313315858170143	-0.5656935435320052	-0.5756063767234912	-0.5791421711151529	-0.4676451625906574	-0.382458696826721	-0.3583927504384244	4.007779359712525	0.30271781270558085	0.2174397022584995	0.7388554818110524	0.6405526411042002	0.6549810044486652	0.28266121074149325	1.7733862353120708	2
0.3333333333333333	0.3448275862068966	1.7945339544019394	1.782318465741898	1.809891133412139	1.8994040775965972	1.9998457342496303	1.9922823072021165	0.29925187168007134	0.3636722527989454	0.3791215203978825	0.5470152135027098	0.6457472974835232	0.6599752934883414	1.0790175199226029	0.21734825004788413	0.0	0.3975700186545751	0.19149555787868464	0.0	0.45000789769789973	1.740655105973025	1
0.3333333333333333	0.5689655172413793	1.7945339544019394	1.782318465741898	1.809891133412139	2.7547346439114864	1.9998457342496303	1.9922823072021165	-0.21939488143048452	-0.21038755461186834	-0.11341347186772201	-0.07818631518855995	-0.04923587178942839	0.014864459171918502	0.3853633999723582	0.0	0.2387062599644206	0.0	0.0	0.19871313375698488	0.11250197442447493	1.740655105973025	1
0.5	0.5	-0.8749765643692303	0.11173424152941179	0.13886248101426346	1.8994040775965972	1.9998457342496303	1.9922823072021165	0.2187068769771647	0.28348821733726065	0.3811402837236191	0.4878075204372701	0.543094469058737	0.6575573242506838	0.6165814399557731	0.1879458617775176	0.25389665832579283	0.17038715085196074	0.0	0.39945528831320115	0.0	1.7803754870704924	1
0.16666666666666666	0.10344827586206896	0.01486027522115951	0.11173424152941179	1.809891133412139	1.8994040775965972	0.2349126001488181	0.25313315858170143	-0.637750825928502	-0.5902466018770002	-0.5568492561038045	-0.5463763165356433	-0.5154912358909208	-0.4709626516138141	0.46243607996682984	0.1811235417065701	0.0651017072630238	0.0	0.06383185262622822	0.1309045676923484	0.056250987212237466	1.8027839761980662	1
0.16666666666666666	0.05172413793103448	0.01486027522115951	0.11173424152941179	0.13886248101426346	0.18874294496681887	0.2349126001488181	0.25313315858170143	0.22415259319295724	0.21368722063607798	0.23697174278994476	0.34400852633163037	0.43585261016919913	0.5013968109853013	0.847799479939188	0.1811235417065701	0.1302034145260476	0.17038715085196074	0.15957963156557053	0.1963568515385226	0.22500394884894986	1.8027839761980662	2
0.3333333333333333	0.27586206896551724	0.9046971148115494	1.782318465741898	1.809891133412139	1.8994040775965972	0.2349126001488181	0.25313315858170143	-0.05639006412834523	-0.1259041823968499	-0.3233792774823681	-0.43933925314666544	-0.442477951901556	-0.5288259987872022	0.3853633999723582	0.008935428057524127	0.13519454541621276	0.00017038715085196073	0.06383185262622822	0.027162697796162292	0.03178180777491417	1.8027839761980662	1
0.3333333333333333	0.25862068965517243	0.01486027522115951	0.11173424152941179	0.13886248101426346	0.18874294496681887	0.2349126001488181	0.25313315858170143	3.3543122490793764	3.5697410602163115	3.2239339595498	3.260014612078846	3.051172323493138	3.2288829025160415	2.3892530798286207	0.6339323959729954	0.4197758084319775	0.5012789978064685	0.5170380062724486	0.5890705546155678	0.48482725878227473	1.8027839761980662	1
0.3333333333333333	0.034482758620689655	0.9046971148115494	1.782318465741898	0.13886248101426346	0.18874294496681887	0.2349126001488181	-1.4860159900387135	-0.5686268969051004	-0.5636918748711155	-0.5362722899193323	-0.5166869771407918	-0.6630474806912343	-0.6527133393110723	0.15414535998894327	0.0	0.0434011381753492	0.011359143390130716	0.0	0.0	0.0	1.7733862353120708	1
0.3333333333333333	0.06896551724137931	-0.8749765643692303	1.782318465741898	1.809891133412139	-1.5219181876629593	-0.647553966901588	-0.6164414157285061	-0.6528793243434469	-0.6688570238864844	-0.6779173766958358	-0.672486060258382	-0.45453443695769574	-0.139197122463553	1.0019448399281312	0.0003018725695109502	0.0	0.0	0.8091963957426951	2.0016617445836995	0.0	1.7708333333333333	1
0.3333333333333333	0.1724137931034483	0.01486027522115951	0.11173424152941179	0.13886248101426346	0.18874294496681887	0.2349126001488181	0.25313315858170143	0.13517420754240184	0.18120334294422322	0.24214842874665501	1.286155411180504	0.4299477286751279	-0.3135259879174457	0.5395087599613014	0.3199849236816072	0.1519039836137222	0.12233797431170781	0.4978884504845801	0.03632601753462668	0.056250987212237466	1.740655105973025	1
0.5	0.5517241379310345	0.9046971148115494	-1.5588499826830744	-1.5321661713836123	-1.5219181876629593	-1.530020533951994	-1.4860159900387135	-0.6956302336883718	-0.690971912937946	-0.6779173766958358	-0.672486060258382	-0.6630474806912343	-0.6527133393110723	0.7707267999447164	0.0	0.0	0.0	0.0	0.0	0.0	1.7803754870704924	1
0.3333333333333333	0.4482758620689655	-0.8749765643692303	-0.7235578705768313	0.13886248101426346	0.18874294496681887	0.2349126001488181	0.25313315858170143	-0.6884598143319168	-0.4953801909014798	-0.46244323114953706	-0.4441113092692934	-0.420717065504185	-0.4038640052688175	1.5414535998894328	0.8404736080323876	0.06631693913193358	0.02839785847532679	0.033703218186648495	0.0428712459192441	0.01597528036827544	1.7803754870704924	2
0.16666666666666666	0.3793103448275862	-1.7648134039596202	-1.5588499826830744	-1.5321661713836123	-1.5219181876629593	-1.530020533951994	-1.4860159900387135	-0.6956302336883718	-0.690971912937946	-0.6779173766958358	-0.672486060258382	-0.6630474806912343	-0.6527133393110723	2.3892530798286207	0.0	0.0	0.0	0.0	0.0	0.0	1.740655105973025	2
0.5	0.6896551724137931	0.01486027522115951	0.11173424152941179	0.13886248101426346	0.18874294496681887	0.2349126001488181	1.9922823072021165	-0.41170607178419566	-0.378553442195696	-0.3426584672431525	-0.30620355057237025	-0.15509608709818082	-0.14490621649691107	0.3853633999723582	0.10094618724446175	0.07317431896363875	0.05679571695065358	0.4955905037900359	0.0	0.056250987212237466	1.7803754870704924	2
0.5	0.1724137931034483	0.01486027522115951	0.11173424152941179	0.13886248101426346	0.18874294496681887	0.2349126001488181	-1.4860159900387135	-0.4572002097465523	-0.4276867122166371	-0.3971218178239175	-0.4061213901692844	-0.6630474806912343	-0.6527133393110723	0.15414535998894327	0.0885090373806106	0.05208136581041904	0.019480930914074178	0.0	0.0	0.0	1.740655105973025	2
0.5	0.46551724137931033	0.01486027522115951	0.11173424152941179	0.13886248101426346	0.18874294496681887	-0.647553966901588	-0.6164414157285061	-0.07636674381271139	-0.5166942231067322	-0.5646214949078904	-0.6230400976327156	-0.623078505675655	-0.6396160059404273	0.3853633999723582	0.10867412502394207	0.0653621140920759	0.00034077430170392146	0.15511140188173456	0.05105278140001587	0.0	1.740655105973025	2
0.5	0.24137931034482757	1.7945339544019394	1.782318465741898	1.809891133412139	1.8994040775965972	1.9998457342496303	1.9922823072021165	-0.005287245873912988	0.041924502304363315	0.05835444767637967	0.17000723565834844	0.20432862156043602	0.28597925994426976	0.5395087599613014	0.1485213041993875	0.0	0.2612602979730065	0.0	0.2748995921539316	0.12375217186692242	1.7803754870704924	1
0.3333333333333333	0.13793103448275862	-1.7648134039596202	-1.5588499826830744	-1.5321661713836123	-1.5219181876629593	-1.530020533951994	-1.4860159900387135	-0.659791717245787	-0.690971912937946	-0.6779173766958358	-0.672486060258382	-0.6630474806912343	-0.6527133393110723	1.3873082399004895	0.0	0.0	0.0	0.0	0.0	0.03718190254728897	1.8027839761980662	1
0.3333333333333333	0.22413793103448276	1.7945339544019394	1.782318465741898	1.809891133412139	1.8994040775965972	1.9998457342496303	1.9922823072021165	0.569446310157399	0.6439018983716283	0.7220661502264059	0.8522869079401391	0.9748251917784594	1.0571267407735918	1.3873082399004895	0.2596104097794172	0.19530512178907142	0.19878500932728754	0.25532741050491287	0.2618091353846968	0.22500394884894986	1.7803754870704924	1
0.3333333333333333	0.48275862068965514	-0.8749765643692303	1.782318465741898	-0.6966518451846744	-0.6665876213480703	-0.647553966901588	0.25313315858170143	-0.6654547188966237	-0.6854923660954618	-0.6722936788598554	-0.6664238391254018	-0.6511883732894925	-0.6471553683550678	0.6165814399557731	0.0	0.016926443888386187	0.022150329610754898	0.046022765743510545	0.0	0.02593170510484147	1.7803754870704924	1
0.3333333333333333	0.24137931034482757	0.9046971148115494	-1.5588499826830744	-1.5321661713836123	-0.6665876213480703	-0.647553966901588	-0.6164414157285061	-0.6956302336883718	-0.690971912937946	-0.6779173766958358	-0.36191380836878284	-0.6602019528403309	-0.6527133393110723	0.6165814399557731	0.0	0.0	1.1347784246740587	0.011042910504337481	0.0	0.0	1.7733862353120708	1
0.5	0.5	2.684370793992329	1.782318465741898	1.809891133412139	1.8994040775965972	1.9998457342496303	1.9922823072021165	-0.6874820298742184	-0.6825418408725857	-0.6692655338712505	-0.6631595662076433	-0.6531785979713383	-0.618290860580531	0.07707267999447164	0.0	0.0	0.0	0.0	0.09490581157695259	0.0	1.8027839761980662	1
0.3333333333333333	0.7413793103448276	1.7945339544019394	1.782318465741898	1.809891133412139	1.8994040775965972	1.9998457342496303	1.9922823072021165	-0.6616793844627326	-0.6558466126656117	-0.6418680315933968	-0.6336256683803041	-0.6219271360250005	-0.6107347067128511	2.0038896798562624	0.0	0.0	0.0	0.0	0.0	0.0	1.740655105973025	1
0.3333333333333333	0.034482758620689655	-0.8749765643692303	-0.7235578705768313	-0.6966518451846744	-0.6665876213480703	-0.647553966901588	-0.6164414157285061	-0.690333901209172	-0.6854923660954618	-0.6722936788598554	-0.672486060258382	-0.6502179331553694	-0.6527133393110723	0.23121803998341492	0.023546060421854115	0.016926443888386187	0.0	0.04978884504845801	0.0	0.0	1.740655105973025	2
0.16666666666666666	0.20689655172413793	-1.7648134039596202	-1.5588499826830744	-1.5321661713836123	-1.5219181876629593	-1.530020533951994	-1.4860159900387135	-0.6917598368766489	-0.690971912937946	-0.6779173766958358	-0.672486060258382	-0.6582446244342182	-0.651420397427047	1.5414535998894328	0.0	0.0	0.0	0.018638900966858638	0.0050398258561554134	0.0	1.8027839761980662	2
0.3333333333333333	0.20689655172413793	0.01486027522115951	0.11173424152941179	0.13886248101426346	0.18874294496681887	0.2349126001488181	0.25313315858170143	2.465818524844397	2.5906303401850477	2.712869603901542	1.9177455882965297	2.0623925156488787	2.098700572800654	1.7726716398728477	0.5433706251197103	0.4123108126658174	0.3407743017039215	0.3925658936513035	0.3927137030770452	0.5906353657284934	1.8027839761980662	2
0.3333333333333333	0.0	0.01486027522115951	0.11173424152941179	0.13886248101426346	0.18874294496681887	0.2349126001488181	0.25313315858170143	-0.58719122126168	-0.5690590207527282	-0.547130352664187	-0.5344539483074491	-0.5054743199302262	-0.5015902619574762	0.07707267999447164	0.07347578341896528	0.0434011381753492	0.011359143390130716	0.04468229683835975	0.01309045676923484	0.0	1.7733862353120708	2
0.3333333333333333	0.1896551724137931	-0.8749765643692303	-0.7235578705768313	-0.6966518451846744	-0.6665876213480703	-0.647553966901588	-1.4860159900387135	-0.6564645340216744	-0.6670024080321051	-0.635234952094548	-0.6634859934994192	-0.6630474806912343	-0.6527133393110723	2.312180399834149	0.1029989207171362	0.12864097355173504	0.032884720114428424	0.0	0.0	0.16520914944234144	1.740655105973025	1
0.16666666666666666	0.24137931034482757	0.01486027522115951	0.11173424152941179	0.13886248101426346	0.18874294496681887	0.2349126001488181	0.25313315858170143	1.8705650755411083	1.8906533563579702	1.754447295270056	1.7378530622145312	1.7872151691424418	1.8428156199349375	1.8497443198673194	0.4829961112175203	0.26114464840107615	0.3918904469595097	0.33511722628769813	0.3534423327693407	0.3487561207158723	1.740655105973025	2
0.3333333333333333	0.3103448275862069	0.9046971148115494	-0.7235578705768313	1.809891133412139	1.8994040775965972	-1.530020533951994	-1.4860159900387135	-0.6956302336883718	-0.6800128192529777	-0.6666699810238749	-0.672486060258382	-0.6630474806912343	-0.6527133393110723	0.9248721599336597	0.07063818126556234	0.0	0.0	0.0	0.0	0.0	1.7733862353120708	2
0.5	0.43103448275862066	0.01486027522115951	0.11173424152941179	0.13886248101426346	0.18874294496681887	0.2349126001488181	0.25313315858170143	0.8891546671453989	0.8380745582770922	0.7844891962057894	0.7241875121532428	0.8420064785065241	0.8513139008710332	0.9248721599336597	0.2535729583891982	0.20463636649677147	0.18174629424209146	0.19213387640494692	0.24688601466776908	0.1948534197031906	1.8027839761980662	2
0.3333333333333333	0.08620689655172414	0.01486027522115951	0.11173424152941179	0.13886248101426346	0.18874294496681887	0.2349126001488181	0.25313315858170143	1.035686532403258	1.0032758705179348	1.0349312065014542	1.152491207276667	1.0857678816879583	1.0630205407903819	1.1560901999170745	0.3622470834131402	0.19530512178907142	0.3066968715335293	0.24894422524229004	0.2945352773077839	0.22500394884894986	1.8027839761980662	2
0.3333333333333333	0.3275862068965517	7.133554991944279	5.958779026273113	5.15194843820789	4.465395776541264	3.764778868350442	2.861856881512324	-0.41379744409649505	-0.4030006511852406	-0.3905319975391916	-0.3704009179549551	-0.35749042354538385	-0.3502824786204481	0.15414535998894327	0.0	0.0	0.003975700186545751	0.0	0.0	0.0	1.7733862353120708	1
0.16666666666666666	0.017241379310344827	1.7945339544019394	1.782318465741898	-1.5321661713836123	-1.5219181876629593	-1.530020533951994	-1.4860159900387135	-0.6340298128533719	-0.690971912937946	-0.6779173766958358	-0.672486060258382	-0.6630474806912343	-0.6527133393110723	0.3853633999723582	0.0	0.0	0.0	0.0	0.0	0.0	1.8027839761980662	1
0.16666666666666666	0.017241379310344827	0.01486027522115951	0.11173424152941179	0.13886248101426346	0.18874294496681887	0.2349126001488181	-1.4860159900387135	-0.4920202007123679	-0.46274176188842675	-0.4140361705459819	-0.3911368230610975	-0.6942989426375721	-0.6527133393110723	0.15414535998894327	0.10867412502394207	0.12152318689097777	0.0	0.0	0.12435933930773098	0.0	1.7708333333333333	1
0.5	0.05172413793103448	0.9046971148115494	-0.7235578705768313	-0.6966518451846744	-0.6665876213480703	-0.647553966901588	-0.6164414157285061	-0.6956302336883718	-0.6792822130073132	-0.67191876567079	-0.6660196910498699	-0.656205055338773	-0.6457280948467283	0.6165814399557731	0.07534739334993316	0.01805487348094527	0.023627018251471888	0.026554050692510937	0.027228150080008468	0.023400410680290785	1.7733862353120708	2
0.3333333333333333	0.13793103448275862	0.01486027522115951	0.11173424152941179	0.13886248101426346	0.18874294496681887	0.2349126001488181	-0.6164414157285061	-0.06904694071966355	0.15095343434968894	-0.029404078040997997	-0.19304208942340723	-0.40262411385104213	-0.3868542633400183	1.5414535998894328	1.8112354170657012	0.05642147962795396	0.11359143390130716	0.06383185262622822	1.068966699775717	0.8906218805313558	1.7803754870704924	2
0.3333333333333333	0.1724137931034483	0.9046971148115494	-1.5588499826830744	-1.5321661713836123	-0.6665876213480703	-0.647553966901588	-1.4860159900387135	-0.6956302336883718	-0.690971912937946	-0.6779173766958358	-0.6491698251315352	-0.6630474806912343	-0.6527133393110723	1.5414535998894328	0.0	0.0	0.08519357542598037	0.0	0.0	0.0	1.8027839761980662	2
0.3333333333333333	0.22413793103448276	0.9046971148115494	1.782318465741898	0.13886248101426346	0.18874294496681887	0.2349126001488181	-0.6164414157285061	-0.6080234623465323	-0.623137933052014	-0.579026813210825	-0.5473866867244734	-0.6350691981803288	-0.6036822964363501	2.312180399834149	0.0	0.1737781572540982	0.11359143390130716	0.0	0.19112066883082865	0.1283647528183259	1.7803754870704924	1
0.3333333333333333	0.08620689655172414	0.01486027522115951	0.11173424152941179	-0.6966518451846744	-0.6665876213480703	-0.647553966901588	-0.6164414157285061	-0.6908771147967823	-0.6915339177423033	-0.6769079950329676	-0.6696881120431604	-0.666501589643198	-0.6490192196424288	0.6165814399557731	0.0	0.0217005690876746	0.02839785847532679	0.0	0.05367087275386284	0.028125493606118733	1.7733862353120708	2
0.3333333333333333	0.017241379310344827	1.7945339544019394	1.782318465741898	0.13886248101426346	0.18874294496681887	0.2349126001488181	2.861856881512324	-0.6019258898256074	-0.5976369650542993	-0.5644051988372757	-0.5313917494274565	-0.4822988936763368	-0.47591613026040425	0.15414535998894327	0.0	0.0651017072630238	0.08519357542598037	0.1420258720933578	0.0	0.0	1.8027839761980662	1
0.3333333333333333	0.06896551724137931	0.01486027522115951	0.11173424152941179	0.13886248101426346	0.18874294496681887	0.2349126001488181	1.9922823072021165	-0.41538634384025497	-0.4409921759597974	-0.4266967005459585	-0.40399184069436567	-0.35337838907876046	-0.36732580345532584	0.3853633999723582	0.09684072029911282	0.07386873717444434	0.08519357542598037	0.12791903266296134	0.0010472365415387871	0.034144349237828144	1.7733862353120708	1
0.16666666666666666	0.15517241379310345	0.01486027522115951	0.11173424152941179	0.13886248101426346	0.18874294496681887	0.2349126001488181	0.25313315858170143	-0.6076839538542759	-0.5501475590861034	-0.4912250282793244	-0.42230285734731604	-0.27909859847367563	-0.2156653996044726	1.926816999861791	0.3018725695109502	0.217005690876746	0.22718286780261432	0.6383185262622821	0.2618091353846968	0.28125493606118734	1.7733862353120708	2
0.3333333333333333	0.20689655172413793	-0.8749765643692303	-0.7235578705768313	-0.6966518451846744	-0.6665876213480703	-0.647553966901588	-0.6164414157285061	-0.6942857800590365	-0.6895809510471615	-0.6764898226297793	-0.6709471887400101	-0.6614191150424514	-0.651067776913222	1.0019448399281312	0.005977076876316814	0.004296712679359571	0.005622775978114705	0.006319353409996593	0.006414323816925071	0.05028838256774029	1.740655105973025	2
0.3333333333333333	0.1724137931034483	0.01486027522115951	0.11173424152941179	0.13886248101426346	0.18874294496681887	0.2349126001488181	0.25313315858170143	-0.051052990630074735	0.006827302272246894	0.050827344418990394	0.1562351127767576	-0.20312464966834196	-0.1846851687469854	0.6165814399557731	0.1811235417065701	0.0868022763506984	1.6470757915689538	0.12791903266296134	0.1309045676923484	0.11250197442447493	1.740655105973025	1
0.16666666666666666	0.22413793103448276	1.7945339544019394	1.782318465741898	1.809891133412139	1.8994040775965972	1.9998457342496303	0.25313315858170143	0.9081535623720667	1.0014353047836644	0.9956518400778366	1.1455429692088668	1.1799663672493668	1.2137070403649566	0.9248721599336597	0.7244941668262804	0.0	0.539559311031209	0.0	0.2683543637693142	0.28125493606118734	1.740655105973025	1
0.3333333333333333	0.034482758620689655	0.01486027522115951	0.11173424152941179	0.13886248101426346	0.18874294496681887	0.2349126001488181	0.25313315858170143	2.3393448213090453	1.892845175094964	1.9596113281170573	1.7591174686502153	1.8487147566252613	1.5903561234892356	1.464380919894961	0.7146531210602235	0.26344490872436965	0.29170280225855677	0.33084049216174083	0.3427736105024143	0.2472793397849959	1.740655105973025	1
0.5	0.5172413793103449	1.7945339544019394	1.782318465741898	0.13886248101426346	0.18874294496681887	0.2349126001488181	0.25313315858170143	0.05085387840560412	0.03097945873950395	0.03923387503404599	0.11033321789037191	0.14595418027225046	0.1405988595301104	0.5395087599613014	0.0	0.09114239016823332	0.11075164805377448	0.12128051998983361	0.14523861785466055	0.11812707314569867	1.740655105973025	1
0.5	0.7241379310344828	1.7945339544019394	1.782318465741898	1.809891133412139	1.8994040775965972	1.9998457342496303	0.25313315858170143	-0.4770275056943256	-0.45280832697141066	-0.4314840535755624	-0.4062457434232942	-0.38795237487412987	-0.36284248549383585	0.15414535998894327	0.08452431946306606	0.030380796722744442	0.03407743017039215	0.0	0.05236182707693936	0.04342576212784732	1.740655105973025	1
0.16666666666666666	0.10344827586206896	0.9046971148115494	1.782318465741898	0.13886248101426346	0.18874294496681887	0.2349126001488181	0.25313315858170143	0.7813946717032199	0.7413113810868658	0.7534435002035688	0.7415969677146218	0.9867994361452668	1.035432183446831	0.7707267999447164	0.001509362847554751	0.2127523793355618	0.23388476240279144	1.9161045521341185	0.33118855626164145	0.20604736615842584	1.7733862353120708	2
0.3333333333333333	0.13793103448275862	0.01486027522115951	0.11173424152941179	0.13886248101426346	0.18874294496681887	0.2349126001488181	0.25313315858170143	2.5286819172705903	2.712318430448523	2.876187556953632	3.251309884298156	3.572512501309517	3.7622801997620785	3.0829071997788655	0.5192208195588344	0.3472091054027936	0.5111614525558822	0.5234211915350714	0.5563444126924807	0.47813339130401844	1.7733862353120708	1
0.5	0.3448275862068966	0.9046971148115494	1.782318465741898	0.13886248101426346	0.18874294496681887	0.2349126001488181	0.25313315858170143	0.7323696454213967	0.6831860341962069	0.769305212048642	0.7429803976654813	0.415654296869145	0.47234759722733227	0.847799479939188	0.0	0.22568591851181585	0.2839785847532679	0.15957963156557053	0.17017593800005293	0.15199016744746563	1.8027839761980662	2
0.3333333333333333	0.39655172413793105	-0.8749765643692303	1.782318465741898	0.13886248101426346	0.18874294496681887	0.2349126001488181	0.25313315858170143	-0.2943719368603863	-0.3656554319356948	-0.40917671882617307	-0.44412685342604463	-0.5188137597399525	-0.5827601459493966	1.0019448399281312	0.0	0.0651017072630238	0.02760271843801764	0.019341051345747148	0.005432539559232458	0.04387577002554522	1.740655105973025	2
0.3333333333333333	0.3620689655172414	0.9046971148115494	1.782318465741898	0.13886248101426346	0.18874294496681887	0.2349126001488181	0.25313315858170143	0.12679513795351405	0.10245241973364975	-0.15798488215237766	-0.12724367389544558	0.47600251470130983	0.5475061410311873	0.46243607996682984	0.12467337120802242	0.08628146269259421	0.14198929237663396	4.004235947095922	0.23562822184622711	0.09000157953957995	1.7733862353120708	1
0.3333333333333333	0.25862068965517243	1.7945339544019394	1.782318465741898	1.809891133412139	1.8994040775965972	1.9998457342496303	1.9922823072021165	0.08028247451438825	0.09088917088399731	0.18031659202695152	0.22851544166998264	0.4388955156745004	0.45152619545861455	0.847799479939188	0.0	0.20845566665620222	0.0	0.6383185262622821	0.0	0.40472585299204855	1.740655105973025	1
0.3333333333333333	0.3103448275862069	-0.8749765643692303	-0.7235578705768313	-0.6966518451846744	-0.6665876213480703	-0.647553966901588	-0.6164414157285061	-0.690333901209172	-0.6854923660954618	-0.6722936788598554	-0.6664238391254018	-0.6566327069233019	-0.6461646726257498	0.3853633999723582	0.023546060421854115	0.016926443888386187	0.022150329610754898	0.024894422524229003	0.025526390700007937	0.02193788501277261	1.7803754870704924	1
0.3333333333333333	0.06896551724137931	0.01486027522115951	0.11173424152941179	0.13886248101426346	0.18874294496681887	0.2349126001488181	0.25313315858170143	0.011348670246650257	0.007445507557039977	-0.5552919243953791	-0.5593712315796726	-0.5351796569171136	-0.5139991457535105	0.847799479939188	0.06943069098751854	0.05772351377321444	0.14198929237663396	0.06383185262622822	0.0654522838461742	0.056250987212237466	1.8027839761980662	1
0.3333333333333333	0.25862068965517243	-0.8749765643692303	-0.7235578705768313	1.809891133412139	1.8994040775965972	-1.530020533951994	-1.4860159900387135	-0.6947339312688149	-0.6827666427943287	-0.6741826645432232	-0.6735119746039633	-0.6694787025970333	-0.6647360196872029	0.9248721599336597	0.0508957152195462	0.0	0.0037485173187431363	0.02074535210352417	0.021271992250006616	0.018281570843977177	1.7733862353120708	2
0.16666666666666666	0.25862068965517243	-1.7648134039596202	-1.5588499826830744	-1.5321661713836123	-1.5219181876629593	-1.530020533951994	-1.4860159900387135	-0.478534923399944	-0.4572481649258337	-0.4484560852497907	-0.451883387644909	-0.489371592958929	-0.5238893115936514	2.080962359850734	0.12123202391559759	0.06566592205930334	0.057874835572716	0.03287340410250753	0.01976658972154461	0.17156551099732426	1.7733862353120708	2
0.3333333333333333	0.27586206896551724	1.7945339544019394	1.782318465741898	1.809891133412139	1.8994040775965972	1.9998457342496303	1.9922823072021165	0.7524142268042141	0.7245776880371256	0.5720720351241774	0.5476836122430127	0.44904401673812694	0.27165615050175673	1.1560901999170745	0.44677140287620626	0.0	0.2726194413631372	0.11489733472721078	0.0	0.11812707314569867	1.740655105973025	1
0.3333333333333333	0.06896551724137931	0.01486027522115951	0.11173424152941179	0.13886248101426346	0.18874294496681887	0.2349126001488181	1.9922823072021165	-0.6006900789137941	-0.5784585511056048	-0.5478801790423177	-0.5295109064605575	-0.5002767083644143	-0.4897858704708565	0.07707267999447164	0.06798170265386598	0.049303692967196694	0.01794744655640653	0.0531719332376481	0.00654522838461742	0.01642528826597334	1.7803754870704924	2
0.3333333333333333	0.10344827586206896	0.01486027522115951	0.11173424152941179	1.809891133412139	0.18874294496681887	0.2349126001488181	0.25313315858170143	-0.600364150761228	-0.547281334583881	-0.5400646810241089	-0.5185833642644421	-0.4991746831273592	-0.48174276446503733	0.07707267999447164	0.21173342025498046	0.0	0.02839785847532679	0.023617785471704438	0.025722747551546462	0.039375691048566225	1.7733862353120708	1
0.16666666666666666	0.5862068965517241	0.01486027522115951	0.11173424152941179	0.13886248101426346	0.18874294496681887	0.2349126001488181	0.25313315858170143	1.0355914700254263	1.1379041214017376	1.2554810998381765	1.3015596705209742	1.43935350140397	1.5356327780341945	2.312180399834149	0.2904014118695341	0.26752461571285246	0.34469320617351656	0.2824559478710599	0.28877547632932055	0.23192282027605507	1.740655105973025	2
0.3333333333333333	0.1724137931034483	0.01486027522115951	0.11173424152941179	0.13886248101426346	0.18874294496681887	0.2349126001488181	0.25313315858170143	0.0012992188758610313	0.04264105842991893	0.04681865724359917	-0.1672698775298659	-0.20748340620296274	-0.21714304747192997	0.3853633999723582	0.3018725695109502	0.09982261780330316	0.06247528864571894	0.06383185262622822	0.0654522838461742	0.08437648081835619	1.740655105973025	1
0.5	0.15517241379310345	1.7945339544019394	0.11173424152941179	0.13886248101426346	-0.6665876213480703	-0.647553966901588	-1.4860159900387135	-0.6305260852132859	-0.6208758637144757	-0.6481406176412212	-0.6569419035071509	-0.6630474806912343	-0.6527133393110723	0.6165814399557731	0.0648422279309521	0.0434011381753492	0.05679571695065358	0.0	0.0	0.0	1.8027839761980662	1
0.5	0.5344827586206896	0.01486027522115951	0.11173424152941179	0.13886248101426346	0.18874294496681887	0.2349126001488181	0.25313315858170143	0.3555967010549423	0.3509287938601425	0.4130655837463391	0.44740825704082027	0.4941612589059187	0.5429724487105795	1.3873082399004895	0.1988132742799118	0.14539381288741982	0.1766914754334833	0.16692029461758678	0.1760011912623624	0.15559023062904884	1.7733862353120708	2
0.16666666666666666	0.3275862068965517	0.9046971148115494	-0.7235578705768313	-0.6966518451846744	-0.6665876213480703	-0.647553966901588	-0.6164414157285061	-0.6956302336883718	-0.6738307664050469	-0.6779173766958358	-0.663408272715663	-0.6630474806912343	-0.6495229632336075	1.0790175199226029	0.07365690696067184	0.0	0.03316869869918169	0.0	0.012435933930773097	0.0	1.7803754870704924	2
0.3333333333333333	0.06896551724137931	0.9046971148115494	1.782318465741898	1.809891133412139	1.8994040775965972	1.9998457342496303	1.9922823072021165	-0.334080850114694	-0.3017414355601553	-0.2921461248856149	-0.2044981329490646	-0.1595041880464011	-0.19615373117281942	0.23121803998341492	0.10867412502394207	0.0	0.23286243949767968	0.05744866736360539	0.0	2.3020716516608184	1.7733862353120708	1
0.16666666666666666	0.4482758620689655	0.9046971148115494	-1.5588499826830744	-1.5321661713836123	-1.5219181876629593	-1.530020533951994	-1.4860159900387135	-0.6956302336883718	-0.690971912937946	-0.6779173766958358	-0.672486060258382	-0.6630474806912343	-0.6527133393110723	1.8497443198673194	0.0	0.0	0.0	0.0	0.0	0.0	1.7733862353120708	1
0.3333333333333333	0.10344827586206896	0.01486027522115951	0.11173424152941179	0.13886248101426346	-0.6665876213480703	0.2349126001488181	0.25313315858170143	-0.030940507548806027	-0.17860618292546027	-0.40552852510180626	-0.20168464057709176	-0.16955400028282863	-0.15294932250273024	0.3853633999723582	0.10982124078808368	0.11562063209913027	1.7639045813364482	0.06791709119430682	0.07023030056694492	0.058669779662363676	1.7803754870704924	1
0.3333333333333333	0.017241379310344827	-0.8749765643692303	2.6176105778481413	1.809891133412139	1.8994040775965972	0.2349126001488181	0.25313315858170143	-0.45089893213027366	-0.44595186835825096	-0.42606223207215554	-0.39508503887591023	-0.3618820763557376	-0.334968673448617	0.15414535998894327	0.0	0.02604068290520952	0.05679571695065358	0.06383185262622822	0.0654522838461742	0.039375691048566225	1.8027839761980662	1
0.16666666666666666	0.10344827586206896	0.9046971148115494	1.782318465741898	0.13886248101426346	0.18874294496681887	0.2349126001488181	0.25313315858170143	0.02702038224920535	0.023364293640461876	0.017186095569394252	0.06312561383688278	0.08901072697844982	0.1315818492480125	0.7707267999447164	0.0003622470834131402	0.08814771163413423	0.10223229051117645	0.12766370525245643	0.12435933930773098	0.11250197442447493	1.8027839761980662	1
0.3333333333333333	0.5517241379310345	-0.8749765643692303	0.11173424152941179	0.13886248101426346	0.18874294496681887	0.2349126001488181	0.25313315858170143	-0.35908225548445477	-0.3214256538327715	-0.2818792714004403	-0.2381356881587289	-0.23289577920669527	-0.21712625601889068	0.6936541199502447	0.1811235417065701	0.1302034145260476	0.11359143390130716	0.06383185262622822	0.06126333768001905	0.056813497084359836	1.740655105973025	1
0.5	0.3620689655172414	1.7945339544019394	1.782318465741898	0.13886248101426346	0.18874294496681887	0.2349126001488181	0.25313315858170143	0.6021613484712249	0.613005684252083	0.6988359522423941	0.8094005794634922	0.9170593315913341	0.9829924756051333	1.0019448399281312	0.0	0.19530512178907142	0.19878500932728754	0.21702829892917594	0.2618091353846968	0.22500394884894986	1.7803754870704924	1
0.3333333333333333	0.25862068965517243	-0.8749765643692303	-0.7235578705768313	-0.6966518451846744	-0.6665876213480703	-1.530020533951994	-1.4860159900387135	-0.6423681414231889	-0.6495662089769184	-0.6736347144976661	-0.672486060258382	-0.6630474806912343	-0.6527133393110723	1.8497443198673194	0.17792369246975404	0.012890138038078713	0.0	0.0	0.0	0.0	1.8027839761980662	1
0.5	0.5172413793103449	0.01486027522115951	0.11173424152941179	0.13886248101426346	0.18874294496681887	0.2349126001488181	0.25313315858170143	2.3682845251889804	2.5696675609825186	2.26545397196615	1.9863574961964643	2.2222190712975967	2.365617510313183	1.8497443198673194	0.6323022840976362	0.3472091054027936	1.7038715085196074	0.38299111575736927	0.3927137030770452	1.1250197442447494	1.7803754870704924	2
0.3333333333333333	0.43103448275862066	2.684370793992329	1.782318465741898	1.809891133412139	1.8994040775965972	2.8823123013000362	4.601006030132739	-0.5367674199917605	-0.5056648788212192	-0.4664807578010102	-0.4220852391527988	-0.34189758884794796	-0.3396199059404999	0.15414535998894327	0.12074902780438007	0.0868022763506984	0.11359143390130716	0.25532741050491287	0.0	0.056250987212237466	1.7803754870704924	1
0.3333333333333333	0.15517241379310345	1.7945339544019394	0.11173424152941179	0.13886248101426346	0.18874294496681887	1.9998457342496303	1.9922823072021165	0.48856180696223594	0.559601177718026	0.6318851085181443	0.8119653653274453	0.8807253950442498	1.0181034039102854	0.9248721599336597	0.24813925213800106	0.1824149837509927	0.4032495903496404	0.0	0.4840850913263044	0.2081286526852786	1.7803754870704924	1
0.3333333333333333	0.017241379310344827	0.9046971148115494	1.782318465741898	0.13886248101426346	0.18874294496681887	1.9998457342496303	1.9922823072021165	-0.5666441673103231	-0.561682707695538	-0.5230349703977166	-0.4808887841427064	-0.46751201773435913	-0.495696461940686	0.15414535998894327	0.0	0.0868022763506984	0.10223229051117645	0.0	0.05890705546155678	0.0	1.8027839761980662	1
0.3333333333333333	0.29310344827586204	3.574207633582719	2.6176105778481413	1.809891133412139	1.8994040775965972	2.8823123013000362	1.9922823072021165	0.6534407111416305	0.6699227208133736	0.76277307071608	0.942987062583573	1.0070964382725198	1.0194970945125463	1.2331628799115462	0.0	0.2387062599644206	0.380531303569379	0.0	0.0017672116638467034	0.1575027641942649	1.7733862353120708	1
0.5	0.24137931034482757	1.7945339544019394	1.782318465741898	1.809891133412139	1.8994040775965972	0.2349126001488181	0.25313315858170143	-0.018337952316248726	0.022717988115450925	0.039132936867759156	-0.3332192950060101	-0.4951448893500683	-0.48311966361425895	0.3853633999723582	0.1328239305848181	0.024651846483598347	0.0	0.03293723595513376	0.02618091353846968	0.016875296163671238	1.7803754870704924	1
0.3333333333333333	0.017241379310344827	1.7945339544019394	1.782318465741898	1.809891133412139	1.8994040775965972	1.9998457342496303	1.9922823072021165	-0.41806167075923534	-0.4020452430178331	-0.382615561354696	-0.3706962569332285	-0.32520272891345703	-0.30172159643082586	0.15414535998894327	0.09671997127130844	0.03906102435781428	0.0	0.11489733472721078	0.05563444126924807	0.0	1.7803754870704924	1
0.5	0.06896551724137931	-1.7648134039596202	-1.5588499826830744	-1.5321661713836123	-1.5219181876629593	-0.647553966901588	-0.6164414157285061	-0.6841141056310349	-0.6803921724959189	-0.6700297799874222	-0.6725171485718845	-0.6294932794435875	-0.6527133393110723	1.5414535998894328	0.0454620089683491	0.023740422581916013	0.00011359143390130717	0.130344643062758	0.0	0.0	1.7733862353120708	2
0.5	0.27586206896551724	-0.8749765643692303	-0.7235578705768313	-0.6966518451846744	0.18874294496681887	0.2349126001488181	0.25313315858170143	-0.6854178182412995	-0.6726786565561144	-0.4087585464229848	-0.3674630723289724	-0.3132284845466497	-0.26587184419194504	1.464380919894961	0.07860761710065144	0.8101256451810682	0.11359143390130716	0.19149555787868464	0.1963568515385226	0.06750118465468495	1.7803754870704924	1
0.3333333333333333	0.29310344827586204	-0.8749765643692303	-0.7235578705768313	1.809891133412139	0.18874294496681887	0.2349126001488181	0.25313315858170143	0.04039701684410722	0.07016524372332007	0.08181536146904701	0.13730232985375804	0.18416320453611496	0.20141750243841317	1.3873082399004895	0.2656478611696362	0.0	0.11359143390130716	0.12766370525245643	0.1309045676923484	0.16875296163671238	1.7733862353120708	1
0.16666666666666666	0.06896551724137931	0.01486027522115951	0.11173424152941179	0.13886248101426346	0.18874294496681887	0.2349126001488181	0.25313315858170143	-0.45149646707664487	-0.4412169778815403	-0.40558620405397017	-0.36858225161506103	-0.3511249941910508	-0.3223247093100328	0.15414535998894327	0.12074902780438007	0.07378193489809365	0.07383443203584965	0.042256686438563076	0.0654522838461742	0.04201948744754139	1.8027839761980662	2
0.16666666666666666	0.1896551724137931	-0.8749765643692303	-0.7235578705768313	1.809891133412139	-0.6665876213480703	-0.647553966901588	-0.6164414157285061	-0.6916783548385074	-0.6827947430345466	-0.6737212329259119	-0.6679627106437738	-0.6582610725720847	-0.6478270264766394	1.3873082399004895	0.035137967091074605	0.0	0.01652755363264019	0.01857506911423241	0.01904661459923669	0.016369037278761104	1.7733862353120708	1
0.3333333333333333	0.3275862068965517	0.01486027522115951	0.11173424152941179	0.13886248101426346	0.18874294496681887	0.2349126001488181	0.25313315858170143	0.4884395839050236	0.5192351826450594	0.5801615081651647	0.7100578736663736	0.8330915877828846	0.09487573290412796	0.6936541199502447	0.18522900865191905	0.14474279581478958	0.18850498455921924	0.22915635092815928	0.0895387243015663	0.0630573566649182	1.740655105973025	2
0.5	0.12068965517241378	0.9046971148115494	1.782318465741898	1.809891133412139	1.8994040775965972	1.9998457342496303	0.25313315858170143	-0.60578270629764	-0.6015569485646919	-0.5641312238144972	-0.5339409911346584	-0.521198739730594	-0.49104522944880313	0.15414535998894327	0.0	0.07812204871562856	0.07383443203584965	0.0	0.08508796900002646	0.10687687570325119	1.8027839761980662	1
0.16666666666666666	0.15517241379310345	-0.8749765643692303	-0.7235578705768313	-0.6966518451846744	1.8994040775965972	-0.647553966901588	-0.6164414157285061	-0.6894919201483762	-0.6910562136585996	-0.6658768954316212	-0.6621491960188133	-0.6238022237417807	-0.6450564367251568	2.312180399834149	0.0001811235417065701	0.06362606856506194	0.003975700186545751	0.15300495074506903	0.02991169371770161	0.056419740173874175	1.8027839761980662	1
0.16666666666666666	0.1896551724137931	-0.8749765643692303	-0.7235578705768313	-1.5321661713836123	-1.5219181876629593	-1.530020533951994	-1.4860159900387135	-0.5751590402961134	-0.6859419699389477	-0.6779173766958358	-0.672486060258382	-0.6627185179339045	-0.6527133393110723	3.237052559767809	0.021614075976984035	0.0	0.0	0.0012766370525245643	0.0	0.0	1.7803754870704924	2
0.3333333333333333	0.3275862068965517	0.9046971148115494	1.782318465741898	1.809891133412139	1.8994040775965972	1.9998457342496303	0.25313315858170143	-0.18693786957077338	-0.14984558706247295	-0.24148958514766752	-0.19221824911559196	-0.16878093780310344	-0.23878723043957278	0.3853633999723582	0.12135277294340198	0.0	0.11359143390130716	0.0	0.1309045676923484	0.11250197442447493	1.7803754870704924	2
0.3333333333333333	0.5172413793103449	-1.7648134039596202	-1.5588499826830744	-1.5321661713836123	-1.5219181876629593	-1.530020533951994	-1.4860159900387135	-0.6619917322756084	-0.642217996159946	-0.6779173766958358	-0.672486060258382	-0.6630474806912343	-0.6527133393110723	2.1580350398452057	0.20949956324059943	0.0	0.0	0.0	0.0	0.09647044306898725	1.7803754870704924	2
0.5	0.29310344827586204	1.7945339544019394	1.782318465741898	1.809891133412139	1.8994040775965972	0.2349126001488181	0.25313315858170143	-0.2468814889635621	-0.23810844158679453	-0.3161838281999213	-0.29314645890133606	-0.2483570288011992	-0.18008431061422037	0.46243607996682984	0.0	0.1736045527013968	0.0	0.09574777893934232	0.2290829934616097	0.14625256675181741	1.740655105973025	1
0.5	0.43103448275862066	0.01486027522115951	0.11173424152941179	0.13886248101426346	0.18874294496681887	0.2349126001488181	0.25313315858170143	0.33897436527406927	0.4092367923122174	0.47328240980545333	-0.04296325599027008	0.01701722753680759	0.05837111399671487	0.6165814399557731	0.20195274900282567	0.14513340605836772	0.08218340242759573	0.09555628338146364	0.1103525505646497	0.08488273970326633	1.8027839761980662	2
0.3333333333333333	0.10344827586206896	-0.8749765643692303	-0.7235578705768313	-0.6966518451846744	0.18874294496681887	0.2349126001488181	0.25313315858170143	-0.6887178407860316	-0.6837923015622809	-0.6137351226754534	-0.6086928409513293	-0.5151293768578579	-0.5623417390536218	0.6936541199502447	0.03085137660401911	0.1931784660184793	0.004657248789953594	0.3294361914039638	0.0070688466553868136	0.0	1.8027839761980662	1
0.16666666666666666	0.1896551724137931	-0.8749765643692303	-0.7235578705768313	-0.6966518451846744	-0.6665876213480703	-0.647553966901588	-0.6164414157285061	-0.6912030429493484	-0.5938293825047783	-0.64413193046583	-0.30200662824953783	-0.4821179641598054	-0.630632578564408	1.5414535998894328	0.4174293891197419	0.10168886674484318	1.3536691178018774	0.7021503788885104	0.08606975325771907	0.10878940926846725	1.8027839761980662	1
0.16666666666666666	0.15517241379310345	-0.8749765643692303	-0.7235578705768313	-0.6966518451846744	-0.6665876213480703	-0.647553966901588	-0.6164414157285061	-0.5919986615120305	-0.6125300923697691	-0.597411979213069	-0.5857030331162583	-0.5712175269826009	-0.5603603475949859	1.6185262798839044	0.33707091111592696	0.24230855443297458	0.3170904877354989	0.35637323321223213	0.3599875611539581	0.3275494985368588	1.8027839761980662	2
0.5	0.22413793103448276	-0.8749765643692303	-0.7235578705768313	0.13886248101426346	0.18874294496681887	-0.647553966901588	0.25313315858170143	-0.625379136470679	-0.5391041646804815	-0.5528549886664542	-0.49232928351161254	-0.5648027532146684	-0.5540131783461348	0.6165814399557731	0.6536144875051093	0.15984639189981112	0.2859096391295901	0.38177831055747097	0.1894843617346743	0.21313499054716775	1.740655105973025	2
0.16666666666666666	0.1724137931034483	0.9046971148115494	1.782318465741898	1.809891133412139	1.8994040775965972	1.9998457342496303	1.9922823072021165	1.6470462645791897	1.6510707082604326	1.8724872708734825	4.733973731857592	2.150258468131687	2.3972358163861633	1.3873082399004895	0.0	0.6944182108055872	0.3407743017039215	0.0	0.981784257692613	0.39375691048566225	1.7733862353120708	2
0.3333333333333333	0.12068965517241378	0.9046971148115494	1.782318465741898	1.809891133412139	1.8994040775965972	0.2349126001488181	0.25313315858170143	0.43805652365417497	0.5631980084659131	0.6183593942357092	0.6752855950138695	0.7742730467723037	0.8308283281631013	0.6936541199502447	0.4829961112175203	0.1302034145260476	0.0	0.19149555787868464	0.327261419230871	0.28125493606118734	1.8027839761980662	2
0.3333333333333333	0.46551724137931033	0.9046971148115494	-1.5588499826830744	-1.5321661713836123	-1.5219181876629593	-1.530020533951994	-1.4860159900387135	-0.6956302336883718	-0.690971912937946	-0.6779173766958358	-0.672486060258382	-0.6630474806912343	-0.6527133393110723	0.15414535998894327	0.0	0.0	0.0	0.0	0.0	0.0	1.7803754870704924	1
0.3333333333333333	0.15517241379310345	0.01486027522115951	0.11173424152941179	0.13886248101426346	1.8994040775965972	0.2349126001488181	0.25313315858170143	0.4721160155973363	0.5511992058928836	0.6664924798164857	0.7353637608573781	0.8938181127859788	1.7408914999864566	1.6185262798839044	0.3018725695109502	0.325508536315119	0.0	0.38299111575736927	3.27261419230871	0.0	1.740655105973025	1
0.3333333333333333	0.46551724137931033	1.7945339544019394	0.11173424152941179	0.13886248101426346	0.18874294496681887	0.2349126001488181	0.25313315858170143	-0.44493716300625136	-0.3967342976166562	-0.40477869872367556	-0.3800849276109721	-0.36397098986478227	-0.34104717944883944	0.3853633999723582	0.16983350760686058	0.055944067108025124	0.03737158175353006	0.042065190880684396	0.04444210073155228	0.0367881456368033	1.7708333333333333	1
0.16666666666666666	0.05172413793103448	0.01486027522115951	0.11173424152941179	0.13886248101426346	1.8994040775965972	1.9998457342496303	-0.6164414157285061	-0.6464558236699559	-0.6273248688444762	-0.5823577726982904	-0.6211903429793191	-0.6630474806912343	-0.3454297486920937	1.0019448399281312	0.06822320070947474	0.09665433471650267	0.011359143390130716	0.0	1.197776794384988	0.0	1.8027839761980662	2
0.3333333333333333	0.3448275862068966	0.01486027522115951	0.11173424152941179	0.13886248101426346	0.18874294496681887	-1.530020533951994	-1.4860159900387135	0.7837576508093244	0.8709658894521061	0.8900849378798539	-0.672486060258382	-0.6630474806912343	-0.6527133393110723	0.847799479939188	0.24095468498364045	0.10307770316645436	0.0	0.0	0.0	0.0	1.7803754870704924	1
0.16666666666666666	0.10344827586206896	0.01486027522115951	0.11173424152941179	0.13886248101426346	0.18874294496681887	0.2349126001488181	-0.6164414157285061	0.3149235836826264	0.3883161634700151	0.3971317732110611	0.007213282002704198	-0.3948276965023242	-0.6232443392271211	0.6165814399557731	0.4226215973153303	0.1302034145260476	0.07951400373091501	0.020809183956150397	0.11486875815003572	0.0	1.7733862353120708	2
0.16666666666666666	0.22413793103448276	-0.8749765643692303	-0.7235578705768313	-0.6966518451846744	-0.6665876213480703	-0.647553966901588	-0.6164414157285061	-0.6897906876215618	-0.6849303612911045	-0.6717168893382164	-0.6592735270198355	-0.607946218838481	-0.5708717971975804	1.2331628799115462	0.025961040977941715	0.018662489415400156	0.048276359408055546	0.21383670629786453	0.319014431466253	0.5545222319382369	1.7803754870704924	2
0.3333333333333333	0.3275862068965517	-0.8749765643692303	-0.7235578705768313	-0.6966518451846744	-0.6665876213480703	-0.647553966901588	-0.6164414157285061	-0.6331742514528858	-0.643075053486591	-0.6232665695205383	-0.632413224153708	-0.6285063911715979	-0.61241385201678	1.3102355599060178	0.20581671789256584	0.2834094322850303	0.14641935829878494	0.13404689051507926	0.15708548123081809	0.3749128297695627	1.740655105973025	2
0.16666666666666666	0.3448275862068966	0.01486027522115951	0.11173424152941179	0.13886248101426346	0.18874294496681887	0.2349126001488181	0.25313315858170143	1.2345298661479822	1.145449035900235	0.7602496165589093	0.577963629594411	0.6693339271840749	0.6803097431189197	1.0790175199226029	0.9132248972845265	0.39338791642136517	0.2276940292551702	0.3200529090679083	0.3279813943531789	0.39409441640893567	1.7803754870704924	1
0.3333333333333333	0.06896551724137931	0.01486027522115951	0.11173424152941179	0.13886248101426346	0.18874294496681887	0.2349126001488181	0.25313315858170143	-0.09059893980809937	-0.07695356393732485	-0.03194195193620971	0.015809200686135044	-0.03791955293728083	-0.09896480098141788	1.1560901999170745	0.12207726711022826	0.0919236106553896	0.10223229051117645	0.08298140841409668	0.08508796900002646	0.07312628337590871	1.8027839761980662	2
0.3333333333333333	0.46551724137931033	0.9046971148115494	2.6176105778481413	1.809891133412139	1.8994040775965972	1.9998457342496303	1.9922823072021165	-0.4634064249849991	-0.4586250766965092	-0.44312078217462975	-0.3972301325075801	-0.3649907744125049	-0.3556389521399811	0.15414535998894327	0.0	0.01302034145260476	0.11359143390130716	0.06383185262622822	0.0	0.04455078187209207	1.8027839761980662	1
0.3333333333333333	0.3620689655172414	-0.8749765643692303	-0.7235578705768313	-0.6966518451846744	-0.6665876213480703	-0.647553966901588	-0.6164414157285061	-0.6850918900887334	-0.6800690197334135	-0.6667276599760388	-0.6604237946194266	-0.6502837257068353	-0.6371644537966912	0.847799479939188	0.04685062278809947	0.03367928322407098	0.04407347635370718	0.04953351763795309	0.06060881484155731	0.043650766076696275	1.7803754870704924	2
0.16666666666666666	0.10344827586206896	0.01486027522115951	0.11173424152941179	0.13886248101426346	0.18874294496681887	0.2349126001488181	0.25313315858170143	-0.3546686450851217	-0.3212851526316821	-0.2726938982683388	-0.2204930702460815	-0.18274540685175647	-0.24766990909735637	0.23121803998341492	0.12074902780438007	0.1302034145260476	0.11359143390130716	0.06383185262622822	0.0981784257692613	0.056250987212237466	1.6946564885496183	2
0.5	0.41379310344827586	-1.7648134039596202	-1.5588499826830744	-1.5321661713836123	-1.5219181876629593	-1.530020533951994	-1.4860159900387135	-0.6903474815488624	-0.6860684210199282	-0.5573395271971977	-0.6587761140037961	-0.6368291489320437	-0.6294571768516578	1.1560901999170745	0.021131079865766515	0.36469976408745935	0.05032100521827907	0.1022586279072176	0.09104412683002831	0.06502614121734651	1.740655105973025	2
0.16666666666666666	0.1724137931034483	0.9046971148115494	1.782318465741898	1.809891133412139	1.8994040775965972	0.2349126001488181	0.25313315858170143	-0.37468606578855856	-0.3684514058373726	-0.29472725799494953	-0.27138463944961244	-0.21148030370452067	-0.2254212338202992	0.5395087599613014	0.0	0.1736045527013968	0.0	0.12766370525245643	0.0654522838461742	0.056250987212237466	1.7733862353120708	1
0.3333333333333333	0.017241379310344827	0.01486027522115951	0.11173424152941179	0.13886248101426346	0.18874294496681887	0.2349126001488181	0.25313315858170143	-0.31743135365444053	-0.2821977184886285	-0.25466922571711925	-0.20979869040123444	-0.33518674859841857	-0.46933388066900317	0.23121803998341492	0.12074902780438007	0.05208136581041904	0.0348725702077013	0.03319256336563867	0.021926515088468358	0.0	1.8027839761980662	2
0.3333333333333333	0.3793103448275862	0.9046971148115494	1.782318465741898	0.13886248101426346	0.18874294496681887	2.8823123013000362	1.9922823072021165	-0.09547428175690116	-0.0839364736314649	0.006674106537523022	0.17832335952025713	0.21830953874695555	0.26582951629712365	0.46243607996682984	0.0	0.217005690876746	0.460045307300294	0.0	0.14072241026927454	0.0	1.8027839761980662	1
0.16666666666666666	0.12068965517241378	-0.8749765643692303	-0.7235578705768313	-0.6966518451846744	-0.6665876213480703	-0.647553966901588	0.25313315858170143	-0.5789751157490752	-0.6010792444809882	-0.4432938190311214	-0.2399698986553742	-0.42473041114360943	-0.02912914779101723	1.8497443198673194	0.38627613994621185	0.7079593659162962	1.5805680070197385	0.9257533586381878	2.2013566625983767	0.6177483415647919	1.8027839761980662	2
0.3333333333333333	0.12068965517241378	-0.8749765643692303	-0.7235578705768313	-0.6966518451846744	0.18874294496681887	0.2349126001488181	-0.6164414157285061	0.2905740346179979	-0.6787061580828468	-0.5539653084956093	-0.5727236622289803	-0.5603617559907151	-0.619399096481124	3.853633999723582	0.052706950636611904	0.3730761837553017	0.015618822161429735	0.019149555787868464	0.1298573311508096	1.5195641685513828	1.8027839761980662	2
0.3333333333333333	0.29310344827586204	0.01486027522115951	0.11173424152941179	0.13886248101426346	-0.6665876213480703	0.2349126001488181	0.25313315858170143	0.11066169440149028	0.006995903713554098	0.03607595240307233	-0.010802395671972751	0.13087123784867588	0.21172745460453626	3.853633999723582	0.6053148763833573	0.3142676415277036	2.8449542577751887	1.5957963156557053	0.3323666973708726	0.11992710473649028	1.740655105973025	2
0.3333333333333333	0.20689655172413793	0.01486027522115951	0.11173424152941179	0.13886248101426346	0.18874294496681887	0.2349126001488181	0.25313315858170143	0.9484735909124359	0.6606074911811505	0.6518276062288135	0.7899392952109507	0.9220102210891487	0.9893732277600629	2.080962359850734	0.21131079865766514	0.14535041174924448	0.19310543763222218	0.24256103997966721	0.21599253669237486	0.14630881773902965	1.7803754870704924	1
0.3333333333333333	0.41379310344827586	0.01486027522115951	0.11173424152941179	0.13886248101426346	0.18874294496681887	0.2349126001488181	0.25313315858170143	1.095548669757905	1.16580765993808	1.1856463085057314	0.7417368651253828	0.8597211229887376	0.6433181720733672	1.2331628799115462	0.322158406182086	0.21266557705921108	0.1594255774804846	0.18498470891080937	0.17757204607467061	0.1622840981073051	1.7733862353120708	1
0.3333333333333333	0.48275862068965514	1.7945339544019394	0.11173424152941179	0.13886248101426346	0.18874294496681887	0.2349126001488181	0.25313315858170143	-0.5893912362915014	-0.5688623190712031	-0.5380314979603313	-0.5186921733617006	-0.4968883919639166	-0.4758321729952078	0.15414535998894327	0.06949106550142073	0.05038872142158042	0.020105683800531366	0.023426289913825754	0.03927137030770452	0.033750592327342475	1.7733862353120708	1
0.3333333333333333	0.15517241379310345	-0.8749765643692303	-0.7235578705768313	-0.6966518451846744	-0.6665876213480703	-0.647553966901588	-0.6164414157285061	-0.5598268367858147	-0.5504707118486089	-0.5197328503863332	-0.47373847203714003	-0.49363166066635084	-0.48479880891818783	1.3873082399004895	0.6037451390219004	0.47611048578358073	0.7261900369310567	0.6574680820501506	0.654522838461742	0.6232609383115911	1.7733862353120708	2
0.3333333333333333	0.15517241379310345	0.01486027522115951	0.11173424152941179	-1.5321661713836123	-1.5219181876629593	-1.530020533951994	-1.4860159900387135	-0.42513702773785855	-0.693529034797772	-0.7770819152036252	-0.7560669911097522	-0.7021447043998895	-0.659043717106884	2.774616479800979	0.030187256951095018	0.0	0.11359143390130716	0.19149555787868464	0.1309045676923484	0.16875296163671238	1.7803754870704924	2
0.3333333333333333	0.034482758620689655	0.01486027522115951	0.11173424152941179	0.13886248101426346	0.18874294496681887	0.2349126001488181	1.9922823072021165	1.7249159323631158	1.8219763692655022	1.8852487390397459	2.097342775400255	2.347800603908275	2.362124888081011	1.3873082399004895	0.48112450128655243	0.27685586042055255	0.35889213541118	0.6811496993744813	0.1963568515385226	0.3037553309460823	1.8027839761980662	1
0.16666666666666666	0.24137931034482757	1.7945339544019394	1.782318465741898	1.809891133412139	1.8994040775965972	0.2349126001488181	0.25313315858170143	0.806097309599795	0.7798930109059977	0.9411163908068666	1.0076662988254461	0.7941588454528944	0.8187216905217743	0.9248721599336597	0.0	0.4687322922937714	0.0	0.22341148419179876	0.22253776507699227	0.19687845524283112	1.8027839761980662	1
0.3333333333333333	0.603448275862069	-0.8749765643692303	-0.7235578705768313	-0.6966518451846744	-0.6665876213480703	-0.647553966901588	-0.6164414157285061	-0.6308927543849229	-0.690971912937946	-0.6714140748393559	-0.672486060258382	-0.6560734702358411	-0.6278284059068469	1.3102355599060178	0.0	0.01957391331708249	0.0	0.027064705513520762	0.09700028466003016	0.038700679202019375	1.8027839761980662	1
0.16666666666666666	0.1896551724137931	0.01486027522115951	0.11173424152941179	0.13886248101426346	0.18874294496681887	0.2349126001488181	0.25313315858170143	2.2621405901699414	2.1566502302603032	2.198676165098392	2.1543276540502685	2.3522909455458274	2.3348219854391283	2.1580350398452057	0.6067638647170099	0.43934972174905995	0.5680139652234865	0.398566087798169	0.4133311724885901	0.39583819701251505	1.7733862353120708	2
0.16666666666666666	0.1724137931034483	0.9046971148115494	-1.5588499826830744	-1.5321661713836123	-1.5219181876629593	-0.647553966901588	-0.6164414157285061	-0.6982104982295204	-0.699682987405485	-0.6930581016388603	-0.7021753996532336	-0.6590999276032758	-0.6357539717413909	0.9248721599336597	0.0	0.0	0.0	0.13723848314639067	0.07854274061540904	0.030994293953942844	1.7733862353120708	1
0.5	0.06896551724137931	1.7945339544019394	0.11173424152941179	0.13886248101426346	0.18874294496681887	0.2349126001488181	1.9922823072021165	-0.3775650978028928	-0.3505656029387	-0.31265099237988225	-0.2629441623336939	-0.21059210425973002	-0.14698835667378285	0.23121803998341492	0.09056177085328505	0.0651017072630238	0.0817290366919905	0.10213096420196514	0.20944730830775743	0.0	1.7733862353120708	1
0.16666666666666666	0.3620689655172414	-0.8749765643692303	-0.7235578705768313	-0.6966518451846744	-0.6665876213480703	-0.647553966901588	-0.6164414157285061	-0.6773375161255973	-0.6880494879552878	-0.6551053511150124	-0.6164182868566911	-0.6483428454385891	-0.6476591119462465	1.5414535998894328	0.012557898891655529	0.07278370872006061	0.20486215104100747	0.05706567624784802	0.019701137437698434	0.13820867558046745	1.8027839761980662	1
0.3333333333333333	0.5344827586206896	-1.7648134039596202	-1.5588499826830744	-0.6966518451846744	-0.6665876213480703	-0.647553966901588	-0.6164414157285061	-0.6932536742425771	-0.6692363771294255	-0.5899425549078435	-0.5978274753822186	-0.5801653139819734	-0.6527133393110723	1.464380919894961	0.09339937300668799	0.2647903440078055	0.27278982851398914	0.321648705383564	0.0	0.0	1.7803754870704924	2
0.3333333333333333	0.08620689655172414	-0.8749765643692303	-0.7235578705768313	-0.6966518451846744	-0.6665876213480703	-0.647553966901588	-0.6164414157285061	-0.6747979926035196	-0.6414592896740636	-0.6472033346685577	-0.5557494430566358	-0.644674910694361	-0.6373323683270841	1.695598959878376	0.2127597869913177	0.0924444243134938	0.4271605871858656	0.07130017938349692	0.059954292003095565	0.15294643423007367	1.8027839761980662	2
0.5	0.22413793103448276	1.7945339544019394	1.782318465741898	0.13886248101426346	0.18874294496681887	1.9998457342496303	1.9922823072021165	0.9164375695831226	0.9291193365829826	1.0967053642689937	1.3336428100555153	1.502876209844368	1.6251480141866412	2.0038896798562624	0.0	0.41968900615562676	0.5430238497651989	0.39894907891392634	0.4090767740385888	0.3515686700764842	1.7803754870704924	1
0.3333333333333333	0.05172413793103448	2.684370793992329	1.782318465741898	0.13886248101426346	0.18874294496681887	-0.647553966901588	-0.6164414157285061	-0.4384593409739994	-0.43315220893901235	-0.40512477243665895	-0.37212631935434176	-0.44626102361084946	-0.5653977835067724	0.15414535998894327	0.0	0.054294823857361854	0.03725799031962875	0.8413038176136879	0.34035187600010586	0.0	1.7733862353120708	2
0.16666666666666666	0.1896551724137931	0.9046971148115494	-1.5588499826830744	-0.6966518451846744	-0.6665876213480703	-0.647553966901588	-0.6164414157285061	-0.7088574845466808	-0.7046567299240475	-0.3842882509674492	-0.660517059559934	-0.6630474806912343	-0.5496474005559198	1.6185262798839044	0.0	0.9260500852474259	0.043732702052003254	0.0	0.40174611824781725	0.0	1.8027839761980662	2
0.3333333333333333	0.10344827586206896	0.01486027522115951	0.11173424152941179	0.13886248101426346	0.18874294496681887	0.2349126001488181	0.25313315858170143	-0.4286814963970153	-0.39981127392051263	-0.3637978032112228	-0.3181725512708183	-0.2828487739072361	-0.2538827467218931	0.3853633999723582	0.10263667363372307	0.07378193489809365	0.09536000876014736	0.06383185262622822	0.06610680668463594	0.07875138209713245	1.7733862353120708	2
0.16666666666666666	0.08620689655172414	0.9046971148115494	1.782318465741898	1.809891133412139	0.18874294496681887	0.2349126001488181	0.25313315858170143	-0.3615674576477716	-0.3622412527492239	-0.35028650866682864	-0.3242503165605497	-0.30164899548863827	-0.27470414849061076	0.23121803998341492	0.10263667363372307	0.0	0.09655271881611109	0.05744866736360539	0.0654522838461742	0.05062588849101372	1.7733862353120708	2
0.16666666666666666	0.06896551724137931	0.01486027522115951	0.11173424152941179	0.13886248101426346	0.18874294496681887	0.2349126001488181	1.9922823072021165	-0.11788184224582308	-0.20443030368568044	-0.2872145744756012	-0.38432848240405826	-0.33243990957471414	-0.3230971161498401	0.3853633999723582	0.11471157641416108	0.06197682531439866	0.03407743017039215	0.19149555787868464	0.0	0.056250987212237466	1.8027839761980662	2
0.3333333333333333	0.05172413793103448	0.01486027522115951	0.11173424152941179	0.13886248101426346	0.18874294496681887	0.2349126001488181	0.25313315858170143	0.5890291599907477	0.6615347991083401	0.20449849272166765	-0.23485587108421913	-0.25557776132458987	-0.28968212460165604	0.847799479939188	0.25719542922332955	0.10025662918505665	0.057363674120160114	0.06255521557370365	0.05890705546155678	0.042188240409178096	1.8027839761980662	2
0.3333333333333333	0.15517241379310345	1.7945339544019394	3.4529026899543838	3.480919785810015	3.610065210226375	2.8823123013000362	1.9922823072021165	0.5252151437862361	0.6075682877699257	0.7060746607389639	0.7821361285218327	0.8367101781135132	0.9183453814038727	0.7707267999447164	0.2958351181207312	0.2560667152345603	0.0	0.0	0.2618091353846968	0.1800031590791599	1.7733862353120708	1
0.3333333333333333	0.05172413793103448	0.01486027522115951	0.11173424152941179	0.13886248101426346	0.18874294496681887	0.2349126001488181	0.25313315858170143	-0.3564884106036159	-0.34008421333743544	-0.309262353940253	-0.308333100047289	-0.19873299685798818	-0.12621732926418303	1.7726716398728477	0.3018725695109502	0.217005690876746	0.11927100559637252	0.33377675738254736	0.21959241230391444	0.25864203920186785	1.8027839761980662	2
0.3333333333333333	0.06896551724137931	0.01486027522115951	0.11173424152941179	0.13886248101426346	1.8994040775965972	0.2349126001488181	0.25313315858170143	-0.4535470983698735	-0.42935867650960025	-0.3935313030517145	-0.3724061141758639	-0.3438055728404612	-0.3131733674036206	0.3853633999723582	0.08452431946306606	0.09548250398576824	0.045777347862226786	0.06383185262622822	0.1309045676923484	0.056250987212237466	1.7733862353120708	2
0.16666666666666666	0.29310344827586204	-1.7648134039596202	-1.5588499826830744	-1.5321661713836123	-1.5219181876629593	-1.530020533951994	-1.4860159900387135	-0.6629016150348556	-0.580959472484995	-0.6198923508189499	-0.5692262269599533	-0.6310229562651714	-0.6180221973319023	2.774616479800979	0.48021888357801956	0.17551420278111218	0.38138323932363877	0.12485510373690238	0.13587894126465763	0.11267072738611164	1.7803754870704924	2
0.3333333333333333	0.08620689655172414	0.01486027522115951	0.11173424152941179	-0.6966518451846744	-0.6665876213480703	-1.530020533951994	-1.4860159900387135	-0.3563118661876426	-0.3678191504324706	-0.6634976386548602	-0.672486060258382	-0.6630474806912343	-0.6527133393110723	0.6165814399557731	0.12074902780438007	0.0434011381753492	0.0	0.0	0.0	0.0	1.8027839761980662	2
0.3333333333333333	0.034482758620689655	0.01486027522115951	0.11173424152941179	2.645405459611077	1.8994040775965972	0.2349126001488181	0.25313315858170143	-0.49982889603426495	-0.4264222014068331	-0.4147859969241126	-0.39802288450189294	-0.3668658621292851	-0.3440024751837542	0.15414535998894327	0.3018725695109502	0.0	0.0	0.04110771309129097	0.043722125609244364	0.0376881614321991	1.8027839761980662	1
0.3333333333333333	0.15517241379310345	-0.8749765643692303	-0.7235578705768313	-0.6966518451846744	0.18874294496681887	0.2349126001488181	-1.4860159900387135	-0.6769844272936507	-0.6880635380753968	-0.6272175777437655	-0.6294442902142229	-0.6630474806912343	-0.6527133393110723	2.1580350398452057	0.012497524377753338	0.1525984018245278	0.0	0.0	0.0	0.0	1.8027839761980662	2
0.5	0.12068965517241378	0.01486027522115951	0.11173424152941179	1.809891133412139	0.18874294496681887	0.2349126001488181	0.25313315858170143	-0.5423761002838361	-0.4929214198824164	-0.503323188495703	-0.482676362169098	-0.469074590831676	-0.5902659254579585	1.0790175199226029	0.20098675678039063	0.0	0.024535749722682347	0.06383185262622822	0.0654522838461742	0.056250987212237466	1.7803754870704924	2
0.3333333333333333	0.1896551724137931	0.01486027522115951	0.11173424152941179	0.13886248101426346	0.18874294496681887	0.2349126001488181	0.25313315858170143	1.511582376168889	1.4984723537573035	0.718417956502039	0.7144102375567184	0.6604025883225689	0.5881582488393047	2.3892530798286207	0.3682845348033592	0.1845416395215848	0.2839785847532679	0.17745255030091445	0.31947259745317624	0.16875296163671238	1.7803754870704924	2
0.16666666666666666	0.24137931034482757	-0.8749765643692303	2.6176105778481413	1.809891133412139	0.18874294496681887	-0.647553966901588	1.9922823072021165	-0.670099195070691	-0.6670586085125408	-0.660671369998829	-0.6589626438848109	-0.6132425192314919	-0.6106003750885368	1.3873082399004895	0.0	0.0	0.0	0.19328284975221904	0.0	0.018337821831189413	1.8027839761980662	2
0.5	0.3448275862068966	1.7945339544019394	1.782318465741898	1.809891133412139	0.18874294496681887	0.2349126001488181	0.25313315858170143	0.6636802872680834	0.7309564425665815	0.7450223731876391	0.8919400518125298	1.026998685090977	1.1068966075820428	1.3873082399004895	0.21626150879764472	0.0	0.20474855960710617	0.23815664214845747	0.2455769689908456	0.22714148636301487	1.7803754870704924	1
0.3333333333333333	0.5344827586206896	-0.8749765643692303	-0.7235578705768313	1.809891133412139	-0.6665876213480703	-0.647553966901588	1.9922823072021165	-0.691338846346251	-0.6820922370290999	-0.6733607394748876	-0.6603305296789193	-0.6501850368796364	-0.6474072401506571	1.5414535998894328	0.0381566927861841	0.0	0.0444142506554111	0.020170865429888114	0.0	0.03555062391813408	1.7803754870704924	1
0.3333333333333333	0.08620689655172414	1.7945339544019394	1.782318465741898	0.13886248101426346	0.18874294496681887	1.9998457342496303	1.9922823072021165	-0.12453620869404838	-0.11369462802218651	-0.06587159554662536	0.027311876682046127	0.06076927426168041	0.13488976549675233	0.5395087599613014	0.0	0.08710608431792585	0.20344225811724112	0.0	0.2356936741300733	0.0	1.8027839761980662	1
0.3333333333333333	0.5	-0.8749765643692303	-0.7235578705768313	-0.6966518451846744	-0.6665876213480703	-0.647553966901588	-0.6164414157285061	-0.6785054253389594	-0.6592045913716469	-0.6578739408188797	-0.6664238391254018	-0.6566327069233019	-0.6527133393110723	1.2331628799115462	0.13650677593285168	0.06032758206373539	0.022150329610754898	0.024894422524229003	0.0	0.04387577002554522	1.7803754870704924	1
0.3333333333333333	0.29310344827586204	1.7945339544019394	1.782318465741898	-0.6966518451846744	-0.6665876213480703	0.2349126001488181	0.25313315858170143	-0.5988974740746804	-0.594756690431968	-0.6658624756935803	-0.6335013151262943	-0.6355461941784571	-0.6386756845702272	1.8497443198673194	0.050473093622230875	0.03628335151459193	0.1424436581122392	0.0	0.0	0.03166930580048969	1.740655105973025	1
0.3333333333333333	0.3620689655172414	0.01486027522115951	0.11173424152941179	0.13886248101426346	0.18874294496681887	0.2349126001488181	0.25313315858170143	0.3490917183433098	0.35858610931951135	0.3266913528808951	-0.4567797970215468	-0.502036659116129	1.30967019448449	1.5414535998894328	0.3018725695109502	0.17664263237367125	0.17038715085196074	0.13264258975730223	7.527012642310033	0.33750592327342477	1.740655105973025	2
0.16666666666666666	0.12068965517241378	0.01486027522115951	0.11173424152941179	0.13886248101426346	0.18874294496681887	1.9998457342496303	0.25313315858170143	-0.553308273734492	-0.5293533813248815	-0.49748319458910784	-0.4579145204643867	-0.44195161148982814	-0.416524760860441	0.23121803998341492	0.07238904216872585	0.052471976053997185	0.08519357542598037	0.0	0.0654522838461742	0.08437648081835619	1.7733862353120708	1
0.3333333333333333	0.08620689655172414	0.9046971148115494	1.782318465741898	0.13886248101426346	0.18874294496681887	0.2349126001488181	-0.6164414157285061	-0.3167794973493082	-0.3420652802727951	-0.3414904684618335	-0.3310742013743402	-0.3396112976845054	-0.6099958827791225	0.6165814399557731	0.0	0.06627353799375824	0.08519357542598037	0.03446920041816324	0.16651061010466717	0.1568840033349303	1.7733862353120708	1
0.16666666666666666	0.20689655172413793	1.7945339544019394	1.782318465741898	1.809891133412139	1.8994040775965972	1.9998457342496303	1.9922823072021165	0.49006922466785435	0.5633244595468935	0.6351007101012819	0.7572810218766141	0.8107879128359193	0.9465886054159559	0.9248721599336597	0.2596104097794172	0.17794466651893173	0.18742586593715682	0.0	0.4647112153078368	0.0	1.7733862353120708	1
0.3333333333333333	0.1724137931034483	0.01486027522115951	0.11173424152941179	1.809891133412139	1.8994040775965972	2.8823123013000362	1.9922823072021165	-0.6149358552488724	-0.576098130927304	-0.5497114857735216	-0.5244745996731587	-0.513632596312007	-0.5050828841896483	0.5395087599613014	0.1509362847554751	0.0434011381753492	0.05242244674545325	0.0	0.0	0.022500394884894987	1.7733862353120708	2
0.16666666666666666	0.1896551724137931	1.7945339544019394	1.782318465741898	1.809891133412139	1.8994040775965972	1.9998457342496303	1.9922823072021165	-0.5416699226199428	-0.48904358673235065	-0.513373745910263	-0.491350001636285	-0.5342092167829904	-0.5193052449139256	0.15414535998894327	0.3622470834131402	0.0	0.042256013411286264	0.0	0.040580415984628006	0.0	1.7803754870704924	1
0.5	0.5517241379310345	0.01486027522115951	0.11173424152941179	0.13886248101426346	0.18874294496681887	0.2349126001488181	0.25313315858170143	2.5631488194044594	2.4601609248534895	2.159122823651996	1.0100445548083843	0.5291135518722174	-0.040832790559401276	2.080962359850734	0.5258620160880753	0.35237384084566015	0.2555807262779411	0.19149555787868464	0.1309045676923484	7.419730217242971	1.740655105973025	1
0.16666666666666666	0.29310344827586204	-1.7648134039596202	-1.5588499826830744	-1.5321661713836123	-1.5219181876629593	-1.530020533951994	-1.4860159900387135	-0.6788992551899767	-0.6802376211747206	-0.6503900967756134	-0.6640300389857122	-0.6566327069233019	-0.6366942931115911	0.23121803998341492	0.04612612862127319	0.08333018529667047	0.03089687002115555	0.024894422524229003	0.06244147878925019	0.10760813853701028	1.8027839761980662	2
0.3333333333333333	0.12068965517241378	0.9046971148115494	1.782318465741898	1.809891133412139	1.8994040775965972	0.2349126001488181	0.25313315858170143	0.2649886746415562	0.32083343658680646	0.3634040059332191	0.42771381043701034	0.3653723394112743	0.5466497769261837	0.5395087599613014	0.1811235417065701	0.09548250398576824	0.0	0.19149555787868464	0.654522838461742	0.5625098721223747	1.8027839761980662	1
0.5	0.39655172413793105	0.01486027522115951	0.11173424152941179	0.13886248101426346	0.18874294496681887	0.2349126001488181	0.25313315858170143	3.3212441219336037	3.6017472338244625	3.807789152828903	4.196596688810779	1.8254241934063065	1.9049272047272654	2.1580350398452057	0.9056177085328506	0.45449671897225685	0.6437226559187077	0.6389568447885444	0.3927137030770452	11.250197442447494	1.740655105973025	2
0.16666666666666666	0.08620689655172414	0.01486027522115951	0.11173424152941179	0.13886248101426346	1.8994040775965972	0.2349126001488181	0.25313315858170143	-0.1777983009592313	-0.19385056324365335	-0.11923904603627615	-0.06926396921335326	-0.006223991268547781	-0.003790845154730962	0.30829071997788654	0.09659922224350406	0.21483563396797856	0.07951400373091501	0.12766370525245643	0.09163319738464389	0.08437648081835619	1.7733862353120708	2
0.3333333333333333	0.22413793103448276	1.7945339544019394	0.11173424152941179	0.13886248101426346	0.18874294496681887	0.2349126001488181	0.25313315858170143	3.046731135434775	3.209130677500419	2.6769932956555946	1.6637696111381632	1.5542930888150268	1.5242145899674784	2.080962359850734	0.6237894776374274	0.434011381753492	1.0235156151677283	0.5123144491781076	0.3934336781993531	0.28125493606118734	1.740655105973025	1
0.16666666666666666	0.3275862068965517	2.684370793992329	1.782318465741898	1.809891133412139	2.7547346439114864	2.8823123013000362	2.861856881512324	-0.6596423335091942	-0.6537390946492717	-0.6397050708872505	-0.6312940448676194	-0.6194599153450264	-0.6082159887569579	3.5453432797456954	0.0	0.0	0.0	0.0	0.0	0.011250197442447494	1.7803754870704924	1
0.5	0.41379310344827586	0.01486027522115951	0.11173424152941179	0.13886248101426346	0.18874294496681887	0.2349126001488181	0.25313315858170143	-0.6243334503145294	-0.590499504038961	-0.5477936606140718	-0.5035987971562551	-0.45453443695769574	-0.4124444377718939	0.15414535998894327	0.12074902780438007	0.0868022763506984	0.11359143390130716	0.12766370525245643	0.1309045676923484	0.11250197442447493	1.7733862353120708	1
0.16666666666666666	0.20689655172413793	-0.8749765643692303	-0.7235578705768313	-0.6966518451846744	-0.6665876213480703	-0.647553966901588	-1.4860159900387135	-0.6624127228060064	-0.6863915737824337	-0.6779173766958358	-0.22518740558495332	-0.6630474806912343	-0.6527133393110723	0.9248721599336597	0.019682091532113952	0.0	1.6343535509720075	0.0	0.0	0.0	1.8027839761980662	2
0.5	0.5172413793103449	1.7945339544019394	1.782318465741898	1.809891133412139	1.8994040775965972	0.2349126001488181	0.25313315858170143	-0.6470533586163272	-0.6065025908430365	-0.5904472457392778	-0.5820190679662165	-0.5639310019077443	-0.5237549799693371	0.07707267999447164	0.1509362847554751	0.01302034145260476	0.0	0.019149555787868464	0.11611235154311303	0.01597528036827544	1.740655105973025	1
0.5	0.48275862068965514	1.7945339544019394	1.782318465741898	1.809891133412139	0.18874294496681887	0.2349126001488181	0.25313315858170143	3.4008928142169537	3.935409486171421	3.288592064925535	3.687836438342982	2.6644108097004087	2.8316810808716735	2.2351077198396774	2.1073724077559435	0.0	0.6219698963266074	0.46201494930863984	0.5541844873255569	0.5730850577182753	1.7803754870704924	1
0.3333333333333333	0.08620689655172414	0.01486027522115951	0.11173424152941179	0.13886248101426346	0.18874294496681887	0.2349126001488181	0.25313315858170143	2.869453381118177	1.8450607166044803	1.316707307560159	1.3283733409168479	0.9103320432039382	0.8620436393631385	2.2351077198396774	0.39243434036423525	0.23002603232935076	0.22718286780261432	0.31915926313114107	0.1963568515385226	0.1672904359691942	1.7803754870704924	1
0.3333333333333333	0.5862068965517241	0.01486027522115951	0.11173424152941179	0.13886248101426346	0.18874294496681887	0.2349126001488181	0.25313315858170143	0.38829815902907805	-0.27598756540047986	-0.2616195394528695	-0.28312047779679195	-0.2702495003015021	-0.25529322877719335	0.6165814399557731	0.09659922224350406	0.06570932319747869	0.08547755401073363	0.06415101188935936	0.13260632707234893	0.11250197442447493	1.7803754870704924	2
0.3333333333333333	0.5	0.01486027522115951	0.11173424152941179	1.809891133412139	0.18874294496681887	0.2349126001488181	1.9922823072021165	0.9622440553583551	1.1035796779756124	1.1902750444168846	1.3001762405701145	0.9780325786624257	0.9942931235005743	1.0019448399281312	0.4648837570468633	0.2604068290520952	0.32941515831379076	0.3702247452321236	0.1894843617346743	0.022500394884894987	1.740655105973025	2
0.5	0.3103448275862069	0.01486027522115951	0.11173424152941179	0.13886248101426346	0.18874294496681887	0.2349126001488181	0.25313315858170143	-0.448210024871603	-0.41550525808219163	-0.3753912725961672	-0.3255404815709019	-0.29049715801515563	-0.2642262817940948	0.5395087599613014	0.12074902780438007	0.0868022763506984	0.11359143390130716	0.06383185262622822	0.0654522838461742	0.11812707314569867	1.7733862353120708	2
0.5	0.13793103448275862	1.7945339544019394	1.782318465741898	5.15194843820789	5.320726342856153	5.529712002451254	5.470580604442946	-0.6937018254523555	-0.6889767958824774	-0.6758697738940174	-0.6702787899997072	-0.6607118451141922	-0.6503289529794933	0.07707267999447164	0.0	0.0	0.0	0.0	0.0	0.0	1.7733862353120708	1
0.3333333333333333	0.6206896551724138	1.7945339544019394	1.782318465741898	1.809891133412139	1.8994040775965972	1.9998457342496303	1.9922823072021165	-0.498769629538425	-0.4725487457244625	-0.4428323874138102	-0.4277588563669982	-0.39030445858903845	-0.3644712564386468	1.1560901999170745	0.09659922224350406	0.05642147962795396	0.0	0.07021503788885104	0.0654522838461742	0.056250987212237466	1.740655105973025	1
0.16666666666666666	0.08620689655172414	-0.8749765643692303	-0.7235578705768313	0.13886248101426346	-0.6665876213480703	0.2349126001488181	0.25313315858170143	-0.6876585742901917	-0.6601318992988365	-0.6525674772198007	-0.614661797143802	-0.600215594041229	-0.6527133393110723	0.15414535998894327	0.13252205801530714	0.0651017072630238	0.21128006705643132	0.0063831852626228215	0.0	0.0	1.7733862353120708	2
0.3333333333333333	0.3448275862068966	0.01486027522115951	0.11173424152941179	0.13886248101426346	0.18874294496681887	0.2349126001488181	0.25313315858170143	-0.10523854599419502	-0.0036259870887997894	-0.17497133356464695	-0.17787099243420557	-0.4991417868516262	-0.4845133542165199	0.3853633999723582	2.4151616796293083	0.07100426205487129	0.10223229051117645	0.021958157303422505	0.02618091353846968	0.022500394884894987	1.740655105973025	2
0.16666666666666666	0.13793103448275862	-0.8749765643692303	1.782318465741898	-0.6966518451846744	-0.6665876213480703	-0.647553966901588	-0.6164414157285061	-0.6018987291462269	-0.6635741787255253	-0.6401665025045616	-0.6279054186958509	-0.6560570220979746	-0.15100151395017278	2.774616479800979	0.008512806460208796	0.11362417974306421	0.16289011621447447	0.027128537366146992	1.9556487890398389	1.0563935398458195	1.7733862353120708	2
0.16666666666666666	0.13793103448275862	0.01486027522115951	0.11173424152941179	0.13886248101426346	0.18874294496681887	0.2349126001488181	0.25313315858170143	3.068025108069096	3.1387957762350966	3.244049494116961	2.858400234097285	2.9755766818587337	2.0248853452399422	2.6204711198120356	0.6037451390219004	0.5647356099376438	0.4548201013408339	0.532549146460622	0.6193749620363465	11.025193493598543	1.7733862353120708	1
0.3333333333333333	0.12068965517241378	1.7945339544019394	0.11173424152941179	0.13886248101426346	1.8994040775965972	1.9998457342496303	1.9922823072021165	1.7922472565474037	1.9139063051382554	2.1907597289138967	2.457454254856028	2.693474669310503	2.7176671147349047	1.7726716398728477	0.4059582314783258	0.787730657882588	0.4089291620447058	0.4787388946967116	0.0	0.8482086361733288	1.8027839761980662	1
0.3333333333333333	0.41379310344827586	0.01486027522115951	0.11173424152941179	1.809891133412139	0.18874294496681887	0.2349126001488181	0.25313315858170143	0.8387716068945502	0.8671723570226939	0.9319310176747652	1.0309048131685365	0.16398133937392737	0.17633107159771622	0.847799479939188	0.4226215973153303	0.1736045527013968	0.1689672579281944	1.4043007577770208	0.11297064191849666	0.33750592327342477	1.740655105973025	1
0.16666666666666666	0.1724137931034483	1.7945339544019394	1.782318465741898	1.809891133412139	1.8994040775965972	1.9998457342496303	1.9922823072021165	0.5506782807054655	0.6282219643300583	0.6869396683585892	0.8368049278159128	0.9504654995981825	1.0324936791649555	0.847799479939188	0.2747040382549647	0.13671358525234997	0.27829901305820254	0.22341148419179876	0.2618091353846968	0.21937885012772612	1.8027839761980662	1
0.16666666666666666	0.05172413793103448	-0.8749765643692303	-0.7235578705768313	-1.5321661713836123	-1.5219181876629593	-1.530020533951994	-1.4860159900387135	-0.6889622869004562	-0.690971912937946	-0.6779173766958358	-0.672486060258382	-0.6630474806912343	-0.6527133393110723	0.6936541199502447	0.0	0.0	0.0	0.0	0.0	0.0	1.8027839761980662	2
0.3333333333333333	0.43103448275862066	0.01486027522115951	0.11173424152941179	0.13886248101426346	0.18874294496681887	0.2349126001488181	0.25313315858170143	-0.41891723215972143	-0.41099516952722387	-0.39086365151413405	-0.37172217127880974	-0.37546823823346126	-0.673131746206847	0.15414535998894327	0.12074902780438007	0.0651017072630238	0.03447500018904672	0.08681131957167038	0.08508796900002646	1.155282775364933	1.7733862353120708	2
0.3333333333333333	0.3103448275862069	0.01486027522115951	0.11173424152941179	-1.5321661713836123	-1.5219181876629593	-1.530020533951994	-1.4860159900387135	0.5442547800319746	-0.690971912937946	-0.6779173766958358	-0.672486060258382	-0.6630474806912343	-0.6527133393110723	0.7707267999447164	0.0	0.0	0.0	0.0	0.0	0.0	1.740655105973025	2
0.5	0.3620689655172414	0.01486027522115951	0.11173424152941179	0.13886248101426346	0.18874294496681887	0.2349126001488181	0.25313315858170143	0.24779596459369244	0.29645647819780646	0.33444917194694	-0.2007519911720179	-0.19723621631213725	-0.1707314712713367	0.5395087599613014	0.18625537538825626	0.12187039599638055	0.13943348511385453	0.08534318696126712	0.1309045676923484	0.04961337072119344	1.8027839761980662	2
0.3333333333333333	0.034482758620689655	0.01486027522115951	0.11173424152941179	0.13886248101426346	0.18874294496681887	0.2349126001488181	0.25313315858170143	-0.43483339027670115	-0.5128023398365575	-0.47380598472582586	-0.4406294181570176	-0.40525581590968107	-0.36047489061529614	0.6936541199502447	0.12074902780438007	0.0868022763506984	0.05679571695065358	0.06383185262622822	0.1309045676923484	0.11250197442447493	1.8027839761980662	2
0.3333333333333333	0.20689655172413793	0.01486027522115951	0.11173424152941179	0.13886248101426346	0.18874294496681887	0.2349126001488181	0.25313315858170143	0.14234462689885685	0.12418795554217021	0.07743176110459042	0.0757941015891362	-0.07259222755984922	-0.1363089925407954	3.0829071997788655	0.1811235417065701	0.1302034145260476	0.17038715085196074	0.25532741050491287	0.1963568515385226	0.22500394884894986	1.7733862353120708	2
0.3333333333333333	0.22413793103448276	0.9046971148115494	-0.7235578705768313	-0.6966518451846744	-0.6665876213480703	-0.647553966901588	-1.4860159900387135	-0.6956302336883718	-0.6758680338208423	-0.6746152566844524	-0.6600662790141483	-0.6630474806912343	-0.6527133393110723	1.6185262798839044	0.0649026024448543	0.009938860642154967	0.04537977784357221	0.0	0.0	0.12639596826589758	1.8027839761980662	1
0.3333333333333333	0.25862068965517243	-0.8749765643692303	-0.7235578705768313	-0.6966518451846744	-0.6665876213480703	-1.530020533951994	-1.4860159900387135	-0.6812350736167008	-0.6800549696133045	-0.5629776447712191	-0.6726104135123919	-0.6631790657941663	-0.6528476709353866	1.6185262798839044	0.04703174632980604	0.3469486985737415	0.0	0.0	0.0	0.09585168220965264	1.740655105973025	2
0.3333333333333333	0.017241379310344827	4.464044473173109	3.4529026899543838	2.645405459611077	1.8994040775965972	1.9998457342496303	1.9922823072021165	-0.5796405523938978	-0.5747774196370642	-0.5626315710582357	-0.5524851701388772	-0.5277779948771915	-0.5193220363669648	0.07707267999447164	0.0	0.0	0.0	0.04966118134320555	0.0	0.00888765597953352	1.8027839761980662	1
0.3333333333333333	0.27586206896551724	2.684370793992329	1.782318465741898	2.645405459611077	1.8994040775965972	1.9998457342496303	1.9922823072021165	-0.40836530822039274	-0.3606957395372412	-0.3485993993160345	-0.3552142768090022	-0.3996141046214738	-0.3967780120862378	0.3853633999723582	0.1811235417065701	0.0	0.0032373558661872542	0.12766370525245643	0.0	0.056250987212237466	1.7733862353120708	1
0.3333333333333333	0.48275862068965514	0.9046971148115494	-1.5588499826830744	-1.5321661713836123	-0.6665876213480703	-0.647553966901588	-0.6164414157285061	-0.6956302336883718	-0.690971912937946	-0.6779173766958358	-0.6391282998702399	-0.6227166466425922	-0.5353410825664461	0.6936541199502447	0.0	0.0	0.12188360857610259	0.1565157026395116	0.4575114640847577	0.199691004603443	1.7803754870704924	1
0.3333333333333333	0.29310344827586204	-0.8749765643692303	0.11173424152941179	0.13886248101426346	0.18874294496681887	0.2349126001488181	0.25313315858170143	0.1454545246879254	0.23518390440274656	0.29129089599029995	0.44053773975677607	0.578786928229028	0.756643688635525	1.2331628799115462	0.3018725695109502	0.1302034145260476	0.3407743017039215	0.38299111575736927	0.654522838461742	0.28125493606118734	1.7803754870704924	2
0.5	0.5344827586206896	0.01486027522115951	0.11173424152941179	0.13886248101426346	0.18874294496681887	0.2349126001488181	0.25313315858170143	-0.3906158042452285	-0.3595014793279818	-0.322254537915172	-0.2635970169172456	-0.2723055175348138	-0.2269996304059923	0.46243607996682984	0.09056177085328505	0.0651017072630238	0.11359143390130716	0.09574777893934232	0.1309045676923484	0.11250197442447493	1.7733862353120708	2
0.3333333333333333	0.08620689655172414	1.7945339544019394	1.782318465741898	1.809891133412139	1.8994040775965972	0.2349126001488181	0.25313315858170143	-0.28783979346937333	-0.32274636512301125	-0.2625712421635739	-0.3253073192196334	-0.37606037119665503	-0.3597360666815675	0.23121803998341492	0.0	0.1475638697961873	0.0	0.0	0.0	0.0	1.8027839761980662	1
0.3333333333333333	0.20689655172413793	1.7945339544019394	1.782318465741898	-1.5321661713836123	-1.5219181876629593	-1.530020533951994	-1.4860159900387135	-0.6616793844627326	-0.690971912937946	-0.6779173766958358	-0.672486060258382	-0.6630474806912343	-0.6527133393110723	1.926816999861791	0.0	0.0	0.0	0.0	0.0	0.0	1.7803754870704924	1
0.3333333333333333	0.13793103448275862	-1.7648134039596202	-1.5588499826830744	-1.5321661713836123	-1.5219181876629593	-1.530020533951994	-1.4860159900387135	-0.6261260551536431	-0.6383823133702071	-0.5626027315821538	-0.6240660119782969	-0.6325855293624882	-0.6300952520671508	2.4663257598230923	0.409520327798555	0.3499433771078406	0.1769186583012859	0.11821659106377465	0.08816422634079665	0.29014259204072085	1.8027839761980662	2
0.3333333333333333	0.29310344827586204	0.9046971148115494	-1.5588499826830744	-1.5321661713836123	-0.6665876213480703	1.9998457342496303	1.9922823072021165	-0.6956302336883718	-0.690971912937946	-0.6779173766958358	-0.6336256683803041	-0.6219271360250005	-0.6527133393110723	2.774616479800979	0.0	0.0	0.14198929237663396	0.0	0.0	0.0	1.740655105973025	1
0.3333333333333333	0.48275862068965514	-0.8749765643692303	-0.7235578705768313	-0.6966518451846744	-0.6665876213480703	-0.647553966901588	-0.6164414157285061	-0.684752381596477	-0.6782144038790342	-0.6623296398735412	-0.6485791471749884	-0.6630474806912343	-0.6392130110674844	2.774616479800979	0.05512193119269951	0.04691663036755249	0.08735181267010521	0.0	0.052623636212324056	0.011250197442447494	1.7803754870704924	2
0.3333333333333333	0.4482758620689655	-1.7648134039596202	-1.5588499826830744	-1.5321661713836123	-1.5219181876629593	-1.530020533951994	-1.4860159900387135	0.34682380161503706	0.8129388934022098	-0.40327904596741404	-0.5580966107260718	-0.39435070050419585	-0.3162126204037318	4.007779359712525	6.467559427258205	0.8271388913458051	0.419549961114478	1.05162977201711	1.3116637682773309	5.52412819917778	1.7803754870704924	2
0.16666666666666666	0.15517241379310345	0.9046971148115494	-0.7235578705768313	-0.6966518451846744	-1.5219181876629593	-1.530020533951994	-1.4860159900387135	-0.6956302336883718	-0.6743084704887506	-0.6779173766958358	-0.672486060258382	-0.6630474806912343	-0.6527133393110723	1.3873082399004895	0.07160417348799739	0.0	0.0	0.0	0.0	0.0	1.7733862353120708	1
0.3333333333333333	0.7241379310344828	1.7945339544019394	1.782318465741898	3.480919785810015	3.610065210226375	3.764778868350442	3.7314314558225314	-0.6732226731994498	-0.6677892147582054	-0.6541248089282261	-0.6468382016188505	-0.63590805321152	-0.6250074417962463	0.15414535998894327	0.0	0.0	0.0	0.0	0.0	0.0	1.7733862353120708	2
0.16666666666666666	0.1896551724137931	0.9046971148115494	-0.7235578705768313	1.809891133412139	1.8994040775965972	-0.647553966901588	-0.6164414157285061	-0.6956302336883718	-0.6896793018879241	-0.6778596977436719	-0.672486060258382	-0.6623073144872421	-0.6523271358911686	1.6185262798839044	0.005554455279001483	0.0	0.0	0.00287243336818027	0.0015054025284620067	0.0	1.8027839761980662	1
0.5	0.39655172413793105	-0.8749765643692303	-0.7235578705768313	-0.6966518451846744	-0.6665876213480703	0.2349126001488181	0.25313315858170143	-0.6613806169895469	-0.6885974426395363	-0.6597340870261656	-0.6542993968594415	-0.6502179331553694	-0.6461646726257498	0.15414535998894327	0.010203292849470117	0.05472883523911534	0.06645098883226469	0.0	0.0	0.0	1.740655105973025	2
0.3333333333333333	0.22413793103448276	1.7945339544019394	-0.7235578705768313	-0.6966518451846744	-1.5219181876629593	-1.530020533951994	-0.6164414157285061	-0.6913660070256316	-0.5785709520664764	-0.6779173766958358	-0.672486060258382	-0.6630474806912343	-0.6426384674874992	1.3873082399004895	0.4829961112175203	0.0	0.0	0.0	0.03927137030770452	0.0	1.7803754870704924	2
0.3333333333333333	0.3275862068965517	1.7945339544019394	1.782318465741898	1.809891133412139	1.8994040775965972	1.9998457342496303	1.9922823072021165	1.281843769628833	1.5115951659390476	1.6203869907031057	1.8436465930634107	2.0628201672334074	2.200624692749135	1.464380919894961	0.9056177085328506	0.2864475119573047	0.36917216017924825	0.4149070420704834	0.4581659869232194	0.39375691048566225	1.7733862353120708	1
0.3333333333333333	0.1724137931034483	0.01486027522115951	0.11173424152941179	-1.5321661713836123	-1.5219181876629593	-0.647553966901588	0.25313315858170143	-0.6349532759523093	-0.690971912937946	-0.6779173766958358	-0.672486060258382	-0.6095745844872639	-0.5942119169221913	0.3853633999723582	0.0	0.0	0.0	0.20751735288786793	0.01793392577385173	0.028125493606118733	1.7803754870704924	2
0.3333333333333333	0.06896551724137931	-0.8749765643692303	1.782318465741898	-0.6966518451846744	0.18874294496681887	-0.647553966901588	0.25313315858170143	-0.6843313910660791	-0.6851270629726296	-0.6659201546457442	-0.6660196910498699	-0.6493626299863117	-0.6457280948467283	0.6165814399557731	0.0	0.03610974696189054	0.0	0.05310810138502187	0.0	0.023400410680290785	1.7733862353120708	1
0.16666666666666666	0.4482758620689655	0.9046971148115494	-1.5588499826830744	-0.6966518451846744	-0.6665876213480703	-1.530020533951994	-1.4860159900387135	-0.6957931977646549	-0.6911405143792532	-0.6303322411606163	-0.672486060258382	-0.6630474806912343	-0.6527133393110723	1.3873082399004895	0.0	0.14374456963675655	0.0	0.0	0.0	0.0	1.7803754870704924	1
0.5	0.12068965517241378	0.01486027522115951	0.11173424152941179	0.13886248101426346	0.18874294496681887	0.2349126001488181	0.25313315858170143	0.6708642869642286	0.7364219392889568	0.7912520533470069	0.9043287447432611	0.9954018122494429	1.0585540142819312	1.1560901999170745	0.28376021534029316	0.1736045527013968	0.22900033074503523	0.21766661745543822	0.2618091353846968	0.2061598681328503	1.8027839761980662	2
0.3333333333333333	0.22413793103448276	0.9046971148115494	-1.5588499826830744	-1.5321661713836123	-1.5219181876629593	-1.530020533951994	-0.6164414157285061	-0.6956302336883718	-0.690971912937946	-0.6779173766958358	-0.672486060258382	-0.6630474806912343	-0.5170216073005823	0.15414535998894327	0.0	0.0	0.0	0.0	0.5289199057609337	0.0	1.7733862353120708	1
0.3333333333333333	0.034482758620689655	2.684370793992329	1.782318465741898	1.809891133412139	-0.6665876213480703	1.9998457342496303	1.9922823072021165	-0.4405778739656793	-0.5047375708940296	-0.6779173766958358	-0.3560381171168175	-0.3662572810282249	-0.3114270562875346	0.15414535998894327	0.0	0.0	1.1562472056814055	0.0	0.16867053547159092	0.0	1.7733862353120708	2
0.16666666666666666	0.10344827586206896	0.01486027522115951	0.11173424152941179	0.13886248101426346	0.18874294496681887	0.2349126001488181	0.25313315858170143	-0.628407552221606	-0.6077390014126227	-0.609192905192546	-0.5846304863004234	-0.5681088289258336	-0.5789652775625175	0.3853633999723582	0.06447998084753896	0.04834886792733901	0.05679571695065358	0.007659822315147386	0.0	0.0	1.8027839761980662	1
0.16666666666666666	0.05172413793103448	0.01486027522115951	0.11173424152941179	0.13886248101426346	1.8994040775965972	0.2349126001488181	0.25313315858170143	-0.6316532534075772	-0.6103663738729933	-0.5507641266505128	-0.5408115084187026	-0.5208697769732642	-0.5046127235045482	0.6165814399557731	0.07643413460017259	0.14526360947289377	0.0	0.011042910504337481	0.011519601956926659	0.010125177698202743	1.8027839761980662	1
0.3333333333333333	0.10344827586206896	-0.8749765643692303	-0.7235578705768313	-0.6966518451846744	0.18874294496681887	0.2349126001488181	-0.6164414157285061	-0.522453741958231	-0.5601090942433374	-0.29021387998812415	-0.2997216372071069	-0.3443154651143225	-0.438471189982791	2.312180399834149	0.562328222484998	1.1799467435732187	0.7940609186870877	0.5986151139287682	0.8351056895933366	0.9551417628637922	1.8027839761980662	2
0.3333333333333333	0.06896551724137931	1.7945339544019394	1.782318465741898	1.809891133412139	0.18874294496681887	0.2349126001488181	0.25313315858170143	0.6420196454621255	0.7288067741899147	0.7424700795543864	0.8655927061191929	0.13554250900276005	0.17921920152047383	0.7707267999447164	0.3018725695109502	0.0	0.22150329610754896	0.11496116657983702	0.11781411092311356	0.11250197442447493	1.8027839761980662	2
0.16666666666666666	0.22413793103448276	-0.8749765643692303	0.11173424152941179	0.13886248101426346	0.18874294496681887	0.2349126001488181	0.25313315858170143	-0.5383155787164496	-0.5194058962877565	-0.5301583209899586	-0.513205086028516	-0.5615624700549692	-0.4651528088622203	2.1580350398452057	0.42328571696825434	0.1302034145260476	0.0	0.00785131787302607	0.327261419230871	0.0	1.7803754870704924	1
0.3333333333333333	0.5689655172413793	-0.8749765643692303	-0.7235578705768313	-0.6966518451846744	-0.6665876213480703	-0.647553966901588	-0.6164414157285061	-0.6503533811610592	-0.6436792086512751	-0.6650838098393675	-0.6311075149866046	-0.6376844521011013	-0.6979663052519547	0.23121803998341492	0.20322061379477166	0.03862701297606079	0.15119019852263982	0.0984287167496439	0.0	0.33750592327342477	1.7803754870704924	2
0.16666666666666666	0.20689655172413793	-0.8749765643692303	1.782318465741898	1.809891133412139	-0.6665876213480703	-0.647553966901588	-0.6164414157285061	-0.6824573041888238	-0.6590359899303397	-0.6591284580284447	-0.5887807761530021	-0.6332105586014151	-0.6527133393110723	1.6185262798839044	0.07866799161455362	0.00013020341452604762	0.30595852721317085	0.11579098066397799	0.0	0.0	1.8027839761980662	2
0.16666666666666666	0.05172413793103448	0.01486027522115951	0.11173424152941179	1.809891133412139	1.8994040775965972	1.9998457342496303	1.9922823072021165	-0.29372008055525406	-0.2442061937140718	-0.20236883584250065	-0.17271033239279682	-0.09282343713563627	-0.08245880264379733	0.3853633999723582	0.1811235417065701	0.0868022763506984	0.0	0.2042619284039303	0.0	0.09000157953957995	1.7733862353120708	1
0.16666666666666666	0.20689655172413793	0.01486027522115951	0.11173424152941179	0.13886248101426346	0.18874294496681887	0.2349126001488181	0.25313315858170143	0.12130868071865075	0.15637678071173736	-0.23609660312034264	-0.4250697172490352	-0.07736218754113235	-0.25861793647897247	0.6165814399557731	0.3035026813863093	0.1302034145260476	0.17038715085196074	1.2766370525245643	0.05020190171001561	0.056250987212237466	1.8027839761980662	2
0.5	0.3103448275862069	-0.8749765643692303	-0.7235578705768313	-0.6966518451846744	-0.6665876213480703	-0.647553966901588	-0.6164414157285061	-0.6802844498383829	-0.6825418408725857	-0.6779173766958358	-0.6622269168025694	-0.6296577608222524	-0.5994844331765279	0.7707267999447164	0.03622470834131402	0.0	0.037485173187431366	0.12957866083124328	0.20748373979237222	0.06480113726849757	1.8027839761980662	2
0.16666666666666666	0.13793103448275862	0.01486027522115951	0.11173424152941179	0.13886248101426346	0.18874294496681887	0.2349126001488181	1.9922823072021165	1.437392980441022	1.4974747952295693	1.5289802712613612	1.2368182576520963	1.3895814362199606	1.3076216372136968	1.2331628799115462	0.3446177253537007	0.3222100498137925	0.24143859275722837	0.38362943428363155	0.327261419230871	0.22500394884894986	1.8027839761980662	1
0.16666666666666666	0.43103448275862066	1.7945339544019394	1.782318465741898	1.809891133412139	1.8994040775965972	1.9998457342496303	1.9922823072021165	1.3192032841167265	1.4244844212636585	1.4887059429129161	0.332350408768207	-0.0026547453515186827	0.03993409855957616	1.1560901999170745	0.3260223750718262	0.21813412046930508	0.09780222458902546	0.09574777893934232	0.1963568515385226	6.078369176179956	1.740655105973025	1
0.3333333333333333	0.1724137931034483	0.01486027522115951	-0.7235578705768313	-0.6966518451846744	-0.6665876213480703	0.2349126001488181	0.25313315858170143	-0.6472163226926102	-0.686532074983523	-0.6733607394748876	-0.3989555339069668	-0.4120982412621424	-0.49349678159253924	2.312180399834149	0.01907834639309205	0.013714759663410347	0.9994342311806511	0.12766370525245643	0.1760666435462086	0.11250197442447493	1.7803754870704924	2
0.5	0.3275862068965517	1.7945339544019394	1.782318465741898	1.809891133412139	0.18874294496681887	0.2349126001488181	0.25313315858170143	-0.4721385834058336	-0.4219823634524101	-0.4104744952498609	-0.3826652576316765	-0.3694975641879241	-0.39303351805847647	0.23121803998341492	0.19802840559918333	0.0	0.08581832831243756	0.03887359824937298	0.0327261419230871	0.045000789769789974	1.7803754870704924	1
0.5	0.24137931034482757	0.9046971148115494	1.782318465741898	0.13886248101426346	-0.6665876213480703	-0.647553966901588	-0.6164414157285061	-0.37372186167055044	-0.38504459768602334	-0.3633075321178296	-0.6528848785950795	-0.6423063788415859	-0.6315393170285296	0.7707267999447164	0.0	0.0868022763506984	0.07161939907477416	0.08049196616167378	0.08253532993002567	0.09287037988740406	1.7733862353120708	1
0.3333333333333333	0.27586206896551724	0.01486027522115951	0.11173424152941179	0.13886248101426346	0.18874294496681887	0.2349126001488181	0.25313315858170143	0.04816497114693349	0.12754593424820537	0.1825804908993847	0.2702048700767847	0.32500860908689916	0.35588207894682755	0.46243607996682984	0.3018725695109502	0.1302034145260476	0.14198929237663396	0.15957963156557053	0.1963568515385226	0.14062746803059367	1.740655105973025	1
0.16666666666666666	0.24137931034482757	-1.7648134039596202	-1.5588499826830744	-1.5321661713836123	-1.5219181876629593	-1.530020533951994	-1.4860159900387135	-0.6956302336883718	-0.690971912937946	-0.6779173766958358	-0.672486060258382	-0.6630474806912343	-0.6161415545915021	3.3141252397622805	0.0	0.0	0.0	0.0	0.14255507421696742	0.11953334782600461	1.740655105973025	2
0.16666666666666666	0.08620689655172414	-0.8749765643692303	-0.7235578705768313	-0.6966518451846744	-0.6665876213480703	1.9998457342496303	1.9922823072021165	-0.6884869750112973	-0.6835815497606469	-0.6703325944862827	-0.6427500883932767	-0.6428820636669133	-0.6232947135862389	0.3853633999723582	0.03175699431255196	0.02282899868023368	0.1086502065266003	0.0	0.06885580260617526	0.0	1.7733862353120708	1
0.5	0.12068965517241378	2.684370793992329	1.782318465741898	1.809891133412139	6.176056909171042	6.41217856950166	6.340155178753154	-0.6637164354162709	-0.6572516246765051	-0.6433100053974944	-0.6351800840554271	-0.6235719498116499	-0.61241385201678	0.3853633999723582	0.003018725695109502	0.0	0.0	0.0	0.0	0.0	1.8027839761980662	1
0.16666666666666666	0.1724137931034483	0.01486027522115951	0.11173424152941179	0.13886248101426346	0.18874294496681887	0.2349126001488181	0.25313315858170143	0.38260799669886086	0.4044035509947442	0.38726867239103374	0.24138600346000208	0.29755666698772143	0.3486113797808157	0.6936541199502447	0.1781048160114606	0.1302034145260476	0.12523455587619114	0.14681326104032488	0.15054025284620065	0.16875296163671238	1.7733862353120708	1
0.5	0.25862068965517243	-0.8749765643692303	-0.7235578705768313	-1.5321661713836123	-1.5219181876629593	-1.530020533951994	-1.4860159900387135	-0.6620460536343694	-0.6913512661808873	-0.6783067096229421	-0.6729057524906653	-0.6634915804136297	-0.6531667085431331	2.774616479800979	0.0	0.0	0.0	0.0	0.0	0.0	1.8027839761980662	1
0.3333333333333333	0.27586206896551724	0.9046971148115494	1.782318465741898	1.809891133412139	1.8994040775965972	1.9998457342496303	1.9922823072021165	-0.025644175069606298	-0.013180068762874714	0.07511018327999334	0.14788790060134646	0.1812683322716121	0.2790275983860043	0.46243607996682984	0.0	0.20671962112918824	0.11359143390130716	0.0	0.327261419230871	0.11250197442447493	1.7803754870704924	1
0.16666666666666666	0.1724137931034483	1.7945339544019394	1.782318465741898	1.809891133412139	0.18874294496681887	0.2349126001488181	0.25313315858170143	1.3103217419592992	1.4357666677111323	1.444437347127121	1.6444171359828805	1.5872058126858803	1.709474691349948	1.2331628799115462	0.4528692287803275	0.0	0.32884720114428423	0.3079886889215511	0.3927137030770452	0.3011677855343194	1.7803754870704924	2
0.3333333333333333	0.017241379310344827	0.01486027522115951	0.11173424152941179	0.13886248101426346	1.8994040775965972	0.2349126001488181	0.25313315858170143	-0.24958397656192297	-0.25012129427993285	-0.22484920744838166	-0.19154985037528902	-0.2557093464275218	-0.2171094645658514	0.5395087599613014	0.18716099309678913	0.2604068290520952	0.06389518156948527	0.08298140841409668	0.1963568515385226	0.14062746803059367	1.8027839761980662	2
0.3333333333333333	0.15517241379310345	-0.8749765643692303	-0.7235578705768313	0.13886248101426346	0.18874294496681887	-0.647553966901588	-0.6164414157285061	-0.6785054253389594	-0.6511398224291189	-0.6415507973564953	-0.6528848785950795	-0.6423063788415859	-0.637097287984534	0.15414535998894327	0.17116174691270877	0.0434011381753492	0.0	0.08049196616167378	0.060870623976942005	0.03037553309460823	1.740655105973025	1
0.3333333333333333	0.3103448275862069	-0.8749765643692303	-0.7235578705768313	-0.6966518451846744	-0.6665876213480703	-0.647553966901588	-0.6164414157285061	-0.6912030429493484	-0.6863915737824337	-0.6732165420944778	-0.6674186651574807	-0.6576853877467574	-0.6472393256202643	1.7726716398728477	0.039364183064227905	0.014148771045163839	0.01851540372591307	0.020809183956150397	0.02133744453385279	0.018337821831189413	1.7733862353120708	2
0.5	0.5172413793103449	0.01486027522115951	0.11173424152941179	0.13886248101426346	0.18874294496681887	0.2349126001488181	0.25313315858170143	-0.33357837754615455	-0.31289723092664873	-0.28159087663962074	-0.24537926520480263	-0.20824002054482144	-0.18502099780777118	0.3853633999723582	0.10644026800956104	0.07504056790517877	0.06310004153217613	0.07257681643602149	0.07775731320925496	0.05608223425060075	1.8027839761980662	1
0.3333333333333333	0.48275862068965514	-0.8749765643692303	0.11173424152941179	0.13886248101426346	0.18874294496681887	0.2349126001488181	0.25313315858170143	-0.5222228761834966	-0.5004944346211316	-0.38598978005628426	-0.432655265743636	-0.3901070809346405	-0.41704529590465894	1.3102355599060178	0.21475214595008996	0.35784238425575415	0.3083439473250983	0.28724333681802694	0.3544241170270333	0.33750592327342477	1.7803754870704924	2
0.3333333333333333	0.39655172413793105	0.01486027522115951	0.11173424152941179	0.13886248101426346	0.18874294496681887	0.2349126001488181	0.25313315858170143	-0.5469255140800717	-0.6114201328811634	-0.5799064172313245	-0.5548945144353181	-0.5057210419982237	-0.4620128071438734	0.3853633999723582	0.06623084175070247	0.053470202232030216	0.05679571695065358	0.12766370525245643	0.1309045676923484	0.22500394884894986	1.7803754870704924	1
0.16666666666666666	0.05172413793103448	1.7945339544019394	0.11173424152941179	0.13886248101426346	0.18874294496681887	0.2349126001488181	0.25313315858170143	0.38311046926740033	0.4364940253235488	0.47806976283505725	0.2632877203224868	0.12399591622048158	0.1649968407961965	0.6165814399557731	0.18716099309678913	0.11501301616467538	0.11728315550309965	0.1180889273585222	0.1149342104338819	0.11812707314569867	1.8027839761980662	1
0.3333333333333333	0.06896551724137931	2.684370793992329	1.782318465741898	1.809891133412139	1.8994040775965972	0.2349126001488181	0.25313315858170143	-0.4432396205449694	-0.4197905447154164	-0.39381969781253406	-0.37556157799636386	-0.3421772071916783	-0.3185802152822715	0.23121803998341492	0.07848686807284705	0.0434011381753492	0.0	0.04468229683835975	0.04581659869232194	0.056250987212237466	1.7733862353120708	1
0.3333333333333333	0.48275862068965514	0.01486027522115951	0.11173424152941179	0.13886248101426346	0.18874294496681887	0.2349126001488181	0.25313315858170143	-0.03941463951552559	-0.0040615408121767345	-0.24140306671942166	-0.18937366843011666	-0.4111442492658858	-0.39684517789839496	0.3853633999723582	0.11102873106612748	0.07117786660757269	0.10796865792319246	0.03357555448139604	0.03514787642539555	0.03245681962146102	1.740655105973025	1
0.16666666666666666	0.1896551724137931	-0.8749765643692303	-0.7235578705768313	1.809891133412139	-0.6665876213480703	-0.647553966901588	-0.6164414157285061	-0.6701535164294521	-0.5530840341888705	-0.5814493292017089	-0.6538952487839095	-0.656205055338773	-0.6423026384267134	0.7707267999447164	0.5925154794360931	0.019226704211679695	0.06792767747298169	0.1327702534625547	0.040580415984628006	0.05220091613295637	1.8027839761980662	2
0.5	0.4482758620689655	1.7945339544019394	0.11173424152941179	0.13886248101426346	0.18874294496681887	0.2349126001488181	0.25313315858170143	-0.02495157774540326	0.007220705635297038	0.05945034776749382	-0.35894487442929773	-0.34582869379803993	-0.3287726272771196	0.3853633999723582	0.1097608662741815	0.09812997341446454	0.07360724916804703	0.04289500496482536	0.04503117128616785	0.046913323335006044	1.740655105973025	1
0.3333333333333333	0.5344827586206896	-0.8749765643692303	-0.7235578705768313	-0.6966518451846744	-0.6665876213480703	-0.647553966901588	-0.6164414157285061	-0.5957196745871606	-0.6519266291552193	-0.35210339565999155	-0.6607502219112025	-0.5479105156257795	-0.6527133393110723	3.7765613197291104	0.16778077413418613	0.9806487170720152	0.043278336316398026	0.44682296838359753	0.0	0.24418553548832284	1.7803754870704924	2
0.5	0.22413793103448276	-1.7648134039596202	-1.5588499826830744	-1.5321661713836123	-1.5219181876629593	-1.530020533951994	-0.6164414157285061	-0.6757486163818375	-0.6688289236462664	-0.6741105658530183	-0.6673564885304757	-0.640842494571468	-0.646231838437907	1.1560901999170745	0.0957539790488734	0.011457900478292189	0.018742586593715683	0.08617300104540809	0.025264581564623242	0.07081999290020696	1.8027839761980662	2
0.3333333333333333	0.017241379310344827	-0.8749765643692303	1.782318465741898	1.809891133412139	1.8994040775965972	0.2349126001488181	0.25313315858170143	-0.42572098234453953	-0.42018394807846654	-0.3731850526758979	-0.3752662390180905	-0.3396277458223718	-0.3129382870610706	0.3853633999723582	0.0	0.108502845438373	0.0	0.06383185262622822	0.0687248980384829	0.033750592327342475	1.7733862353120708	1
0.3333333333333333	0.05172413793103448	0.9046971148115494	1.782318465741898	1.809891133412139	1.8994040775965972	0.2349126001488181	0.25313315858170143	-0.3254030130526206	-0.3180114746463006	-0.2656570661043427	-0.23987663371486678	-0.1953775767332235	-0.14465434470132174	0.23121803998341492	0.0	0.12152318689097777	0.0	0.06702344525753963	0.15054025284620065	0.0	1.7733862353120708	1
0.16666666666666666	0.1896551724137931	1.7945339544019394	1.782318465741898	1.809891133412139	1.8994040775965972	1.9998457342496303	1.9922823072021165	2.147658326581086	2.1822916994591073	2.5396597105533427	2.847799119192946	3.1151884760695308	3.2914142736343517	1.8497443198673194	0.0	0.9548250398576824	0.4827635940805554	0.5425707473229399	0.5890705546155678	0.0	1.7803754870704924	1
0.16666666666666666	0.1724137931034483	-1.7648134039596202	-1.5588499826830744	-1.5321661713836123	-1.5219181876629593	-1.530020533951994	-1.4860159900387135	-0.6959425815012477	-0.6473884403600336	-0.6139225792699861	-0.6193872207961763	-0.6631132732427003	-0.6291381392439113	1.926816999861791	0.18867035594434386	0.1933520705711807	0.19407096482038327	0.0	0.09215681565541327	0.09658294504341172	1.7733862353120708	1
0.3333333333333333	0.034482758620689655	0.9046971148115494	1.782318465741898	3.480919785810015	2.7547346439114864	1.9998457342496303	1.9922823072021165	-0.5447119187105601	-0.4927247182008913	-0.48167916169619857	-0.468826518503751	-0.4558831842627482	-0.41281384973875823	0.15414535998894327	0.21131079865766514	0.0	0.0	0.0	0.12435933930773098	0.0	1.7733862353120708	1
0.3333333333333333	0.08620689655172414	-0.8749765643692303	-0.7235578705768313	-0.6966518451846744	-0.6665876213480703	-1.530020533951994	-1.4860159900387135	-0.6689041251779486	-0.6845229078079454	-0.6418680315933968	-0.672486060258382	-0.6630474806912343	-0.6527133393110723	2.774616479800979	0.027953399936713988	0.108502845438373	0.0	0.0	0.0	0.0	1.8027839761980662	2
0.5	0.5344827586206896	0.9046971148115494	-1.5588499826830744	-1.5321661713836123	-1.5219181876629593	-1.530020533951994	-1.4860159900387135	-0.7540256943564714	-0.7513874294063609	-0.7445365664451432	-0.7443000644490702	-0.7587756430742267	-0.7504395959997311	1.695598959878376	0.0	0.0	0.0	0.0	0.0	0.0	1.740655105973025	2
0.3333333333333333	0.24137931034482757	-1.7648134039596202	-1.5588499826830744	-1.5321661713836123	-1.5219181876629593	-1.530020533951994	-1.4860159900387135	-0.6666769494687467	-0.6696157303723668	-0.6268282448166592	-0.6203975909850064	-0.6631132732427003	-0.5978556622317169	1.7726716398728477	0.09243338078425295	0.1542042439370157	0.19032244750164015	0.00025532741050491285	0.2140944204608358	0.26151083954969195	1.7803754870704924	2
0.3333333333333333	0.05172413793103448	2.684370793992329	1.782318465741898	1.809891133412139	2.7547346439114864	2.8823123013000362	2.861856881512324	-0.6813708770136033	-0.6762192868235656	-0.6627766517528114	-0.6561646956695892	-0.6457769359314162	-0.6350823136198194	0.07707267999447164	0.0	0.0	0.0	0.0	0.0	0.0	1.7733862353120708	1
0.16666666666666666	0.10344827586206896	0.01486027522115951	0.11173424152941179	0.13886248101426346	0.18874294496681887	0.2349126001488181	0.25313315858170143	0.15071011614805435	0.16629616550864454	0.16073458776730662	0.12394989920445043	-0.16961979283429462	-0.1662313618568074	0.46243607996682984	0.1811235417065701	0.13089783273685318	0.2846033376397251	0.06415101188935936	0.0654522838461742	0.7875138209713245	1.8027839761980662	2
0.3333333333333333	0.034482758620689655	-0.8749765643692303	-0.7235578705768313	0.13886248101426346	0.18874294496681887	-0.647553966901588	-0.6164414157285061	-0.6662287982589682	-0.4830863358061628	-0.3777561096348872	-0.48900283396684907	-0.6396911249208135	-0.6527133393110723	0.3853633999723582	0.9056177085328506	0.8810431049595888	0.539559311031209	0.09064123072924407	0.0	0.0	1.7733862353120708	1
0.3333333333333333	0.22413793103448276	1.7945339544019394	1.782318465741898	1.809891133412139	0.18874294496681887	0.2349126001488181	1.9922823072021165	0.44778004687239803	0.3574620997107967	0.2583562143047116	0.23580565118631008	0.17348836306076065	0.019028739525662038	0.7707267999447164	0.13886138197503708	0.0868022763506984	0.2555807262779411	0.2106451136665531	0.0	0.19687845524283112	1.740655105973025	1
0.3333333333333333	0.43103448275862066	0.01486027522115951	0.11173424152941179	0.13886248101426346	0.18874294496681887	0.2349126001488181	0.25313315858170143	-0.04473813267410583	-0.003850789010542729	0.039666467175275257	-0.10458029335215052	-0.1296672659565818	-0.3955858189204483	0.3853633999723582	0.1254582398887509	0.07812204871562856	0.08121787523943462	0.06383185262622822	0.0654522838461742	0.056250987212237466	1.740655105973025	1
0.16666666666666666	0.25862068965517243	-0.8749765643692303	-0.7235578705768313	-0.6966518451846744	-0.6665876213480703	-0.647553966901588	-0.6164414157285061	-0.6770930700111728	-0.6529944382834982	-0.6654731427664738	-0.6664238391254018	-0.6566327069233019	-0.5932715955519912	2.774616479800979	0.1811235417065701	0.0434011381753492	0.05679571695065358	0.024894422524229003	0.23170108481545668	0.02193788501277261	1.8027839761980662	2
0.3333333333333333	0.15517241379310345	0.9046971148115494	1.782318465741898	0.13886248101426346	0.18874294496681887	-1.530020533951994	-1.4860159900387135	-0.32394991670576323	-0.6006998912380469	-0.6118749764681675	-0.672486060258382	-0.6630474806912343	-0.6527133393110723	0.3853633999723582	0.0	0.04557119508411666	0.0	0.0	0.0	0.0	1.7803754870704924	2
0.5	0.25862068965517243	-0.8749765643692303	-0.7235578705768313	-0.6966518451846744	-0.6665876213480703	-0.647553966901588	-0.6164414157285061	-0.6891659919958101	-0.6842840557660935	-0.6710535813883315	-0.665087041644796	-0.6552181670667834	-0.6346625272938372	0.7707267999447164	0.02873826861744246	0.02065894177146622	0.027034761268511103	0.03038396185008463	0.07036120513463727	0.04927586479792002	1.7803754870704924	2
0.16666666666666666	0.22413793103448276	0.01486027522115951	0.11173424152941179	0.13886248101426346	0.18874294496681887	0.2349126001488181	0.25313315858170143	-0.6136728836576786	-0.525433397814489	-0.5735040535411313	-0.5593712315796726	-0.5812673392190284	-0.6089044383315687	1.926816999861791	0.06828357522337693	0.1736045527013968	0.17038715085196074	0.006319353409996593	0.0654522838461742	0.33750592327342477	1.740655105973025	1
0.3333333333333333	0.5	0.01486027522115951	0.11173424152941179	0.13886248101426346	0.18874294496681887	0.2349126001488181	0.25313315858170143	-0.05663451024276983	-0.5341023219217012	-0.5021984489285068	-0.46605965860203186	-0.4318689029776676	-0.4104462548602186	0.3853633999723582	0.07244941668262804	0.05234177263947114	0.07383443203584965	0.06383185262622822	0.03927137030770452	0.029813023222485857	1.740655105973025	1
0.16666666666666666	0.39655172413793105	-0.8749765643692303	-0.7235578705768313	-0.6966518451846744	-0.6665876213480703	-0.647553966901588	0.25313315858170143	-0.6453286554756646	-0.6164641260002706	-0.3035953968901495	-0.5737184882610591	-0.6138017559189527	-0.5627111510204862	1.926816999861791	0.3211320394457488	1.1299920335333917	0.3619591041265153	0.19149555787868464	0.2864191941108583	0.20300981284896502	1.740655105973025	2
0.5	0.39655172413793105	0.9046971148115494	-1.5588499826830744	-1.5321661713836123	-1.5219181876629593	-1.530020533951994	-1.4860159900387135	-0.6956302336883718	-0.690971912937946	-0.6779173766958358	-0.672486060258382	-0.6630474806912343	-0.6527133393110723	1.6185262798839044	0.0	0.0	0.0	0.0	0.0	0.0	1.740655105973025	1
0.3333333333333333	0.603448275862069	0.01486027522115951	0.11173424152941179	0.13886248101426346	0.18874294496681887	0.2349126001488181	0.25313315858170143	1.0594113858421348	1.1064880528381618	1.1215649926516358	1.2483364778047585	1.258621362526939	1.2793784132016135	2.312180399834149	0.6073676098560318	0.4715099651369937	0.5723872354286867	0.671000434806911	0.6558318841386654	0.571341277114696	1.7803754870704924	2
0.5	0.41379310344827586	-0.8749765643692303	-0.7235578705768313	-0.6966518451846744	-0.6665876213480703	-0.647553966901588	-0.6164414157285061	-0.6701535164294521	-0.6646138876135864	-0.6508659481309655	-0.6433252221930723	-0.6321907740536924	-0.6212125734093672	0.46243607996682984	0.11326258808050851	0.0814205352169551	0.10654876499942612	0.11974855552680413	0.1227884844954228	0.10552685201015749	1.8027839761980662	1
0.3333333333333333	0.15517241379310345	0.9046971148115494	1.782318465741898	1.809891133412139	1.8994040775965972	1.9998457342496303	0.25313315858170143	0.24019097436714926	0.29790364056902663	0.3583715173569186	0.457543047242623	0.5036189381791525	0.5636427274019435	0.847799479939188	0.19319844448700813	0.13888364216111745	0.1476688640716993	0.0	0.17344855219236163	0.17437806035793615	1.7803754870704924	2
0.3333333333333333	0.3275862068965517	0.01486027522115951	0.11173424152941179	0.13886248101426346	0.18874294496681887	0.2349126001488181	0.25313315858170143	0.09369985012836089	0.06217072538133679	0.11301967458971827	0.19397632536874695	-0.21347052838636638	-0.18901736363112182	0.46243607996682984	0.12074902780438007	0.108502845438373	0.14198929237663396	0.06383185262622822	0.07199751223079162	0.06187608593346121	1.7733862353120708	1
0.16666666666666666	0.22413793103448276	-0.8749765643692303	1.782318465741898	-0.6966518451846744	-0.6665876213480703	-0.647553966901588	-0.6164414157285061	-0.6867758522103251	-0.6863915737824337	-0.6732165420944778	-0.6674186651574807	-0.6576853877467574	-0.6472393256202643	1.8497443198673194	0.0	0.014148771045163839	0.01851540372591307	0.020809183956150397	0.02133744453385279	0.03999445190790084	1.7803754870704924	1
0.3333333333333333	0.05172413793103448	0.01486027522115951	0.11173424152941179	-0.6966518451846744	0.18874294496681887	0.2349126001488181	0.25313315858170143	-0.08876559394991484	-0.14109236223460725	-0.10290148283585077	-0.22992837339407884	-0.18096900796217516	-0.1756849499179268	0.3853633999723582	0.1290807107228823	1.9290503884797459	0.12506416872533918	0.12791903266296134	0.07867364518310138	0.059119787560061574	1.7733862353120708	2
0.3333333333333333	0.06896551724137931	-0.8749765643692303	-0.7235578705768313	0.13886248101426346	0.18874294496681887	0.2349126001488181	0.25313315858170143	-0.6893696970911639	-0.600039535592927	0.5274141064112758	0.4729473065830931	0.40368005250233774	0.45760470145883697	1.6185262798839044	0.8431904611579861	3.472091054027936	0.13210683762722022	0.1450259691667905	0.23962081116084374	0.0	1.8027839761980662	2
0.3333333333333333	0.15517241379310345	0.9046971148115494	1.782318465741898	0.13886248101426346	0.18874294496681887	0.2349126001488181	0.25313315858170143	-0.20032808450536552	-0.2140124855999732	-0.16575712095646353	-0.19739445331375194	-0.30367211644621694	-0.23010604921826067	1.1560901999170745	0.0	0.21852473071288323	0.2839785847532679	0.05744866736360539	0.654522838461742	0.39375691048566225	1.7803754870704924	1
0.16666666666666666	0.06896551724137931	0.01486027522115951	0.11173424152941179	0.13886248101426346	0.18874294496681887	0.2349126001488181	0.25313315858170143	0.5652907262121807	0.6405017693052664	0.6760095069235297	0.6600056889274092	0.7587789009020668	0.7579534219725894	0.847799479939188	0.2623876374189179	0.176859638064548	0.17856573409285487	0.20668753880372695	0.20728738294083368	0.18011566105358437	1.8027839761980662	2
0.3333333333333333	0.41379310344827586	0.01486027522115951	0.11173424152941179	1.809891133412139	0.18874294496681887	0.2349126001488181	1.9922823072021165	3.8827775877859874	4.561932442068993	4.604580617759093	5.144992324673647	6.07702110982689	8.205886374814176	3.0829071997788655	2.656478611696362	0.0	0.7951400373091502	2.680937810301585	8.246987764617948	1.0125177698202743	1.740655105973025	2
0.16666666666666666	0.08620689655172414	0.9046971148115494	1.782318465741898	0.13886248101426346	0.18874294496681887	1.9998457342496303	0.25313315858170143	0.6673469789844524	0.6840149912826341	0.7717709872536488	0.950044109748632	0.9905660597166938	1.053650909994459	1.2331628799115462	0.0	0.28197719472524374	0.4544225313221793	0.0	0.2618091353846968	0.21381000239371462	1.8027839761980662	2
0.3333333333333333	0.017241379310344827	0.01486027522115951	0.11173424152941179	0.13886248101426346	0.18874294496681887	0.2349126001488181	0.25313315858170143	-0.4447334579108975	-0.424117981708968	-0.38991194880342966	-0.36034384853690854	-0.3292818671043474	-0.312031548596949	0.15414535998894327	0.08452431946306606	0.05642147962795396	0.039757001865457504	0.05106548210098257	0.0654522838461742	0.056250987212237466	1.7803754870704924	2
0.3333333333333333	0.6379310344827586	1.7945339544019394	1.782318465741898	1.809891133412139	0.18874294496681887	0.2349126001488181	0.25313315858170143	0.4811605218310466	0.5433451887519897	0.556325681183432	0.6813322719900984	0.7902606367785354	0.6428312199352278	0.7707267999447164	0.21131079865766514	0.0	0.18742586593715682	0.1812186296058619	0.1963568515385226	0.22500394884894986	1.7803754870704924	1
0.16666666666666666	0.27586206896551724	1.7945339544019394	1.782318465741898	1.809891133412139	1.8994040775965972	1.9998457342496303	1.9922823072021165	0.337684233003495	0.4047267037572497	0.46274158129750015	0.5772485983838543	0.6768507261890625	0.7471229347622484	1.6185262798839044	0.22338570143810313	0.1302034145260476	0.18174629424209146	0.15957963156557053	0.22253776507699227	0.2418792450126211	1.7803754870704924	1
0.3333333333333333	0.06896551724137931	1.7945339544019394	0.11173424152941179	0.13886248101426346	0.18874294496681887	0.2349126001488181	0.25313315858170143	-0.28714719614517026	-0.27861493786085045	-0.2795000146236793	-0.33025036106652494	-0.3255810360843864	-0.34150054868090024	0.847799479939188	0.09019952376987192	0.06084839572183958	0.0871246298023026	0.05106548210098257	0.04581659869232194	0.03465060812273828	1.7803754870704924	1
0.16666666666666666	0.9310344827586207	0.9046971148115494	-1.5588499826830744	-1.5321661713836123	-1.5219181876629593	-1.530020533951994	-1.4860159900387135	-0.6956302336883718	-0.690971912937946	-0.6779173766958358	-0.672486060258382	-0.6630474806912343	-0.6527133393110723	1.3873082399004895	0.0	0.0	0.0	0.0	0.0	0.0	1.740655105973025	1
0.3333333333333333	0.24137931034482757	-0.8749765643692303	-0.7235578705768313	-0.6966518451846744	-0.6665876213480703	-0.647553966901588	-0.6164414157285061	-0.6774597391828097	-0.669784331813674	-0.6575999657961012	-0.6484081614507249	-0.6226837503668592	-0.6368286247359054	1.6185262798839044	0.09104476696450257	0.06115220368906703	0.0879765655565624	0.15664336634476403	0.06191786051848079	0.08578275549866213	1.7803754870704924	2
0.5	0.5344827586206896	0.9046971148115494	-1.5588499826830744	-1.5321661713836123	-1.5219181876629593	-0.647553966901588	0.25313315858170143	-0.6982104982295204	-0.7016500042207356	-0.6888763776069773	-0.6842996193893177	-0.6505468959126992	-0.6399518350012131	0.23121803998341492	0.0	0.0	0.0	0.09702441599186688	0.0	0.0	1.7803754870704924	2
0.3333333333333333	0.39655172413793105	1.7945339544019394	1.782318465741898	0.13886248101426346	0.18874294496681887	0.2349126001488181	0.25313315858170143	-0.09711750285942211	-0.13614671995626257	-0.14735753521617864	-0.14412462812728266	-0.1561158716459034	-0.16033756184001716	0.23121803998341492	0.0	0.07899007147913555	0.09087314712104573	0.06459783485774295	0.1692596060262065	0.1494026220357027	1.7733862353120708	2
0.3333333333333333	0.6896551724137931	2.684370793992329	3.4529026899543838	2.645405459611077	1.8994040775965972	1.9998457342496303	3.7314314558225314	-0.442791469335191	-0.4375077461727818	-0.4259901333819507	-0.40989862025983353	-0.312406077653325	-0.3099661998731165	0.15414535998894327	0.0	0.0	0.0	0.30166933551155456	0.0	0.0	1.740655105973025	1
0.5	0.3448275862068966	0.01486027522115951	0.11173424152941179	0.13886248101426346	0.18874294496681887	0.2349126001488181	0.25313315858170143	-0.16287350763964026	-0.16076253038711444	-0.14988098937334937	-0.13229552483959572	-0.11649230752552048	-0.11184384546255212	0.23121803998341492	0.09768596349374348	0.0868022763506984	0.08519357542598037	0.09574777893934232	0.1309045676923484	0.07020123204087235	1.7803754870704924	1
0.16666666666666666	0.3793103448275862	0.9046971148115494	1.782318465741898	0.13886248101426346	0.18874294496681887	0.2349126001488181	0.25313315858170143	2.066515796931808	2.0947735013005593	1.0525232869114445	1.2087144222458703	1.4486795955742717	1.5462953507141428	1.5414535998894328	0.0	0.25224741507512954	0.2555807262779411	0.5969554857604863	0.30762573407701876	0.28125493606118734	1.740655105973025	1
0.3333333333333333	0.24137931034482757	0.01486027522115951	0.11173424152941179	0.13886248101426346	0.18874294496681887	0.2349126001488181	0.25313315858170143	-0.03273311238791978	0.022619637274688388	0.037647703849538666	-0.363468224043906	-0.3269955759409048	-0.32428930931562955	0.3853633999723582	0.3018725695109502	0.9982261780330316	0.047594810804647704	0.06383185262622822	0.0654522838461742	0.056250987212237466	1.7733862353120708	2
0.3333333333333333	0.13793103448275862	2.684370793992329	1.782318465741898	1.809891133412139	0.18874294496681887	0.2349126001488181	0.25313315858170143	-0.020049075117220948	0.026637971625843433	-0.04832277435075802	-0.390903660709829	-0.3784946956008961	-0.3513571316149625	0.3853633999723582	0.1509362847554751	0.0006076159344548888	0.11359143390130716	0.06383185262622822	0.0981784257692613	0.08437648081835619	1.7733862353120708	1
0.3333333333333333	0.08620689655172414	1.7945339544019394	0.11173424152941179	0.13886248101426346	0.18874294496681887	0.2349126001488181	1.9922823072021165	-0.31144242385103776	-0.2622184476937248	-0.10712646608185664	0.004943835117024444	0.13399638404330966	-0.3650925402011005	0.847799479939188	0.1811235417065701	0.434011381753492	0.2839785847532679	0.38299111575736927	0.0	0.11250197442447493	1.7733862353120708	2
0.3333333333333333	0.13793103448275862	1.7945339544019394	1.782318465741898	1.809891133412139	1.8994040775965972	1.9998457342496303	1.9922823072021165	-0.14444498667996325	-0.1058968113617283	-0.09142337135523416	0.0012287816534801894	0.06558857865656302	0.10662975003162986	0.46243607996682984	0.12074902780438007	0.0	0.1901520603507882	0.11489733472721078	0.11781411092311356	0.0	1.740655105973025	1
0.16666666666666666	0.3448275862068966	1.7945339544019394	1.782318465741898	1.809891133412139	0.18874294496681887	0.2349126001488181	1.9922823072021165	0.8438099129196351	1.06171032005099	1.070461441034418	1.2586733420443272	1.5122516484282693	1.6128734620149214	1.1560901999170745	0.8922749409604666	0.0	0.2839785847532679	0.6383185262622821	0.327261419230871	0.0	1.740655105973025	1
0.16666666666666666	0.12068965517241378	-0.8749765643692303	-0.7235578705768313	1.809891133412139	0.18874294496681887	0.2349126001488181	0.25313315858170143	-0.5698491274772234	-0.5252928966133996	-0.5148157197143606	-0.48875412745882935	-0.4400436274973149	-0.3123337947516562	0.23121803998341492	0.1811235417065701	0.0	0.05679571695065358	0.13404689051507926	0.4581659869232194	0.0	1.7733862353120708	1
0.5	0.3620689655172414	0.9046971148115494	1.782318465741898	1.809891133412139	1.8994040775965972	1.9998457342496303	0.25313315858170143	-0.19258729088191975	-0.18276501847770465	-0.12484832413421568	-0.05968876865459484	-0.02717891891046055	0.008231835221399565	0.5395087599613014	0.0	0.13454352834358252	0.11359143390130716	0.0	0.0981784257692613	0.08437648081835619	1.7733862353120708	1
0.16666666666666666	0.5862068965517241	0.9046971148115494	-1.5588499826830744	-1.5321661713836123	-1.5219181876629593	-1.530020533951994	-1.4860159900387135	-0.6956302336883718	-0.690971912937946	-0.6779173766958358	-0.672486060258382	-0.6630474806912343	-0.6527133393110723	1.926816999861791	0.0	0.0	0.0	0.0	0.0	0.21718506162644885	1.740655105973025	2
0.5	0.017241379310344827	0.9046971148115494	1.782318465741898	1.809891133412139	0.18874294496681887	0.2349126001488181	0.25313315858170143	-0.3016645792740536	-0.2799215990309813	-0.2724055035075193	-0.20871059942864825	-0.6362370159688499	-0.6527133393110723	0.23121803998341492	0.060374513902190036	0.003689096744904682	0.09734785885342023	0.006638512673127734	0.0	0.0	1.8027839761980662	1
0.5	0.7931034482758621	1.7945339544019394	1.782318465741898	1.809891133412139	0.18874294496681887	0.2349126001488181	0.25313315858170143	-0.3161548017235565	-0.2591555215099772	-0.27283809564874856	-0.21996456891653965	-0.17692276604701773	-0.17355243538193715	0.23121803998341492	0.21614075976984035	0.0	0.10223229051117645	0.07659822315147385	0.07088482340540665	0.06750118465468495	1.7803754870704924	2
0.5	0.5172413793103449	0.9046971148115494	-1.5588499826830744	-1.5321661713836123	-1.5219181876629593	-1.530020533951994	-1.4860159900387135	-0.6956302336883718	-0.690971912937946	-0.6779173766958358	-0.672486060258382	-0.6630474806912343	-0.6527133393110723	0.7707267999447164	0.0	0.0	0.0	0.0	0.0	0.0	1.7708333333333333	1
0.16666666666666666	0.5517241379310345	0.9046971148115494	-1.5588499826830744	-1.5321661713836123	-1.5219181876629593	-1.530020533951994	-0.6164414157285061	-0.20486391796191092	-0.5840083485486337	-0.5932014157051041	-0.6099985501184326	-0.11817001758790281	-0.5372385167598857	2.6975437998065073	0.4599934214207859	0.2549816867801766	0.2283187821416274	2.114557781949062	0.45011535601013997	0.0	1.7708333333333333	2
0.3333333333333333	0.43103448275862066	0.01486027522115951	0.11173424152941179	1.809891133412139	1.8994040775965972	1.9998457342496303	0.25313315858170143	-0.4308815114268367	-0.37830054003373514	-0.3662203192021067	-0.2575347957842654	-0.2358893402983971	-0.2093853961677787	0.23121803998341492	0.20527334726744614	0.0	0.32941515831379076	0.0	0.0654522838461742	0.07875138209713245	1.8027839761980662	1
0.16666666666666666	0.15517241379310345	0.01486027522115951	0.11173424152941179	0.13886248101426346	0.18874294496681887	0.2349126001488181	0.25313315858170143	2.5279621592670067	2.7289537726575004	2.9338953485936163	3.2882894332093353	3.6227122180780555	3.817171459747512	2.312180399834149	0.6037451390219004	0.4774125199288412	0.5679571695065359	0.6383185262622821	0.654522838461742	0.5625098721223747	1.7733862353120708	2
0.5	0.05172413793103448	0.01486027522115951	0.11173424152941179	0.13886248101426346	0.18874294496681887	0.2349126001488181	0.25313315858170143	1.1141944761526263	1.1785230186366649	1.2752649804303948	1.4540167599370497	1.245627333612409	1.3320699928389008	1.2331628799115462	0.28696006457710926	0.2231686524976456	0.25274094043040846	0.2666894802723815	0.327261419230871	0.28125493606118734	1.8027839761980662	2
0.16666666666666666	0.25862068965517243	-0.8749765643692303	-0.7235578705768313	-0.6966518451846744	-0.6665876213480703	-0.647553966901588	0.25313315858170143	-0.6346545084791236	-0.6230536323313605	-0.42245729756191164	-0.48580073767609544	-0.430947807257144	-0.5352571253012496	2.6204711198120356	0.29185040020318664	0.7688945639144864	0.7176706793884586	0.9007312724087063	0.0	0.31871809354453745	1.7803754870704924	2
0.3333333333333333	0.4482758620689655	-1.7648134039596202	-1.5588499826830744	-1.5321661713836123	-1.5219181876629593	-1.530020533951994	-0.6164414157285061	-0.6825116255475848	-0.690971912937946	-0.6685878061833246	-0.6415842766369344	-0.6457933840692826	-0.6280970691554755	0.6165814399557731	0.0	0.028080536399450934	0.11302347673180063	0.0669596134049134	0.09595304811849138	0.3548874783220062	1.7803754870704924	1
0.16666666666666666	0.29310344827586204	-0.8749765643692303	-0.7235578705768313	-0.6966518451846744	-0.6665876213480703	-1.530020533951994	-1.4860159900387135	-0.6860425138670513	-0.6882321395167039	-0.6706498287231841	-0.682232246541404	-0.6781468712526754	-0.673014206035572	2.312180399834149	0.012074902780438008	0.02604068290520952	0.0	0.0	0.0	0.10074551809711729	1.740655105973025	1
0.16666666666666666	0.12068965517241378	-1.7648134039596202	-1.5588499826830744	-1.5321661713836123	-1.5219181876629593	-1.530020533951994	-1.4860159900387135	-0.6850647294093528	-0.6838906524030435	-0.6242182722312426	-0.6655689105040842	-0.5156228209938527	-0.6446198589461353	1.5414535998894328	0.03054950403450816	0.16240705905215672	0.02538768547694215	0.5749334966044375	0.031678905381548314	0.02750673274678412	1.7733862353120708	2
0.16666666666666666	0.29310344827586204	0.9046971148115494	-1.5588499826830744	-1.5321661713836123	-1.5219181876629593	-0.647553966901588	-0.6164414157285061	-0.6956302336883718	-0.690971912937946	-0.6779173766958358	-0.672486060258382	-0.645941417310081	-0.6527133393110723	0.46243607996682984	0.0	0.0	0.0	0.06638512673127735	0.0	0.0	1.740655105973025	2
0.3333333333333333	0.1896551724137931	1.7945339544019394	1.782318465741898	-1.5321661713836123	-1.5219181876629593	-0.647553966901588	1.9922823072021165	0.5330645801272039	-0.690971912937946	-0.6779173766958358	-0.672486060258382	1.6126346338274795	1.541358663520592	1.1560901999170745	0.0	0.0	0.0	8.831455970101805	0.0	0.29250513350363483	1.7733862353120708	1
0.16666666666666666	0.13793103448275862	1.7945339544019394	1.782318465741898	1.809891133412139	1.8994040775965972	1.9998457342496303	1.9922823072021165	-0.09002856554110862	-0.05045503741187586	-0.0068227682688301655	0.06396499830144928	0.10162644872205036	0.14921287493926538	0.5395087599613014	0.12074902780438007	0.0868022763506984	0.1079118622062418	0.0	0.14399502446158324	0.20250355396405487	1.8027839761980662	1
0.5	0.20689655172413793	0.9046971148115494	1.782318465741898	1.809891133412139	1.8994040775965972	1.9998457342496303	1.9922823072021165	0.2014191045514692	0.256076433004731	0.3084648039971019	0.4060763442392965	0.5002799661922543	0.559881441921143	0.9248721599336597	0.1811235417065701	0.11718307307344285	0.15334843576676466	0.16596281682819336	0.18326639476928777	0.0	1.740655105973025	1
0.16666666666666666	0.39655172413793105	0.9046971148115494	1.782318465741898	1.809891133412139	-0.6665876213480703	-0.647553966901588	1.9922823072021165	-0.32529437033509856	-0.3453389582581767	-0.6779173766958358	-0.51401338217958	-0.26447620391036286	-0.28330137244672643	1.1560901999170745	0.0	0.0	0.5790323343119133	1.546773452838762	0.0	0.0	1.7803754870704924	1
0.3333333333333333	0.39655172413793105	0.01486027522115951	0.11173424152941179	0.13886248101426346	0.18874294496681887	0.2349126001488181	0.25313315858170143	-0.45612736291102207	-0.43881440734291266	-0.4196021894297985	-0.3871419747760311	-0.34798339985855054	-0.48144051831033013	0.15414535998894327	0.08301495661551131	0.04869607703274181	0.032089580077119276	0.06383185262622822	0.013352265904619538	0.0	1.7733862353120708	1
0.16666666666666666	0.25862068965517243	-0.8749765643692303	1.782318465741898	1.809891133412139	-1.5219181876629593	-0.647553966901588	0.25313315858170143	-0.6883511716143947	-0.6880213877150699	-0.679590066308589	-0.6793565775424262	-0.651007443772961	-0.6458960093771212	0.9248721599336597	0.0	0.0	0.0	0.09574777893934232	0.0	0.0	1.7803754870704924	1
0.3333333333333333	0.5862068965517241	0.9046971148115494	1.782318465741898	1.809891133412139	1.8994040775965972	1.9998457342496303	0.25313315858170143	1.7670149854029087	1.7991730243287027	2.039640874244472	2.3020904081274725	2.4404365163723662	2.639368569212703	1.5414535998894328	0.0	0.6076159344548888	0.3975700186545751	0.0	0.654522838461742	0.28125493606118734	1.740655105973025	1
0.16666666666666666	0.6206896551724138	1.7945339544019394	0.11173424152941179	0.13886248101426346	1.8994040775965972	2.8823123013000362	1.9922823072021165	-0.38386637541917146	-0.35407813296593343	-0.29220380383777883	-0.23592841790005406	-0.21328959886983495	-0.20323972435539914	0.23121803998341492	0.10305929523103839	0.1509491585738645	0.11773752123870487	0.0	0.0	0.0635073645626161	1.740655105973025	1
0.16666666666666666	0.10344827586206896	-0.8749765643692303	-0.7235578705768313	-0.6966518451846744	0.18874294496681887	0.2349126001488181	0.25313315858170143	-0.6468496535209733	-0.6400823779033881	-0.5627036697484405	-0.5109511832995876	-0.5472196938353868	-0.5571363886114424	1.5414535998894328	0.21867648935373232	0.3467750940210401	0.3407743017039215	0.0	0.1309045676923484	0.28125493606118734	1.7733862353120708	1
0.16666666666666666	0.1724137931034483	0.9046971148115494	1.782318465741898	4.316434112008952	3.610065210226375	3.764778868350442	3.7314314558225314	0.3475707202980012	0.5702371186404889	0.5836078255569579	0.7284466111030802	0.8943773494734395	0.9858806055278908	0.847799479939188	0.9176926113132886	0.0	0.2839785847532679	0.44682296838359753	0.327261419230871	0.28125493606118734	1.7803754870704924	2
0.16666666666666666	0.06896551724137931	1.7945339544019394	1.782318465741898	1.809891133412139	1.8994040775965972	1.9998457342496303	0.25313315858170143	-0.3911318571534583	-0.34907629020715303	-0.30174967042090467	-0.2654778598841446	-0.24258373241005995	-0.21447320643868312	0.23121803998341492	0.1569737361456941	0.1059421782860274	0.046572487899535935	0.0	0.055699893553094244	0.09438915654213446	1.7733862353120708	2
0.3333333333333333	0.3448275862068966	0.01486027522115951	0.11173424152941179	0.13886248101426346	0.18874294496681887	0.2349126001488181	0.25313315858170143	1.93598157182907	2.0787563643763747	2.1340901584128624	2.389495201539645	2.424054171057339	2.6044591383440223	1.5414535998894328	0.6037451390219004	0.3042419786091979	0.45436573560522864	0.44682296838359753	0.9490581157695259	0.3150055283885298	1.740655105973025	2
0.16666666666666666	0.13793103448275862	0.01486027522115951	-0.7235578705768313	0.13886248101426346	0.18874294496681887	0.2349126001488181	0.25313315858170143	-0.5496823230371937	-0.26412926402853976	-0.45327227775547657	-0.35389302348514756	-0.41145676388534913	-0.24414370395910578	1.8497443198673194	1.8377398286687625	0.43500960793152504	0.5679571695065359	0.31915926313114107	0.981784257692613	0.8437648081835619	1.8027839761980662	2
0.3333333333333333	0.12068965517241378	0.01486027522115951	0.11173424152941179	0.13886248101426346	0.18874294496681887	0.2349126001488181	0.25313315858170143	-0.42444443041365554	-0.30786728792765045	-0.39193071212916625	-0.2992086800343162	-0.21189150715118302	-0.16258761654728182	0.3853633999723582	0.4829961112175203	0.14331055825500305	0.2839785847532679	0.4149070420704834	0.654522838461742	1.1250197442447494	1.8027839761980662	2
0.3333333333333333	0.29310344827586204	0.9046971148115494	-1.5588499826830744	-1.5321661713836123	-1.5219181876629593	-1.530020533951994	-1.4860159900387135	-0.6956302336883718	-0.690971912937946	-0.6779173766958358	-0.672486060258382	-0.6630474806912343	-0.6527133393110723	2.774616479800979	0.0	0.0	0.0	0.0	0.0	0.0	1.740655105973025	2
0.5	0.3620689655172414	0.01486027522115951	0.11173424152941179	0.13886248101426346	0.18874294496681887	-0.647553966901588	-0.6164414157285061	-0.27948788455986606	-0.25248171445823375	-0.303335841605412	-0.19409909208249093	-0.6479151938540603	-0.6527133393110723	1.1560901999170745	0.07468327369700908	0.058765141089422816	0.2926683294467179	0.05898063182663487	0.0	0.0	1.8027839761980662	2
0.5	0.46551724137931033	-0.8749765643692303	-0.7235578705768313	-0.6966518451846744	0.18874294496681887	0.2349126001488181	0.25313315858170143	-0.4704138802651711	-0.4660435401140262	0.2577217458309087	0.35656820498662517	0.5298701662140762	0.595277824927963	0.7707267999447164	0.9742635308396407	2.8161262516457084	0.13364032198488787	0.6383185262622821	0.1963568515385226	0.15019013585667404	1.8027839761980662	2
0.16666666666666666	0.1896551724137931	-0.8749765643692303	-0.7235578705768313	-0.6966518451846744	-0.6665876213480703	-0.647553966901588	-0.6164414157285061	-0.6796190131935603	-0.6341813274576359	-0.6740240474247724	-0.671677764107318	-0.6630474806912343	-0.6460975068135927	1.2331628799115462	0.24403378519265215	0.011718307307344284	0.0	0.0	0.025788199835392635	0.0363381377391054	1.8027839761980662	1
0.3333333333333333	0.08620689655172414	-0.8749765643692303	0.11173424152941179	0.13886248101426346	0.18874294496681887	-0.647553966901588	0.25313315858170143	-0.3019226057281685	-0.3482754333609438	-0.48180893933856733	-0.672486060258382	0.06106534074327729	-0.3387635418354962	0.30829071997788654	0.07848686807284705	0.0434011381753492	0.0	1.428110038806604	0.04450755301539846	0.5625098721223747	1.8027839761980662	2
0.3333333333333333	0.20689655172413793	0.01486027522115951	0.11173424152941179	0.13886248101426346	0.18874294496681887	0.2349126001488181	1.9922823072021165	0.39095990560836813	0.45696505032226525	0.5231026047370242	0.6500885169201237	0.8124656228983017	0.4183630757060199	1.5414535998894328	0.1794330553173088	0.12812015989363085	0.17646429256568066	0.3865656995044381	0.0	0.16875296163671238	1.7733862353120708	1
0.16666666666666666	0.20689655172413793	0.01486027522115951	0.11173424152941179	0.13886248101426346	0.18874294496681887	0.2349126001488181	0.25313315858170143	-0.26366678882071815	-0.37143003130046653	-0.3549729235301457	-0.34520383986120934	-0.4210295801236484	-0.529749528704363	2.312180399834149	0.09140701404791572	0.05277578402122463	0.17760020690469375	0.19443182309949114	0.13162454281465633	0.00798764018413772	1.740655105973025	2
0.5	0.034482758620689655	2.684370793992329	1.782318465741898	0.13886248101426346	0.18874294496681887	0.2349126001488181	0.25313315858170143	0.555852390127453	0.5412236206155407	0.20327281498818472	-0.45140151878562085	-0.5021188998054615	-0.5661533988935403	0.6936541199502447	0.0	0.09548250398576824	0.05679571695065358	0.03044779370271086	0.0067415852361559425	0.0	1.7733862353120708	1
0.3333333333333333	0.41379310344827586	2.684370793992329	1.782318465741898	1.809891133412139	0.18874294496681887	0.2349126001488181	0.25313315858170143	-0.2300690284270255	-0.1991334084046124	-0.18556984102476404	-0.13123852218051202	-0.07826683512378949	-0.04388883501255177	0.6165814399557731	0.0946068632847318	0.0	0.0705970761696624	0.08240692174046063	0.08489161214848794	0.08437648081835619	1.7803754870704924	1
0.5	0.43103448275862066	0.01486027522115951	0.11173424152941179	0.13886248101426346	0.18874294496681887	1.9998457342496303	1.9922823072021165	-0.36501686392909655	-0.3348154182965853	-0.2929968894300325	-0.22271588466150755	-0.19963764444064533	-0.14794546949702228	0.5395087599613014	0.08536956265769671	0.07634260205043925	0.17038715085196074	0.0	0.1636307096154355	0.0	1.740655105973025	2
0.3333333333333333	0.13793103448275862	0.01486027522115951	0.11173424152941179	0.13886248101426346	0.18874294496681887	0.2349126001488181	0.25313315858170143	-0.5634935285021837	-0.563579473910244	-0.5363732280856192	-0.5187698941454568	-0.5188795522914185	-0.49930662434413303	0.3853633999723582	0.09056177085328505	0.04735064174930598	0.05679571695065358	0.06383185262622822	0.0654522838461742	0.11250197442447493	1.8027839761980662	2
0.16666666666666666	0.034482758620689655	-0.8749765643692303	-0.7235578705768313	-0.6966518451846744	-0.6665876213480703	-0.647553966901588	-0.6164414157285061	-0.4849720044131252	-0.6551160064199472	-0.4776272153066844	-0.6329261813264987	-0.40500909384168365	-0.6008613323257496	0.3853633999723582	0.15407575947838897	0.6038834365718088	0.14454509963941337	1.0537362231537755	0.20211665251698593	0.0	1.8027839761980662	2
0.5	0.5172413793103449	1.7945339544019394	0.11173424152941179	0.13886248101426346	0.18874294496681887	0.2349126001488181	0.25313315858170143	0.05166869878701946	0.014119314608783491	0.04870764292696698	-0.363670298081672	-0.3315517101299235	-0.3381758409791211	0.3853633999723582	0.1811235417065701	0.06944182108055873	0.05679571695065358	0.06383185262622822	0.0654522838461742	0.056250987212237466	1.740655105973025	1
0.3333333333333333	0.05172413793103448	2.684370793992329	1.782318465741898	2.645405459611077	1.8994040775965972	2.8823123013000362	1.9922823072021165	-0.4553940245677483	-0.42258651861709423	-0.39670364542072917	-0.3479085231359236	-0.3297095186888762	-0.30830384602222694	0.15414535998894327	0.12074902780438007	0.0434011381753492	0.11359143390130716	0.0	0.04581659869232194	0.0	1.8027839761980662	1
0.3333333333333333	0.39655172413793105	1.7945339544019394	1.782318465741898	1.809891133412139	0.18874294496681887	0.2349126001488181	0.25313315858170143	-0.3345697423435432	-0.2732618420993467	-0.26601755955536704	-0.25899594651888114	-0.2289646742566033	-0.19657351749880161	0.3853633999723582	0.21734825004788413	0.0	0.08519357542598037	0.06383185262622822	0.07854274061540904	0.06750118465468495	1.7803754870704924	1
0.5	0.3103448275862069	0.01486027522115951	0.11173424152941179	0.13886248101426346	0.18874294496681887	0.2349126001488181	1.9922823072021165	0.9637107320449028	1.0482924553469584	1.1282701708406895	1.2738599831902802	1.4961982658705717	1.262351879819775	1.3873082399004895	0.3622470834131402	0.2604068290520952	0.24990115458287576	0.5744866736360539	0.0	0.22500394884894986	1.740655105973025	1
0.3333333333333333	0.13793103448275862	0.9046971148115494	-1.5588499826830744	-1.5321661713836123	-1.5219181876629593	-1.530020533951994	-1.4860159900387135	-0.6956302336883718	-0.690971912937946	-0.6779173766958358	-0.672486060258382	-0.6630474806912343	-0.6527133393110723	1.3102355599060178	0.0	0.0	0.0	0.0	0.0	0.0	1.7733862353120708	2
0.3333333333333333	0.3448275862068966	-1.7648134039596202	-1.5588499826830744	-1.5321661713836123	-1.5219181876629593	-1.530020533951994	-1.4860159900387135	0.6889804601110298	0.17613124958489815	-0.12007539084265274	-0.3385664849284336	0.5315478762764585	2.4166299446465414	6.011669039568788	3.792666588821676	1.7168622239404636	1.261092099172312	5.240403605055458	12.064295863094522	1.4453691164184417	1.8027839761980662	2
0.16666666666666666	0.20689655172413793	0.9046971148115494	-1.5588499826830744	-1.5321661713836123	-1.5219181876629593	-0.647553966901588	-0.6164414157285061	-0.6956302336883718	-0.690971912937946	-0.6779173766958358	-0.672486060258382	-0.6515337841846889	-0.6527133393110723	1.6185262798839044	0.0	0.0	0.0	0.04468229683835975	0.0	0.0	1.7733862353120708	1
0.3333333333333333	0.06896551724137931	0.01486027522115951	0.11173424152941179	0.13886248101426346	0.18874294496681887	0.2349126001488181	0.25313315858170143	-0.41036161815486033	-0.4261130987644366	-0.3935313030517145	-0.36713664503719656	-0.35568112838006954	-0.34991306665358374	0.3853633999723582	0.2890731725636859	0.06649054368463497	0.05690930838455489	0.06421484374198558	0.1311663768277331	0.12988352947305631	1.7733862353120708	2
0.3333333333333333	0.3620689655172414	0.9046971148115494	-0.7235578705768313	-0.6966518451846744	-0.6665876213480703	0.2349126001488181	-0.6164414157285061	-0.6956302336883718	-0.6474867912007962	-0.5935619091561285	-0.605646186228088	-0.6169926946650525	-0.602338980193207	0.3853633999723582	0.18685912052727818	0.25411366401666957	0.2442215828878104	0.15957963156557053	0.1963568515385226	0.028125493606118733	1.740655105973025	2
0.3333333333333333	0.034482758620689655	0.01486027522115951	0.11173424152941179	0.13886248101426346	0.18874294496681887	0.2349126001488181	0.25313315858170143	-0.05212583746560494	-0.0054665528230701055	-0.3995299140767604	-0.3638257396491843	-0.3281469455915594	-0.31602791442029965	0.3853633999723582	0.14924579836621377	0.05355700450838091	0.04458463780626306	0.05744866736360539	0.18326639476928777	0.08437648081835619	1.7733862353120708	2
0.16666666666666666	0.06896551724137931	-0.8749765643692303	-0.7235578705768313	-0.6966518451846744	-0.6665876213480703	-0.647553966901588	-0.6164414157285061	-0.5297056433528275	-0.6136962523388106	-0.6764754028917384	-0.6474910562024023	-0.6334408325315459	-0.6376514059348306	1.3102355599060178	0.33248244805936056	0.0043401138175349204	0.09132751285665096	0.11489733472721078	0.05871069861001826	0.08117017454725867	1.8027839761980662	1
0.3333333333333333	0.017241379310344827	0.01486027522115951	0.11173424152941179	0.13886248101426346	1.8994040775965972	0.2349126001488181	0.25313315858170143	-0.4300666910454214	-0.44998425282951493	-0.39475698078519744	-0.3822611095561445	-0.3321767393688503	-0.35689831111792775	0.15414535998894327	0.12074902780438007	0.13454352834358252	0.05679571695065358	0.12766370525245643	0.0654522838461742	0.06187608593346121	1.7733862353120708	2
0.16666666666666666	0.12068965517241378	-0.8749765643692303	-0.7235578705768313	-0.6966518451846744	0.18874294496681887	0.2349126001488181	-0.6164414157285061	-0.6791980226631624	-0.6794508144486203	0.2542321692249926	1.2858289838887282	1.0900608456711132	1.4555711299428673	2.774616479800979	0.023546060421854115	3.2863341826374417	3.5508682237548617	1.0851414946458797	8.652791924464228	9.393914864443657	1.7733862353120708	1
0.3333333333333333	0.3448275862068966	0.01486027522115951	0.11173424152941179	1.809891133412139	-0.6665876213480703	-0.647553966901588	-0.6164414157285061	-0.32719561789173435	-0.22827335751054095	-0.21737978314315629	-0.6532734825138603	-0.651204821427359	-0.3692064461957262	0.46243607996682984	0.38035943758379726	0.0	0.07019950615100783	0.04595893389088432	1.1126888253849614	0.0	1.740655105973025	1
0.3333333333333333	0.06896551724137931	0.01486027522115951	-0.7235578705768313	0.13886248101426346	0.18874294496681887	0.2349126001488181	-0.6164414157285061	-0.6538706891408355	0.14933767053716154	0.1592637744871271	0.2551736704983441	-0.5713491120855329	-0.6236137511939854	0.46243607996682984	3.686347069839919	0.09487488805131336	0.32186132795935385	0.07659822315147385	0.1309045676923484	0.0	1.8027839761980662	1
0.3333333333333333	0.3620689655172414	0.9046971148115494	-1.5588499826830744	-1.5321661713836123	-1.5219181876629593	-1.530020533951994	-1.4860159900387135	-0.6956302336883718	-0.690971912937946	-0.6779173766958358	-0.672486060258382	-0.6630474806912343	-0.6527133393110723	2.774616479800979	0.0	0.0	0.0	0.0	0.0	0.0	1.740655105973025	1
0.3333333333333333	0.22413793103448276	-0.8749765643692303	0.11173424152941179	-0.6966518451846744	-0.6665876213480703	-0.647553966901588	-0.6164414157285061	-0.6848338636346185	-0.66575194734241	-0.625746764463586	-0.672486060258382	-0.63844106644296	-0.6527133393110723	1.5414535998894328	0.060374513902190036	0.1570253179184134	0.0	0.09549245152883741	0.0	0.0	1.7803754870704924	1
0.5	0.3448275862068966	0.01486027522115951	0.11173424152941179	0.13886248101426346	0.18874294496681887	0.2349126001488181	0.25313315858170143	-0.4445704938346145	-0.5172281276708717	-0.4903165847827429	-0.47631880205784444	-0.36788564667700774	-0.3163805349341247	3.0829071997788655	0.15818122642373791	0.0434011381753492	0.0	0.8901351848727524	0.4657584518493756	0.07200126363166395	1.7803754870704924	1
0.5	0.5517241379310345	1.7945339544019394	1.782318465741898	1.809891133412139	1.8994040775965972	0.2349126001488181	0.25313315858170143	-0.560954004980106	-0.5980303684173495	-0.5574404653634845	-0.5481328062485326	-0.5150142398927925	-0.48479880891818783	0.07707267999447164	0.20527334726744614	0.0868022763506984	0.0	0.06383185262622822	0.0654522838461742	0.5062588849101372	1.8027839761980662	1
0.3333333333333333	0.24137931034482757	0.01486027522115951	0.11173424152941179	0.13886248101426346	0.18874294496681887	0.2349126001488181	0.25313315858170143	1.7442407557423498	1.8491071511958532	1.9375202894382826	1.9749636292978117	1.4435642246977924	0.43258543643029723	1.8497443198673194	0.42280272085703685	0.3472091054027936	0.45436573560522864	0.15957963156557053	0.15708548123081809	0.14625256675181741	1.7733862353120708	2
0.3333333333333333	0.24137931034482757	1.7945339544019394	1.782318465741898	1.809891133412139	1.8994040775965972	1.9998457342496303	1.9922823072021165	0.5168496545370386	0.5910593966419286	0.31058450548912536	0.3740087488615066	-0.012145320900485456	-0.1723098678570298	0.6936541199502447	0.37438236070748043	0.0	1.4198929237663396	0.0	0.14628585439619934	0.0	1.8027839761980662	2
0.16666666666666666	0.08620689655172414	0.01486027522115951	0.11173424152941179	0.13886248101426346	0.18874294496681887	0.2349126001488181	0.25313315858170143	0.6128762364868368	0.7099655631238346	0.7942369391214888	0.8461935984936564	0.9706144684846371	1.0060639320811156	0.7707267999447164	0.2958351181207312	0.217005690876746	0.22718286780261432	0.24256103997966721	0.24282797306930629	0.2306290475701736	1.8027839761980662	2
0.16666666666666666	0.22413793103448276	-0.8749765643692303	-0.7235578705768313	-0.6966518451846744	-0.6665876213480703	0.2349126001488181	0.25313315858170143	-0.6862326386227149	-0.6910562136585996	-0.6650838098393675	-0.4527383162662267	-0.3658789738572955	-0.2445802817381273	1.5414535998894328	0.0	0.038887419805112886	0.8142801939215204	0.4482272691413745	0.7854274061540903	0.9025470898203501	1.8027839761980662	2
0.3333333333333333	0.43103448275862066	-1.7648134039596202	-1.5588499826830744	-1.5321661713836123	-1.5219181876629593	-1.530020533951994	-1.4860159900387135	-0.6956302336883718	-0.690971912937946	-0.6779173766958358	-0.672486060258382	-0.6630474806912343	-0.6527133393110723	0.9248721599336597	0.0	0.0	0.0	0.0	0.0	0.0	1.7803754870704924	1
0.3333333333333333	0.3620689655172414	0.01486027522115951	0.11173424152941179	0.13886248101426346	0.18874294496681887	-0.647553966901588	-0.6164414157285061	0.24801325002873653	0.27356883254035347	0.26596983599034674	-0.37579474034763233	-0.49494751169567036	-0.452676759254029	0.5395087599613014	0.1811235417065701	0.06961542563326012	0.05679571695065358	0.6523615338400524	0.7797330574594732	0.5625098721223747	1.7708333333333333	2
0.3333333333333333	0.034482758620689655	-0.8749765643692303	0.11173424152941179	0.13886248101426346	0.18874294496681887	0.2349126001488181	0.25313315858170143	-0.4485631137035497	-0.4206335519219524	-0.3989531245551214	-0.4276034147994859	-0.4022622548179792	-0.4006568377383134	0.5395087599613014	0.08162634279576093	0.05368720792290696	0.030953665738106203	0.046341925006641686	0.023104656197699493	0.005568847734011509	1.8027839761980662	1
0.3333333333333333	0.1896551724137931	0.9046971148115494	1.782318465741898	1.809891133412139	1.8994040775965972	1.9998457342496303	1.9922823072021165	0.47223823865454856	0.4861330996684116	0.5993397597596622	0.6699850375616997	0.8354601196356597	0.8475526153902326	0.6936541199502447	0.0	0.3124881948625142	0.0	0.3957574862826149	0.0015708548123081808	0.18562825780038364	1.7803754870704924	2
0.3333333333333333	0.12068965517241378	0.9046971148115494	2.6176105778481413	2.645405459611077	1.8994040775965972	1.9998457342496303	1.9922823072021165	-0.07810502729306411	-0.017648006957515637	-0.0016605020501608914	0.040197982628816784	0.13070675647001095	0.15900229206117053	0.3853633999723582	0.21131079865766514	0.0	0.0	0.22341148419179876	0.0654522838461742	0.19687845524283112	1.8027839761980662	1
0.16666666666666666	0.27586206896551724	-1.7648134039596202	-1.5588499826830744	-1.5321661713836123	-1.5219181876629593	-1.530020533951994	-1.4860159900387135	-0.6919907026513833	2.9209486639460795	0.28038957403132236	-0.672486060258382	-0.6630474806912343	-0.6527133393110723	2.774616479800979	15.72248941235272	3.133562176260212	0.0	0.0	0.0	0.0	1.8027839761980662	2
0.3333333333333333	0.12068965517241378	0.01486027522115951	0.11173424152941179	0.13886248101426346	0.18874294496681887	0.2349126001488181	0.25313315858170143	-0.5487181189191855	-0.5232415790774954	-0.49119618880324245	-0.4652513624509678	-0.4390567392253253	-0.4072390873297145	0.15414535998894327	0.07848686807284705	0.05281918515939998	0.03407743017039215	0.03191592631311411	0.08050630913079426	0.0	1.8027839761980662	2
0.3333333333333333	0.22413793103448276	-0.8749765643692303	-0.7235578705768313	-0.6966518451846744	-0.6665876213480703	-0.647553966901588	0.25313315858170143	-0.6936067630745237	-0.675516780818119	-0.6744566395660017	-0.6688176392650915	-0.5968930701921973	-0.5814336211592929	1.2331628799115462	0.06641196529240904	0.010416273162083808	0.013403789200354245	0.2569870386731948	0.0654522838461742	0.056250987212237466	1.8027839761980662	2
0.3333333333333333	0.603448275862069	0.01486027522115951	0.11173424152941179	0.13886248101426346	0.18874294496681887	0.2349126001488181	0.25313315858170143	-0.46352864804221144	-0.4437459995011484	-0.45406536334773023	-0.4423237312429018	-0.4382507804698671	-0.37949960690880996	0.15414535998894327	0.1811235417065701	0.1304638213550997	0.19912578362899144	0.22341148419179876	0.45888596204552734	0.40078828388719195	1.8027839761980662	1
0.3333333333333333	0.15517241379310345	0.01486027522115951	0.11173424152941179	0.13886248101426346	0.18874294496681887	0.2349126001488181	0.25313315858170143	0.23917244889038006	0.15974880953788143	0.23120384757355453	0.34578056020127074	0.43822114202197415	0.4960067545596897	3.0829071997788655	0.1569737361456941	0.1302034145260476	0.17038715085196074	0.12766370525245643	0.13103547226004075	0.16987798138095714	1.7803754870704924	2
0.3333333333333333	0.034482758620689655	-0.8749765643692303	-0.7235578705768313	1.809891133412139	1.8994040775965972	-1.530020533951994	-0.6164414157285061	-0.6813708770136033	-0.660019498337965	-0.6490058019236797	-0.672486060258382	-0.6630474806912343	-0.6396160059404273	1.7726716398728477	0.13300505412652466	0.0	0.0	0.0	0.05105278140001587	0.0	1.8027839761980662	1
0.16666666666666666	0.10344827586206896	-0.8749765643692303	-0.7235578705768313	-0.6966518451846744	0.18874294496681887	-0.647553966901588	-0.6164414157285061	-0.6668942349037907	-0.536027188376625	-0.5369211781311761	-0.5727392063857315	-0.6329309402576847	-0.5330574449531028	1.0790175199226029	0.6661120118828627	0.4254613575329482	0.057022899818456194	0.11687612215862386	0.4664129746878373	0.11930834387715566	1.8027839761980662	2
0.3333333333333333	0.22413793103448276	2.684370793992329	1.782318465741898	1.809891133412139	1.8994040775965972	1.9998457342496303	1.9922823072021165	-0.6616793844627326	-0.6558466126656117	-0.6418680315933968	-0.6336256683803041	-0.6219271360250005	-0.6107347067128511	1.6185262798839044	0.0	0.0	0.0	0.0	0.0	0.0	1.740655105973025	1
0.3333333333333333	0.39655172413793105	0.01486027522115951	0.11173424152941179	0.13886248101426346	0.18874294496681887	0.2349126001488181	0.25313315858170143	6.940947862974361	6.788946729935532	7.073311869064326	7.737198081135965	7.044072927549511	7.374172122872141	4.0848520397069965	1.2080940231828228	1.0859832794235877	1.1928804431145772	1.1491648428299865	1.309045676923484	1.1252447481935983	1.7803754870704924	1
0.16666666666666666	0.13793103448275862	-0.8749765643692303	-0.7235578705768313	-0.6966518451846744	-0.6665876213480703	-0.647553966901588	1.9922823072021165	-0.6838017578181591	-0.3064060754363213	-0.6653577848621461	-0.6589470997280596	-0.6294603831678545	-0.6355692657579588	1.6185262798839044	1.6525108200168435	0.03780239135072915	0.04946906946401927	0.130344643062758	0.0	0.09371414469558761	1.8027839761980662	2
0.16666666666666666	0.3448275862068966	-0.8749765643692303	-0.7235578705768313	-0.6966518451846744	-0.6665876213480703	-0.647553966901588	1.9922823072021165	-0.6850918900887334	-0.6877403853128913	-0.6584507303405188	-0.6521232149142692	-0.6239996013961787	-0.6284664811223398	1.2331628799115462	0.013886138197503709	0.0651017072630238	0.07440238920535619	0.09217319519227354	0.0	0.056250987212237466	1.740655105973025	1
0.16666666666666666	0.13793103448275862	-0.8749765643692303	-0.7235578705768313	-0.6966518451846744	0.18874294496681887	-0.647553966901588	-0.6164414157285061	-0.662236178390033	-0.6562540661487708	-0.5911826523793675	-0.5850501785327066	-0.61278197137123	-0.6117589853482478	0.3853633999723582	0.1491854238523116	0.26105784612472543	0.0	0.19507014162575342	0.15963812030081886	0.17021548730423056	1.8027839761980662	1
0.5	0.12068965517241378	0.01486027522115951	0.11173424152941179	0.13886248101426346	0.18874294496681887	0.2349126001488181	0.25313315858170143	0.021072193464873348	0.07331247062772123	0.11989788963526364	-0.011688412606792929	-0.15262886641820678	-0.07324029492522798	0.3853633999723582	0.1509362847554751	0.0868022763506984	0.11359143390130716	0.31915926313114107	0.2618091353846968	0.16875296163671238	1.8027839761980662	1
0.3333333333333333	0.10344827586206896	1.7945339544019394	0.11173424152941179	0.13886248101426346	0.18874294496681887	0.2349126001488181	1.9922823072021165	-0.12617942979656932	-0.1512927494336931	-0.2358226280975641	-0.1911923347700107	-0.16129703507384888	-0.170865802895651	0.3853633999723582	0.09659922224350406	0.07430274855619784	0.057704448421864035	0.15957963156557053	0.0	0.1602028115804523	1.7733862353120708	1
0.16666666666666666	0.25862068965517243	0.9046971148115494	1.782318465741898	1.809891133412139	0.18874294496681887	0.2349126001488181	1.9922823072021165	-0.4442038246629776	-0.41119187120874895	-0.3994722351245965	-0.3612764979419824	-0.2983100235017401	-0.2886746374192988	0.5395087599613014	0.12074902780438007	0.0	0.07604946499692515	0.15913280859718695	0.0	0.04455078187209207	1.7803754870704924	1
0.3333333333333333	0.25862068965517243	0.9046971148115494	1.782318465741898	0.13886248101426346	0.18874294496681887	0.2349126001488181	0.25313315858170143	-0.525006845819999	-0.5212886123823536	-0.4936475442702083	-0.4698990653195859	-0.4441556619639383	-0.4178848685566234	0.15414535998894327	0.0	0.05260217946852323	0.02646680409900457	0.030958448523720684	0.05890705546155678	0.056250987212237466	1.740655105973025	1
0.16666666666666666	0.25862068965517243	-0.8749765643692303	-0.7235578705768313	-0.6966518451846744	0.18874294496681887	0.2349126001488181	0.25313315858170143	-0.6746486088669267	-0.6866725761846123	-0.5569501942700913	-0.5564489301104412	-0.5553286258035681	-0.6430414623604421	1.7726716398728477	0.01847460125407015	0.36409214815300445	0.0005111614525558822	0.0	0.0	0.01923783762658521	1.8027839761980662	2
0.3333333333333333	0.15517241379310345	0.01486027522115951	0.11173424152941179	0.13886248101426346	0.18874294496681887	0.2349126001488181	0.25313315858170143	1.620618923541952	1.7445742575853864	1.8790049924680035	2.087845295625253	2.1488603764130354	2.0087823417752646	1.926816999861791	0.3938229541839856	0.34686189629739084	0.36775226725548193	0.3861827083886807	0.40560780299474153	0.33750592327342477	1.7733862353120708	2
0.16666666666666666	0.1724137931034483	-1.7648134039596202	-1.5588499826830744	-1.5321661713836123	-1.5219181876629593	-1.530020533951994	-1.4860159900387135	-0.34449697065712015	-0.4979654130015236	-0.5666546779716679	-0.27250381873570106	0.10460356167588569	-0.20747117052129982	0.5395087599613014	0.8293646974743846	0.33488318216099444	1.461921754309823	2.979926208002838	1.735532758465155	3.151011550667906	1.7733862353120708	2
0.16666666666666666	0.08620689655172414	1.7945339544019394	1.782318465741898	1.809891133412139	1.8994040775965972	1.9998457342496303	0.25313315858170143	-0.3254980754304524	-0.3181941262077167	-0.25846161682189583	-0.22913562139976604	-0.1874660224194401	-0.1576677208067703	0.30829071997788654	0.0	0.1302034145260476	0.011359143390130716	0.06383185262622822	0.07854274061540904	0.07312628337590871	1.8027839761980662	1
0.3333333333333333	0.25862068965517243	0.9046971148115494	-1.5588499826830744	-1.5321661713836123	-1.5219181876629593	-1.530020533951994	-0.6164414157285061	-0.6982240785692106	-0.6936554858787524	-0.6806715466616622	-0.6754549941978671	-0.6661890750237346	-0.649203925625861	0.6936541199502447	0.0	0.0	0.0	0.0	0.03599875611539581	0.21262873166225763	1.7803754870704924	2
0.3333333333333333	0.25862068965517243	-0.8749765643692303	-0.7235578705768313	-0.6966518451846744	-0.6665876213480703	-0.647553966901588	-0.6164414157285061	-0.6820498939981161	-0.6896793018879241	-0.6765907607960661	-0.6631129337373897	-0.6340987580462057	-0.63884359910062	1.3873082399004895	0.005554455279001483	0.003992904712132127	0.03424781732124411	0.11234406062216166	0.054063586456939886	0.046463315437308146	1.7803754870704924	2
0.5	0.5862068965517241	0.01486027522115951	0.11173424152941179	0.13886248101426346	0.18874294496681887	0.2349126001488181	0.25313315858170143	0.006975800866387919	-0.30991860546355476	-0.2726794785302978	-0.22459672762840655	-0.18175851857976685	-0.15101830540321207	0.3853633999723582	0.17689732573341682	0.06280144693973029	0.06576944022885685	0.06644895858390357	0.07081937112156049	0.05591348128896404	1.7733862353120708	1
0.3333333333333333	0.24137931034482757	0.01486027522115951	0.11173424152941179	0.13886248101426346	0.18874294496681887	0.2349126001488181	0.25313315858170143	-0.2158775734507083	-0.10041726451924414	-0.1636374194644401	-0.0962486253334906	-0.026833508015264188	0.05843827980887202	2.774616479800979	0.6037451390219004	0.10646299194413159	0.2839785847532679	0.31915926313114107	0.654522838461742	0.5634661389049826	1.8027839761980662	2
0.16666666666666666	0.15517241379310345	-1.7648134039596202	-1.5588499826830744	-1.5321661713836123	-0.6665876213480703	0.2349126001488181	-0.6164414157285061	-0.6956302336883718	-0.690971912937946	-0.6732453815705598	-0.6143353698520262	-0.6404477392626722	-0.6034807989998786	1.5414535998894328	0.0	0.014061968768813141	0.21247277711239504	0.0	0.20408022103237117	0.0	1.8027839761980662	2
0.5	0.24137931034482757	1.7945339544019394	1.782318465741898	1.809891133412139	0.18874294496681887	0.2349126001488181	0.25313315858170143	1.1406353975295542	1.2460197956399826	1.2056176456924825	1.2870569722720755	1.291583430811392	1.3096198201253721	1.1560901999170745	0.3622470834131402	0.001302034145260476	0.28681837060080057	0.3207550594467968	0.327261419230871	0.16875296163671238	1.740655105973025	1
0.3333333333333333	0.12068965517241378	0.9046971148115494	1.782318465741898	0.13886248101426346	0.18874294496681887	0.2349126001488181	0.25313315858170143	0.12174325158873893	0.13049645947108143	0.18380616863286764	0.27555205999920823	0.35607914151670544	0.44264351680083097	0.9248721599336597	0.0	0.1302034145260476	0.17038715085196074	0.19149555787868464	0.327261419230871	0.0	1.7803754870704924	1
0.3333333333333333	0.034482758620689655	2.684370793992329	1.782318465741898	1.809891133412139	4.465395776541264	4.647245435400849	3.7314314558225314	-0.6786548090755522	-0.6734092628017789	-0.6598927041446163	-0.653055864319343	-0.6424873083581174	-0.6417988948355348	0.9248721599336597	0.0	0.0	0.0	0.0	0.0	0.0	1.8027839761980662	2
0.3333333333333333	0.20689655172413793	0.01486027522115951	0.11173424152941179	0.13886248101426346	0.18874294496681887	0.2349126001488181	0.25313315858170143	-0.0566752512618406	0.0014461062705252814	0.04536226370146063	0.12548877072282233	0.2306127458710927	0.29178910269586356	1.3873082399004895	0.1811235417065701	0.0868022763506984	0.11421618678776435	0.25532741050491287	0.1963568515385226	0.16875296163671238	1.7803754870704924	2
0.16666666666666666	0.10344827586206896	1.7945339544019394	1.782318465741898	1.809891133412139	0.18874294496681887	0.2349126001488181	0.25313315858170143	1.903728265064713	2.1437241197600843	2.1654386689139433	1.5972872527131474	1.7626087548941676	1.8268637395476135	1.5414535998894328	0.9116551599230696	0.13141864639495737	0.29357706091792835	0.34469200418163237	0.3472898180878003	0.2943051650944264	1.7803754870704924	1
0.16666666666666666	0.24137931034482757	-0.8749765643692303	-0.7235578705768313	-1.5321661713836123	-1.5219181876629593	-1.530020533951994	-1.4860159900387135	-0.6599139403029993	-0.690971912937946	-0.6779173766958358	-0.672486060258382	-0.6630474806912343	-0.6527133393110723	1.7726716398728477	0.0	0.0	0.0	0.0	0.0	0.0	1.8027839761980662	1
0.5	0.3620689655172414	0.9046971148115494	1.782318465741898	1.809891133412139	1.8994040775965972	0.2349126001488181	0.25313315858170143	-0.28217679181853667	-0.30046287463024235	-0.23663013342785874	-0.2092391007581901	-0.16739929422231797	-0.14208525238631062	0.23121803998341492	0.0	0.1548986621478213	0.0	0.07021503788885104	0.07199751223079162	0.06339486258819162	1.8027839761980662	1
0.3333333333333333	0.3620689655172414	0.9046971148115494	-0.7235578705768313	-0.6966518451846744	1.8994040775965972	1.9998457342496303	-1.4860159900387135	-0.6956302336883718	-0.6887379438406256	-0.6663383270489325	-0.6649316000772837	-0.6747585548521777	-0.6701260761128144	2.312180399834149	0.009599547710448216	0.03485111395480541	0.00045436573560522867	0.02470292696635032	0.0	0.0	1.7733862353120708	2
0.16666666666666666	0.08620689655172414	-1.7648134039596202	-1.5588499826830744	-1.5321661713836123	-1.5219181876629593	-1.530020533951994	-1.4860159900387135	-0.6820498939981161	-0.565504340365168	-0.6779173766958358	-0.672486060258382	-0.6630474806912343	-0.6394480914100344	0.15414535998894327	0.539144409146557	0.0	0.0	0.0	0.051707304238477615	0.0	1.8027839761980662	2
0.3333333333333333	0.5689655172413793	0.01486027522115951	0.11173424152941179	0.13886248101426346	0.18874294496681887	0.2349126001488181	0.25313315858170143	0.7720649783360142	0.8058154825069804	0.7974381209665854	0.7332497555392106	0.8489311445483179	0.713741526120143	3.853633999723582	0.30271781270558085	0.19530512178907142	0.22718286780261432	0.25864666684147675	0.1968150175254458	0.22573521168270894	1.740655105973025	2
0.3333333333333333	0.22413793103448276	0.01486027522115951	0.11173424152941179	0.13886248101426346	0.18874294496681887	0.2349126001488181	1.9922823072021165	0.014227702260984468	0.10690630780818174	0.18797347292670957	0.27378002612956787	0.40900924917108167	0.11856847314256395	3.0829071997788655	0.3622470834131402	0.217005690876746	0.10802545364014311	0.31915926313114107	0.0	0.28125493606118734	1.740655105973025	2
0.3333333333333333	0.06896551724137931	0.9046971148115494	-0.7235578705768313	1.809891133412139	1.8994040775965972	-0.647553966901588	0.25313315858170143	-0.6956302336883718	-0.6745332724104935	-0.6722936788598554	-0.672486060258382	-0.5068888597867447	-0.46006499859131594	0.23121803998341492	0.07063818126556234	0.0	0.0	0.6060196088334107	0.1963568515385226	0.02126287316622576	1.7733862353120708	1
0.16666666666666666	0.13793103448275862	-0.8749765643692303	-0.7235578705768313	-0.6966518451846744	-0.6665876213480703	0.2349126001488181	-0.6164414157285061	-0.6748523139622806	-0.6811930293421281	-0.6678812390193168	-0.3874994903813094	-0.20845384633708586	-0.6410264879957276	1.8497443198673194	0.04226215973153303	0.030207192170043043	1.0412926745732827	0.6383185262622821	0.045554789556937245	0.03915068709971727	1.8027839761980662	2
0.16666666666666666	0.017241379310344827	0.01486027522115951	0.11173424152941179	0.13886248101426346	0.18874294496681887	0.2349126001488181	0.25313315858170143	-0.48066703673131417	-0.47601912539136915	-0.4434235966734902	-0.41213697883201084	-0.4366553110968172	-0.3381758409791211	0.15414535998894327	0.09659922224350406	0.06727176417179126	0.05679571695065358	0.06383185262622822	0.3457844155593383	0.0	1.8027839761980662	2
0.16666666666666666	0.4482758620689655	1.7945339544019394	1.782318465741898	-1.5321661713836123	-1.5219181876629593	-1.530020533951994	-1.4860159900387135	-0.6616793844627326	-0.690971912937946	-0.6779173766958358	-0.672486060258382	-0.6630474806912343	-0.6527133393110723	1.8497443198673194	0.0	0.0	0.0	0.0	0.0	0.0	1.7733862353120708	1
0.3333333333333333	0.15517241379310345	0.01486027522115951	0.11173424152941179	0.13886248101426346	0.18874294496681887	0.2349126001488181	0.25313315858170143	7.598195562963667	7.108053057849634	6.49059583509046	7.321081004905507	6.946946673447867	7.280912392691933	3.4682705997512238	1.2195651808242387	0.7812204871562857	1.4275603455546777	27.583658475371998	1.1126888253849614	1.1250197442447494	1.7733862353120708	1
0.3333333333333333	0.06896551724137931	0.01486027522115951	0.11173424152941179	0.13886248101426346	0.18874294496681887	-0.647553966901588	-0.6164414157285061	-0.3116325486067013	-0.2792331431456435	-0.24048020348479923	-0.22481434582292378	-0.50100042643054	-0.6164438007462093	0.6936541199502447	0.09086364342279601	0.06666414823733638	0.05679571695065358	0.6288714120736004	0.14137693310773627	0.022500394884894987	1.8027839761980662	2
0.5	0.27586206896551724	0.9046971148115494	1.782318465741898	0.13886248101426346	0.18874294496681887	1.9998457342496303	0.25313315858170143	-0.48066703673131417	-0.47624392731311205	-0.4410155004206473	-0.3652713462270488	-0.34823012192654795	-0.5449122107988404	0.15414535998894327	0.0	0.07378193489809365	0.22718286780261432	0.0	0.0654522838461742	0.0	1.7803754870704924	1
0.16666666666666666	0.3275862068965517	0.01486027522115951	0.11173424152941179	0.13886248101426346	0.18874294496681887	0.2349126001488181	0.25313315858170143	-0.047915932161625666	-0.004216092133375006	-0.0324178032915619	-0.18688660334991966	-0.32844301207315624	-0.4453556857288993	0.3853633999723582	0.12177539454071731	0.1302034145260476	0.11359143390130716	0.19194238084706824	0.06564864069771273	0.08437648081835619	1.740655105973025	2
0.3333333333333333	0.20689655172413793	0.01486027522115951	0.11173424152941179	-1.5321661713836123	-1.5219181876629593	-1.530020533951994	-1.4860159900387135	-0.56064165716723	-0.690971912937946	-0.512796956388624	-0.6709161004265077	-0.6539845567267963	-0.3171865246800105	3.0829071997788655	0.0	0.49698643324592373	0.005906754562867972	0.03829911157573693	1.3100274611811766	0.0	1.7803754870704924	2
0.3333333333333333	0.25862068965517243	1.7945339544019394	1.782318465741898	0.13886248101426346	0.18874294496681887	0.2349126001488181	1.9922823072021165	1.0968252216887893	1.1140048670964413	1.2121209475489627	1.3855447494478763	1.6438696476359507	1.684808046835233	1.0019448399281312	0.0	0.2703890908324255	0.2839785847532679	0.6510848967875278	0.2879900489231665	0.25706701155992523	1.7803754870704924	1
0.3333333333333333	0.034482758620689655	1.7945339544019394	0.11173424152941179	0.13886248101426346	0.18874294496681887	0.2349126001488181	0.25313315858170143	-0.5786627679361994	-0.5162165190230285	-0.4585643216165146	-0.4291111980043553	-0.37678408926278073	-0.3319462119015451	0.6165814399557731	0.24149805560876014	0.1302034145260476	0.05679571695065358	0.12766370525245643	0.1309045676923484	0.15952779973390546	1.7733862353120708	2
0.16666666666666666	0.1724137931034483	0.01486027522115951	0.11173424152941179	0.13886248101426346	0.18874294496681887	1.9998457342496303	-0.6164414157285061	-0.10339161979632025	-0.08288271462329487	-0.15655732808632108	-0.20142038991232084	-0.16705388332712162	-0.6432933341560315	2.312180399834149	0.09991982050812451	0.07799184530110251	0.042596787712990185	0.0	0.03671873123770373	0.028125493606118733	1.8027839761980662	2
0.5	0.017241379310344827	-1.7648134039596202	-1.5588499826830744	-0.6966518451846744	-0.6665876213480703	1.9998457342496303	1.9922823072021165	-0.4140826312299904	-0.4102364630413415	-0.6717024696001753	-0.3493852180272905	-0.3282456344187583	-0.33784001191833535	0.15414535998894327	0.00012074902780438007	0.018705890553575504	1.1560768185305537	0.0	0.17881563946774792	0.40438834706877513	1.7733862353120708	1
0.16666666666666666	0.22413793103448276	1.7945339544019394	1.782318465741898	0.13886248101426346	0.18874294496681887	0.2349126001488181	1.9922823072021165	2.062550337742253	1.9136955533366216	1.4827217516259112	1.5410640377439444	1.3258284538494316	0.808227032372219	1.695598959878376	0.0187764738235811	1.650284877979478	0.4603292858850473	0.6457868530195509	0.0024217345023084453	0.296105196685218	1.7733862353120708	1
0.3333333333333333	0.06896551724137931	0.01486027522115951	0.11173424152941179	0.13886248101426346	0.18874294496681887	0.2349126001488181	0.25313315858170143	-0.3086720345542256	-0.29561558319266024	-0.28166297532982565	-0.25341559424518917	-0.21541140865461264	-0.1829388576308994	0.23121803998341492	0.10565539932883257	0.07829565326832996	0.10223229051117645	0.06383185262622822	0.07854274061540904	0.08437648081835619	1.8027839761980662	1
0.16666666666666666	0.1896551724137931	-1.7648134039596202	-1.5588499826830744	-1.5321661713836123	-1.5219181876629593	-1.530020533951994	-1.4860159900387135	-0.6956302336883718	-0.690971912937946	-0.6779173766958358	-0.672486060258382	-0.6630474806912343	-0.6527133393110723	2.6975437998065073	0.0	0.0	0.0	0.0	0.0	0.0	1.8027839761980662	1
0.16666666666666666	0.15517241379310345	0.01486027522115951	0.11173424152941179	1.809891133412139	0.18874294496681887	0.2349126001488181	0.25313315858170143	1.7040022092401221	1.9603279019781725	1.981125577274193	0.7402757143907671	0.8188803966662341	0.863470912871478	1.464380919894961	0.9056177085328506	0.1302034145260476	0.23286243949767968	0.2042619284039303	0.2136362544739126	0.1827032064653473	1.7803754870704924	1
0.3333333333333333	0.05172413793103448	0.9046971148115494	1.782318465741898	0.13886248101426346	0.18874294496681887	1.9998457342496303	0.25313315858170143	-0.5172253111774825	-0.5402984248897409	-0.5391850770036094	-0.39733894160483874	-0.4081671363120504	-0.4958643764710789	0.6936541199502447	0.0	0.0434011381753492	0.5679571695065359	0.0	0.0654522838461742	0.17465931529399734	1.8027839761980662	2
0.3333333333333333	0.3448275862068966	0.9046971148115494	-1.5588499826830744	-1.5321661713836123	-1.5219181876629593	-1.530020533951994	-1.4860159900387135	-0.6956302336883718	-0.690971912937946	-0.6779173766958358	-0.672486060258382	-0.6630474806912343	-0.6527133393110723	2.774616479800979	0.0	0.0	0.0	0.0	0.0	0.0	1.740655105973025	1
0.16666666666666666	0.22413793103448276	-0.8749765643692303	-0.7235578705768313	-0.6966518451846744	-0.6665876213480703	-0.647553966901588	-0.6164414157285061	-0.6514805493553505	-0.6299662914249559	-0.6410461065250612	-0.6034700042829155	-0.5835700785203375	-0.5509739253460236	1.7726716398728477	0.2624480119328201	0.11097671031436791	0.25234337041175386	0.30843551188993473	0.4132657202047439	0.4442140460150393	1.8027839761980662	1
0.3333333333333333	0.4482758620689655	0.01486027522115951	0.11173424152941179	0.13886248101426346	0.18874294496681887	0.2349126001488181	1.9922823072021165	-0.2974003526113133	-0.26478961967365966	-0.21886501616137677	-0.1501713051035116	-0.035929328255435114	-0.02501524179639156	0.46243607996682984	0.09056177085328505	0.0868022763506984	0.13063014898650324	0.3255424483937639	0.0	0.11250197442447493	1.740655105973025	1
0.16666666666666666	0.24137931034482757	0.01486027522115951	0.11173424152941179	0.13886248101426346	0.18874294496681887	0.2349126001488181	0.25313315858170143	1.9179604610601009	2.072799113450187	2.0504412580371625	2.148638492679318	2.242697002941381	2.2611410895027304	2.3892530798286207	0.5486835823431031	0.3057176173071598	0.5152507441763293	0.7155550679400183	0.4003061680032014	0.3016177934320173	1.8027839761980662	2
0.16666666666666666	0.10344827586206896	0.01486027522115951	0.11173424152941179	0.13886248101426346	0.18874294496681887	0.2349126001488181	0.25313315858170143	-0.14079187530328446	-0.14238497328462915	-0.10365130921398151	-0.068642202943304	-0.14435545307136052	-0.11271700102059512	0.30829071997788654	0.12213764162413045	0.0782522521301546	0.08093389665468136	0.08253458544571309	0.08508796900002646	0.07532007187718597	1.7803754870704924	2
0.3333333333333333	0.25862068965517243	0.01486027522115951	0.11173424152941179	0.13886248101426346	0.18874294496681887	-1.530020533951994	-1.4860159900387135	-0.41685302052680256	-0.4621376067237426	-0.5709950191220016	-0.672486060258382	-0.6630474806912343	-0.6527133393110723	0.15414535998894327	0.07848686807284705	0.0434011381753492	0.0	0.0	0.0	0.06637616491044021	1.7733862353120708	1
0.3333333333333333	0.1724137931034483	0.9046971148115494	1.782318465741898	1.809891133412139	0.18874294496681887	0.2349126001488181	0.25313315858170143	-0.3444562296380494	-0.31250382756359857	-0.2786780895553437	-0.2306589487613867	-0.18093611168644216	-0.14613199256877912	0.3853633999723582	0.10867412502394207	0.0651017072630238	0.08519357542598037	0.09574777893934232	0.0981784257692613	0.08437648081835619	1.7733862353120708	2
0.3333333333333333	0.08620689655172414	0.01486027522115951	0.11173424152941179	0.13886248101426346	0.18874294496681887	1.9998457342496303	1.9922823072021165	0.4130415379447239	0.3010368173533189	0.3407938566849693	0.534657608885481	-0.4076901403139221	-0.6527133393110723	1.1560901999170745	0.1497891689913335	0.18501905204151364	0.5054818808608169	0.0	0.0	0.0	1.7803754870704924	2
0.3333333333333333	0.6896551724137931	1.7945339544019394	-0.7235578705768313	-0.6966518451846744	-0.6665876213480703	-0.647553966901588	-0.6164414157285061	-0.690333901209172	-0.6854923660954618	-0.6722936788598554	-0.6664238391254018	-0.6566327069233019	-0.6461646726257498	0.3853633999723582	0.023546060421854115	0.016926443888386187	0.022150329610754898	0.024894422524229003	0.025526390700007937	0.02193788501277261	1.740655105973025	1
0.3333333333333333	0.29310344827586204	0.01486027522115951	0.11173424152941179	0.13886248101426346	0.18874294496681887	0.2349126001488181	0.25313315858170143	-0.3358191335950467	-0.34103962150484296	-0.5803966883247177	-0.5701899646785296	-0.5523021684361333	-0.5371545594946892	1.1560901999170745	0.07794349744772734	0.04778465313105947	0.062361697211817634	0.015957963156557054	0.016166714110005028	0.016875296163671238	1.8027839761980662	2
0.16666666666666666	0.20689655172413793	0.9046971148115494	-1.5588499826830744	-1.5321661713836123	-1.5219181876629593	-1.530020533951994	-1.4860159900387135	-0.6956302336883718	-0.690971912937946	-0.6779173766958358	-0.672486060258382	-0.6630474806912343	-0.6527133393110723	2.774616479800979	0.0	0.0	0.0	0.0	0.0	0.0	1.8027839761980662	1
0.16666666666666666	0.29310344827586204	-0.8749765643692303	-0.7235578705768313	-0.6966518451846744	-0.6665876213480703	-0.647553966901588	-0.6164414157285061	-0.6823215007919212	-0.6347714325022111	-0.6634976386548602	-0.672486060258382	-0.3488880474412077	-0.6527133393110723	0.9248721599336597	0.24149805560876014	0.0434011381753492	0.0	1.2191883851609588	0.0	0.0	1.7803754870704924	1
0.16666666666666666	0.3448275862068966	1.7945339544019394	1.782318465741898	1.809891133412139	1.8994040775965972	1.9998457342496303	1.9922823072021165	1.5830828646380852	1.7150409051164077	1.7347499331060834	2.0521403675676746	2.2834719367124183	2.41783892926537	3.005834519784394	0.4406735769720851	0.0	0.681548603407843	0.4149070420704834	0.4254398450001323	0.0	1.740655105973025	1
0.3333333333333333	0.24137931034482757	0.9046971148115494	2.6176105778481413	1.809891133412139	1.8994040775965972	1.9998457342496303	1.9922823072021165	-0.50115976932391	-0.4969678544737893	-0.48629347786931076	-0.45381086308206164	-0.4229704603918946	-0.4140732087167049	0.23121803998341492	0.0	0.0	0.05679571695065358	0.05744866736360539	0.0	0.08049516270071182	1.7733862353120708	1
0.3333333333333333	0.3793103448275862	0.01486027522115951	0.11173424152941179	0.13886248101426346	0.18874294496681887	0.2349126001488181	0.25313315858170143	-0.47141882540225	-0.4413012786021939	-0.44097224120652434	-0.4210748689639688	-0.3916696540319574	-0.43640584125895854	0.15414535998894327	0.09406349265961209	0.055813863693499076	0.06838204320858692	0.03376705003927472	0.03056621655616335	0.03060053704345718	1.7803754870704924	1
0.16666666666666666	0.6206896551724138	0.9046971148115494	-1.5588499826830744	-1.5321661713836123	-1.5219181876629593	-1.530020533951994	-1.4860159900387135	-0.6956302336883718	-0.690971912937946	-0.6779173766958358	-0.672486060258382	-0.6630474806912343	-0.6527133393110723	2.2351077198396774	0.0	0.0	0.0	0.0	0.0	0.0	1.740655105973025	1
0.16666666666666666	0.08620689655172414	0.9046971148115494	-1.5588499826830744	-1.5321661713836123	-1.5219181876629593	-1.530020533951994	-1.4860159900387135	-0.6956302336883718	-0.690971912937946	-0.6779173766958358	-0.672486060258382	-0.6630474806912343	-0.6527133393110723	0.6165814399557731	0.0	0.0	0.0	0.0	0.0	0.0	1.7733862353120708	1
0.5	0.15517241379310345	0.9046971148115494	-1.5588499826830744	-1.5321661713836123	-1.5219181876629593	-1.530020533951994	-1.4860159900387135	-0.6956302336883718	-0.690971912937946	-0.6779173766958358	-0.672486060258382	-0.6630474806912343	-0.6527133393110723	2.774616479800979	0.0	0.0	0.0	0.0	0.0	0.0	1.7733862353120708	1
0.3333333333333333	0.13793103448275862	0.01486027522115951	0.11173424152941179	0.13886248101426346	1.8994040775965972	0.2349126001488181	0.25313315858170143	0.0733700816120481	0.13112871487598346	0.21503932122962083	0.2653240048568981	0.35111180388102436	0.44815111339771757	0.5395087599613014	0.16904863892613212	0.217005690876746	0.0	0.14681326104032488	0.3239888050385623	0.15187766547304116	1.7733862353120708	1
0.3333333333333333	0.3793103448275862	1.7945339544019394	1.782318465741898	1.809891133412139	1.8994040775965972	3.764778868350442	2.861856881512324	-0.5014177957780249	-0.45115041279855644	-0.42098648428173213	-0.3577013418891992	-0.3397264346495708	-0.332466746945763	0.15414535998894327	0.1811235417065701	0.05642147962795396	0.17038715085196074	0.0	0.0	0.0	1.740655105973025	1
0.3333333333333333	0.39655172413793105	0.01486027522115951	0.11173424152941179	0.13886248101426346	0.18874294496681887	0.2349126001488181	0.25313315858170143	-0.4684854720291548	-0.4360465336814527	-0.40226966430454575	-0.3687066048690709	-0.3321767393688503	-0.34773017775847626	0.3853633999723582	0.12074902780438007	0.06944182108055873	0.05679571695065358	0.06383185262622822	0.0654522838461742	0.04561955062912458	1.7733862353120708	2
0.5	0.05172413793103448	0.9046971148115494	1.782318465741898	0.13886248101426346	0.18874294496681887	0.2349126001488181	0.25313315858170143	0.6864001955698812	-0.10335373962201129	-0.1913954151933182	-0.4080954980766907	-0.47257804419723914	-0.6527133393110723	1.0019448399281312	0.0007244941668262804	0.061065401412716325	0.019708113781876792	0.0007021503788885103	0.0	0.0	1.7733862353120708	1
0.3333333333333333	0.034482758620689655	-0.8749765643692303	-0.7235578705768313	-0.6966518451846744	-0.6665876213480703	0.2349126001488181	-0.6164414157285061	-0.6491039899095558	-0.5282574719563847	-0.523438723062864	-0.6060814226171224	-0.5925672099333095	-0.3749491231351628	0.15414535998894327	0.7012499789739373	0.4660848228650751	0.2426313028131921	0.0008298140841409668	1.0922022605411088	0.05355093982605007	1.7803754870704924	2
0.3333333333333333	0.5	0.01486027522115951	0.11173424152941179	0.13886248101426346	0.18874294496681887	0.2349126001488181	0.25313315858170143	-0.5210278062907542	-0.4961388973873622	-0.46310653909942195	-0.42469665748700564	-0.3936927749895361	-0.3679470872177795	0.5395087599613014	0.09237300627035076	0.06770577555354475	0.09087314712104573	0.06383185262622822	0.0654522838461742	0.1350023693093699	1.7803754870704924	2
0.3333333333333333	0.24137931034482757	1.7945339544019394	1.782318465741898	1.809891133412139	0.18874294496681887	0.2349126001488181	0.25313315858170143	4.19360440261656	4.412579665311028	4.372076761586402	4.30102233386555	3.628995406743056	2.750679111410146	2.774616479800979	0.8870827327648783	0.001302034145260476	0.6987009099269403	0.6385738536727871	0.49128484254938354	1.109325718812535	1.8027839761980662	1
0.16666666666666666	0.41379310344827586	-1.7648134039596202	-1.5588499826830744	-1.5321661713836123	-1.5219181876629593	-1.530020533951994	-1.4860159900387135	-0.6494434984018121	-0.653668844048727	-0.6625747754202378	-0.6642476571802295	-0.6495271113649767	-0.6154027306577734	2.774616479800979	0.16029433441031454	0.04617881101857155	0.030101729983846397	0.05246978285875959	0.14543497470619907	0.044325777923243125	1.7803754870704924	2
0.16666666666666666	0.13793103448275862	0.9046971148115494	1.782318465741898	0.13886248101426346	-0.6665876213480703	0.2349126001488181	0.25313315858170143	-0.6441879069416832	-0.6732266112403628	-0.6433965238257402	-0.6283561992416367	-0.12134450819613607	-0.13123797372293028	0.7707267999447164	0.0	0.0868022763506984	0.17038715085196074	1.9787874314130747	0.1309045676923484	0.28125493606118734	1.8027839761980662	2
0.3333333333333333	0.3620689655172414	0.01486027522115951	0.11173424152941179	0.13886248101426346	0.18874294496681887	0.2349126001488181	0.25313315858170143	-0.44687915158195796	-0.4316769463275743	-0.3981888784389497	-0.362193603190305	-0.41734519724155383	-0.6016841135246747	0.15414535998894327	0.09056177085328505	0.060761593445488885	0.057306878403209464	0.019596378756252062	0.07854274061540904	0.0	1.740655105973025	2
0.5	0.39655172413793105	-1.7648134039596202	-1.5588499826830744	-1.5321661713836123	-1.5219181876629593	-1.530020533951994	-1.4860159900387135	-0.6819140906012136	-0.690971912937946	-0.6779173766958358	-0.672486060258382	-0.6630474806912343	-0.6032289272042892	0.7707267999447164	0.0	0.0	0.0	0.0	0.19288788049467537	0.2358603893809117	1.7803754870704924	2
0.5	0.25862068965517243	0.01486027522115951	0.11173424152941179	0.13886248101426346	0.18874294496681887	0.2349126001488181	0.25313315858170143	-0.1178139405473718	-0.10658526724706605	-0.0957204532914449	-0.0824454141383973	-0.06407209214500556	-0.06711141456588769	2.6975437998065073	0.12074902780438007	0.0868022763506984	0.11359143390130716	0.07659822315147385	0.07854274061540904	0.08437648081835619	1.7803754870704924	2
0.3333333333333333	0.05172413793103448	0.01486027522115951	0.11173424152941179	0.13886248101426346	0.18874294496681887	0.2349126001488181	0.25313315858170143	0.33720892111433604	0.3486245741622774	0.3782707558534649	0.43613874339617764	1.6642653385904027	0.5716018761425663	1.2331628799115462	0.19772653302967239	0.1302034145260476	0.17038715085196074	0.19149555787868464	0.2290829934616097	0.14062746803059367	1.7733862353120708	2
0.3333333333333333	0.29310344827586204	0.01486027522115951	0.11173424152941179	0.13886248101426346	0.18874294496681887	0.2349126001488181	-0.6164414157285061	-0.5697540650993916	-0.5422513915848827	-0.5105330575161908	-0.48109085818047237	-0.4517218053825253	-0.6392801768796416	0.15414535998894327	0.08917315703353469	0.0651017072630238	0.05679571695065358	0.09574777893934232	0.05236182707693936	0.045000789769789974	1.740655105973025	2
0.3333333333333333	0.3103448275862069	0.9046971148115494	-1.5588499826830744	-1.5321661713836123	-1.5219181876629593	-1.530020533951994	-1.4860159900387135	-0.6956302336883718	-0.690971912937946	-0.6779173766958358	-0.672486060258382	-0.6630474806912343	-0.6527133393110723	2.774616479800979	0.0	0.0	0.0	0.0	0.0	0.0	1.7803754870704924	1
0.3333333333333333	0.1724137931034483	1.7945339544019394	-0.7235578705768313	-0.6966518451846744	0.18874294496681887	0.2349126001488181	0.25313315858170143	-0.6885684570494388	-0.6724819548745893	-0.5801659725160621	-0.6193872207961763	-0.6146735072258769	-0.5936410075188555	1.3102355599060178	0.08084147411503247	0.29421631569069223	0.11359143390130716	0.0061916897047441365	0.06558318841386655	0.05726350498205774	1.8027839761980662	2
0.16666666666666666	0.25862068965517243	-0.8749765643692303	-0.7235578705768313	-0.6966518451846744	-0.6665876213480703	0.2349126001488181	0.25313315858170143	-0.6017221847302535	-0.6218031716416653	-0.6779462161719179	-0.5732987960287758	-0.558059016689406	-0.6389947221779736	1.464380919894961	0.2972237319404816	0.0	0.3625270612960218	0.00012766370525245642	0.0	0.10175803586693757	1.7803754870704924	2
0.5	0.06896551724137931	-0.8749765643692303	-0.7235578705768313	-0.6966518451846744	0.18874294496681887	0.2349126001488181	-1.4860159900387135	-0.5252377115947334	-0.4844491974567294	-0.6649396124589578	-0.6584963191822739	-0.6630474806912343	-0.6527133393110723	0.15414535998894327	0.8902222074877921	0.03906102435781428	0.0	0.0	0.0	0.0	1.8027839761980662	1
0.3333333333333333	0.24137931034482757	1.7945339544019394	1.782318465741898	1.809891133412139	0.18874294496681887	0.2349126001488181	0.25313315858170143	1.4137631893799771	1.547113869574432	1.5565219709196245	1.7801953452048849	1.9732929528260834	1.030008544115141	1.2331628799115462	0.4829961112175203	0.0	0.41460873373977114	0.44682296838359753	0.2879900489231665	0.06750118465468495	1.740655105973025	1
0.5	0.15517241379310345	-1.7648134039596202	-1.5588499826830744	-1.5321661713836123	-1.5219181876629593	-1.530020533951994	-1.4860159900387135	-0.6894375987896152	-0.5551915522052107	-0.6286018725956992	-0.6332059761480208	-0.6630474806912343	-0.6527133393110723	1.1560901999170745	0.5834593023507645	0.14843189255969427	0.14835041267510715	0.0	0.0	0.0	1.8027839761980662	1
0.16666666666666666	0.22413793103448276	-1.7648134039596202	-1.5588499826830744	-1.5321661713836123	-1.5219181876629593	-1.530020533951994	-1.4860159900387135	-0.6577003449334876	-0.6719199500702319	-0.3967757441109341	-0.5144952510388682	-0.6451354585546228	-0.21247502352700778	2.1580350398452057	0.0818678408513697	0.8461919910047834	0.5777828285389989	0.06951288750996253	1.8468670932874973	0.0	1.8027839761980662	2
0.3333333333333333	0.6379310344827586	-0.8749765643692303	-0.7235578705768313	-0.6966518451846744	-0.6665876213480703	-0.647553966901588	-0.6164414157285061	-0.6623584014472453	-0.6240230906188768	-0.6235982234954807	-0.6079622655840213	-0.5982418174972498	-0.5906353374248229	0.23121803998341492	0.2884090529107618	0.16362229092106648	0.235759021062163	0.25149749934733917	0.241977093379306	0.047419582219916184	1.740655105973025	1
0.3333333333333333	0.12068965517241378	0.9046971148115494	-0.7235578705768313	-0.6966518451846744	-0.6665876213480703	-0.647553966901588	-0.6164414157285061	-0.6956302336883718	-0.6536266936884002	-0.6757544159896895	-0.6169934206564867	-0.6161209433581283	-0.6527133393110723	1.5414535998894328	0.16047545795202112	0.00651017072630238	0.2027607095138333	0.1821122755426291	0.0	0.0	1.7803754870704924	2
0.3333333333333333	0.25862068965517243	0.01486027522115951	0.11173424152941179	0.13886248101426346	0.18874294496681887	-1.530020533951994	-1.4860159900387135	0.5806772510812405	0.7940555319758029	0.44255394804013426	-0.672486060258382	-0.6630474806912343	-0.6527133393110723	2.1580350398452057	0.9056177085328506	1.736045527013968	0.0	0.0	0.0	0.018900331703311787	1.8027839761980662	2
0.3333333333333333	0.3620689655172414	0.01486027522115951	0.11173424152941179	0.13886248101426346	0.18874294496681887	0.2349126001488181	0.25313315858170143	0.10423819372799932	0.09350249322425898	0.12948701543251243	0.20847902361764564	0.28354285352546893	0.3135508258347814	0.46243607996682984	0.1557058713537481	0.08884212984493982	0.11495453110812284	0.13915343872517752	0.1519147508069703	0.14062746803059367	1.7803754870704924	2
0.16666666666666666	0.12068965517241378	0.01486027522115951	0.11173424152941179	0.13886248101426346	0.18874294496681887	0.2349126001488181	0.25313315858170143	0.06569718968705361	0.11239990477077483	0.16491631179918956	0.2377175824667115	0.1868442510083534	0.20516199646617447	1.3102355599060178	0.12382812801339177	0.0953523005712422	0.10984291658256402	0.11445051175882719	0.1636307096154355	0.11250197442447493	1.7733862353120708	2
0.16666666666666666	0.27586206896551724	-0.8749765643692303	-0.7235578705768313	-0.6966518451846744	-0.6665876213480703	-0.647553966901588	-0.6164414157285061	-0.6680893047965333	-0.686953578586791	-0.4723640109217283	-0.5161740199680012	-0.6578334209875559	-0.6404891614984703	0.6165814399557731	0.017267110976026352	0.6186832246896029	0.5719896654100323	0.020234697282514345	0.04764926264001482	0.9175661034060175	1.7803754870704924	2
0.3333333333333333	0.3448275862068966	-1.7648134039596202	-1.5588499826830744	-1.5321661713836123	-1.5219181876629593	-1.530020533951994	-1.4860159900387135	-0.3755416271890447	-0.6806450746578797	-0.6779173766958358	-0.672486060258382	-0.6630474806912343	-0.6527133393110723	1.5414535998894328	0.044797889315425006	0.0	0.0	0.0	0.0	0.0	1.7803754870704924	1
0.5	0.39655172413793105	0.01486027522115951	0.11173424152941179	0.13886248101426346	0.18874294496681887	0.2349126001488181	0.25313315858170143	-0.12793129361661232	0.34707906095029467	0.41234459684429037	0.5285332111254958	0.63591131103936	0.7185606731424188	0.7707267999447164	2.045609280034003	0.1736045527013968	0.22718286780261432	0.25532741050491287	0.327261419230871	0.331880824552201	1.7803754870704924	1
0.3333333333333333	0.46551724137931033	-0.8749765643692303	-0.7235578705768313	-0.6966518451846744	-1.5219181876629593	-0.647553966901588	-0.6164414157285061	-0.6896548842246593	-0.6846212586487079	-0.6779173766958358	-0.672486060258382	-0.606679712222761	-0.6342763238739336	2.312180399834149	0.027289280283789897	0.0	0.0	0.21875175895008409	0.07186660766309927	0.0	1.7803754870704924	2
0.3333333333333333	0.05172413793103448	0.01486027522115951	0.11173424152941179	0.13886248101426346	0.18874294496681887	0.2349126001488181	0.25313315858170143	-0.3116189682670111	-0.3074738845646003	-0.28277329515898075	-0.3019599957792842	-0.2834573550082964	-0.2729242544684462	0.46243607996682984	0.08754304515817556	0.07482356221430202	0.09087314712104573	0.06383185262622822	0.0654522838461742	0.14062746803059367	1.8027839761980662	1
0.16666666666666666	0.1896551724137931	0.9046971148115494	1.782318465741898	0.13886248101426346	0.18874294496681887	0.2349126001488181	1.9922823072021165	-0.45129276198129104	-0.44642957244195475	-0.40943627411091066	-0.3672609982912064	-0.32872263041688665	-0.2911261895630349	0.46243607996682984	0.0	0.0651017072630238	0.07542471211046796	0.06498082597350033	0.11041800284849587	0.04376326805112075	1.8027839761980662	1
0.3333333333333333	0.3448275862068966	-1.7648134039596202	-1.5588499826830744	-1.5321661713836123	-1.5219181876629593	-1.530020533951994	-1.4860159900387135	-0.676047383855023	-0.5539832418758424	-0.6779173766958358	-0.20460694204632324	-0.6630474806912343	-0.6527133393110723	2.8516891597954506	0.5886515105463529	0.0	1.7095510802146727	0.0	0.0	0.0	1.7803754870704924	2
0.16666666666666666	0.27586206896551724	0.9046971148115494	-0.7235578705768313	-0.6966518451846744	-0.6665876213480703	-0.647553966901588	-0.6164414157285061	-0.6956302336883718	-0.6806872250182066	-0.6653289453860641	-0.6701855250591998	-0.6609256709064567	-0.6478102350236	1.6185262798839044	0.044194144176403105	0.037889193627079855	0.00840576610869673	0.00823430898878344	0.019112066883082868	0.0	1.7803754870704924	1
0.3333333333333333	0.7413793103448276	1.7945339544019394	1.782318465741898	0.13886248101426346	0.18874294496681887	0.2349126001488181	0.25313315858170143	0.30981737595909026	0.31911932193351655	0.3424521265596815	0.4357501394773969	0.5349032964012232	0.5921714061156946	0.6165814399557731	0.023546060421854115	0.1736045527013968	0.1517013599751957	0.25532741050491287	0.1747575978692851	0.1644216356213701	1.8027839761980662	1
0.16666666666666666	0.15517241379310345	0.01486027522115951	0.11173424152941179	0.13886248101426346	0.18874294496681887	1.9998457342496303	0.25313315858170143	-0.31017945225984395	-0.22868081099370002	-0.06820759310926341	0.12864423454332224	0.16894867700960842	0.23031559311902858	0.7707267999447164	0.3018725695109502	0.434011381753492	0.5679571695065359	0.0	0.18627719982621177	0.10890191124289174	1.8027839761980662	1
0.3333333333333333	0.017241379310344827	0.01486027522115951	0.11173424152941179	0.13886248101426346	0.18874294496681887	0.2349126001488181	0.25313315858170143	0.002630092165506091	-0.012913116480804974	-0.04504949381545655	-0.12340426717789149	-0.2658907437668813	-0.2679539843688168	0.3853633999723582	0.12400925155509834	0.08597765472536677	0.07633344358167841	0.051703800627244854	0.05419449102463224	0.046350813462883673	1.8027839761980662	2
0.5	0.10344827586206896	0.01486027522115951	0.11173424152941179	0.13886248101426346	0.18874294496681887	0.2349126001488181	0.25313315858170143	0.5260028034882709	0.178280917961565	0.24157163922501598	0.3509256760859283	0.45391266554660903	0.4140476722749228	1.0019448399281312	0.13988774871137433	0.1302034145260476	0.17038715085196074	0.19149555787868464	0.327261419230871	0.12965852552420737	1.7733862353120708	2
0.3333333333333333	0.27586206896551724	0.01486027522115951	0.11173424152941179	0.13886248101426346	0.18874294496681887	0.2349126001488181	0.25313315858170143	-0.0868507660535888	-0.07633535865253176	-0.05610943289288486	0.008394637915797767	0.01831663042826058	0.061527907168101095	0.3853633999723582	0.12105090037389103	0.08923274008851796	0.09865416034328527	0.09581161079196855	0.11761775407157504	0.09450165851655894	1.6946564885496183	2
0.3333333333333333	0.1724137931034483	1.7945339544019394	1.782318465741898	0.13886248101426346	0.18874294496681887	1.9998457342496303	0.25313315858170143	2.024946377139935	2.056248071961863	1.8690986324338532	1.3192955533741288	1.4834345108861726	1.5106638873647726	1.6185262798839044	0.0	0.2951277395923746	0.27829901305820254	0.28724333681802694	0.30762573407701876	0.2756298373399636	1.7733862353120708	1
0.5	0.5	-0.8749765643692303	-0.7235578705768313	1.809891133412139	-0.6665876213480703	-0.647553966901588	-1.4860159900387135	-0.6932129332235063	-0.6648386895353293	-0.6643628229373187	-0.6552320462645154	-0.6630474806912343	-0.6527133393110723	0.23121803998341492	0.11229659585807347	0.0	0.06304324581522547	0.0	0.0	0.0	1.8027839761980662	1
0.16666666666666666	0.6206896551724138	-1.7648134039596202	-1.5588499826830744	-1.5321661713836123	-1.5219181876629593	-1.530020533951994	-1.4860159900387135	-0.5114944078281947	-0.6806310245377708	-0.6733607394748876	-0.5929621543190833	-0.40178525881985094	-0.474623188376379	2.080962359850734	0.044435642232011865	0.013714759663410347	0.2905668879195437	1.013905147115009	0.6941869224725236	0.0798764018413772	1.7803754870704924	2
0.5	0.29310344827586204	-1.7648134039596202	-1.5588499826830744	-1.5321661713836123	-1.5219181876629593	-0.647553966901588	-0.6164414157285061	-0.6923573718230202	-0.690971912937946	-0.6779173766958358	-0.672486060258382	-0.6508923068078956	-0.6527133393110723	3.005834519784394	0.0	0.0	0.0	0.04717173909078265	0.0	0.0	1.7803754870704924	1
0.3333333333333333	0.1724137931034483	0.01486027522115951	0.11173424152941179	0.13886248101426346	0.18874294496681887	0.2349126001488181	0.25313315858170143	-0.47949912751795215	-0.5638183259520959	-0.5351475503521361	-0.5174330966648509	-0.5029084104230532	-0.506577323510145	0.07707267999447164	0.1406726173921028	0.09548250398576824	0.05679571695065358	0.021256006924533995	0.020355660276160176	0.018112817882340464	1.7803754870704924	2
0.3333333333333333	0.034482758620689655	0.01486027522115951	0.11173424152941179	0.13886248101426346	0.18874294496681887	0.2349126001488181	0.25313315858170143	-0.04343442006384128	-0.022031644431502954	-0.03985838812070533	-0.21671584015553233	-0.18096900796217516	-0.15335231737567318	0.3853633999723582	0.12811471850044726	0.0787730657882588	0.06724612886957385	0.07698121426723123	0.0923531725069518	0.05085089243986267	1.7733862353120708	2
0.3333333333333333	0.22413793103448276	0.9046971148115494	1.782318465741898	1.809891133412139	1.8994040775965972	0.2349126001488181	0.25313315858170143	-0.45159152945447667	-0.44665437436369765	-0.38244252449820426	-0.3646651241137508	-0.3384599280338508	-0.32338257085150796	0.15414535998894327	0.0	0.16058421124879205	0.0	0.06383185262622822	0.1309045676923484	0.0399382009206886	1.7803754870704924	2
0.3333333333333333	0.06896551724137931	0.01486027522115951	0.11173424152941179	0.13886248101426346	0.18874294496681887	0.2349126001488181	0.25313315858170143	-0.07317536398550128	-0.0520567511042943	-0.06362211641223316	-0.15049773239528746	-0.1724488725473315	-0.3327354101943916	1.2331628799115462	0.12074902780438007	0.0868022763506984	0.07951400373091501	0.03829911157573693	0.0	0.0	1.8027839761980662	2
0.16666666666666666	0.20689655172413793	0.01486027522115951	0.11173424152941179	0.13886248101426346	0.18874294496681887	0.2349126001488181	0.25313315858170143	-0.6696782045402931	-0.6477115931225391	-0.6194164994635978	-0.6426412792960181	-0.6314670559875667	-0.6527133393110723	1.1560901999170745	0.07178529702970396	0.050649128250632516	0.05679571695065358	0.0	0.0	0.0	1.8027839761980662	1
0.3333333333333333	0.05172413793103448	0.01486027522115951	0.11173424152941179	0.13886248101426346	0.18874294496681887	0.2349126001488181	1.9922823072021165	-0.34023274399437986	-0.3366981343911824	-0.30027885714072516	-0.25588711516863494	-0.19274587467458454	-0.2157997312287869	0.6165814399557731	0.08536956265769671	0.06024077978738469	0.05679571695065358	0.13915343872517752	0.0	0.052257167120168604	1.7733862353120708	1
0.5	0.5344827586206896	0.9046971148115494	1.782318465741898	0.13886248101426346	0.18874294496681887	0.2349126001488181	0.25313315858170143	-0.6009888463869798	-0.5966675067667829	-0.5665681595434221	-0.5500758258424364	-0.5307880041067597	-0.5123871662617387	0.07707267999447164	0.0	0.0489564838617939	0.015959596463133656	0.018638900966858638	0.02945352773077839	0.07959514690531601	1.740655105973025	1
0.3333333333333333	0.06896551724137931	0.01486027522115951	0.11173424152941179	0.13886248101426346	0.18874294496681887	0.2349126001488181	0.25313315858170143	-0.05689253669688469	-0.02329615524130699	0.008938005409956195	0.06558159060357731	0.12912773523482757	0.16882529208915428	0.3853633999723582	0.1267864791945991	0.108502845438373	0.11359143390130716	0.12766370525245643	0.11028709828080353	0.11250197442447493	1.7733862353120708	2
0.3333333333333333	0.27586206896551724	0.01486027522115951	0.11173424152941179	0.13886248101426346	0.18874294496681887	0.2349126001488181	0.25313315858170143	1.3127797834432355	1.4081441315769687	1.4583956535507854	1.671277438849008	1.7457165173052787	1.8602619396427582	1.1560901999170745	0.30211406756655895	0.21513944193520598	0.23899637692835027	0.2681576128827847	0.3165926969639446	0.19687845524283112	1.740655105973025	1
0.16666666666666666	0.1896551724137931	0.01486027522115951	0.11173424152941179	0.13886248101426346	-1.5219181876629593	-1.530020533951994	-1.4860159900387135	0.3674930786236063	-0.5429960479506561	-0.6779173766958358	-0.672486060258382	-0.6630474806912343	-0.6527133393110723	1.5414535998894328	0.3021744420804611	0.0	0.0	0.0	0.0	0.15986530565717888	1.7733862353120708	2
0.5	0.43103448275862066	0.01486027522115951	0.11173424152941179	0.13886248101426346	0.18874294496681887	0.2349126001488181	0.25313315858170143	-0.5418328866962259	-0.5131816930794988	-0.48095817479414976	-0.46054148295534475	-0.43405650531391127	-0.4060636856169643	0.15414535998894327	0.09170888661742667	0.06614333457923219	0.02839785847532679	0.0323627492814977	0.0654522838461742	0.028125493606118733	1.740655105973025	2
0.5	0.43103448275862066	3.574207633582719	4.288194802060627	3.480919785810015	2.7547346439114864	1.9998457342496303	0.25313315858170143	-0.24612098994090778	-0.23688608113731732	-0.22371004814314457	-0.1945343284715254	-0.16693874636205616	-0.14870108488379027	0.3853633999723582	0.0	0.0	0.0	0.0	0.20290207992314002	0.044888287795365495	1.7803754870704924	1
0.16666666666666666	0.3103448275862069	0.01486027522115951	0.11173424152941179	0.13886248101426346	-0.6665876213480703	-0.647553966901588	0.25313315858170143	-0.1330239210004582	-0.23711088305906025	-0.3788664294640423	-0.4715778342487189	-0.3741194909284088	-0.4165079694074017	3.3141252397622805	1.0746663474589826	0.652015298808271	0.7340846415871976	1.121270323232325	0.7199751223079162	0.5821414666594456	1.740655105973025	2
0.3333333333333333	0.22413793103448276	-0.8749765643692303	-0.7235578705768313	-0.6966518451846744	-0.6665876213480703	-0.647553966901588	-0.6164414157285061	-0.6903746422282429	-0.6757556328599708	-0.6495249124931548	-0.6664393832821531	-0.6566491550611684	-0.6461814640787891	1.695598959878376	0.06556672209777838	0.09109898903005798	0.022150329610754898	0.024894422524229003	0.025526390700007937	0.02199413599998485	1.7803754870704924	2
0.16666666666666666	0.1724137931034483	-0.8749765643692303	-0.7235578705768313	-1.5321661713836123	-0.6665876213480703	0.2349126001488181	0.25313315858170143	-0.6927240409946571	-0.6934306839570095	-0.6804408308530066	-0.6197602805582059	-0.6043769729214519	-0.6527133393110723	1.2331628799115462	0.0	0.0	0.20259032236298133	0.011170574209589938	0.0	0.0	1.8027839761980662	2
0.3333333333333333	0.25862068965517243	0.01486027522115951	0.11173424152941179	0.13886248101426346	0.18874294496681887	0.2349126001488181	0.25313315858170143	-0.06819137931917744	-0.027258289112026296	0.017950341685565963	0.09256624672371466	0.9764535574272423	0.2160428580356334	0.7707267999447164	0.10770813280150703	0.0782522521301546	0.10013084898400226	0.1176421043901386	0.30461492902009474	0.12920851762650945	1.740655105973025	2
0.16666666666666666	0.22413793103448276	1.7945339544019394	1.782318465741898	1.809891133412139	1.8994040775965972	0.2349126001488181	0.25313315858170143	1.3992458062510937	1.6430059393179046	1.7734525100080618	1.9046884966254956	2.0945486251778735	2.336904125616	1.464380919894961	0.8754304515817556	0.3472091054027936	0.0	0.3893743010199921	0.857424918384882	0.0	1.7733862353120708	1
0.16666666666666666	0.20689655172413793	-1.7648134039596202	-1.5588499826830744	-1.5321661713836123	-1.5219181876629593	-1.530020533951994	-1.4860159900387135	-0.612314849688653	-0.7234838908700186	-0.7335631457959608	-0.6698124652971703	-0.5995741166644357	-0.5137808568639997	3.237052559767809	0.003079100209011692	0.0	0.2289435350280846	0.24632711928461468	0.327261419230871	0.0	1.8027839761980662	1
0.3333333333333333	0.12068965517241378	-0.8749765643692303	-0.7235578705768313	-1.5321661713836123	-1.5219181876629593	-1.530020533951994	-1.4860159900387135	-0.6453829768344257	-0.690971912937946	-0.6779173766958358	-0.672486060258382	-0.6630474806912343	-0.6527133393110723	1.695598959878376	0.0	0.0	0.0	0.0	0.0	0.0	1.8027839761980662	1
0.16666666666666666	0.08620689655172414	0.9046971148115494	-1.5588499826830744	-1.5321661713836123	-0.6665876213480703	-0.647553966901588	-1.4860159900387135	-0.698346301626423	-0.6937819369597328	-0.6779173766958358	-0.6258535900046884	-0.6630474806912343	-0.6527133393110723	2.774616479800979	0.0	0.008680227635069841	0.17038715085196074	0.0	0.0	0.0	1.8027839761980662	1
0.16666666666666666	0.13793103448275862	0.9046971148115494	-1.5588499826830744	-1.5321661713836123	-1.5219181876629593	-1.530020533951994	-1.4860159900387135	-0.6956302336883718	-0.690971912937946	-0.6779173766958358	-0.672486060258382	-0.6630474806912343	-0.6527133393110723	2.2351077198396774	0.0	0.0	0.0	0.0	0.0	0.0	1.7733862353120708	1
0.3333333333333333	0.29310344827586204	0.01486027522115951	0.11173424152941179	0.13886248101426346	0.18874294496681887	0.2349126001488181	0.25313315858170143	1.346105937043123	1.3574934485842627	1.4536803992113863	1.588908952224234	1.6700550831194083	1.575294190112994	1.3873082399004895	0.3199849236816072	0.29686378511938855	0.380531303569379	0.3255424483937639	0.327261419230871	0.2700047386187398	1.7803754870704924	1
0.3333333333333333	0.1896551724137931	0.01486027522115951	0.11173424152941179	0.13886248101426346	0.18874294496681887	-1.530020533951994	-1.4860159900387135	-0.0119687730015188	-0.06350759899307527	-0.08825102898621953	-0.6731855473121874	-0.6637876468952265	-0.6527133393110723	0.3853633999723582	0.48450547406507505	0.21800391705477903	0.0	0.0	0.34362449019241453	0.0	1.7733862353120708	2
0.3333333333333333	0.5344827586206896	0.01486027522115951	0.11173424152941179	0.13886248101426346	0.18874294496681887	0.2349126001488181	0.25313315858170143	0.34378180552441984	0.3190631214530808	0.27136281801767165	0.12991885539692322	0.17894914483243649	0.18548241350412842	1.3873082399004895	0.19319844448700813	0.09548250398576824	0.10223229051117645	0.12766370525245643	0.11781411092311356	0.08437648081835619	1.7803754870704924	2
0.3333333333333333	0.5344827586206896	0.01486027522115951	0.11173424152941179	0.13886248101426346	0.18874294496681887	-0.647553966901588	-0.6164414157285061	-0.4167851188283513	-0.398462462390055	-0.3608273371747818	-0.4311630266955178	-0.2478635846652044	-0.6527133393110723	0.23121803998341492	0.12074902780438007	0.0868022763506984	0.2839785847532679	1.6112436239912526	0.0	0.28125493606118734	1.7803754870704924	1
0.16666666666666666	0.1724137931034483	-0.8749765643692303	-0.7235578705768313	-1.5321661713836123	-1.5219181876629593	-0.647553966901588	0.25313315858170143	-0.6601991274364947	-0.690971912937946	-0.6779173766958358	-0.672486060258382	-0.3693659790849922	-0.5951186553863129	3.4682705997512238	0.0	0.0	0.0	1.1397177286413047	0.0	0.14062746803059367	1.8027839761980662	2
0.3333333333333333	0.46551724137931033	0.01486027522115951	0.11173424152941179	1.809891133412139	1.8994040775965972	1.9998457342496303	1.9922823072021165	-0.5384513821133522	-0.4862616629507818	-0.4465526798283819	-0.4158831206090576	-0.400387167101199	-0.35495050256537025	0.7707267999447164	0.21131079865766514	0.0868022763506984	0.05679571695065358	0.0	0.1309045676923484	0.0	1.740655105973025	2
0.16666666666666666	0.10344827586206896	0.9046971148115494	1.782318465741898	1.809891133412139	1.8994040775965972	1.9998457342496303	1.9922823072021165	0.13821620363301912	0.19013921933350506	0.23897608637764037	0.3291794007909558	0.41859851354724736	0.4744633203102826	0.5395087599613014	0.1750860903163511	0.108502845438373	0.14198929237663396	0.15957963156557053	0.17017593800005293	0.056250987212237466	1.8027839761980662	2
0.16666666666666666	0.10344827586206896	1.7945339544019394	1.782318465741898	0.13886248101426346	0.18874294496681887	0.2349126001488181	0.25313315858170143	-0.0024625352183398007	-0.004230142253483939	0.012557359658241077	-0.21384017115655454	-0.60264991844547	-0.5125718722451709	0.3853633999723582	0.0	0.10216627926477202	0.08008196090042155	0.09574777893934232	0.3207161908462536	0.039375691048566225	1.7733862353120708	1
0.3333333333333333	0.27586206896551724	0.01486027522115951	-0.7235578705768313	0.13886248101426346	0.18874294496681887	0.2349126001488181	0.25313315858170143	-0.6176247625075431	-0.2257021855306061	-0.1857572976192967	-0.13140950790477554	-0.07849710905392039	-0.043670546123041026	0.6165814399557731	1.9993020278710232	0.06805298465894755	0.07076746332051437	0.08240692174046063	0.08665882381233464	0.040950718690508876	1.7803754870704924	2
0.5	0.48275862068965514	0.01486027522115951	0.11173424152941179	0.13886248101426346	0.18874294496681887	0.2349126001488181	-0.6164414157285061	-0.1486005706251815	-0.5556692562889144	-0.5248662771289205	-0.5096143858189817	-0.4905065144717171	-0.6461646726257498	0.3853633999723582	0.07081930480726892	0.05021511686887903	0.02334303966671862	0.038809766396746756	0.0451620758538602	0.04387577002554522	1.740655105973025	2
0.16666666666666666	0.4482758620689655	1.7945339544019394	1.782318465741898	6.822977090605766	7.031387475485931	7.294645136552067	7.209729753063361	-0.6630374184317581	-0.6572516246765051	-0.6433100053974944	-0.6351800840554271	-0.6235719498116499	-0.61241385201678	0.23121803998341492	0.0	0.0	0.0	0.0	0.0	0.0	1.740655105973025	1
0.5	0.05172413793103448	-1.7648134039596202	-1.5588499826830744	-1.5321661713836123	-1.5219181876629593	-1.530020533951994	-1.4860159900387135	-0.6956302336883718	-0.6828228432747645	-0.6447808186776739	-0.6678383573897639	-0.6082751815958108	-0.6527133393110723	1.0790175199226029	0.035017218063270225	0.108502845438373	0.028511449909228097	0.22539027162321182	0.0	0.0	1.8027839761980662	2
0.16666666666666666	0.05172413793103448	-0.8749765643692303	-0.7235578705768313	-0.6966518451846744	-0.6665876213480703	0.2349126001488181	-0.6164414157285061	-0.6858523891113877	-0.6895669009270526	-0.6607290489509929	-0.5511794609717738	-0.5610690259189743	-0.5858497733086256	0.15414535998894327	0.006037451390219004	0.05173415670501625	0.4434041622337525	0.007915149725652298	0.26063099427546566	0.06502614121734651	1.7733862353120708	1
0.3333333333333333	0.034482758620689655	0.9046971148115494	1.782318465741898	2.645405459611077	2.7547346439114864	1.9998457342496303	0.25313315858170143	-0.6182358777936046	-0.5865233200481328	-0.5601946353293108	-0.5498582076479192	-0.5378113589757525	-0.5185496295271576	0.07707267999447164	0.12074902780438007	0.0434011381753492	0.0	0.0	0.0327261419230871	0.05062588849101372	1.8027839761980662	1
0.3333333333333333	0.5172413793103449	0.01486027522115951	0.11173424152941179	-0.6966518451846744	-0.6665876213480703	-0.647553966901588	-0.6164414157285061	-0.5345674049619391	-0.5947847906721858	-0.5756814339853187	-0.6308277201650825	-0.6566327069233019	-0.6527133393110723	0.23121803998341492	0.060374513902190036	0.30771406966322584	0.1522125214277516	0.024894422524229003	0.0	0.04387577002554522	1.7803754870704924	2
0.16666666666666666	0.5172413793103449	0.01486027522115951	0.11173424152941179	0.13886248101426346	0.18874294496681887	0.2349126001488181	0.25313315858170143	1.3365317975614928	1.3628465443457662	1.251602190305154	1.2333208223830692	1.1088446191146488	-0.6325635956639262	1.1560901999170745	0.3622470834131402	0.16739818994232186	0.681548603407843	1.2766370525245643	0.0	0.8156393145774432	1.740655105973025	2
0.3333333333333333	0.3620689655172414	0.01486027522115951	0.11173424152941179	0.13886248101426346	0.18874294496681887	1.9998457342496303	1.9922823072021165	-0.5012955727208126	-0.4708767814314994	-0.43702123298329704	-0.3893647891914571	-0.35668446478992566	-0.3471760598081797	0.15414535998894327	0.09659922224350406	0.06944182108055873	0.11927100559637252	0.06383185262622822	0.0	0.08437648081835619	1.740655105973025	1
0.3333333333333333	0.27586206896551724	0.01486027522115951	0.11173424152941179	0.13886248101426346	0.18874294496681887	0.2349126001488181	0.25313315858170143	1.0384840823794508	-0.3167750640767144	-0.2715691587011427	-0.21079351643331323	-0.14948727208570653	-0.05354392051014263	1.0790175199226029	0.12074902780438007	0.0868022763506984	0.11359143390130716	0.12766370525245643	0.327261419230871	0.11250197442447493	1.7803754870704924	2
0.5	0.25862068965517243	-0.8749765643692303	-0.7235578705768313	-0.6966518451846744	1.8994040775965972	-0.647553966901588	-0.6164414157285061	-0.6871289410422717	-0.6821765377497535	-0.6598638646685344	-0.6627554181321114	-0.6527509463868094	-0.6396831717525845	0.15414535998894327	0.03779444570277096	0.0543382249955372	0.0	0.03995873974401886	0.05079097226463118	0.035213117994860654	1.7803754870704924	1
0.3333333333333333	0.5	0.01486027522115951	0.11173424152941179	0.13886248101426346	0.18874294496681887	0.2349126001488181	0.25313315858170143	3.0781288807986464	3.269026339524803	3.4854359089228932	3.8970141557442997	3.414001796690119	3.5597584846552204	2.4663257598230923	0.6097825904121194	0.49572780023883856	0.6250936607588933	0.6390206766411707	0.5950267124455696	0.39521943615318045	1.740655105973025	2
0.3333333333333333	0.3793103448275862	1.7945339544019394	0.11173424152941179	0.13886248101426346	0.18874294496681887	0.2349126001488181	0.25313315858170143	-0.43885317082501685	-0.4207600030029328	-0.38826809866675843	-0.3635614889844134	-0.3346933044624238	-0.4028733095394995	0.15414535998894327	0.10263667363372307	0.06640374140828428	0.039757001865457504	0.04468229683835975	0.03927137030770452	0.056250987212237466	1.740655105973025	1
0.3333333333333333	0.10344827586206896	0.01486027522115951	0.11173424152941179	1.809891133412139	1.8994040775965972	1.9998457342496303	1.9922823072021165	-0.4018603255087603	-0.3500176482544516	-0.32359557355298274	-0.2858717935417599	-0.24482067915990308	-0.21848636371507305	0.23121803998341492	0.19923589587722712	0.0434011381753492	0.05679571695065358	0.07021503788885104	0.0654522838461742	0.06187608593346121	1.7803754870704924	1
0.16666666666666666	0.27586206896551724	0.01486027522115951	0.11173424152941179	0.13886248101426346	0.18874294496681887	0.2349126001488181	0.25313315858170143	0.3277841653692986	0.11816045401543765	0.11100091126398169	0.017612322869277865	-0.23625119933145994	-0.4091533129761934	1.5414535998894328	0.12376775349948958	0.651017072630238	0.34094468885477347	0.05393791546916284	0.01898116231539052	0.7152313024035993	1.8027839761980662	2
0.3333333333333333	0.24137931034482757	-0.8749765643692303	-0.7235578705768313	-0.6966518451846744	-0.6665876213480703	-0.647553966901588	-0.6164414157285061	-0.6594929497726013	-0.662562570077682	-0.6516301942471373	-0.6441490625008875	-0.6330625253606166	-0.6325971785700047	2.928761839789922	0.12207726711022826	0.0791202748936616	0.10353859200104147	0.11636546733761403	0.07841183604771669	0.11632704155490707	1.7803754870704924	2
0.16666666666666666	0.1724137931034483	1.7945339544019394	1.782318465741898	2.645405459611077	1.8994040775965972	0.2349126001488181	0.25313315858170143	-0.03151088181579677	0.06769242258414775	0.0762060833711075	0.11681513125563532	0.12736778448311276	0.1147232303965669	0.3853633999723582	0.39243434036423525	0.0	0.0	0.1997936987200943	0.16572518269851308	0.09562667826080369	1.8027839761980662	1
0.16666666666666666	0.08620689655172414	-1.7648134039596202	-1.5588499826830744	-1.5321661713836123	-1.5219181876629593	-1.530020533951994	-1.4860159900387135	-0.6709819171505577	-0.6415154901544994	-0.6674342271400466	-0.6751751993763451	-0.6658930085421377	-0.6556182606868692	1.0019448399281312	0.21324278310253522	0.037194775416274264	0.05679571695065358	0.0	0.0	0.0	1.8027839761980662	1
0.5	0.08620689655172414	0.01486027522115951	0.11173424152941179	0.13886248101426346	-1.5219181876629593	-1.530020533951994	-0.6164414157285061	-0.6080370426862225	-0.5400174224875622	-0.6779173766958358	-0.672486060258382	-0.6630474806912343	-0.6487001820346824	0.3853633999723582	0.2716853125598552	0.0	0.0	0.0	0.015643095839235635	0.18917206999475458	1.8027839761980662	1
0.3333333333333333	0.15517241379310345	0.01486027522115951	0.11173424152941179	0.13886248101426346	0.18874294496681887	0.2349126001488181	0.25313315858170143	0.7529438600521341	0.7696083229862583	0.5564266193497188	0.6171038162940111	0.29994164697836295	0.3057428001715123	1.3102355599060178	0.20877506907377316	0.14869229938874637	0.15397318865322185	0.11355686582206	0.12697743066157793	0.11250197442447493	1.8027839761980662	2
0.3333333333333333	0.017241379310344827	0.01486027522115951	0.11173424152941179	0.13886248101426346	0.18874294496681887	1.9998457342496303	1.9922823072021165	-0.5200092808139849	-0.49511323861941003	-0.466610535443379	-0.4127121126318064	-0.39742650228523013	-0.3485865418634799	0.15414535998894327	0.09249375529815514	0.0540778181664851	0.13085733185430584	0.0	0.15643095839235635	0.03566312589255855	1.8027839761980662	1
0.6666666666666666	0.1896551724137931	0.01486027522115951	0.11173424152941179	0.13886248101426346	0.18874294496681887	0.2349126001488181	0.25313315858170143	1.152042882869369	1.2211791832873877	1.2860653642230857	1.4548406002448648	1.489010429622914	1.5479577045650323	1.3873082399004895	0.38639688897401625	0.2777672843222349	0.3975700186545751	0.31915926313114107	0.327261419230871	0.28125493606118734	1.7803754870704924	2
0.3333333333333333	0.10344827586206896	-1.7648134039596202	-1.5588499826830744	-1.5321661713836123	-1.5219181876629593	-1.530020533951994	-0.6164414157285061	-0.6956302336883718	-0.690971912937946	-0.6779173766958358	-0.672486060258382	-0.6630474806912343	-0.6152012332213019	2.543398439817564	0.0	0.0	0.0	0.0	0.14622040211235315	0.056250987212237466	1.7803754870704924	2
0.5	0.5172413793103449	0.01486027522115951	0.11173424152941179	0.13886248101426346	0.18874294496681887	0.2349126001488181	0.25313315858170143	1.3818765517872567	0.7367450920514623	0.8442590103856333	-0.5776356157623693	-0.5521705833332013	0.4500149646850786	2.080962359850734	0.21131079865766514	0.1736045527013968	0.05679571695065358	0.06383185262622822	4.123493882308974	0.16875296163671238	1.7733862353120708	2
0.3333333333333333	0.24137931034482757	0.01486027522115951	0.11173424152941179	0.13886248101426346	0.18874294496681887	0.2349126001488181	0.25313315858170143	2.274050548078296	2.477597123908676	2.6387809898470094	2.974779335693753	3.2763144346097017	3.4499087988721953	3.622415959740167	0.5262846376853906	0.3472091054027936	0.37888422777781006	0.43929080977370255	0.4555478955693724	0.49225238909429003	1.7803754870704924	2
0.16666666666666666	0.27586206896551724	-0.8749765643692303	-0.7235578705768313	0.13886248101426346	0.18874294496681887	0.2349126001488181	0.25313315858170143	-0.6601855470968044	0.07086774972876676	0.1483191933140266	0.11121923482519208	0.1279928137220395	-0.5958071049609237	0.847799479939188	3.2783361048889192	0.2864475119573047	0.022718286780261433	0.25532741050491287	0.11591599469157451	0.0	1.7803754870704924	1
0.6666666666666666	0.13793103448275862	0.01486027522115951	0.11173424152941179	0.13886248101426346	0.18874294496681887	0.2349126001488181	0.25313315858170143	0.5549289270285156	0.6178389255695562	0.7156349470601308	0.8720124428574514	0.9911581926798875	1.0714330587630654	0.7707267999447164	0.21131079865766514	0.217005690876746	0.24990115458287576	0.2341990672856313	0.24871867861546196	0.22500394884894986	1.7733862353120708	2
0.16666666666666666	0.1896551724137931	0.01486027522115951	0.11173424152941179	0.13886248101426346	1.8994040775965972	0.2349126001488181	0.25313315858170143	0.5384831356636159	0.5986745617409707	0.6124905608530321	0.681036933011825	0.2499557560020891	0.3173456942216606	3.237052559767809	0.24862224824921858	0.6076159344548888	0.0	0.11725911327438122	0.19701137437698435	8.111617359953492	1.7733862353120708	2
0.3333333333333333	0.034482758620689655	1.7945339544019394	0.11173424152941179	0.13886248101426346	1.8994040775965972	0.2349126001488181	0.25313315858170143	-0.4812102503189244	-0.4544943413844827	-0.38369704170776914	-0.36749416064247487	-0.4319346955291336	-0.6527133393110723	0.15414535998894327	0.09720296738252596	0.1815469609874857	0.0	0.01793675058797013	0.0	0.0	1.7733862353120708	1
0.16666666666666666	0.41379310344827586	0.01486027522115951	0.11173424152941179	0.13886248101426346	0.18874294496681887	0.2349126001488181	1.9922823072021165	0.9037942733314945	0.9543814525388454	1.0265965979137701	1.1443927016092756	1.3607314024021309	1.3714291587629928	0.9248721599336597	0.34413472924248323	0.2604068290520952	0.2839785847532679	0.6383185262622821	0.0	0.2531294424550686	1.740655105973025	2
0.5	0.3620689655172414	0.01486027522115951	0.11173424152941179	1.809891133412139	0.18874294496681887	0.2349126001488181	0.25313315858170143	0.24632928790714484	0.3174754578807713	0.33218527307450685	0.4220557373795622	0.1331246327363855	0.12832430735839054	0.5395087599613014	0.3622470834131402	0.0	0.17038715085196074	0.06383185262622822	0.0981784257692613	0.11250197442447493	1.8027839761980662	1
0.5	0.3793103448275862	1.7945339544019394	-0.7235578705768313	-0.6966518451846744	1.8994040775965972	-0.647553966901588	-0.6164414157285061	-0.6756263933246252	-0.6702760860174867	-0.6327403374134593	-0.6495895173638185	-0.6388193736138893	-0.6461646726257498	0.6165814399557731	0.08893165897792593	0.13597576590336904	0.0	0.09402431891843416	0.025526390700007937	0.02193788501277261	1.740655105973025	2
0.3333333333333333	0.10344827586206896	0.01486027522115951	0.11173424152941179	0.13886248101426346	0.18874294496681887	0.2349126001488181	0.25313315858170143	-0.26559519705673446	-0.2432648356667732	-0.20652172039830163	-0.18300056416211188	-0.1971704237606713	-0.1355701686070667	1.2331628799115462	0.1811235417065701	0.1302034145260476	0.17038715085196074	0.19149555787868464	0.1963568515385226	0.16875296163671238	1.7803754870704924	2
0.16666666666666666	0.22413793103448276	0.01486027522115951	0.11173424152941179	0.13886248101426346	0.18874294496681887	0.2349126001488181	0.25313315858170143	-0.2003959862038168	-0.12187179792558593	-0.053066868166239005	-0.0979895708896285	-0.21407910948742664	-0.2585507706668153	0.5395087599613014	0.3018725695109502	0.217005690876746	0.08519357542598037	0.03485219153392061	0.0654522838461742	0.09821422367256662	1.8027839761980662	2
0.16666666666666666	0.12068965517241378	1.7945339544019394	1.782318465741898	1.809891133412139	1.8994040775965972	1.9998457342496303	1.9922823072021165	1.413871832097499	1.5491511369902273	1.6823630248032189	1.9103776579964462	2.1099769784966447	2.2341236415625154	1.464380919894961	0.4829961112175203	0.353719276129096	0.36917216017924825	0.4149070420704834	0.3927137030770452	0.0	1.8027839761980662	1
0.3333333333333333	0.1896551724137931	0.01486027522115951	0.11173424152941179	0.13886248101426346	0.18874294496681887	0.2349126001488181	1.9922823072021165	-0.01335396764992488	0.013627560404970812	0.04337233985180599	0.02581963763392793	0.15391507899963333	0.06409699948311223	0.3853633999723582	0.3622470834131402	0.3472091054027936	0.17038715085196074	0.5744866736360539	0.0	0.5625098721223747	1.7733862353120708	1
0.3333333333333333	0.15517241379310345	0.01486027522115951	0.11173424152941179	0.13886248101426346	0.18874294496681887	0.2349126001488181	0.25313315858170143	-0.1532314664595587	-0.12080398879730697	-0.093297937300561	-0.05160580714395462	-0.023297158373968077	-0.019238981950876335	0.30829071997788654	0.12074902780438007	0.0868022763506984	0.11359143390130716	0.0893645936767195	0.08508796900002646	0.11250197442447493	1.7803754870704924	2
0.3333333333333333	0.25862068965517243	1.7945339544019394	1.782318465741898	1.809891133412139	1.8994040775965972	1.9998457342496303	1.9922823072021165	-0.35288962058569817	-0.33586917730475535	-0.3170490124823798	-0.31383573153722477	-0.2870923934767915	-0.29769164770139667	0.15414535998894327	0.12074902780438007	0.07378193489809365	0.0	0.10551405239115524	0.0	0.10912691519174068	1.740655105973025	2
0.16666666666666666	0.7931034482758621	0.9046971148115494	-0.7235578705768313	-0.6966518451846744	1.8994040775965972	1.9998457342496303	1.9922823072021165	-0.6918956402735514	-0.6853518648943725	-0.677888537219754	-0.6724549719448796	-0.6630145844155013	-0.6526797564049938	0.5395087599613014	0.6278949445827764	0.43409818402984274	0.0	0.0	0.0	0.0	1.740655105973025	2
0.3333333333333333	0.24137931034482757	1.7945339544019394	0.11173424152941179	0.13886248101426346	0.18874294496681887	0.2349126001488181	0.25313315858170143	0.1360976706413392	0.8537404421985533	2.5244901461342364	2.799301350129104	2.8540742874389458	2.882945387000621	3.0829071997788655	3.019691687331937	5.2089178015290605	0.5719896654100323	0.5130165995569962	0.5247964118786247	0.49551494635259985	1.8027839761980662	1
0.3333333333333333	0.08620689655172414	0.01486027522115951	0.11173424152941179	0.13886248101426346	0.18874294496681887	-1.530020533951994	-1.4860159900387135	-0.2416666385225039	-0.20785853299226026	-0.16174843378107231	-0.676045672154414	-0.6668141042626613	-0.6565585820570693	0.3853633999723582	0.10867412502394207	0.09114239016823332	0.0	0.0	0.0	0.0	1.8027839761980662	1
0.3333333333333333	0.12068965517241378	-0.8749765643692303	-0.7235578705768313	-1.5321661713836123	-1.5219181876629593	-1.530020533951994	-1.4860159900387135	-0.6042209672332606	-0.690971912937946	-0.6779173766958358	-0.672486060258382	-0.6630474806912343	-0.6527133393110723	0.23121803998341492	0.0	0.0	0.0	0.0	0.0	0.0	1.8027839761980662	2
0.3333333333333333	0.3620689655172414	1.7945339544019394	1.782318465741898	1.809891133412139	1.8994040775965972	1.9998457342496303	1.9922823072021165	3.2339496984046403	3.4709406156102895	3.6605924669066243	3.905687795211487	4.411581358292953	4.691569585315419	3.3141252397622805	0.7848686807284705	0.4774125199288412	0.0	1.212805199898336	0.981784257692613	0.0	1.7803754870704924	1
0.5	0.24137931034482757	1.7945339544019394	1.782318465741898	1.809891133412139	1.8994040775965972	1.9998457342496303	1.9922823072021165	-0.34134633184898083	-0.30937065077930637	-0.2966018239402764	-0.2264620264385543	-0.2035523012528708	-0.15014514984516908	0.23121803998341492	0.10867412502394207	0.0	0.17038715085196074	0.0	0.17017593800005293	0.0	1.7803754870704924	1
0.3333333333333333	0.3103448275862069	0.01486027522115951	0.11173424152941179	-1.5321661713836123	-0.6665876213480703	0.2349126001488181	0.25313315858170143	4.287879120746315	-0.9397995400671622	-0.9332332584493503	4.007626375186061	4.38710652914761	0.412721147484819	2.774616479800979	0.7672996971829332	0.06045778547826144	18.145890791432116	0.8348568004984388	0.1595726680169727	0.14619631576460518	1.7803754870704924	1
0.5	0.5517241379310345	0.9046971148115494	-1.5588499826830744	-0.6966518451846744	1.8994040775965972	1.9998457342496303	-1.4860159900387135	-0.6956302336883718	-0.690971912937946	-0.6258188631537909	-0.6301748655815307	-0.6630474806912343	-0.6527133393110723	1.2331628799115462	0.0	0.15680831222753666	0.0	0.0	0.0	0.0	1.7803754870704924	2
0.5	0.12068965517241378	0.01486027522115951	0.11173424152941179	0.13886248101426346	0.18874294496681887	0.2349126001488181	-1.4860159900387135	-0.647311385070442	-0.6245850954232343	-0.6349465573337285	-0.6222162573249004	-0.6630474806912343	-0.6527133393110723	1.1560901999170745	0.12074902780438007	0.0434011381753492	0.1268816316677601	0.0	0.0	0.0	1.7803754870704924	2
0.3333333333333333	0.1724137931034483	0.9046971148115494	1.782318465741898	1.809891133412139	1.8994040775965972	1.9998457342496303	0.25313315858170143	-0.4699793093950829	-0.45337033177576797	-0.46606258539782197	-0.45631347231900987	-0.4877103310344132	-0.47333024649235383	2.080962359850734	0.1509362847554751	0.0	0.05679571695065358	0.0	0.1309045676923484	0.056250987212237466	1.7733862353120708	2
0.5	0.3103448275862069	0.01486027522115951	0.11173424152941179	0.13886248101426346	0.18874294496681887	0.2349126001488181	0.25313315858170143	-0.15577098998163652	-0.11911797438423492	-0.08177656660582147	-0.028584910995381234	0.01431973292670265	0.03887623701810098	0.3853633999723582	0.12074902780438007	0.0868022763506984	0.11359143390130716	0.10213096420196514	0.1309045676923484	0.11250197442447493	1.7733862353120708	1
0.3333333333333333	0.25862068965517243	1.7945339544019394	1.782318465741898	1.809891133412139	1.8994040775965972	0.2349126001488181	0.25313315858170143	-0.005640334705859637	-0.012533763237863763	0.003631541810877164	-0.34854583356272406	-0.3411903189196887	-0.3200410716966896	0.3853633999723582	0.0	0.14144430931346305	0.0	0.05387408361653662	0.04620931239539899	0.03808191834268476	1.740655105973025	1
0.3333333333333333	0.034482758620689655	0.01486027522115951	0.11173424152941179	0.13886248101426346	0.18874294496681887	0.2349126001488181	0.25313315858170143	-0.4351864791086478	-0.4260990486443276	-0.4378575777896736	-0.3710071400682531	-0.3296272779995438	-0.30941208192282	0.15414535998894327	0.12074902780438007	0.0651017072630238	0.22718286780261432	0.12766370525245643	0.1309045676923484	0.16312786291548864	1.7733862353120708	2
0.5	0.12068965517241378	0.01486027522115951	0.11173424152941179	0.13886248101426346	0.18874294496681887	0.2349126001488181	0.25313315858170143	-0.4525828942518653	-0.42480643759430575	-0.393877376764698	-0.39494514146514914	-0.43632634833948736	-0.54162108600314	0.23121803998341492	0.08102259765673903	0.04756764744018273	0.029192998512635942	0.065172321531379	0.009883294860772305	0.06058231322757975	1.7803754870704924	2
0.3333333333333333	0.29310344827586204	-0.8749765643692303	-0.7235578705768313	0.13886248101426346	0.18874294496681887	0.2349126001488181	0.25313315858170143	-0.6753140455117492	-0.1991193582845035	-0.20679569542108017	-0.14263238907916448	-0.052591291914193074	0.10362407993759723	0.3853633999723582	2.1135306081739667	0.0868022763506984	0.11359143390130716	0.31915926313114107	0.654522838461742	0.11250197442447493	1.8027839761980662	2
0.16666666666666666	0.24137931034482757	0.9046971148115494	1.782318465741898	1.809891133412139	1.8994040775965972	1.9998457342496303	1.9922823072021165	1.116313009144306	1.2034760319501312	1.2136061805671832	1.503322825151955	1.6121411896914846	1.8011224420383842	1.3873082399004895	0.3018725695109502	0.0	0.6247528864571894	0.04468229683835975	0.6741585236155943	0.0	1.740655105973025	1
0.16666666666666666	0.12068965517241378	-0.8749765643692303	1.782318465741898	1.809891133412139	-1.5219181876629593	-1.530020533951994	-1.4860159900387135	-0.6805424762924978	-0.6794508144486203	-0.6824019152265793	-0.6818436426226232	-0.677735667806013	-0.6725944197095898	1.1560901999170745	0.0	0.0	0.0	0.0	0.0	0.0	1.7733862353120708	1
0.16666666666666666	0.3103448275862069	0.01486027522115951	0.11173424152941179	0.13886248101426346	0.18874294496681887	0.2349126001488181	0.25313315858170143	2.5124398310010445	2.4296019136165588	2.5227309380932375	2.1496954953384018	2.1828586773830776	1.9686843519174437	1.8497443198673194	0.4841432269816619	0.3132694153496705	0.571364912523575	0.3761611075263629	0.45868960519398877	1.408693472756063	1.740655105973025	2
0.5	0.12068965517241378	0.01486027522115951	0.11173424152941179	0.13886248101426346	0.18874294496681887	0.2349126001488181	0.25313315858170143	1.3346169696651669	0.9911927672242518	0.932623165100732	1.111610075020929	1.1610839049786323	1.2618145533225178	1.926816999861791	0.9056177085328506	0.434011381753492	0.5679571695065359	0.6383185262622821	0.327261419230871	0.28125493606118734	1.740655105973025	2
0.16666666666666666	0.22413793103448276	0.01486027522115951	0.11173424152941179	0.13886248101426346	0.18874294496681887	0.2349126001488181	0.25313315858170143	2.104106177194436	2.1739459281144007	1.8978083308734357	1.8842634746543778	1.9274848888678988	1.723159725576968	2.8516891597954506	0.6037451390219004	0.3044155831618993	0.3407743017039215	0.38299111575736927	0.3927137030770452	0.22500394884894986	1.8027839761980662	2
0.16666666666666666	0.3103448275862069	-1.7648134039596202	-1.5588499826830744	-1.5321661713836123	-0.6665876213480703	0.2349126001488181	-0.6164414157285061	-0.6691485712923732	-0.6502265646220382	-0.6497988875159334	-0.6299106149167598	-0.6179960310749085	-0.6498587922943933	3.853633999723582	0.1750860903163511	0.0868022763506984	0.15556346872784016	0.0	0.011126888253849615	0.01153145237850868	1.8027839761980662	1
0.16666666666666666	0.29310344827586204	0.01486027522115951	-0.7235578705768313	-0.6966518451846744	-0.6665876213480703	-0.647553966901588	-1.4860159900387135	-0.6764276333663503	-0.6757977832202976	-0.6765186621058612	-0.6452993301004787	-0.6630474806912343	-0.6527133393110723	3.4682705997512238	0.06520447501436524	0.004209910403008873	0.09933570894669311	0.0	0.0	0.0	1.8027839761980662	1
0.16666666666666666	0.29310344827586204	0.01486027522115951	0.11173424152941179	0.13886248101426346	0.18874294496681887	0.2349126001488181	0.25313315858170143	-0.2437172698157325	-0.2091651941623911	-0.12386778194742934	2.4017284529028644	2.6713519238800694	0.13614912447469896	3.622415959740167	0.11283996648319318	0.217005690876746	9.231916607460937	0.3691396037374778	0.11054890741618822	0.11120820171859347	1.740655105973025	1
0.16666666666666666	0.10344827586206896	0.01486027522115951	0.11173424152941179	1.809891133412139	1.8994040775965972	1.9998457342496303	1.9922823072021165	1.4665635500956913	1.7260561992818118	1.7425221719101691	2.111876561962656	2.211231715202779	2.3586154743958	1.5414535998894328	0.9358049654839456	0.0	0.8008196090042154	0.0	0.4843469004616891	0.7312628337590871	1.8027839761980662	1
0.3333333333333333	0.3275862068965517	0.01486027522115951	0.11173424152941179	0.13886248101426346	0.18874294496681887	0.2349126001488181	-1.4860159900387135	1.2372051930669625	1.349541080602606	1.4871341914664498	1.666909530801912	-0.6630474806912343	-0.6527133393110723	1.1560901999170745	0.2716853125598552	0.26535455880408504	0.19878500932728754	0.0	0.0	0.0	1.740655105973025	1
0.3333333333333333	0.05172413793103448	0.9046971148115494	1.782318465741898	0.13886248101426346	0.18874294496681887	1.9998457342496303	0.25313315858170143	-0.6138086870545811	-0.6096779179876556	-0.5269282996687801	-0.49307540303567166	-0.4785651663806428	-0.40362892492626745	0.15414535998894327	0.0	0.217005690876746	0.08803336127351305	0.0	0.2618091353846968	0.22646647451646804	1.8027839761980662	1
0.5	0.5689655172413793	1.7945339544019394	1.782318465741898	1.809891133412139	1.8994040775965972	0.2349126001488181	0.25313315858170143	-0.3672576199779887	-0.3608221906182216	-0.2972362924140793	-0.27328102657326264	-0.23284643479309577	-0.18302281489609584	0.23121803998341492	0.0	0.1562440974312571	0.0	0.07659822315147385	0.15708548123081809	0.0	1.7803754870704924	1
0.5	0.41379310344827586	-0.8749765643692303	-0.7235578705768313	-0.6966518451846744	-0.6665876213480703	-0.647553966901588	0.25313315858170143	-0.690333901209172	-0.6860543708998192	-0.6727262710010846	-0.6667347222604265	-0.6502179331553694	-0.6461646726257498	0.15414535998894327	0.021131079865766515	0.017360455270139682	0.022718286780261433	0.05106548210098257	0.0	0.02193788501277261	1.8027839761980662	2
0.3333333333333333	0.4482758620689655	0.9046971148115494	1.782318465741898	0.13886248101426346	0.18874294496681887	1.9998457342496303	1.9922823072021165	0.18146958554648354	0.1939468018830261	0.25770732609286773	0.3870658405325408	0.4381224531947752	0.5415283837492006	0.5395087599613014	0.0	0.12803335761728016	0.281990734659995	0.0	0.34617712926241534	0.0	1.7733862353120708	2
0.16666666666666666	0.06896551724137931	1.7945339544019394	0.11173424152941179	0.13886248101426346	0.18874294496681887	0.2349126001488181	0.25313315858170143	-0.334080850114694	-0.2854432962337922	-0.18693971613865673	-0.1119482236522341	-0.005072621617893233	0.11000483209252684	1.0790175199226029	0.1811235417065701	0.2604068290520952	0.17038715085196074	0.31915926313114107	0.3927137030770452	0.28125493606118734	1.8027839761980662	1
0.16666666666666666	0.3620689655172414	0.01486027522115951	-0.7235578705768313	-0.6966518451846744	0.18874294496681887	0.2349126001488181	0.25313315858170143	-0.5612663527929818	-0.6698967327745454	-0.47390692289211267	-0.2342962814411748	-0.5409529533082528	-0.5924656058061053	3.853633999723582	0.09056177085328505	0.6140393029048405	1.1359143390130717	0.0	0.0	0.09647044306898725	1.740655105973025	2
0.3333333333333333	0.1896551724137931	2.684370793992329	1.782318465741898	1.809891133412139	6.176056909171042	6.41217856950166	6.340155178753154	-0.6630374184317581	-0.6572516246765051	-0.6433100053974944	-0.6351800840554271	-0.6235719498116499	-0.61241385201678	0.15414535998894327	0.0	0.0	0.0	0.0	0.0	0.0	1.7803754870704924	1
0.16666666666666666	0.5	0.01486027522115951	0.11173424152941179	0.13886248101426346	0.18874294496681887	0.2349126001488181	0.25313315858170143	0.10532462090321978	0.2082919745142474	0.26366267790379067	0.34150591709468214	0.4343229333476152	0.4817508109293338	0.6936541199502447	0.3622470834131402	0.1302034145260476	0.13063014898650324	0.15957963156557053	0.1963568515385226	0.14062746803059367	1.7803754870704924	2
0.3333333333333333	0.22413793103448276	0.01486027522115951	0.11173424152941179	0.13886248101426346	0.18874294496681887	0.2349126001488181	0.25313315858170143	-0.012797173722624396	0.03178031558571317	0.1022913894872324	0.18416796245872005	0.2693645586845515	0.3257582121943441	2.312180399834149	0.12074902780438007	0.1519039836137222	0.17038715085196074	0.15957963156557053	0.1636307096154355	0.14062746803059367	1.7733862353120708	2
0.3333333333333333	0.43103448275862066	0.01486027522115951	0.11173424152941179	0.13886248101426346	0.18874294496681887	0.2349126001488181	0.25313315858170143	0.31943225645979134	0.38124895305522144	0.4373628423453831	0.0917890388861531	0.13046003440201354	0.15008603049730837	0.6165814399557731	0.16995425663466496	0.10177566902119388	0.10013084898400226	0.11834425476902712	0.11369061704080459	0.09978925131450926	1.7803754870704924	2
0.3333333333333333	0.3103448275862069	-0.8749765643692303	-0.7235578705768313	-0.6966518451846744	-0.6665876213480703	-0.647553966901588	-1.4860159900387135	-0.6746757695463073	-0.6753903297371385	-0.6628054912288934	-0.6523719214222888	-0.6630474806912343	-0.6527133393110723	1.5414535998894328	0.06695533591752875	0.045484392807765964	0.07349365773414573	0.0	0.0	0.0	1.740655105973025	2
0.16666666666666666	0.6379310344827586	-1.7648134039596202	-1.5588499826830744	-1.5321661713836123	-1.5219181876629593	-1.530020533951994	-1.4860159900387135	-0.6806918600290905	-0.690971912937946	-0.6779173766958358	-0.672486060258382	-0.6630474806912343	-0.6527133393110723	2.4663257598230923	0.0	0.0	0.0	0.0	0.0	0.02441292845011106	1.7803754870704924	2
0.3333333333333333	0.10344827586206896	0.01486027522115951	0.11173424152941179	0.13886248101426346	1.8994040775965972	0.2349126001488181	0.25313315858170143	-0.3550217339170683	-0.3206388471066712	-0.25514507707247147	-0.22932215128078082	-0.1726791464774624	-0.14596407803838624	0.23121803998341492	0.12074902780438007	0.16058421124879205	0.0	0.12766370525245643	0.05956157830001852	0.051582155273621755	1.7733862353120708	2
0.16666666666666666	0.1896551724137931	0.9046971148115494	-1.5588499826830744	-1.5321661713836123	-1.5219181876629593	-1.530020533951994	-1.4860159900387135	-0.6956302336883718	-0.690971912937946	-0.6779173766958358	-0.672486060258382	-0.6630474806912343	-0.6527133393110723	1.6185262798839044	0.0	0.0	0.0	0.0	0.0	0.0	1.7803754870704924	2
0.5	0.3793103448275862	1.7945339544019394	1.782318465741898	-1.5321661713836123	-1.5219181876629593	-1.530020533951994	-0.6164414157285061	-0.6317618961250993	-0.690971912937946	-0.6779173766958358	-0.672486060258382	-0.6630474806912343	-0.6360562178960981	0.46243607996682984	0.0	0.0	0.0	0.0	0.0649286655754048	0.7875138209713245	1.7803754870704924	1
0.3333333333333333	0.034482758620689655	0.01486027522115951	0.11173424152941179	0.13886248101426346	-0.6665876213480703	-0.647553966901588	1.9922823072021165	-0.4536150000683248	-0.422628668977421	-0.6779173766958358	-0.6456257573922546	-0.6309242674379725	-0.6228245529011388	0.15414535998894327	0.12074902780438007	0.0	0.09814299889072939	0.014362166840901348	0.0	0.0	1.7733862353120708	2
0.16666666666666666	0.3275862068965517	1.7945339544019394	-0.7235578705768313	-0.6966518451846744	-1.5219181876629593	-1.530020533951994	-1.4860159900387135	-0.6471891620132297	-0.6769217928290123	-0.6779173766958358	-0.672486060258382	-0.6630474806912343	-0.6527133393110723	0.07707267999447164	0.3018725695109502	0.0	0.0	0.0	0.0	0.0	1.740655105973025	1
0.16666666666666666	0.43103448275862066	0.01486027522115951	0.11173424152941179	-0.6966518451846744	-0.6665876213480703	-0.647553966901588	-0.6164414157285061	0.8473408012391016	3.3695408987841153	-0.6587102856252564	-0.33939032523624885	-0.6264010295246867	1.9788599724592524	2.2351077198396774	2.083343351222872	0.05828772856949398	1.2234933345509795	0.14291951803012498	10.25853280406242	0.4060758766851423	1.8027839761980662	2
0.16666666666666666	0.1724137931034483	-0.8749765643692303	0.11173424152941179	0.13886248101426346	0.18874294496681887	0.2349126001488181	0.25313315858170143	-0.5705145641220459	-0.6588954887292503	-0.6317309557505909	-0.6547035449349735	-0.6442308109719658	-0.6335039170341263	2.080962359850734	0.06520447501436524	0.0434011381753492	0.06366799870168266	0.0	0.0	0.0	1.8027839761980662	2
0.16666666666666666	0.1896551724137931	-0.8749765643692303	-0.7235578705768313	-0.6966518451846744	0.18874294496681887	0.2349126001488181	-0.6164414157285061	-0.6782473988848445	-0.6514067747111887	-0.5221553663772172	-0.309949692349417	-0.3827547633083179	-0.6479781495539929	2.1580350398452057	0.17001463114856716	0.46881909457012205	0.7383443203584965	0.6409356322199575	0.018457544044621126	0.4219386550789932	1.7803754870704924	1
0.3333333333333333	0.24137931034482757	0.01486027522115951	0.11173424152941179	0.13886248101426346	0.18874294496681887	0.2349126001488181	0.25313315858170143	-0.42157897873901157	-0.38429994132024986	-0.37909714527269794	-0.3690174880040955	-0.5924191766925111	-0.58598410493294	0.23121803998341492	0.12074902780438007	0.08819111277230958	0.0	0.06383185262622822	0.1963568515385226	0.056250987212237466	1.7733862353120708	2
0.5	0.27586206896551724	0.01486027522115951	0.11173424152941179	0.13886248101426346	0.18874294496681887	0.2349126001488181	0.25313315858170143	0.3565744855126407	0.36740958474792174	0.24823355819994672	0.09077866869732307	0.1371379783758099	0.18183866819460281	0.6165814399557731	0.1811235417065701	0.108502845438373	0.10223229051117645	0.12766370525245643	0.11781411092311356	0.11250197442447493	1.7803754870704924	1
0.16666666666666666	0.39655172413793105	-0.8749765643692303	-0.7235578705768313	-0.6966518451846744	-0.6665876213480703	-0.647553966901588	-0.6164414157285061	-0.6238309777459898	-0.610647376275172	-0.5748739286550241	-0.5803092107235811	-0.5762013127561484	-0.5531400227880918	1.0790175199226029	0.34516109597882044	0.3101445334010454	0.33679860151737573	0.337032181866485	0.388132043207813	0.0	1.7733862353120708	2
0.5	0.13793103448275862	0.9046971148115494	-0.7235578705768313	-0.6966518451846744	-0.6665876213480703	-0.647553966901588	-0.6164414157285061	-0.6956845550471328	-0.6699529332549812	-0.6076644129602026	-0.672486060258382	-0.6426353415989159	-0.6591444658251198	1.7726716398728477	0.09056177085328505	0.217005690876746	0.0	0.07921532910914922	0.0	0.11250197442447493	1.7733862353120708	1
0.3333333333333333	0.5689655172413793	0.01486027522115951	0.11173424152941179	0.13886248101426346	0.18874294496681887	0.2349126001488181	0.25313315858170143	-0.6328211626209391	-0.6230817325715783	-0.5335757989056699	-0.5270393855371118	-0.5197184073226097	-0.4892821268796778	0.3853633999723582	0.06767983008435503	0.26626598270576735	0.017493080820801303	0.020170865429888114	0.1309045676923484	0.028125493606118733	1.8027839761980662	1
0.16666666666666666	0.25862068965517243	1.7945339544019394	0.11173424152941179	0.13886248101426346	0.18874294496681887	0.2349126001488181	0.25313315858170143	1.9828337437604524	1.7762151280707053	1.8736120104406786	2.1044309108788166	2.2380750762008965	2.2465996911707067	3.853633999723582	0.5131833681686153	0.3620088935205877	0.37485173187431364	0.4420355794366304	0.4728927507886086	0.37423781792301586	1.7803754870704924	1
0.5	0.3448275862068966	-0.8749765643692303	-0.7235578705768313	-0.6966518451846744	-0.6665876213480703	0.2349126001488181	-0.6164414157285061	-0.5947011491103914	-0.6680280668000572	-0.6484578518781227	-0.5974077831499354	-0.6049033133331797	-0.580392551070857	0.7707267999447164	0.09859158120227633	0.08866852529223841	0.2743233128716568	0.0	0.2819029865254723	0.0	1.8027839761980662	1
0.16666666666666666	0.15517241379310345	1.7945339544019394	1.782318465741898	1.809891133412139	1.8994040775965972	1.9998457342496303	1.9922823072021165	-0.6616793844627326	-0.6558466126656117	-0.6418680315933968	-0.6336256683803041	-0.6219271360250005	-0.6107347067128511	1.5414535998894328	0.0	0.0	0.0	0.0	0.0	0.0	1.740655105973025	1
0.5	0.3793103448275862	1.7945339544019394	1.782318465741898	1.809891133412139	1.8994040775965972	1.9998457342496303	1.9922823072021165	-0.010026784425812231	0.03376138252107282	0.07394218449867432	0.14655110312074057	0.22842514353484908	0.24018896750613017	0.7707267999447164	0.1328239305848181	0.0868022763506984	0.11359143390130716	0.15957963156557053	0.0	0.2531294424550686	1.7803754870704924	1
0.5	0.6551724137931034	1.7945339544019394	1.782318465741898	1.809891133412139	0.18874294496681887	0.2349126001488181	0.25313315858170143	-0.6261124748139528	-0.6130499468137997	-0.5870441875616075	-0.5606769407467761	-0.530228767419299	-0.5026313320459121	0.15414535998894327	0.09056177085328505	0.0434011381753492	0.05679571695065358	0.06383185262622822	0.0654522838461742	0.056250987212237466	1.7733862353120708	2
0.3333333333333333	0.06896551724137931	1.7945339544019394	1.782318465741898	3.480919785810015	3.610065210226375	2.8823123013000362	1.9922823072021165	-0.6874820298742184	-0.6825418408725857	-0.6692655338712505	-0.6631595662076433	-0.6581130393312863	-0.650194621355179	0.46243607996682984	0.0	0.0	0.0	0.0	0.0	0.03296307850637115	1.8027839761980662	1
0.16666666666666666	0.27586206896551724	0.01486027522115951	0.11173424152941179	0.13886248101426346	0.18874294496681887	-0.647553966901588	0.25313315858170143	-0.4089356824873835	-0.3318227427133824	-0.5538643703293226	-0.22649311475205675	-0.1857389679434583	0.07449090891443177	1.5414535998894328	0.3018725695109502	0.217005690876746	1.1409691578216798	1.9149555787868464	0.9878713200903072	0.846633608531386	1.8027839761980662	2
0.16666666666666666	0.06896551724137931	-0.8749765643692303	-0.7235578705768313	-0.6966518451846744	-0.6665876213480703	0.2349126001488181	0.25313315858170143	-0.5143326988234581	-0.6049430275109449	-0.6409307486207334	-0.5329772534160822	0.055127562973473127	-0.25700595698720075	1.0019448399281312	0.370759889873349	0.11162772738699815	0.5117294097253887	2.7281095493923675	0.36542010071319053	0.021600379089499185	1.7733862353120708	2
0.5	0.1724137931034483	-1.7648134039596202	-0.7235578705768313	-0.6966518451846744	-0.6665876213480703	-0.647553966901588	0.25313315858170143	-0.5490983684305127	-0.5892630934693749	-0.23929778496543924	-0.18486586297225963	-0.4410634120450375	-0.250675579191389	1.3873082399004895	0.43705110613795367	1.320175821017772	1.7816816407420029	0.861474683043576	0.7854274061540903	1.270878554086081	1.7803754870704924	2
0.5	0.25862068965517243	-0.8749765643692303	-0.7235578705768313	-0.6966518451846744	-0.6665876213480703	0.2349126001488181	0.25313315858170143	-0.6878079580267845	-0.6474165406002516	-0.6255881473451353	-0.5751796389956748	-0.564523134870938	-0.5432330654949116	0.07707267999447164	0.24204142623387986	0.17408196522132566	0.3555411881110914	0.007659822315147386	0.1309045676923484	0.11250197442447493	1.7733862353120708	1
0.5	0.41379310344827586	0.01486027522115951	0.11173424152941179	0.13886248101426346	0.18874294496681887	0.2349126001488181	-0.6164414157285061	0.04749953450211096	0.043638616957653226	0.023098188166194262	-0.030170414984006813	-0.6630474806912343	-0.5805100912421319	1.5414535998894328	0.13336730120993778	0.09153300041181146	0.5682979438082397	0.0	0.2814448205385491	0.06699492576977482	1.7803754870704924	2
0.16666666666666666	0.017241379310344827	0.01486027522115951	0.11173424152941179	0.13886248101426346	1.8994040775965972	0.2349126001488181	-0.6164414157285061	-0.6472842243910615	-0.6265942625988118	-0.5670007516846514	-0.48521005971954867	-0.6013669636918836	-0.6511181512723399	0.3853633999723582	0.06580822015338714	0.13888364216111745	0.0	0.12766370525245643	0.006217966965386549	1.6512477296152308	1.8027839761980662	1
0.3333333333333333	0.08620689655172414	0.01486027522115951	0.11173424152941179	0.13886248101426346	0.18874294496681887	0.2349126001488181	0.25313315858170143	-0.008410724002671802	0.02436185216819617	-0.05285057209562437	-0.51514810562242	-0.5047177055883675	-0.48768693884094544	0.3853633999723582	0.11616056474781364	0.06340906287418518	0.06559905307800488	0.025532741050491286	0.022973751630007144	0.028125493606118733	1.7803754870704924	1
0.16666666666666666	0.39655172413793105	0.9046971148115494	-0.7235578705768313	-0.6966518451846744	0.18874294496681887	-0.647553966901588	-0.6164414157285061	-0.6985228460423962	-0.6586285364471806	-0.35997657263036426	-0.34985154272982744	-0.5308866929339587	-0.47193655589009287	1.7726716398728477	0.3018725695109502	0.9577763172536061	0.11438657393861631	0.5744866736360539	0.7046592878879114	0.43431387226568546	1.740655105973025	2
0.5	0.24137931034482757	-1.7648134039596202	-1.5588499826830744	-1.5321661713836123	-1.5219181876629593	-1.530020533951994	-1.4860159900387135	-0.6956302336883718	-0.690971912937946	-0.6779173766958358	-0.672486060258382	-0.6630474806912343	-0.6527133393110723	1.8497443198673194	0.0	0.0	0.0	0.0	0.0	0.0	1.8027839761980662	1
0.3333333333333333	0.29310344827586204	0.01486027522115951	0.11173424152941179	0.13886248101426346	0.18874294496681887	0.2349126001488181	0.25313315858170143	0.020203051724696983	-0.02637313154516347	0.022016707813121088	0.07915163944740214	-0.36395454172691577	-0.3405434358576608	0.3853633999723582	0.10680251509297418	0.08710608431792585	0.10348179628409082	0.04155453605967457	0.04581659869232194	0.056250987212237466	1.7733862353120708	1
0.16666666666666666	0.3448275862068966	-0.8749765643692303	-0.7235578705768313	-0.6966518451846744	-0.6665876213480703	-0.647553966901588	-0.6164414157285061	-0.6225272651357253	-0.12891090810016173	-0.6779173766958358	-0.6623823583700817	-0.6630474806912343	-0.6152348161273805	3.5453432797456954	2.423070740950495	0.0	0.036917216017924824	0.0	0.1460894975446608	0.1804531669768578	1.740655105973025	1
0.5	0.05172413793103448	0.01486027522115951	0.11173424152941179	0.13886248101426346	0.18874294496681887	0.2349126001488181	0.25313315858170143	0.5285151663309683	0.6009085308382911	0.6785041216046185	0.8291416585375558	0.9440342776923836	1.3795058476748907	1.0019448399281312	0.2535729583891982	0.19530512178907142	0.2839785847532679	0.22979466945442156	1.636307096154355	0.28125493606118734	1.8027839761980662	1
0.16666666666666666	0.15517241379310345	-0.8749765643692303	-0.7235578705768313	-0.6966518451846744	-0.6665876213480703	-0.647553966901588	0.25313315858170143	-0.6229210949867428	-0.6236718376161535	-0.6649396124589578	-0.5660241306691997	-0.23130030983364538	-0.541335631301472	1.8497443198673194	0.28919392159149027	0.03906102435781428	0.3889938653950264	1.6755222995858645	0.14399502446158324	0.16875296163671238	1.7733862353120708	1
0.16666666666666666	0.3448275862068966	0.01486027522115951	0.11173424152941179	0.13886248101426346	0.18874294496681887	0.2349126001488181	0.25313315858170143	-0.48639794008060205	-0.4405144718760936	-0.33921214985135933	-0.221130380672882	-0.06741106413190374	-0.011901116972707283	2.6975437998065073	0.1811235417065701	0.2604068290520952	0.3407743017039215	0.5123782810307339	0.5236182707693936	0.45000789769789973	1.7803754870704924	2
0.3333333333333333	0.08620689655172414	0.01486027522115951	0.11173424152941179	0.13886248101426346	0.18874294496681887	0.2349126001488181	0.25313315858170143	-0.6197025544801521	-0.5979741679369137	-0.5254430666505596	-0.5522830961011113	-0.5512988320262772	-0.5605786364844966	1.3873082399004895	0.06798170265386598	0.1771200448936001	0.01363097206815686	0.03217125372361902	0.01106143597000344	0.0034875612071587226	1.7733862353120708	1
0.16666666666666666	0.3793103448275862	0.9046971148115494	-1.5588499826830744	-1.5321661713836123	-1.5219181876629593	-1.530020533951994	-1.4860159900387135	-0.6956302336883718	-0.690971912937946	-0.6779173766958358	-0.672486060258382	-0.6630474806912343	-0.6527133393110723	0.7707267999447164	0.0	0.0	0.0	0.0	0.0	0.0	1.7803754870704924	2
0.3333333333333333	0.10344827586206896	0.01486027522115951	0.11173424152941179	0.13886248101426346	0.18874294496681887	0.2349126001488181	-1.4860159900387135	0.37167582324820503	0.4364097246028952	-0.10350711183357175	-0.03284400994521858	-0.6630474806912343	-0.6527133393110723	1.2331628799115462	0.22338570143810313	0.07378193489809365	0.11359143390130716	0.0	0.0	0.0	1.8027839761980662	2
0.16666666666666666	0.15517241379310345	-1.7648134039596202	-1.5588499826830744	-1.5321661713836123	-1.5219181876629593	-1.530020533951994	-1.4860159900387135	0.006093078786521297	-0.2519056595337675	-0.257178260136249	-0.21890756625745592	0.2013021641930012	0.07835294311346812	2.6975437998065073	0.791691000799418	0.5255877833034789	0.8544347658056325	2.0581942560801028	2.632359951725434	6.3229484685787645	1.740655105973025	2
0.3333333333333333	0.3448275862068966	0.9046971148115494	1.782318465741898	0.13886248101426346	0.18874294496681887	0.2349126001488181	1.9922823072021165	0.4817716371171081	0.4951813770185649	0.5646747095091569	0.6944981727583912	0.8626159952532405	0.8777604394079125	0.6936541199502447	0.0	0.1739517618067996	0.23286243949767968	0.4595893389088431	0.0	0.18399697917122876	1.740655105973025	1
0.3333333333333333	0.27586206896551724	-0.8749765643692303	3.4529026899543838	2.645405459611077	1.8994040775965972	1.9998457342496303	1.9922823072021165	-0.5937641056717637	-0.5892068929889391	-0.5771522472654982	-0.5678738853225961	-0.5402950277935931	-0.5318316688812348	0.07707267999447164	0.0	0.0	0.0	0.06383185262622822	0.0	0.16875296163671238	1.740655105973025	1
0.3333333333333333	0.4482758620689655	0.01486027522115951	0.11173424152941179	0.13886248101426346	0.18874294496681887	0.2349126001488181	0.25313315858170143	-0.29926085914887834	-0.27994969927119917	-0.24235476943012607	0.23353620430063032	-0.17746555459661204	-0.14724022846937218	0.23121803998341492	0.09086364342279601	0.06323545832148379	0.057704448421864035	0.07704504611985745	0.10472365415387871	0.056250987212237466	1.7803754870704924	2
0.16666666666666666	0.1724137931034483	2.684370793992329	2.6176105778481413	3.480919785810015	2.7547346439114864	1.9998457342496303	4.601006030132739	-0.32670672566288517	-0.2667987868492372	-0.2536742637922919	-0.22711488102210597	-0.10328445281872617	-0.10005624542897162	0.3853633999723582	0.22755154289735424	0.0	0.0	0.38299111575736927	0.0	0.0	1.8027839761980662	1
0.3333333333333333	0.48275862068965514	-0.8749765643692303	-0.7235578705768313	1.809891133412139	-0.6665876213480703	-0.647553966901588	-0.6164414157285061	-0.6758029377405985	-0.6123755410485708	-0.6010024939852718	-0.6427811767067793	-0.6338684841160748	-0.5628622740978398	3.853633999723582	0.3220376571542817	0.0010850284543837301	0.10904777654525488	0.1138121932325649	0.3519369302408787	0.013331483969300279	1.740655105973025	1
0.3333333333333333	0.27586206896551724	0.01486027522115951	0.11173424152941179	0.13886248101426346	0.18874294496681887	0.2349126001488181	0.25313315858170143	1.675537817249346	1.8111718269017323	1.992791145349342	2.2443438657966484	2.503844087847699	2.685897685584571	3.005834519784394	0.38512902418207023	0.434011381753492	0.3976268143715257	0.510718652862452	0.654522838461742	0.5625098721223747	1.740655105973025	2
0.3333333333333333	0.10344827586206896	0.9046971148115494	1.782318465741898	1.809891133412139	0.18874294496681887	0.2349126001488181	0.25313315858170143	-0.5741676754987247	-0.5521286260214631	-0.5403819152610103	-0.5200289708423065	-0.5207710881460652	-0.6527133393110723	0.07707267999447164	0.07426065209969375	0.0	0.02839785847532679	0.028724333681802695	0.0	0.0	1.8027839761980662	1
0.3333333333333333	0.3448275862068966	0.01486027522115951	0.11173424152941179	0.13886248101426346	0.18874294496681887	0.2349126001488181	0.25313315858170143	0.7185312792770262	0.8002375848237337	-0.0179836455125453	0.055975301731316436	0.17473842153861416	0.1791016613491988	0.847799479939188	0.2716853125598552	0.0868022763506984	0.11359143390130716	0.31915926313114107	0.1324099702208104	0.0453382956930634	1.7803754870704924	1
0.16666666666666666	0.034482758620689655	-0.8749765643692303	-0.7235578705768313	1.809891133412139	0.18874294496681887	0.2349126001488181	0.25313315858170143	-0.2563605660673606	-0.19085788766045048	-0.18601685290403427	-0.1204664215519088	-0.06247662277195569	-0.048959853830416886	0.30829071997788654	0.24644876574873975	0.0	0.11359143390130716	0.06383185262622822	0.0327261419230871	0.0	1.8027839761980662	2
0.16666666666666666	0.13793103448275862	-0.8749765643692303	-0.7235578705768313	-1.5321661713836123	-1.5219181876629593	-1.530020533951994	-1.4860159900387135	-0.6665818870909148	-0.690971912937946	-0.6779173766958358	-0.672486060258382	-0.6630474806912343	-0.6527133393110723	1.0019448399281312	0.0	0.0	0.0	0.0	0.0	0.0	1.8027839761980662	2
0.3333333333333333	0.25862068965517243	-1.7648134039596202	-1.5588499826830744	-1.5321661713836123	-1.5219181876629593	-1.530020533951994	-1.4860159900387135	-0.6956302336883718	-0.690971912937946	-0.6779173766958358	-0.672486060258382	-0.6630474806912343	-0.6527133393110723	1.3873082399004895	0.0	0.0	0.0	0.0	0.0	0.0	1.7803754870704924	2
0.3333333333333333	0.1724137931034483	0.01486027522115951	0.11173424152941179	0.13886248101426346	0.18874294496681887	0.2349126001488181	0.25313315858170143	-0.3128004578200633	-0.31098641459183374	-0.3485273006258296	-0.3526184026315466	-0.3497269024723989	-0.3803391795607744	0.6165814399557731	0.10571577384273476	0.0651017072630238	0.05679571695065358	0.04972501319583178	0.035671494696164936	0.028125493606118733	1.8027839761980662	1
0.16666666666666666	0.13793103448275862	-0.8749765643692303	-0.7235578705768313	0.13886248101426346	0.18874294496681887	0.2349126001488181	-0.6164414157285061	-0.516451231815138	-0.5588586335536423	-0.45609854641150777	-0.5296508038713186	-0.5232547569639058	-0.6235297939287889	1.0019448399281312	0.567701554222293	0.4343151897207195	0.010450411918920259	0.010851414946458797	0.11375606932465077	0.2956551887875201	1.8027839761980662	2
0.3333333333333333	0.25862068965517243	-0.8749765643692303	-0.7235578705768313	-0.6966518451846744	-0.6665876213480703	0.2349126001488181	-0.6164414157285061	-0.6933894776394797	-0.6861808219807997	-0.6755381199190749	-0.6564600346478626	-0.655037237550252	-0.6382223153381663	1.0790175199226029	0.020587709240646804	0.007161187798932618	0.05855638417612384	0.0	0.05648532095924833	0.027394230772359644	1.7803754870704924	1
0.3333333333333333	0.24137931034482757	0.01486027522115951	0.11173424152941179	0.13886248101426346	0.18874294496681887	0.2349126001488181	0.25313315858170143	-0.6164840139735616	-0.5825471360573046	-0.550591089794021	-0.5219098138092055	-0.4981548985796366	-0.47808222770247244	0.07707267999447164	0.12074902780438007	0.060761593445488885	0.06599662309665946	0.03191592631311411	0.03927137030770452	0.0	1.740655105973025	2
0.3333333333333333	0.13793103448275862	0.01486027522115951	0.11173424152941179	0.13886248101426346	0.18874294496681887	0.2349126001488181	-1.4860159900387135	-0.5394291665710507	-0.5362941406586947	-0.47608430333630003	-0.5662883813339705	-0.6630474806912343	-0.6527133393110723	0.5395087599613014	0.12074902780438007	0.17521039481388473	0.11359143390130716	0.0	0.0	0.0	1.7803754870704924	2
0.3333333333333333	0.08620689655172414	0.01486027522115951	0.11173424152941179	0.13886248101426346	0.18874294496681887	0.2349126001488181	0.25313315858170143	-0.3618390644415767	-0.3574080114317507	-0.5096967127098142	-0.4889717456533466	-0.48078566499261943	-0.4613579404753412	1.0019448399281312	0.07166454800189957	0.0651017072630238	0.034986161641602606	0.03191592631311411	0.0327261419230871	0.02728172879793517	1.7803754870704924	2
0.3333333333333333	0.6206896551724138	0.9046971148115494	-1.5588499826830744	-1.5321661713836123	-1.5219181876629593	-0.647553966901588	-0.6164414157285061	-0.6957388764058938	-0.6910843138988175	-0.6780327346001637	-0.6726104135123919	-0.6368127007941772	-0.6527972965762687	2.6204711198120356	0.0	0.0	0.0	0.10232245975984383	0.0	0.0	1.7803754870704924	1
0.3333333333333333	0.46551724137931033	0.9046971148115494	-1.5588499826830744	-1.5321661713836123	-1.5219181876629593	-1.530020533951994	-1.4860159900387135	-0.6956302336883718	-0.690971912937946	-0.6779173766958358	-0.672486060258382	-0.6630474806912343	-0.6527133393110723	0.847799479939188	0.0	0.0	0.0	0.0	0.0	0.0	1.7803754870704924	2
0.3333333333333333	0.05172413793103448	1.7945339544019394	1.782318465741898	5.987462764406828	6.176056909171042	6.41217856950166	6.340155178753154	-0.691556131781295	-0.6867568769052659	-0.6735914552835431	-0.6678228132330126	-0.6581130393312863	-0.6476759033992857	0.23121803998341492	0.0	0.0	0.0	0.0	0.0	0.0	1.8027839761980662	2
0.3333333333333333	0.06896551724137931	0.01486027522115951	0.11173424152941179	1.809891133412139	0.18874294496681887	0.2349126001488181	0.25313315858170143	3.7575668558418296	4.119859462961503	4.289091169160588	4.788720251935429	1.6938226423364915	0.9935542995668456	2.6975437998065073	1.2074902780438008	0.39061024357814284	0.8562522287480534	0.31915926313114107	0.2618091353846968	0.22500394884894986	1.8027839761980662	1
0.5	0.5	0.9046971148115494	1.782318465741898	1.809891133412139	1.8994040775965972	1.9998457342496303	0.25313315858170143	1.6614278443111705	1.7851229042197692	1.8021766281856852	2.180022145160054	2.2821725338209653	2.4182922984974313	2.2351077198396774	0.4226215973153303	0.0	0.81598406543004	0.0	0.43853030176936714	0.39375691048566225	1.7803754870704924	2
0.16666666666666666	0.3103448275862069	1.7945339544019394	1.782318465741898	1.809891133412139	1.8994040775965972	0.2349126001488181	0.25313315858170143	0.36697702571537655	0.42466382419182663	0.48125652494211285	0.5419478184018084	0.5830963403500493	0.5877216710602832	0.6165814399557731	0.1811235417065701	0.13024681566422294	0.0	0.17253749764869486	0.20290207992314002	0.46699569583599543	1.7733862353120708	1
0.5	0.41379310344827586	0.01486027522115951	0.11173424152941179	1.809891133412139	0.18874294496681887	0.2349126001488181	0.25313315858170143	-0.4622249354319469	-0.3531367749186349	-0.3436678489060208	-0.33051461173129587	-0.30118844762837643	-0.6527133393110723	0.23121803998341492	0.4769586598273013	0.0	0.0	0.0	0.0	0.0	1.740655105973025	2
0.3333333333333333	0.12068965517241378	0.01486027522115951	0.11173424152941179	0.13886248101426346	0.18874294496681887	0.2349126001488181	0.25313315858170143	-0.34744390436990563	-0.4631773156118037	-0.4172806116052014	-0.3631262525953789	-0.5753624577249573	-0.4968718636534362	1.1560901999170745	0.12074902780438007	0.0868022763506984	0.11359143390130716	0.06383185262622822	0.25853652119238807	0.0	1.8027839761980662	2
0.16666666666666666	0.39655172413793105	0.01486027522115951	0.11173424152941179	0.13886248101426346	0.18874294496681887	0.2349126001488181	0.25313315858170143	2.5043731092250328	2.0769438988823223	2.188841903754447	2.240877518841124	2.25386528855273	2.3782446829987283	2.1580350398452057	0.46277064906028664	0.28197719472524374	0.31550020766088066	0.32088272315204924	0.33151581768087235	0.30156154244480504	1.7803754870704924	2
0.5	0.6551724137931034	1.7945339544019394	0.11173424152941179	0.13886248101426346	0.18874294496681887	0.2349126001488181	0.25313315858170143	-0.4881090628815743	-0.46173015324058353	-0.42777818089903163	-0.3918363101149029	-0.354562655005148	-0.3118636340665561	0.15414535998894327	0.0963577241878953	0.06944182108055873	0.07383443203584965	0.06383185262622822	0.1309045676923484	0.0	1.6946564885496183	1
0.3333333333333333	0.27586206896551724	1.7945339544019394	1.782318465741898	1.809891133412139	0.18874294496681887	0.2349126001488181	1.9922823072021165	-0.08356432384854691	-0.043106824594903524	-0.025164675056951163	0.04713067653986589	0.14131580539389926	0.18287973828303872	1.8497443198673194	0.11471157641416108	0.0	0.1079118622062418	0.22341148419179876	0.10472365415387871	0.0	1.7733862353120708	1
0.5	0.22413793103448276	0.9046971148115494	-1.5588499826830744	-1.5321661713836123	-1.5219181876629593	-1.530020533951994	-1.4860159900387135	-0.6956302336883718	-0.690971912937946	-0.6779173766958358	-0.672486060258382	-0.6630474806912343	-0.6527133393110723	0.6165814399557731	0.0	0.0	0.0	0.0	0.0	0.0	1.8027839761980662	2
0.3333333333333333	0.48275862068965514	0.9046971148115494	1.782318465741898	1.809891133412139	0.18874294496681887	0.2349126001488181	0.25313315858170143	-0.010705801410325018	0.024685004930701644	0.03532612602494159	0.10543680851373409	-0.3364203589384056	-0.32900770761966963	0.3853633999723582	0.14489883336525608	0.0	0.13063014898650324	0.06383185262622822	0.0654522838461742	0.056250987212237466	1.740655105973025	1
0.16666666666666666	0.06896551724137931	-0.8749765643692303	0.11173424152941179	0.13886248101426346	0.18874294496681887	0.2349126001488181	0.25313315858170143	-0.4811966699792341	-0.45344058237631263	-0.419284955192897	-0.579298840534751	-0.5333539136139328	-0.49055827731066376	0.15414535998894327	0.08283383307380474	0.0651017072630238	0.05679571695065358	0.12766370525245643	0.1309045676923484	0.0	1.8027839761980662	1
0.3333333333333333	0.1724137931034483	-0.8749765643692303	-0.7235578705768313	0.13886248101426346	0.18874294496681887	0.2349126001488181	0.25313315858170143	-0.602007371863749	-0.4908139018660763	-0.04900050203868388	-0.1543060507993391	-0.07017435129347467	-0.17037885075751164	2.080962359850734	0.8636574213708285	1.8662489415400156	0.09882454749413723	1.0241820753878317	0.1309045676923484	0.28125493606118734	1.7803754870704924	2
0.3333333333333333	0.4482758620689655	0.01486027522115951	0.11173424152941179	0.13886248101426346	0.18874294496681887	0.2349126001488181	0.25313315858170143	-0.605837027656401	-0.5909631580025558	-0.5635688540308992	-0.568744358100665	-0.5510356618204133	-0.6527133393110723	0.6165814399557731	0.07172492251580177	0.0434011381753492	0.007553830354436926	0.008681131957167037	0.0	0.07914513900761812	1.7803754870704924	1
0.3333333333333333	0.6551724137931034	0.9046971148115494	-1.5588499826830744	-1.5321661713836123	-1.5219181876629593	-1.530020533951994	-1.4860159900387135	-0.6956302336883718	-0.690971912937946	-0.6779173766958358	-0.672486060258382	-0.6630474806912343	-0.6527133393110723	2.774616479800979	0.0	0.0	0.0	0.0	0.0	0.0	1.7803754870704924	1
0.5	0.46551724137931033	0.01486027522115951	0.11173424152941179	0.13886248101426346	0.18874294496681887	0.2349126001488181	-1.4860159900387135	0.2998358262867523	0.2353665559641627	0.1695738871864247	0.2433445672106572	-0.6630474806912343	-0.6527133393110723	0.3853633999723582	0.1509362847554751	0.10537796348974786	0.08082030522078004	0.0	0.0	0.0	1.7803754870704924	1
0.5	0.20689655172413793	0.9046971148115494	1.782318465741898	0.13886248101426346	0.18874294496681887	0.2349126001488181	-1.4860159900387135	-0.5988295723762291	-0.6649510904962008	-0.6400655643382749	-0.6316826487864001	-0.6630474806912343	-0.6527133393110723	0.847799479939188	0.0	0.0434011381753492	0.0	0.0	0.0	0.0	1.7733862353120708	1
0.3333333333333333	0.5517241379310345	0.9046971148115494	1.782318465741898	0.13886248101426346	0.18874294496681887	0.2349126001488181	1.9922823072021165	-0.5770059664939882	-0.572276498257674	-0.545890255192663	-0.5135315133202919	-0.4649954526407856	-0.4561861729392403	0.46243607996682984	0.0	0.0434011381753492	0.06963154898150128	0.12766370525245643	0.0	0.06187608593346121	1.8027839761980662	1
0.16666666666666666	0.24137931034482757	-1.7648134039596202	-1.5588499826830744	-1.5321661713836123	-1.5219181876629593	-1.530020533951994	-1.4860159900387135	-0.6956302336883718	-0.6527555862416463	-0.6765042423678203	0.016446511112935523	-0.6351020944560618	-0.6527133393110723	3.0829071997788655	0.1642186778139569	0.004253311541184222	2.6051627408095293	0.10845031761196174	0.0	0.11385199811756863	1.740655105973025	2
0.3333333333333333	0.13793103448275862	0.9046971148115494	-1.5588499826830744	-1.5321661713836123	-1.5219181876629593	-1.530020533951994	-1.4860159900387135	-0.6956302336883718	-0.690971912937946	-0.6779173766958358	-0.672486060258382	-0.6630474806912343	-0.6527133393110723	0.46243607996682984	0.0	0.0	0.0	0.0	0.0	0.014118997790271603	1.7733862353120708	1
0.5	0.43103448275862066	-0.8749765643692303	-0.7235578705768313	-0.6966518451846744	-0.6665876213480703	-0.647553966901588	-0.6164414157285061	-0.668659679063524	-0.6762192868235656	-0.67546602122887	-0.6291955837062032	-0.6115977054448425	-0.6442336555262316	1.3102355599060178	0.06339323959729955	0.007378193489809364	0.15817607170757023	0.19966603501484187	0.03305340334231797	0.010687687570325118	1.8027839761980662	2
0.5	0.12068965517241378	0.9046971148115494	1.782318465741898	0.13886248101426346	0.18874294496681887	0.2349126001488181	0.25313315858170143	0.2410057947485646	0.2547135713541644	0.3110170976303546	0.3901280394125333	0.45641278250231604	0.49284996138830345	0.5395087599613014	0.0	0.13042042021692435	0.14460189535636403	0.16609048053344583	0.1590490497462033	0.1495713749973394	1.7733862353120708	2
0.16666666666666666	0.13793103448275862	-0.8749765643692303	0.11173424152941179	0.13886248101426346	0.18874294496681887	0.2349126001488181	0.25313315858170143	-0.5025585443120064	-0.2181713211522176	-0.20013377644614944	-0.13510901721156857	-0.07086517308386739	-0.024444332393055754	3.853633999723582	1.2074902780438008	0.7812204871562857	1.1359143390130717	1.2766370525245643	1.3095038429104071	1.1254135011552349	1.8027839761980662	2
0.3333333333333333	0.10344827586206896	1.7945339544019394	0.11173424152941179	0.13886248101426346	0.18874294496681887	0.2349126001488181	1.9922823072021165	0.6818100407545747	0.42255630617548656	0.48878362819950216	0.6187981293798953	0.7806713724023697	0.8682396855346359	0.7707267999447164	0.17104099788490437	0.12712193371559782	0.19878500932728754	0.3893743010199921	0.2858301235562427	0.0	1.7803754870704924	1
0.3333333333333333	0.4482758620689655	0.9046971148115494	-1.5588499826830744	-1.5321661713836123	-1.5219181876629593	-1.530020533951994	-0.6164414157285061	-0.6956302336883718	-0.690971912937946	-0.6779173766958358	-0.672486060258382	-0.6630474806912343	-0.6415470230399455	1.5414535998894328	0.0	0.0	0.0	0.0	0.04352576875770584	0.0	1.8027839761980662	1
0.3333333333333333	0.05172413793103448	0.9046971148115494	1.782318465741898	0.13886248101426346	0.18874294496681887	1.9998457342496303	1.9922823072021165	-0.522562384675753	-0.5189562924442706	-0.4441013243614161	-0.35398628842565494	-0.33424920474002845	-0.6527133393110723	0.3853633999723582	0.0	0.18228478033646664	0.2669398696680718	0.0	0.0	0.19069084664948502	1.7803754870704924	1
0.16666666666666666	0.20689655172413793	-1.7648134039596202	-1.5588499826830744	-1.5321661713836123	-1.5219181876629593	-1.530020533951994	-1.4860159900387135	-0.6956302336883718	-0.690971912937946	-0.6779173766958358	-0.672486060258382	-0.6630474806912343	-0.6527133393110723	2.1580350398452057	0.0	0.0	0.0	0.0	0.0	0.0	1.7733862353120708	2
0.3333333333333333	0.05172413793103448	-0.8749765643692303	0.11173424152941179	0.13886248101426346	0.18874294496681887	0.2349126001488181	0.25313315858170143	-0.6766313384617041	-0.6566755697520388	-0.6221850891674651	-0.5562779443861776	-0.5251462928185525	-0.5169544414884252	0.3853633999723582	0.06460072987534334	0.0651017072630238	0.20821309834109603	0.1581114989551673	0.08548068270310351	0.056250987212237466	1.7733862353120708	2
0.3333333333333333	0.10344827586206896	-1.7648134039596202	-1.5588499826830744	-1.5321661713836123	-1.5219181876629593	-1.530020533951994	-1.4860159900387135	-0.62012354501055	-0.690971912937946	-0.6779173766958358	-0.672486060258382	-0.6630474806912343	-0.6527133393110723	1.1560901999170745	0.0	0.0	0.0	0.0	0.0	0.0	1.7803754870704924	1
0.3333333333333333	0.4482758620689655	-0.8749765643692303	-0.7235578705768313	-0.6966518451846744	-0.6665876213480703	-0.647553966901588	-1.4860159900387135	-0.6641645866260494	-0.690564459454787	-0.6404981564795041	-0.6564755788046139	-0.6814858432395736	-0.6938859821634076	1.0019448399281312	0.1811235417065701	0.1302034145260476	0.05679571695065358	0.05725717180572671	0.0	0.11267072738611164	1.7803754870704924	1
0.3333333333333333	0.05172413793103448	0.01486027522115951	0.11173424152941179	1.809891133412139	0.18874294496681887	0.2349126001488181	0.25313315858170143	-0.4970992477565236	-0.4490850451425432	-0.43794409621791947	-0.40860845524948136	-0.37796835518916827	-0.34134942560354664	0.15414535998894327	0.17206736462124161	0.0	0.034645387339898685	0.040214067154523775	0.0981784257692613	0.0	1.7733862353120708	2
0.3333333333333333	0.27586206896551724	-0.8749765643692303	-0.7235578705768313	-0.6966518451846744	-0.6665876213480703	-0.647553966901588	-0.6164414157285061	-0.656287989605701	-0.6560433143471368	-0.6779750556479998	-0.6492630900720426	-0.6631461695184333	-0.5175925167039181	1.1560901999170745	0.150272165102551	0.0	0.08507998399207907	0.0	0.5270872418132408	0.0	1.7803754870704924	2
0.5	0.4482758620689655	0.9046971148115494	-1.5588499826830744	-1.5321661713836123	-1.5219181876629593	-1.530020533951994	-1.4860159900387135	-0.6956302336883718	-0.690971912937946	-0.6779173766958358	-0.672486060258382	-0.6630474806912343	-0.6527133393110723	1.5414535998894328	0.0	0.0	0.0	0.0	0.0	0.0	1.7803754870704924	2
0.5	0.10344827586206896	0.01486027522115951	0.11173424152941179	0.13886248101426346	0.18874294496681887	0.2349126001488181	0.25313315858170143	-0.16158337536906597	-0.11958162834782973	-0.07215860133249073	0.008410182072548998	0.0684505546453329	0.11552922014245275	0.46243607996682984	0.12074902780438007	0.0868022763506984	0.14198929237663396	0.10851414946458797	0.1309045676923484	0.09562667826080369	1.8027839761980662	2
0.0	0.27586206896551724	0.01486027522115951	0.11173424152941179	-1.5321661713836123	-1.5219181876629593	-1.530020533951994	-1.4860159900387135	-0.5918492777754376	-0.690971912937946	-0.6779173766958358	-0.672486060258382	-0.6630474806912343	-0.6527133393110723	0.7707267999447164	0.0	0.0	0.0	0.0	0.0	0.0	1.7733862353120708	2
0.3333333333333333	0.15517241379310345	1.7945339544019394	0.11173424152941179	-0.6966518451846744	-0.6665876213480703	-0.647553966901588	-0.6164414157285061	-0.5647700804330678	-0.5483350935920509	-0.6517167126753831	-0.6853566220484014	-0.5618420883986995	-0.44008316947456266	1.7726716398728477	0.07377765598847623	0.07972789082811649	0.0	0.5019098572000324	0.829607697750258	0.16644667116101067	1.7803754870704924	1
0.16666666666666666	0.46551724137931033	-1.7648134039596202	-1.5588499826830744	-1.5321661713836123	-1.5219181876629593	-1.530020533951994	-1.4860159900387135	-0.6956302336883718	-0.690971912937946	-0.6779173766958358	-0.672486060258382	-0.6630474806912343	-0.6527133393110723	2.312180399834149	0.0	0.0	0.0	0.0	0.0	0.0	1.8027839761980662	2
0.5	0.12068965517241378	2.684370793992329	3.4529026899543838	2.645405459611077	1.8994040775965972	0.2349126001488181	-0.6164414157285061	0.8110541335867383	0.8042840194151066	0.7821676183811923	0.08725014511479359	-0.19480189190789624	-0.5876464587838296	0.7707267999447164	0.0	0.0	0.0	0.10232245975984383	0.253627599903925	0.0030938042966730606	1.7803754870704924	1
0.5	0.3448275862068966	-0.8749765643692303	-0.7235578705768313	-1.5321661713836123	-0.6665876213480703	-0.647553966901588	-0.6164414157285061	-0.680080744743029	-0.6910281134183818	-0.6779750556479998	-0.6386464310109518	-0.6604486749083284	-0.6527133393110723	2.0038896798562624	0.00024149805560876015	0.0	0.12387145866937546	0.010085432714944057	0.0	0.0	1.7803754870704924	2
0.3333333333333333	0.5	0.01486027522115951	0.11173424152941179	0.13886248101426346	0.18874294496681887	0.2349126001488181	0.25313315858170143	2.1001950393636424	2.2719174156339954	2.4313818976036567	2.7143214451701234	3.013785706122598	3.1234997432414673	3.7765613197291104	0.6037451390219004	0.434011381753492	0.5679571695065359	0.6383185262622821	0.5236182707693936	0.5625098721223747	1.740655105973025	2
0.3333333333333333	0.06896551724137931	0.01486027522115951	0.11173424152941179	0.13886248101426346	0.18874294496681887	0.2349126001488181	0.25313315858170143	-0.42686173087852103	-0.4157160098838256	-0.45025855250491265	-0.4407071389407738	-0.4706207157911264	-0.4474546173588103	0.15414535998894327	0.1157379431504983	0.0434011381753492	0.05679571695065358	0.06383185262622822	0.06990303914771405	0.0	1.7733862353120708	1
0.3333333333333333	0.034482758620689655	2.684370793992329	1.782318465741898	1.809891133412139	1.8994040775965972	0.2349126001488181	0.25313315858170143	-0.3885380122726194	-0.38247342570608844	-0.3248933499766706	-0.28865419760023026	-0.24718921101267816	-0.19318164398486537	0.3853633999723582	0.0	0.13888364216111745	0.05168410242509476	0.06383185262622822	0.1636307096154355	0.0	1.8027839761980662	1
0.16666666666666666	0.15517241379310345	0.01486027522115951	0.11173424152941179	0.13886248101426346	0.18874294496681887	0.2349126001488181	0.25313315858170143	0.13205072941364301	0.18940861308784052	-0.35069026133197595	-0.30401182447044667	-0.2680947942409914	-0.23791407488152977	2.4663257598230923	0.17315410587148103	0.072957313272762	0.09615514879745651	0.06383185262622822	0.07049210970232961	0.07515131891554926	1.8027839761980662	2
0.3333333333333333	0.25862068965517243	0.01486027522115951	0.11173424152941179	0.13886248101426346	0.18874294496681887	0.2349126001488181	0.25313315858170143	-0.46604101088490874	-0.4430575436158106	-0.41146945717468825	-0.5127076730124767	-0.4879406049645441	-0.4717686413597	0.3853633999723582	0.07933211126747772	0.04978110548712553	0.019764909498827445	0.032681908544628845	0.028471743473085776	0.010687687570325118	1.7803754870704924	2
0.16666666666666666	0.05172413793103448	0.01486027522115951	0.11173424152941179	0.13886248101426346	0.18874294496681887	0.2349126001488181	0.25313315858170143	0.06648484938908844	0.113847067141995	0.16611315005659053	0.2500440987704378	0.24656743960159144	0.29706161895020017	0.46243607996682984	0.16083770503543426	0.12152318689097777	0.1363097206815686	0.13404689051507926	0.14275143106850594	0.1244834347006815	1.8027839761980662	2
0.16666666666666666	0.15517241379310345	0.9046971148115494	-0.7235578705768313	-0.6966518451846744	-0.6665876213480703	-1.530020533951994	-1.4860159900387135	-0.6956302336883718	-0.672524105234916	-0.6652280072197773	-0.672486060258382	-0.6630474806912343	-0.6527133393110723	0.6165814399557731	0.07927173675357552	0.03832320500883334	0.0	0.0	0.0	0.0	1.8027839761980662	2
0.5	0.29310344827586204	0.01486027522115951	-0.7235578705768313	-0.6966518451846744	-0.6665876213480703	-0.647553966901588	-0.6164414157285061	-0.6540879745758796	-0.6868833279862463	-0.6616086529714924	-0.6656310871310891	-0.6557609556163777	-0.6404219956863132	0.46243607996682984	0.017568983545537303	0.04908668727631995	0.02504691117523823	0.0282775107134191	0.03796232463078104	0.0	1.7733862353120708	2
0.3333333333333333	0.3275862068965517	1.7945339544019394	1.782318465741898	0.13886248101426346	0.18874294496681887	0.2349126001488181	0.25313315858170143	2.1292433859610993	2.110158382819842	2.2445020925926125	1.0604697993093783	1.2934749666660388	0.8430189230696247	1.5414535998894328	0.0	0.38002036586335763	0.28414897190411986	0.6417016144514722	0.6588426891955895	0.564028648777105	1.740655105973025	1
0.3333333333333333	0.3275862068965517	2.684370793992329	1.782318465741898	1.809891133412139	2.7547346439114864	2.8823123013000362	2.861856881512324	-0.6813708770136033	-0.6762192868235656	-0.6627766517528114	-0.6561646956695892	-0.6457769359314162	-0.6350823136198194	0.07707267999447164	0.0	0.0	0.0	0.0	0.0	0.0	1.740655105973025	1
0.3333333333333333	0.22413793103448276	2.684370793992329	2.6176105778481413	1.809891133412139	1.8994040775965972	1.9998457342496303	1.9922823072021165	-0.045077641166362224	-0.01319411888298365	0.02291073157166158	0.04703741159935851	0.07443767682873655	0.0950940217936387	0.3853633999723582	0.12074902780438007	0.08684567748887376	0.028341062758376136	0.12766370525245643	0.1309045676923484	0.08437648081835619	1.7803754870704924	1
0.3333333333333333	0.10344827586206896	1.7945339544019394	0.11173424152941179	0.13886248101426346	0.18874294496681887	1.9998457342496303	0.25313315858170143	0.1695867883175098	0.22173793945849699	0.2786015265142414	0.4204546892341854	0.4650480548822251	0.5231417426711799	0.6165814399557731	0.17550871191366643	0.1308110304605025	0.3237355866187254	0.0	0.17672116638467034	0.1575027641942649	1.7803754870704924	1
0.5	0.41379310344827586	-0.8749765643692303	-0.7235578705768313	-1.5321661713836123	-1.5219181876629593	-1.530020533951994	-1.4860159900387135	-0.6392989846531911	-0.690971912937946	-0.6779173766958358	-0.672486060258382	-0.6630474806912343	-0.6527133393110723	1.3873082399004895	0.0	0.0	0.0	0.0	0.0	0.0	1.925	2
0.16666666666666666	0.10344827586206896	0.01486027522115951	0.11173424152941179	0.13886248101426346	0.18874294496681887	0.2349126001488181	0.25313315858170143	-0.37721200897094614	-0.3458588127022072	-0.308051095944811	-0.2648871819275978	-0.22223738586920744	-0.19004164226651843	0.23121803998341492	0.09056177085328505	0.0651017072630238	0.05679571695065358	0.06383185262622822	0.07854274061540904	0.2402479663834662	1.8027839761980662	1
0.5	0.13793103448275862	1.7945339544019394	1.782318465741898	0.13886248101426346	0.18874294496681887	0.2349126001488181	0.25313315858170143	0.10665549419286484	0.09031311595953102	0.11346668646898851	0.1652507236924717	0.1985388770314303	0.2531351777994216	0.3853633999723582	0.0	0.11718307307344285	0.13914950652910127	0.11681229030599763	0.2814448205385491	0.36563141687954354	1.7803754870704924	1
0.16666666666666666	0.3448275862068966	0.01486027522115951	0.11173424152941179	1.809891133412139	0.18874294496681887	0.2349126001488181	0.25313315858170143	1.1873789267434143	1.5105273568107687	1.495829293505158	1.7287908188285634	1.9108722696227403	1.9477789928835296	1.695598959878376	1.328239305848181	0.0	0.45436573560522864	0.44682296838359753	0.4254398450001323	0.28125493606118734	1.7803754870704924	2
0.16666666666666666	0.05172413793103448	0.01486027522115951	0.11173424152941179	0.13886248101426346	1.8994040775965972	0.2349126001488181	0.25313315858170143	-0.6141074545277668	-0.6219577229628637	-0.5883131245092134	-0.6210193572550555	-0.5901822299426679	-0.637500282857477	0.23121803998341492	0.08693930001915366	0.09804317113811385	0.0	0.09574777893934232	0.027817220634624034	0.05034463355495253	1.7733862353120708	2
0.5	0.27586206896551724	1.7945339544019394	1.782318465741898	0.13886248101426346	0.18874294496681887	0.2349126001488181	0.25313315858170143	2.129012520186365	2.27607625118624	2.410213722159505	2.756228491771443	3.071271947965993	4.7537819188259824	2.3892530798286207	0.4829961112175203	0.3472091054027936	0.5679571695065359	0.6383185262622821	6.54522838461742	0.0	1.7733862353120708	2
0.16666666666666666	0.20689655172413793	0.01486027522115951	0.11173424152941179	0.13886248101426346	0.18874294496681887	0.2349126001488181	0.25313315858170143	-0.3257832625639478	-0.4072859378184654	-0.2990243399311603	-0.2551720839580783	-0.3059090631960601	-0.2809001946621082	1.0790175199226029	0.08386019981014196	0.5208136581041904	0.051968081009848024	0.050299499869467836	0.05177275652232379	0.04618206050124696	1.7803754870704924	2
0.5	0.48275862068965514	0.01486027522115951	0.11173424152941179	0.13886248101426346	0.18874294496681887	0.2349126001488181	0.25313315858170143	0.5130607397634572	0.592675160454456	0.3631444506484815	0.09934349906725146	-0.2014304914680931	-0.19094838073064	1.0019448399281312	0.24753550699897917	0.13432652265270578	0.09257701862956534	0.03580966932331403	0.03927137030770452	0.0	1.8027839761980662	1
0.16666666666666666	0.43103448275862066	-0.8749765643692303	1.782318465741898	1.809891133412139	-0.6665876213480703	0.2349126001488181	0.25313315858170143	-0.6850375687299723	-0.6854923660954618	-0.6779173766958358	-0.6542993968594415	-0.6502179331553694	-0.6527133393110723	0.30829071997788654	0.0	0.0	0.06645098883226469	0.0	0.0	0.0	1.740655105973025	1
0.16666666666666666	0.10344827586206896	0.01486027522115951	0.11173424152941179	0.13886248101426346	0.18874294496681887	0.2349126001488181	1.9922823072021165	-0.42084564039573774	-0.4032816535874193	-0.3608129174367408	-0.3220585904586261	-0.2672888354855332	-0.25932317750662254	0.23121803998341492	0.12074902780438007	0.1302034145260476	0.11359143390130716	0.12766370525245643	0.0654522838461742	0.0	1.8027839761980662	1
0.16666666666666666	0.13793103448275862	0.01486027522115951	0.11173424152941179	0.13886248101426346	0.18874294496681887	0.2349126001488181	0.25313315858170143	0.2588911021206314	0.3415292635072658	0.43646881858684256	0.5862331209860661	0.7286130160549176	0.8261603042181791	3.853633999723582	0.3018725695109502	0.217005690876746	0.2839785847532679	0.31915926313114107	0.327261419230871	0.28125493606118734	1.8027839761980662	2
0.16666666666666666	0.20689655172413793	-0.8749765643692303	-0.7235578705768313	-0.6966518451846744	-0.6665876213480703	-1.530020533951994	-1.4860159900387135	-0.6126136171618386	-0.677202795231191	-0.5172814949193674	-0.6311541474568583	-0.42724697623718294	-0.3751002462125164	1.2331628799115462	0.05916702362414624	0.4986790776347623	0.151814951409097	0.9292641105326304	1.0874896961041842	0.10052051414826835	1.8027839761980662	2
0.5	0.1724137931034483	-1.7648134039596202	-1.5588499826830744	-1.5321661713836123	-1.5219181876629593	-1.530020533951994	-1.4860159900387135	-0.6922758897848786	-0.6690256253277915	-0.6555956222084056	-0.6605481478734365	-0.6630474806912343	-0.6527133393110723	1.3873082399004895	0.09430499071522085	0.06718496189544057	0.04361911061810195	0.0	0.0	0.0	1.7803754870704924	2
0.16666666666666666	0.017241379310344827	1.7945339544019394	1.782318465741898	1.809891133412139	0.18874294496681887	0.2349126001488181	1.9922823072021165	-0.6021567556003418	-0.5630034189857778	-0.5508362253407176	-0.5160185784004889	-0.49828648368256856	-0.4897522875647779	0.07707267999447164	0.1509362847554751	0.0	0.07951400373091501	0.07021503788885104	0.0	0.028125493606118733	1.7733862353120708	1
0.3333333333333333	0.27586206896551724	1.7945339544019394	1.782318465741898	1.809891133412139	0.18874294496681887	0.2349126001488181	0.25313315858170143	2.62799494142543	2.840539826562652	2.854183036703103	3.1867083688400393	1.2963204945169422	1.5741523713063224	2.0038896798562624	0.7244941668262804	0.0	0.6247528864571894	0.2758174351979321	1.309045676923484	0.0015187766547304115	1.7803754870704924	1
0.16666666666666666	0.1896551724137931	0.01486027522115951	0.11173424152941179	0.13886248101426346	0.18874294496681887	0.2349126001488181	0.25313315858170143	2.973234337031111	3.1807494348803727	3.3887804048342334	3.7762360577872336	3.699015129640719	3.904167977944066	1.5414535998894328	0.6641196529240905	0.5209438615187164	0.6253208436266959	0.9574777893934232	0.6547846475971267	0.6189858632834611	1.7733862353120708	2
0.16666666666666666	0.10344827586206896	0.01486027522115951	0.11173424152941179	0.13886248101426346	0.18874294496681887	0.2349126001488181	0.25313315858170143	-0.05478758404489505	-0.014009025849301804	0.035556841833597204	0.10012070690481302	-0.34428256883858954	-0.3395023657692249	0.3853633999723582	0.10734588571809389	0.09005736171384959	0.07383443203584965	0.04468229683835975	0.04431119616385993	0.03886943216365609	1.7733862353120708	2
0.16666666666666666	0.06896551724137931	0.01486027522115951	0.11173424152941179	0.13886248101426346	0.18874294496681887	0.2349126001488181	0.25313315858170143	-0.30033370598440856	-0.27219403297106776	-0.23844702042102167	-0.19604211167639485	-0.16784339394471331	-0.21103095856562898	0.23121803998341492	0.10867412502394207	0.07812204871562856	0.07383443203584965	0.09957769009691601	0.0654522838461742	0.06187608593346121	1.7733862353120708	1
0.3333333333333333	0.24137931034482757	0.01486027522115951	0.11173424152941179	0.13886248101426346	0.18874294496681887	0.2349126001488181	0.25313315858170143	-0.16288708797933052	-0.11847166885922397	-0.0732977606377278	0.002083710274797905	0.07234876331969187	0.12209467828081452	2.6204711198120356	0.12074902780438007	0.0868022763506984	0.11359143390130716	0.12766370525245643	0.1309045676923484	0.11250197442447493	1.740655105973025	2
0.3333333333333333	0.6206896551724138	0.01486027522115951	0.11173424152941179	-0.6966518451846744	0.18874294496681887	0.2349126001488181	0.25313315858170143	0.02847347859606271	0.05022812328874314	-0.28525349010202855	-0.2550943631743221	-0.20546028524538404	-0.22404433467107754	0.3853633999723582	0.07848686807284705	2.191714076716959	0.05679571695065358	0.09574777893934232	0.0981784257692613	0.056250987212237466	1.740655105973025	2
0.16666666666666666	0.24137931034482757	1.7945339544019394	-0.7235578705768313	0.13886248101426346	0.18874294496681887	0.2349126001488181	0.25313315858170143	-0.6949919577229298	0.6826661797521764	0.7501557999302264	0.8257063998955337	0.7524792640991997	0.3935956824730694	2.1580350398452057	5.977499497914129	0.217005690876746	0.1719206352096284	0.384586912073025	0.13097001997619456	0.1070456286648879	1.7803754870704924	2
0.3333333333333333	0.4482758620689655	0.9046971148115494	-1.5588499826830744	-1.5321661713836123	-1.5219181876629593	-1.530020533951994	-1.4860159900387135	-0.6956302336883718	-0.690971912937946	-0.6779173766958358	-0.672486060258382	-0.6630474806912343	-0.6527133393110723	3.237052559767809	0.0	0.0	0.0	0.0	0.0	0.0	1.7803754870704924	2
0.3333333333333333	0.15517241379310345	0.9046971148115494	1.782318465741898	0.13886248101426346	0.18874294496681887	0.2349126001488181	1.9922823072021165	-0.08083467557080551	-0.06929624847795597	-0.024890700034172628	0.047705810339661446	0.15467169334149203	0.16650807156973246	0.6936541199502447	0.0	0.0891893389503426	0.11927100559637252	0.2857113723549975	0.0	0.21375375140650238	1.740655105973025	2
0.5	0.9137931034482758	0.01486027522115951	0.11173424152941179	0.13886248101426346	-0.6665876213480703	-0.647553966901588	-0.6164414157285061	0.3799462501195708	0.28376921973943936	0.2765539237124229	-0.4097120903788188	-0.6630474806912343	-0.3204272751165932	1.2331628799115462	0.2283967860919849	0.098433781381692	0.9601315950507988	0.0	1.2952352450319413	1.4873886038659831	1.7803754870704924	2
0.3333333333333333	0.24137931034482757	0.9046971148115494	1.782318465741898	1.809891133412139	1.8994040775965972	1.9998457342496303	1.9922823072021165	-0.4828534714214453	-0.4785481470109772	-0.41870816567125796	-0.37577919619088107	-0.3587569301611038	-0.30492876396132995	0.15414535998894327	0.0	0.13489073744898533	0.09655271881611109	0.0	0.2290829934616097	0.0	1.7733862353120708	1
0.16666666666666666	0.22413793103448276	-0.8749765643692303	-0.7235578705768313	-0.6966518451846744	-0.6665876213480703	-0.647553966901588	-0.6164414157285061	-0.6891659919958101	-0.6842840557660935	-0.6710535813883315	-0.665087041644796	-0.6552181670667834	-0.5831127664632216	1.7726716398728477	0.02873826861744246	0.02065894177146622	0.027034761268511103	0.03038396185008463	0.27129971654239204	0.026775469913025034	1.7733862353120708	2
0.3333333333333333	0.3103448275862069	0.01486027522115951	0.11173424152941179	0.13886248101426346	0.18874294496681887	0.2349126001488181	0.25313315858170143	2.7765095362780667	2.97299030882957	1.120786326797423	1.2999430782188461	1.4942902818780583	1.5872664961300065	2.0038896798562624	0.6437734417390524	0.1961731445525784	0.25768216780511527	0.40265132636624756	0.3927137030770452	0.0	1.7803754870704924	1
0.5	0.3620689655172414	-0.8749765643692303	0.11173424152941179	0.13886248101426346	0.18874294496681887	0.2349126001488181	0.25313315858170143	-0.6582435585210978	-0.6274653700455657	-0.5748018299648191	-0.5226248450197621	-0.41752612675808526	-0.3614655863446142	1.5414535998894328	0.18148578878998325	0.21783031250207766	0.2847169290736264	0.6387653492306657	0.327654132933948	0.5626786250840113	1.7733862353120708	2
0.16666666666666666	0.20689655172413793	-0.8749765643692303	2.6176105778481413	1.809891133412139	-0.6665876213480703	-0.647553966901588	-0.6164414157285061	-0.689641303884969	-0.6847758099699063	-0.6767493779145168	-0.648548058861486	-0.6122556309595023	-0.5573378860479139	1.926816999861791	0.0	0.0	0.2839785847532679	0.19711276090979274	0.1963568515385226	0.0	1.7733862353120708	1
0.3333333333333333	0.10344827586206896	0.01486027522115951	0.11173424152941179	0.13886248101426346	-0.6665876213480703	-0.647553966901588	-0.6164414157285061	-0.6080506230259127	-0.6363871963147385	-0.6330287321742787	-0.6515480811144736	-0.6272069882801449	-0.5591009886170392	2.774616479800979	0.06689496140362657	0.04444276549155758	0.07684460503423429	0.13966409354618733	0.36666369410626787	0.043650766076696275	1.7803754870704924	1
0.16666666666666666	0.13793103448275862	0.9046971148115494	-1.5588499826830744	-0.6966518451846744	0.18874294496681887	-0.647553966901588	-0.6164414157285061	-0.6956302336883718	-0.690971912937946	-0.5616798683475314	-0.5471846126867074	-0.50859946612486	-0.5798888074796783	0.6165814399557731	0.0	0.3498565748314899	0.0	0.5993810961602829	0.2945352773077839	0.0	1.8027839761980662	1
0.16666666666666666	0.13793103448275862	-1.7648134039596202	-1.5588499826830744	-1.5321661713836123	-1.5219181876629593	-1.530020533951994	-0.6164414157285061	-0.7063858627230544	-0.7020996080642216	-0.6893378092242886	-0.6847970324053572	-0.6760744058814973	0.5177852691516468	1.5414535998894328	0.0	0.034373701434876565	0.0	0.0	4.614386011155281	0.09495166641425684	1.8027839761980662	1
0.3333333333333333	0.27586206896551724	0.01486027522115951	0.11173424152941179	0.13886248101426346	0.18874294496681887	0.2349126001488181	1.9922823072021165	-0.5134499767435915	-0.4889171356513703	-0.48646651472580243	-0.4503445161265371	-0.40071612985852884	-0.3915054958319012	2.928761839789922	0.0726909147382368	0.05642147962795396	0.07054028045271175	0.12128051998983361	0.0	0.16875296163671238	1.7803754870704924	2
0.5	0.3793103448275862	-1.7648134039596202	-0.7235578705768313	0.13886248101426346	0.18874294496681887	0.2349126001488181	0.25313315858170143	1.0766040958899985	-0.02575492626037039	0.01676792316620596	0.09135380249711862	0.12858494668523326	0.11564676031372777	1.3873082399004895	2.8584917352130894	0.07282710985823596	0.09325856723297318	0.12766370525245643	0.1309045676923484	0.08010140579022615	1.7803754870704924	2
0.16666666666666666	0.27586206896551724	-0.8749765643692303	-0.7235578705768313	-0.6966518451846744	-0.6665876213480703	-0.647553966901588	-0.6164414157285061	-0.3914577853060244	-0.26944020942971675	-0.6531875259555626	-0.603967417298955	-0.6216475176812701	-0.14918803702192962	2.1580350398452057	1.8367134619324255	0.07469335879977597	0.2514914346574941	0.16136692343910491	1.9724045737044595	0.46699569583599543	1.740655105973025	2
0.5	0.13793103448275862	0.01486027522115951	0.11173424152941179	0.13886248101426346	0.18874294496681887	-1.530020533951994	-1.4860159900387135	1.2540719749622602	1.3844415789531974	1.4779199788582664	-0.7407870850232918	-0.7353205984766069	-0.7264949839657058	2.312180399834149	0.480037760036313	0.29903384202815597	0.0	0.0	0.0	0.0	1.8027839761980662	2
0.16666666666666666	0.24137931034482757	-1.7648134039596202	-1.5588499826830744	-1.5321661713836123	-1.5219181876629593	-1.530020533951994	-1.4860159900387135	-0.6748115729432098	-0.6911405143792532	-0.6419689697596836	-0.6725793251988894	-0.6416813496026592	-0.6527469222171509	2.774616479800979	0.0014489883336525609	0.10871985112924976	0.0	0.08330056767722782	0.0	0.0	1.7733862353120708	1
0.3333333333333333	0.1896551724137931	-1.7648134039596202	-1.5588499826830744	-1.5321661713836123	-1.5219181876629593	-1.530020533951994	-0.6164414157285061	1.799322613526027	1.729161275825886	1.8566543985044912	2.13780421542371	2.374101176356798	2.1658328020517295	1.695598959878376	0.3769180902913724	0.2767256570060265	0.45107158402209074	0.5278894212189074	11.126888253849614	0.33761842524784924	1.7803754870704924	1
0.3333333333333333	0.39655172413793105	0.9046971148115494	1.782318465741898	0.13886248101426346	0.18874294496681887	1.9998457342496303	0.25313315858170143	0.5207200513487614	0.511043962621551	0.5707598389624486	0.7216538146027921	0.7476106152907177	0.7884970750510552	1.6185262798839044	0.0	0.17794466651893173	0.4089291620447058	0.0	0.21075635398468093	0.18562825780038364	1.740655105973025	1
0.3333333333333333	0.06896551724137931	-1.7648134039596202	-1.5588499826830744	-1.5321661713836123	-1.5219181876629593	-1.530020533951994	-1.4860159900387135	-0.7313193663943638	-0.7628804276554688	-0.22365236919098067	-0.7172532317019279	-0.7452881700237021	-0.6527133393110723	0.847799479939188	0.009961794793861356	1.5893930811194632	0.08496639255817776	0.6383185262622821	0.327261419230871	0.0	1.8027839761980662	2
0.16666666666666666	0.1896551724137931	0.9046971148115494	1.782318465741898	0.13886248101426346	0.18874294496681887	-0.647553966901588	0.25313315858170143	-0.5988024116968486	-0.5944054374292446	-0.5611030788258923	-0.5444799294119932	-0.10237980523606902	-0.06922713764883805	0.7707267999447164	0.0	0.0651017072630238	0.032089580077119276	2.3140323214060254	0.0981784257692613	0.14062746803059367	1.8027839761980662	2
0.5	0.1724137931034483	0.01486027522115951	-0.7235578705768313	-0.6966518451846744	0.18874294496681887	-0.647553966901588	-0.6164414157285061	-0.48030036755967725	-0.6838063516823898	-0.6450547937004524	-0.6445687547331708	-0.6553826484454484	-0.6448885221947639	0.7707267999447164	0.03079100209011692	0.09891119390162083	0.09825659032463069	0.02974564332382235	0.030500764272317175	0.026325462015327133	1.8027839761980662	2
0.16666666666666666	0.1724137931034483	-0.8749765643692303	-0.7235578705768313	-0.6966518451846744	-0.6665876213480703	-0.647553966901588	-0.6164414157285061	-0.3633872231662658	-0.5821256324540366	-0.43275299052316824	-0.4055928888397425	-0.42150657612177667	-0.5800399305570318	1.2331628799115462	0.467962857255875	0.738513767191742	0.9760343957969818	0.9373707558161614	0.28327748448624196	0.3277745024857077	1.740655105973025	2
0.5	0.1896551724137931	0.01486027522115951	0.11173424152941179	0.13886248101426346	0.18874294496681887	0.2349126001488181	0.25313315858170143	-0.019872530701247622	0.02705947522911144	0.021670634100137674	-0.3759346377583934	-0.3469142708972285	-0.32504492470239754	0.3853633999723582	0.132159810931894	0.06944182108055873	0.09087314712104573	0.04468229683835975	0.04581659869232194	0.04820709604088751	1.7733862353120708	1
0.5	0.3793103448275862	1.7945339544019394	1.782318465741898	0.13886248101426346	0.18874294496681887	0.2349126001488181	0.25313315858170143	0.666532158603037	0.6833265353972963	0.7689158791215357	0.8910229465642072	0.19293006201895602	0.5349629256108389	0.7707267999447164	0.0	0.217005690876746	0.14897516556156434	0.15957963156557053	2.0944730830775744	0.14439628417381356	1.7803754870704924	1
0.3333333333333333	0.5689655172413793	0.01486027522115951	0.11173424152941179	0.13886248101426346	0.18874294496681887	0.2349126001488181	-0.6164414157285061	0.7352622577754212	0.8363042431433666	0.8864223244174461	0.7905144290107463	-0.3536744555603573	0.029338691691785143	0.6165814399557731	0.3036838049280159	0.11709627079709214	0.12336029721681958	0.02400077658746181	2.6586063175477497	1.4237687373289425	1.740655105973025	1
0.3333333333333333	0.15517241379310345	-0.8749765643692303	-0.7235578705768313	-0.6966518451846744	-0.6665876213480703	-0.647553966901588	-0.6164414157285061	-0.6899808123772254	-0.6851270629726296	-0.67191876567079	-0.6660196910498699	-0.656205055338773	-0.6527133393110723	1.5414535998894328	0.025115797783311057	0.01805487348094527	0.023627018251471888	0.026554050692510937	0.0	0.04680082136058157	1.7733862353120708	2
0.3333333333333333	0.034482758620689655	0.01486027522115951	0.11173424152941179	0.13886248101426346	0.18874294496681887	0.2349126001488181	0.25313315858170143	-0.1238300310301551	-0.07390468787368623	-0.0029005995216847954	0.026627933784991953	0.10024480514126491	0.14697961168504	0.6936541199502447	0.1509362847554751	0.17230251855613632	0.14198929237663396	0.15957963156557053	0.1636307096154355	0.09562667826080369	1.8027839761980662	1
0.3333333333333333	0.13793103448275862	0.01486027522115951	0.11173424152941179	0.13886248101426346	0.18874294496681887	0.2349126001488181	-1.4860159900387135	-0.12437324461776532	-0.5392306157614619	-0.5387236453862981	-0.6044959186284968	2.2936368859139113	2.371847139390759	2.2351077198396774	0.06641196529240904	0.047177037196604585	0.05690930838455489	11.474924482911794	0.37962324630781036	0.35201867797418207	1.7733862353120708	2
0.5	0.3620689655172414	0.01486027522115951	0.11173424152941179	0.13886248101426346	0.18874294496681887	0.2349126001488181	0.25313315858170143	3.9761560034961856	4.032327214682845	4.1245475383750145	3.6371313990204657	3.553679383452382	3.4376846210595935	2.525517578058847	0.6773416714686701	0.4974204446276772	0.5168410242509476	0.5326768101658744	0.5094151251747738	0.5175090823525846	1.7733862353120708	1
0.3333333333333333	0.017241379310344827	0.9046971148115494	-0.7235578705768313	-0.6966518451846744	-1.5219181876629593	-1.530020533951994	-1.4860159900387135	-0.6956302336883718	-0.6769217928290123	-0.6779173766958358	-0.672486060258382	-0.6630474806912343	-0.6527133393110723	0.07707267999447164	0.060374513902190036	0.0	0.0	0.0	0.0	0.0	1.8027839761980662	1
0.16666666666666666	0.15517241379310345	0.01486027522115951	0.11173424152941179	0.13886248101426346	0.18874294496681887	0.2349126001488181	0.25313315858170143	0.49406184453678953	0.569141209271992	0.6326781941103979	0.7558975919257545	0.8800345732538571	0.9670909695769271	1.695598959878376	0.3018725695109502	0.18228478033646664	0.22718286780261432	0.25532741050491287	0.327261419230871	0.28125493606118734	1.7733862353120708	2
0.16666666666666666	0.20689655172413793	1.7945339544019394	1.782318465741898	0.13886248101426346	0.18874294496681887	0.2349126001488181	0.25313315858170143	0.5844118444960608	0.41516594299818743	0.2701371402841887	0.3696874732846643	0.4873023854155909	0.6032873480277036	0.7707267999447164	0.0	0.13454352834358252	0.17038715085196074	0.25532741050491287	0.3927137030770452	0.0	1.740655105973025	1
0.3333333333333333	0.5517241379310345	0.01486027522115951	0.11173424152941179	0.13886248101426346	0.18874294496681887	0.2349126001488181	0.25313315858170143	3.9572250099679693	4.171311002800418	4.369437949524904	4.063911766782269	3.4525397837113134	3.6043565839275704	2.6204711198120356	0.7609603732232032	0.6076159344548888	0.6247528864571894	0.5744866736360539	0.654522838461742	1.6875296163671238	1.740655105973025	1
0.3333333333333333	0.15517241379310345	0.01486027522115951	0.11173424152941179	1.809891133412139	3.610065210226375	2.8823123013000362	1.9922823072021165	0.7479327147064297	0.8691534239580536	1.0901155439842678	1.1970096722121932	1.2793295681008543	1.412014100758953	1.0790175199226029	0.38947598918302795	0.651017072630238	0.06247528864571894	0.0	0.4581659869232194	0.0	1.7803754870704924	1
0.3333333333333333	0.27586206896551724	-1.7648134039596202	-1.5588499826830744	-1.5321661713836123	-1.5219181876629593	-1.530020533951994	-1.4860159900387135	-0.5978517879185307	-0.690971912937946	-0.6779173766958358	-0.672486060258382	-0.6630474806912343	-0.6527133393110723	2.6204711198120356	0.0	0.0	0.0	0.0	0.0	0.0	1.7803754870704924	2
0.16666666666666666	0.1896551724137931	0.01486027522115951	0.11173424152941179	0.13886248101426346	0.18874294496681887	0.2349126001488181	0.25313315858170143	-0.21944920278924554	-0.1543275753772228	-0.11218779413423907	-0.05729496851490524	0.04415665501652193	0.1250499740157293	2.3892530798286207	0.24149805560876014	0.0868022763506984	0.11359143390130716	0.25532741050491287	0.2618091353846968	0.22500394884894986	1.8027839761980662	2
0.16666666666666666	0.1896551724137931	0.9046971148115494	-0.7235578705768313	0.13886248101426346	0.18874294496681887	0.2349126001488181	0.25313315858170143	-2.80021621650637	0.14520693522513503	2.5054560919201485	2.1330477034578332	2.1847831095134573	2.2057460859261178	1.926816999861791	13.588250345910303	8.594770794002578	0.34469320617351656	0.2751152848190436	0.376481536683194	0.26089207869035735	1.7803754870704924	2
0.16666666666666666	0.29310344827586204	0.01486027522115951	0.11173424152941179	0.13886248101426346	0.18874294496681887	0.2349126001488181	0.25313315858170143	4.5212572583233595	4.8168578213254865	4.530174769467659	4.068854808629161	4.0966982069768	4.313661143213193	3.6994886397346387	0.9056177085328506	0.6944182108055872	0.6820029691434482	0.7021503788885104	0.7199751223079162	0.6187608593346121	1.7803754870704924	2
0.3333333333333333	0.05172413793103448	-0.8749765643692303	-0.7235578705768313	-0.6966518451846744	-0.6665876213480703	0.2349126001488181	-0.6164414157285061	-0.6663646016558707	-0.690971912937946	-0.649395134850786	-0.4516502252936405	-0.5215605987636569	-0.5317980859751562	0.3853633999723582	0.0	1.315054486713081	0.8068967507179354	0.03842677528098939	0.4713218959763004	0.02154412810228695	1.7733862353120708	2
0.16666666666666666	0.12068965517241378	1.7945339544019394	1.782318465741898	1.809891133412139	1.8994040775965972	1.9998457342496303	1.9922823072021165	-0.48483620101622266	-0.4318595978889905	-0.4203520158079292	-0.36539569948105866	-0.34818077751294846	-0.2888257604966524	0.15414535998894327	0.19235320129237746	0.0	0.14198929237663396	0.0	0.1963568515385226	0.0	1.8027839761980662	1
0.5	0.5	-0.8749765643692303	-0.7235578705768313	-0.6966518451846744	-0.6665876213480703	-0.647553966901588	-0.6164414157285061	-0.6910264985333752	-0.6524183833590319	-0.6144416898394611	-0.6672165911197147	-0.657471561954493	-0.6470210367307535	3.853633999723582	0.16566766614760947	0.19105181024788717	0.019253748046271564	0.021638998040291364	0.022188324223853053	0.0	1.740655105973025	2
0.3333333333333333	0.41379310344827586	0.01486027522115951	0.11173424152941179	0.13886248101426346	0.18874294496681887	0.2349126001488181	-0.6164414157285061	0.1223951078938712	0.03703506050645438	-0.11481218645769664	-0.26895975099642033	-0.45104743172999906	-0.43627150963464423	1.1560901999170745	0.3626697050104556	0.06796618238259684	0.08184262812589181	0.016532449830193106	0.8437453910610316	0.7029685871913316	1.7803754870704924	2
0.3333333333333333	0.05172413793103448	0.01486027522115951	0.11173424152941179	0.13886248101426346	0.18874294496681887	0.2349126001488181	0.25313315858170143	-0.31959062766519114	-0.289939334668651	-0.554830492778068	-0.5248632035919394	-0.18529486822106295	-0.1511022626684085	0.23121803998341492	0.09527098293765589	0.05377401019925766	0.0681548603407843	1.5957963156557053	0.07854274061540904	0.0	1.8027839761980662	2
0.16666666666666666	0.1896551724137931	-1.7648134039596202	-1.5588499826830744	-1.5321661713836123	-1.5219181876629593	-1.530020533951994	-1.4860159900387135	-0.6956302336883718	-0.690971912937946	-0.6638869715819665	-0.66892644836235	-0.6082751815958108	-0.5187175440575504	3.853633999723582	0.0	0.042229307444614776	0.01300621918169967	0.21256006924533996	0.5223092250924701	0.030263031120183755	1.8027839761980662	1
0.16666666666666666	0.4482758620689655	0.01486027522115951	0.11173424152941179	0.13886248101426346	2.7547346439114864	1.9998457342496303	0.25313315858170143	-0.4662854569993334	-0.4390813596249824	-0.3850236576075389	-0.3663283488861325	-0.33987446789036924	-0.3142983947572529	0.15414535998894327	0.0975652144659391	0.1302034145260476	0.0	0.02604339587150111	0.054063586456939886	0.04905086084907107	1.6946564885496183	2
0.16666666666666666	0.1896551724137931	-0.8749765643692303	-0.7235578705768313	1.809891133412139	1.8994040775965972	0.2349126001488181	0.25313315858170143	-0.5485415745032122	-0.440654973077183	-0.4148004166621536	-0.1559537314149696	-0.5780435041971957	-0.6527133393110723	1.3873082399004895	0.43475687460967044	0.0434011381753492	0.0	0.006574680820501506	0.0	0.0	1.8027839761980662	1
0.5	0.13793103448275862	0.01486027522115951	0.11173424152941179	0.13886248101426346	0.18874294496681887	0.2349126001488181	1.9922823072021165	0.17827820571927347	0.2186188127943137	0.4136135337918962	0.6718192480583449	0.9333100918034297	1.1196749033449411	0.847799479939188	0.0854299371715989	0.5287126652521039	0.6929645425149243	0.7917064681231085	0.677431137807903	0.16875296163671238	1.7733862353120708	1
0.3333333333333333	0.5	-0.8749765643692303	-0.7235578705768313	-0.6966518451846744	-0.6665876213480703	-0.647553966901588	-0.6164414157285061	-0.690333901209172	-0.6854923660954618	-0.6722936788598554	-0.6664238391254018	-0.6566327069233019	-0.650194621355179	1.6185262798839044	0.023546060421854115	0.016926443888386187	0.022150329610754898	0.024894422524229003	0.00981784257692613	0.04387577002554522	1.7803754870704924	1
0.3333333333333333	0.24137931034482757	0.01486027522115951	0.11173424152941179	0.13886248101426346	1.8994040775965972	0.2349126001488181	0.25313315858170143	1.2379113707308558	1.369070747554024	1.531431626728327	1.7349773932155534	1.9142441378853714	1.9484674424581403	2.312180399834149	0.4829961112175203	0.4687322922937714	0.3407743017039215	0.38299111575736927	0.3927137030770452	0.33750592327342477	1.740655105973025	1
0.16666666666666666	0.3275862068965517	-0.8749765643692303	-0.7235578705768313	-0.6966518451846744	-0.6665876213480703	-0.647553966901588	0.25313315858170143	-0.6684695543078604	-0.6599211474972025	-0.634658162572909	-0.6413977467559197	-0.5808067913587667	-0.602338980193207	1.3102355599060178	0.13342767572383998	0.1302034145260476	0.11359143390130716	0.31915926313114107	0.0	0.22500394884894986	1.740655105973025	1
0.5	0.603448275862069	-0.8749765643692303	-0.7235578705768313	-0.6966518451846744	-0.6665876213480703	-0.647553966901588	-1.4860159900387135	-0.690333901209172	-0.6854923660954618	-0.6779173766958358	-0.6603616179924217	-0.6630474806912343	-0.6527133393110723	0.7707267999447164	0.023546060421854115	0.0	0.044300659221509796	0.0	0.0	0.0	1.740655105973025	1
0.16666666666666666	0.29310344827586204	0.01486027522115951	0.11173424152941179	0.13886248101426346	0.18874294496681887	0.2349126001488181	0.25313315858170143	1.4290682322108952	1.4448851956618303	1.5376897930381104	1.7427805599046715	1.8911345041829482	2.0480743418871996	3.622415959740167	0.3336295638235022	0.23801184175361503	0.3126036260963973	0.3609691266013206	0.6198985803071159	0.2963864516212792	1.740655105973025	2
0.16666666666666666	0.1724137931034483	-1.7648134039596202	-1.5588499826830744	-1.5321661713836123	-1.5219181876629593	-1.530020533951994	-1.4860159900387135	-0.26366678882071815	-0.5605446479667143	-0.564780112026341	-0.07961637760967323	-0.5074316483363389	-0.08217334794212944	1.6185262798839044	0.5604566125540301	0.3405253301237898	2.1706187104200785	0.6383185262622821	2.223937700525307	0.0	1.7803754870704924	1
0.16666666666666666	0.20689655172413793	0.01486027522115951	0.11173424152941179	0.13886248101426346	0.18874294496681887	0.2349126001488181	0.25313315858170143	4.36883152563993	4.283726013791997	4.042268513113208	3.175127972060372	1.4486631474364053	1.5103616412100656	2.928761839789922	0.7998415601762137	0.41417706160735746	0.34679464770069074	0.19232537196282562	0.22240686050929992	0.3412747394166447	1.7803754870704924	2
0.3333333333333333	0.13793103448275862	1.7945339544019394	1.782318465741898	1.809891133412139	0.18874294496681887	0.2349126001488181	0.25313315858170143	2.731422808506418	2.9410262855817457	2.957111126839587	3.16146465827604	2.2591780370836076	1.4623380855177006	1.926816999861791	0.7113928973095053	0.0	0.4580574572070211	0.34494733159213725	0.327261419230871	0.28125493606118734	1.8027839761980662	1
0.3333333333333333	0.3793103448275862	0.01486027522115951	0.11173424152941179	1.809891133412139	0.18874294496681887	0.2349126001488181	0.25313315858170143	0.7556599279901852	0.9550277580638563	0.9560119802031946	1.10543904479069	1.2059050806648273	1.2311701515258164	2.6204711198120356	0.7246149158540849	0.0	0.24916281026251727	0.29579680506994155	0.29577887070086123	0.1351148712837944	1.8027839761980662	2
0.3333333333333333	0.1896551724137931	-0.8749765643692303	1.782318465741898	1.809891133412139	-0.6665876213480703	-0.647553966901588	-1.4860159900387135	-0.6850375687299723	-0.6854923660954618	-0.6779173766958358	-0.6603616179924217	-0.6630474806912343	-0.6527133393110723	0.3853633999723582	0.0	0.0	0.044300659221509796	0.0	0.0	0.0	1.7733862353120708	1
0.16666666666666666	0.39655172413793105	-0.8749765643692303	-0.7235578705768313	-0.6966518451846744	-0.6665876213480703	-0.647553966901588	-0.6164414157285061	-0.2890348633621158	-0.46753285284557317	-0.5965756344066924	-0.6383821803461808	-0.357095668236588	-0.6097775938896117	1.3102355599060178	0.9615848829201807	0.24482582044714485	0.12460980298973395	1.187336290700471	0.16736148979466742	0.2177475714985712	1.7803754870704924	2
0.16666666666666666	0.13793103448275862	0.9046971148115494	-1.5588499826830744	-0.6966518451846744	-0.6665876213480703	-0.647553966901588	-0.6164414157285061	-0.6956302336883718	-0.690971912937946	-0.6743268619236329	-0.672486060258382	-0.6556622667891787	-0.627022416160961	1.7726716398728477	0.0	0.010806883405661952	0.0	0.02866050182917647	0.10014199428464653	0.0	1.8027839761980662	2
0.5	0.3793103448275862	0.01486027522115951	0.11173424152941179	0.13886248101426346	0.18874294496681887	0.2349126001488181	0.25313315858170143	0.8801237412513788	0.9246092480280149	1.0162720654764317	1.16969858880028	0.5751354416226664	0.6414039464268884	0.9248721599336597	0.25363333290310036	0.21704909201492137	0.2347934938740019	0.17234600209081619	0.1963568515385226	0.28294246567755443	1.7803754870704924	2
0.5	0.6551724137931034	0.9046971148115494	1.782318465741898	1.809891133412139	1.8994040775965972	1.9998457342496303	0.25313315858170143	-0.3142399738272304	-0.27931744386629714	-0.26347968566015534	-0.19890223651862138	-0.1719389802734702	-0.16747392938171474	0.23121803998341492	0.11773030210927057	0.008680227635069841	0.14153492664102874	0.0	0.03796232463078104	0.0	1.7803754870704924	1
0.16666666666666666	0.1724137931034483	-0.8749765643692303	-0.7235578705768313	-0.6966518451846744	-0.6665876213480703	-0.647553966901588	-0.6164414157285061	-0.6912030429493484	-0.6863915737824337	-0.6732165420944778	-0.6674186651574807	-0.6576853877467574	-0.6472393256202643	1.6185262798839044	0.019682091532113952	0.014148771045163839	0.01851540372591307	0.020809183956150397	0.02133744453385279	0.0074813812992275824	1.7733862353120708	1
0.3333333333333333	0.25862068965517243	-0.8749765643692303	-0.7235578705768313	-0.6966518451846744	-0.6665876213480703	-0.647553966901588	-0.6164414157285061	-0.6856486840160338	-0.6806450746578797	-0.6673188692357188	-0.6610611050462271	-0.6509580993593616	-0.6403716213271953	1.2331628799115462	0.04437526771810968	0.031899836558881664	0.04174485195873038	0.046916411680277735	0.04810742862693804	0.04134447560099454	1.7733862353120708	2
0.3333333333333333	0.05172413793103448	-0.8749765643692303	0.11173424152941179	-0.6966518451846744	1.8994040775965972	1.9998457342496303	-1.4860159900387135	-0.4426964069573592	-0.4105877160440648	-0.603266392857705	-0.6402941116265822	-0.6630474806912343	-0.6527133393110723	0.3853633999723582	0.12503561829143556	0.2252953082682377	0.00034077430170392146	0.0	0.0	0.5878228163678815	1.8027839761980662	2
0.5	0.017241379310344827	0.9046971148115494	1.782318465741898	0.13886248101426346	0.18874294496681887	1.9998457342496303	1.9922823072021165	-0.4431717188465181	-0.4403458704347864	-0.40855667009041113	-0.36489828646501926	-0.2968296910937557	-0.28953100152430244	0.15414535998894327	0.0	0.0567252875951814	0.08973723278203266	0.19787874314130746	0.0	0.056250987212237466	1.8027839761980662	1
0.3333333333333333	0.20689655172413793	-1.7648134039596202	-1.5588499826830744	-1.5321661713836123	-1.5219181876629593	-0.647553966901588	-0.6164414157285061	-0.6956302336883718	-0.690971912937946	-0.6779173766958358	-0.672486060258382	-0.6502343812932359	-0.6527133393110723	3.622415959740167	0.0	0.0	0.0	0.04972501319583178	0.0	0.0	1.8027839761980662	1
0.5	0.22413793103448276	0.01486027522115951	0.11173424152941179	0.13886248101426346	0.18874294496681887	0.2349126001488181	0.25313315858170143	1.1665331053188719	1.2517100942841006	1.1648818857267265	1.355870954209776	1.1487642497166286	1.2321776387081738	1.7726716398728477	0.40450924314467324	0.2821073981397698	0.3699105044996068	0.293690353933276	0.327261419230871	0.28125493606118734	1.7733862353120708	2
0.16666666666666666	0.25862068965517243	-1.7648134039596202	-1.5588499826830744	-1.5321661713836123	-1.5219181876629593	-1.530020533951994	-1.4860159900387135	-0.6876449939505015	-0.6824294399117143	-0.6102167065934553	-0.6412733935019098	-0.6603499860811294	-0.5959078536791594	1.5414535998894328	0.03670770445253154	0.2037683437332645	0.11404579963691239	0.010468423830701427	0.22142507625160732	0.24362302561620047	1.7803754870704924	2
0.3333333333333333	0.06896551724137931	-0.8749765643692303	-0.7235578705768313	-0.6966518451846744	-0.6665876213480703	-0.647553966901588	-0.6164414157285061	-0.6816289034677182	-0.668730572805504	-0.6667276599760388	-0.6604237946194266	-0.6502837257068353	-0.6396831717525845	1.0019448399281312	0.09557285550716683	0.0434011381753492	0.04407347635370718	0.04953351763795309	0.05079097226463118	0.6853620281939012	1.8027839761980662	1
0.16666666666666666	0.20689655172413793	1.7945339544019394	0.11173424152941179	0.13886248101426346	0.18874294496681887	0.2349126001488181	1.9922823072021165	2.607950360042613	2.661372694933529	2.1856695613854322	2.487423389072402	2.887809418203124	2.9460308760692278	1.926816999861791	0.4824527405924006	0.39061024357814284	0.45436573560522864	1.0213096420196515	0.1309045676923484	0.3487561207158723	1.8027839761980662	1
0.16666666666666666	0.06896551724137931	-0.8749765643692303	-0.7235578705768313	-0.6966518451846744	-0.6665876213480703	-0.647553966901588	-0.6164414157285061	-0.5636836532578473	-0.3390866548097011	-0.45902575323382583	-0.564236552642808	-0.5379758403544175	-0.6162255118566985	0.3853633999723582	1.5120797006803495	0.6736724667577703	0.3955253728443515	0.48537740736983936	0.14222781279773652	0.37046900177979597	1.7733862353120708	1
0.3333333333333333	0.13793103448275862	-1.7648134039596202	-1.5588499826830744	-1.5321661713836123	-0.6665876213480703	-0.647553966901588	0.25313315858170143	-0.6037728160234822	-0.5996461322298768	-0.5803822685866767	-0.6453925950409861	1.7902416265098766	1.7920718488502079	3.159979879773337	0.39243434036423525	0.293565298618062	0.20117042943921498	10.281013511390821	0.3319739836677955	0.2751235784550534	1.7803754870704924	2
0.16666666666666666	0.20689655172413793	0.01486027522115951	0.11173424152941179	1.809891133412139	0.18874294496681887	0.2349126001488181	0.25313315858170143	0.9028436495531766	1.0486015579893548	1.1286450840297548	1.2970829533766195	1.5467927379479058	1.1705865889600637	2.080962359850734	0.4829961112175203	0.217005690876746	0.2839785847532679	0.6383185262622821	0.327261419230871	0.28125493606118734	1.7733862353120708	2
0.16666666666666666	0.5344827586206896	0.01486027522115951	0.11173424152941179	0.13886248101426346	0.18874294496681887	0.2349126001488181	0.25313315858170143	1.026492642432955	0.1373529180842411	-0.25495762047793874	-0.10052326844007918	-0.335532159493615	-0.2643941963244877	1.1560901999170745	0.3018725695109502	0.5643449996940657	0.8519357542598037	0.7021503788885104	0.654522838461742	0.16875296163671238	1.8027839761980662	2
0.3333333333333333	0.017241379310344827	0.01486027522115951	0.11173424152941179	-1.5321661713836123	-0.6665876213480703	0.2349126001488181	0.25313315858170143	-0.5816640230077459	-0.6923769249488394	-0.6779173766958358	-0.6440713417171314	-0.6169926946650525	-0.6527133393110723	0.15414535998894327	0.0	0.0434011381753492	0.10382257058579475	0.09574777893934232	0.0	0.16875296163671238	1.8027839761980662	2
0.5	0.3793103448275862	0.01486027522115951	0.11173424152941179	0.13886248101426346	0.18874294496681887	-0.647553966901588	0.25313315858170143	0.19183138473014866	0.1706095523820872	0.13555772514776318	0.06808419984052554	-0.19907840775318456	-0.1897729790178898	0.46243607996682984	0.13886138197503708	0.10880665340560045	0.05679571695065358	1.819973782079019	0.06505957014309716	0.05619473622502523	1.8027839761980662	1
0.5	0.13793103448275862	-0.8749765643692303	-0.7235578705768313	-0.6966518451846744	0.18874294496681887	0.2349126001488181	0.25313315858170143	-0.6482484285090696	-0.4812598201920014	-0.5346284397826611	-0.5477131140162492	-0.4211118208129808	-0.5270628962180769	0.23121803998341492	0.9037460986018827	0.4314941157393218	0.0005679571695065358	0.6397228270200591	0.025133676996930893	0.0	1.7803754870704924	2
0.3333333333333333	0.1896551724137931	0.01486027522115951	0.11173424152941179	0.13886248101426346	0.18874294496681887	-0.647553966901588	0.25313315858170143	-0.36387611539511505	-0.5074773443152717	-0.48061210108116637	-0.7337611261717354	1.3641855113540946	1.4617671761143647	1.5414535998894328	0.09056177085328505	0.0434011381753492	0.0	8.170477136157212	0.3010805056924013	0.28125493606118734	1.8027839761980662	1
0.16666666666666666	0.29310344827586204	0.01486027522115951	0.11173424152941179	0.13886248101426346	0.18874294496681887	0.2349126001488181	0.25313315858170143	1.2261236358797138	1.3384133854763307	1.434992418710282	1.676329289793158	1.8683209369621214	-0.6527133393110723	1.3873082399004895	0.40450924314467324	0.2604068290520952	0.3975700186545751	0.4404397831209747	0.0	0.0	1.7733862353120708	1
0.3333333333333333	0.41379310344827586	1.7945339544019394	1.782318465741898	0.13886248101426346	0.18874294496681887	0.2349126001488181	0.25313315858170143	-0.4085961739951271	-0.4093653555945876	-0.386754026172456	-0.3700123140361743	-0.06614455751618376	-0.3206791469121825	0.15414535998894327	0.0006641196529240905	0.10871985112924976	0.11359143390130716	0.19149555787868464	0.07873909746694756	0.028125493606118733	1.740655105973025	1
0.16666666666666666	0.3793103448275862	-0.8749765643692303	-0.7235578705768313	-0.6966518451846744	-0.6665876213480703	-0.647553966901588	-0.6164414157285061	-0.6948289936466467	-0.628238126651557	-0.6735914552835431	-0.6574704048366927	-0.6345922021822005	-0.6527133393110723	2.774616479800979	0.2695722045732785	0.01302034145260476	0.05486466257433136	0.11042910504337482	0.0	0.054507206608658106	1.7733862353120708	2
0.16666666666666666	0.27586206896551724	1.7945339544019394	1.782318465741898	1.809891133412139	1.8994040775965972	1.9998457342496303	1.9922823072021165	-0.6874820298742184	-0.6825418408725857	-0.6692655338712505	-0.6631595662076433	-0.6531785979713383	-0.6426384674874992	0.847799479939188	0.0	0.0	0.0	0.0	0.0	0.0	1.8027839761980662	1
0.3333333333333333	0.24137931034482757	0.01486027522115951	0.11173424152941179	0.13886248101426346	0.18874294496681887	0.2349126001488181	0.25313315858170143	0.45697393684270116	0.46775554256592633	0.5367292571857462	0.6088498690591074	0.6769000706026619	0.743663895436155	1.0790175199226029	0.24149805560876014	0.1740385640831503	0.2158237244124836	0.2042619284039303	0.20290207992314002	0.16875296163671238	1.8027839761980662	2
0.3333333333333333	0.05172413793103448	1.7945339544019394	1.782318465741898	1.809891133412139	1.8994040775965972	1.9998457342496303	1.9922823072021165	-0.007881090754751829	0.038454122637456685	0.08493002488589775	0.16148903775867376	0.19556176407759499	0.27916193001031864	1.0790175199226029	0.14489883336525608	0.10416273162083808	0.12495057729143788	0.0	0.2814448205385491	0.12375217186692242	1.8027839761980662	1
0.3333333333333333	0.46551724137931033	0.9046971148115494	1.782318465741898	0.13886248101426346	0.18874294496681887	0.2349126001488181	0.25313315858170143	-0.44162356012182896	-0.4365804382455922	-0.3925075016508053	-0.37127139073302406	-0.35260532659903526	-0.32761401701740867	0.3853633999723582	0.0	0.0868022763506984	0.08519357542598037	0.06383185262622822	0.1309045676923484	0.056250987212237466	1.7803754870704924	1
0.5	0.08620689655172414	0.01486027522115951	-0.7235578705768313	0.13886248101426346	0.18874294496681887	0.2349126001488181	-0.6164414157285061	-0.6512496835806162	-0.5962038528031881	-0.6288614278804368	-0.5379980160467298	-0.5745400508316326	-0.5319827919585883	0.6936541199502447	0.4072260962702718	0.04908668727631995	0.3056177529114669	0.00025532741050491285	0.4706019208539925	0.0	1.8027839761980662	1
0.5	0.06896551724137931	0.01486027522115951	0.11173424152941179	0.13886248101426346	0.18874294496681887	0.2349126001488181	0.25313315858170143	0.07509478475271057	0.11733149692901056	0.18537792007933396	0.25926178372391795	-0.18713705966211022	-0.19160324739917226	0.46243607996682984	0.1630111875359131	0.16791900360042605	0.15573385587869212	0.07659822315147385	0.0956257866992605	0.08460148476720515	1.7733862353120708	2
0.3333333333333333	0.6896551724137931	2.684370793992329	1.782318465741898	0.13886248101426346	0.18874294496681887	0.2349126001488181	0.25313315858170143	0.019496874060803686	0.028576888200876283	0.06752540107044017	0.11128141145219701	-0.16721836470578655	-0.14556108316544333	0.3853633999723582	0.00024149805560876015	0.10181907015936922	0.12239477002865846	0.06676811784703471	0.07023030056694492	0.07008873006644788	1.7803754870704924	1
0.3333333333333333	0.43103448275862066	0.01486027522115951	0.11173424152941179	0.13886248101426346	-1.5219181876629593	-1.530020533951994	-1.4860159900387135	-0.4321580633577208	-0.4008369326884648	-0.6779173766958358	-0.672486060258382	-0.6630474806912343	-0.6527133393110723	0.15414535998894327	0.09961794793861356	0.0	0.0	0.0	0.0	0.0	1.7733862353120708	1
0.5	0.3620689655172414	0.9046971148115494	2.6176105778481413	3.480919785810015	2.7547346439114864	1.9998457342496303	0.25313315858170143	-0.09133227815137318	-0.03426929904638422	-0.018675792938512133	0.02227556989464722	0.05817046847877443	0.09816685769982848	0.3853633999723582	0.19561342504309573	0.0	0.0	0.0	0.10472365415387871	0.10378307140657812	1.7803754870704924	1
0.3333333333333333	0.13793103448275862	1.7945339544019394	0.11173424152941179	0.13886248101426346	0.18874294496681887	0.2349126001488181	0.25313315858170143	0.09883321853127755	0.08082928488600076	0.5574504207506281	-0.027667805747058592	-0.3440522949084586	-0.33547241703979563	0.46243607996682984	0.12074902780438007	0.08246216253316348	0.08928286704642743	0.06383185262622822	0.04581659869232194	0.03757565945777463	1.8027839761980662	1
0.16666666666666666	0.017241379310344827	0.01486027522115951	0.11173424152941179	0.13886248101426346	0.18874294496681887	0.2349126001488181	0.25313315858170143	-0.22682332724105442	-0.18991652961315192	-0.14556948769909767	-0.08992215353573951	-0.3233934337481427	-0.6527133393110723	0.30829071997788654	0.12074902780438007	0.0868022763506984	0.060828212854149986	0.09574777893934232	0.0	0.0	1.8027839761980662	1
0.3333333333333333	0.39655172413793105	-1.7648134039596202	-1.5588499826830744	-1.5321661713836123	-1.5219181876629593	-1.530020533951994	-1.4860159900387135	-0.6933623169600991	-0.6823170389508428	-0.6686887443496115	-0.6643098338072344	-0.6575209063680925	-0.6438642435593673	2.2351077198396774	0.037371824105455635	0.027906931846749538	0.02998813854994509	0.02151133433503891	0.03462425815462615	0.03915068709971727	1.740655105973025	1
0.3333333333333333	0.12068965517241378	2.684370793992329	1.782318465741898	1.809891133412139	-1.5219181876629593	-1.530020533951994	-1.4860159900387135	-0.6616793844627326	-0.6558466126656117	-0.6779173766958358	-0.672486060258382	-0.6630474806912343	-0.6527133393110723	2.774616479800979	0.0	0.0	0.0	0.0	0.0	0.0	1.8027839761980662	1
0.5	0.5517241379310345	0.01486027522115951	0.11173424152941179	0.13886248101426346	0.18874294496681887	-0.647553966901588	0.25313315858170143	-0.28024838358252036	-0.27702727428854096	-0.27318416936173195	-0.30934347023611897	-0.17228439116866656	-0.1429751993973929	0.23121803998341492	0.10263667363372307	0.05590066596984977	0.05577339404554182	2.042619284039303	0.1309045676923484	0.080776417636773	1.7803754870704924	2
0.16666666666666666	0.12068965517241378	0.01486027522115951	0.11173424152941179	0.13886248101426346	0.18874294496681887	0.2349126001488181	-0.6164414157285061	0.30396424955259005	0.45939572110111077	0.346302196616622	0.3831953455014842	0.4749991782914537	0.24740929231302422	0.6165814399557731	0.6158200418023384	0.1736045527013968	0.5679571695065359	0.7468326757268701	3.5086351278580143	0.28125493606118734	1.7803754870704924	2
0.3333333333333333	0.12068965517241378	0.01486027522115951	0.11173424152941179	0.13886248101426346	0.18874294496681887	0.2349126001488181	0.25313315858170143	0.9361019014546129	1.0326125213053883	1.0979454617405175	1.1969630397419395	1.3349242740896026	1.3396933125187378	0.9248721599336597	0.3628508285521621	0.26509415197503294	0.331175825539261	0.3000097073432726	0.29361894533393745	0.2739985587108087	1.8027839761980662	2
0.3333333333333333	0.43103448275862066	2.684370793992329	2.6176105778481413	1.809891133412139	0.18874294496681887	0.2349126001488181	0.25313315858170143	-0.5578576875307276	-0.5527749315464741	-0.5261496338145674	-0.37823517295757564	-0.3452694571105791	-0.31921829049776446	0.15414535998894327	0.0	0.0434011381753492	0.5111614525558822	0.06383185262622822	0.0654522838461742	0.022500394884894987	1.7803754870704924	1
0.16666666666666666	0.24137931034482757	0.01486027522115951	0.11173424152941179	-0.6966518451846744	-0.6665876213480703	-0.647553966901588	-0.6164414157285061	-0.6139852314705545	-0.690971912937946	-0.650563133632105	-0.672486060258382	-0.6615835964211164	-0.6124474349228586	1.7726716398728477	0.004709212084370823	0.08233195911863743	0.0	0.005681034883734311	0.15695457666312573	0.03774441241941134	1.7803754870704924	1
0.16666666666666666	0.20689655172413793	0.01486027522115951	0.11173424152941179	0.13886248101426346	1.8994040775965972	1.9998457342496303	1.9922823072021165	-0.2470037120207744	-0.21076690785480953	-0.15688898206126353	-0.07807750609130135	-0.04912073482436293	0.014327132674661272	0.6936541199502447	0.12074902780438007	0.108502845438373	0.17038715085196074	0.0	0.1963568515385226	0.11250197442447493	1.8027839761980662	1
0.3333333333333333	0.1724137931034483	0.01486027522115951	0.11173424152941179	0.13886248101426346	0.18874294496681887	0.2349126001488181	0.25313315858170143	-0.11926703689422917	-0.08595969092715136	-0.25419337436176703	-0.2422704338545564	0.7556044102938335	0.4506530399005716	1.926816999861791	0.24149805560876014	0.1302034145260476	0.051172940972538876	4.021406715452377	0.17672116638467034	0.11250197442447493	1.7803754870704924	2
0.3333333333333333	0.13793103448275862	1.7945339544019394	1.782318465741898	5.987462764406828	6.176056909171042	6.41217856950166	5.470580604442946	-0.6610003674782198	-0.6551441066601651	-0.641147044691348	-0.6328484605427425	-0.6211047291316758	-0.6199700058844598	0.3853633999723582	0.0	0.0	0.0	0.0	0.0	0.0	1.7803754870704924	1
0.16666666666666666	0.6379310344827586	0.01486027522115951	0.11173424152941179	0.13886248101426346	-0.6665876213480703	0.2349126001488181	0.25313315858170143	-0.6734263782948037	-0.6559730637465921	-0.6787825609782944	-0.6631595662076433	-0.6531785979713383	-0.6527133393110723	1.926816999861791	0.06188387674974479	0.0	0.037485173187431366	0.0	0.0	0.0	1.740655105973025	2
0.3333333333333333	0.15517241379310345	0.9046971148115494	-1.5588499826830744	-1.5321661713836123	-1.5219181876629593	-1.530020533951994	-1.4860159900387135	-0.6997043355954485	-0.7006664958131102	-0.6934906937800895	-0.6953359706826919	-0.6936410171229123	-0.6904941086494712	0.15414535998894327	0.0	0.0	0.0	0.0	0.0	0.22500394884894986	1.7733862353120708	2
0.16666666666666666	0.24137931034482757	-0.8749765643692303	-0.7235578705768313	1.809891133412139	1.8994040775965972	1.9998457342496303	-0.6164414157285061	-0.6513583262981382	-0.6312870027151956	-0.66659788233367	-0.6703875990969658	-0.6630474806912343	-0.6358211375535481	2.6975437998065073	0.257980297904058	0.0	0.0	0.06421484374198558	0.06584499754925124	0.0	1.7733862353120708	2
0.3333333333333333	0.24137931034482757	0.01486027522115951	0.11173424152941179	0.13886248101426346	0.18874294496681887	0.2349126001488181	0.25313315858170143	1.011676491830886	1.0164408330600057	0.9993721324924082	1.131910743738037	1.1650150099287242	1.2086863959062093	0.847799479939188	0.2605764020018522	0.1788126892824387	0.22723966351956498	0.26637032100925034	0.2685507206208527	0.21870383828117926	1.8027839761980662	2
0.5	0.13793103448275862	1.7945339544019394	1.782318465741898	1.809891133412139	1.8994040775965972	1.9998457342496303	0.25313315858170143	-0.49097451455621827	-0.4449683599506256	-0.41947241178742967	-0.39060832173155563	-0.3718496479028327	-0.3461685726258224	0.23121803998341492	0.1811235417065701	0.0434011381753492	0.045436573560522865	0.0	0.0654522838461742	0.039375691048566225	1.8027839761980662	1
0.16666666666666666	0.24137931034482757	0.9046971148115494	-0.7235578705768313	1.809891133412139	-0.6665876213480703	-0.647553966901588	-0.6164414157285061	-0.6956302336883718	-0.6331275684494659	-0.629322859497748	-0.5944854816807039	-0.6474217497180654	-0.7169742300924292	0.6165814399557731	0.24856187373531638	0.0	0.28500090765837965	0.0	0.0	0.4305450561224656	1.7733862353120708	1
0.5	0.3793103448275862	-0.8749765643692303	-0.7235578705768313	-0.6966518451846744	-0.6665876213480703	-0.647553966901588	0.25313315858170143	-0.6532324131753935	-1.0592817614735346	0.7472430128459493	-0.13346133659593806	0.2520282213732673	0.09156781665538813	1.3873082399004895	0.0009659922224350406	5.642147962795396	2.2750660338923305	3.5745837470687802	0.654522838461742	3.7125651560076727	1.7803754870704924	2
0.3333333333333333	0.06896551724137931	1.7945339544019394	0.11173424152941179	0.13886248101426346	0.18874294496681887	0.2349126001488181	0.25313315858170143	0.3588967235996744	0.41408408374979955	0.475257913917067	0.5930414616431052	0.6836931515415238	0.7444363022759622	0.6936541199502447	0.19923589587722712	0.1562440974312571	0.21610770299723686	0.19787874314130746	0.20944730830775743	0.2306290475701736	1.8027839761980662	1
0.3333333333333333	0.08620689655172414	0.9046971148115494	1.782318465741898	1.809891133412139	1.8994040775965972	0.2349126001488181	0.25313315858170143	0.2707467386702246	0.2557392301221166	0.36307235195827664	0.4225065179253479	0.5195736319096512	-0.6527133393110723	0.5395087599613014	0.0	0.2828018163505754	0.0	0.2106451136665531	0.0	0.028125493606118733	1.7733862353120708	2
0.16666666666666666	0.10344827586206896	0.01486027522115951	0.11173424152941179	0.13886248101426346	0.18874294496681887	0.2349126001488181	0.25313315858170143	0.08867512444296628	0.14059849582940478	0.17286158745976712	-0.23770045176969443	-0.1923182230900557	-0.1621846216743389	0.46243607996682984	0.1787085611504825	0.0706570529494685	0.05690930838455489	0.07021503788885104	0.07199751223079162	0.05186341020968294	1.7733862353120708	1
0.5	0.3103448275862069	-0.8749765643692303	1.782318465741898	1.809891133412139	1.8994040775965972	-0.647553966901588	-0.6164414157285061	-0.6850375687299723	-0.6800128192529777	-0.6722936788598554	-0.672486060258382	-0.6502179331553694	-0.6527133393110723	0.15414535998894327	0.023546060421854115	0.0	0.0	0.04978884504845801	0.0	0.0	1.740655105973025	2
0.5	0.5172413793103449	0.01486027522115951	0.11173424152941179	0.13886248101426346	0.18874294496681887	0.2349126001488181	-0.6164414157285061	-0.6113913865897156	-0.6048025263098555	-0.6086737946230709	-0.6245167925240825	-0.6346579947336665	-0.6356700144761945	0.6165814399557731	0.0660497182089959	0.046656223538500394	0.05679571695065358	0.0022341148419179877	0.06643406810386682	0.02193788501277261	1.7803754870704924	2
0.16666666666666666	0.3103448275862069	0.01486027522115951	0.11173424152941179	0.13886248101426346	1.8994040775965972	1.9998457342496303	1.9922823072021165	-0.6549163752969852	-0.6363871963147385	-0.5726821284727958	-0.5631795499837243	-0.532893365753671	-0.5243930551848299	0.7707267999447164	0.06641196529240904	0.1519039836137222	0.0	0.06383185262622822	0.0	0.28125493606118734	1.7803754870704924	1
0.16666666666666666	0.27586206896551724	-0.8749765643692303	1.782318465741898	1.809891133412139	-0.6665876213480703	-0.647553966901588	-1.4860159900387135	-0.6931857725441258	-0.6687446229256129	-0.657700903962388	-0.622060815757388	-0.6632613064834988	-0.652931628200583	1.1560901999170745	0.08464506849087043	0.0	0.18424530578792023	0.0	0.0	0.0	1.8027839761980662	2
0.5	0.3103448275862069	0.01486027522115951	0.11173424152941179	0.13886248101426346	0.18874294496681887	0.2349126001488181	0.25313315858170143	-0.2020799483254085	-0.29762475036823777	-0.30796457751656514	-0.4096810020653163	-0.40255832129957614	-0.4647330225362381	0.46243607996682984	0.3103250014572568	0.1305506236314504	0.17038715085196074	0.38299111575736927	0.1309045676923484	0.16875296163671238	1.740655105973025	2
0.5	0.5517241379310345	1.7945339544019394	0.11173424152941179	0.13886248101426346	0.18874294496681887	0.2349126001488181	0.25313315858170143	0.2639429884854065	0.1674904257179039	0.2232729916510179	0.0671204621219492	0.1397038878829829	0.18716155880805727	0.5395087599613014	0.1811235417065701	0.13888364216111745	0.11359143390130716	0.12766370525245643	0.1309045676923484	0.11250197442447493	1.7803754870704924	1
[truncated: 8,329 more rows]
