# Supplementary material for: Layer wise Scaled Gaussian Priors for Markov Chain Monte Carlo Sampled deep Bayesian neural networks
Source: Front Artif Intell. 2025 Apr 25;8:1444891. doi: 10.3389/frai.2025.1444891 (PMC12061901; doi:10.3389/frai.2025.1444891)
Supplement: Supplementary file 1 [file Data_Sheet_1.zip › Codes and Data/Data/Tabular/iris1988/test.csv]

SepalLengthCm	SepalWidthCm	PetalLengthCm	PetalWidthCm	label
0.13888888888888887	0.5833333333333333	0.1016949152542373	0.04166666666666667	1
0.13888888888888887	0.4583333333333333	0.1016949152542373	0.04166666666666667	1
0.4999999999999999	0.37499999999999994	0.6271186440677966	0.5416666666666666	2
0.611111111111111	0.5	0.6949152542372881	0.7916666666666666	3
0.11111111111111119	0.5	0.1016949152542373	0.04166666666666667	1
0.9444444444444444	0.3333333333333332	0.9661016949152542	0.7916666666666666	3
0.19444444444444448	0.625	0.05084745762711865	0.08333333333333333	1
0.22222222222222213	0.625	0.06779661016949151	0.08333333333333333	1
0.30555555555555564	0.7916666666666665	0.05084745762711865	0.12500000000000003	1
0.44444444444444453	0.41666666666666663	0.5423728813559322	0.5833333333333334	2
0.6666666666666666	0.5416666666666665	0.7966101694915254	1.0	3
0.5555555555555555	0.5416666666666665	0.847457627118644	1.0	3
0.027777777777777922	0.41666666666666663	0.05084745762711865	0.04166666666666667	1
0.4999999999999999	0.41666666666666663	0.6610169491525424	0.7083333333333334	3
0.1666666666666668	0.1666666666666666	0.38983050847457623	0.375	2
0.4722222222222222	0.29166666666666674	0.6949152542372881	0.625	2
0.19444444444444448	0.5	0.033898305084745756	0.04166666666666667	1
0.44444444444444453	0.41666666666666663	0.6949152542372881	0.7083333333333334	3
0.6666666666666666	0.41666666666666663	0.6779661016949152	0.6666666666666666	2
0.41666666666666663	0.29166666666666674	0.6949152542372881	0.75	3
0.361111111111111	0.29166666666666674	0.5423728813559322	0.5	2
0.30555555555555564	0.5833333333333333	0.0847457627118644	0.12500000000000003	1
0.38888888888888895	0.25	0.423728813559322	0.375	2
0.1666666666666668	0.41666666666666663	0.06779661016949151	0.04166666666666667	1
0.19444444444444448	0.41666666666666663	0.1016949152542373	0.04166666666666667	1
0.5277777777777778	0.0833333333333334	0.5932203389830508	0.5833333333333334	2
0.30555555555555564	0.5833333333333333	0.11864406779661016	0.04166666666666667	1
0.22222222222222213	0.7499999999999999	0.15254237288135591	0.12500000000000003	1
0.25000000000000006	0.5833333333333333	0.06779661016949151	0.04166666666666667	1
0.5555555555555555	0.29166666666666674	0.6610169491525424	0.7083333333333334	3
0.6666666666666666	0.4583333333333333	0.6271186440677966	0.5833333333333334	2
0.361111111111111	0.20833333333333331	0.4915254237288135	0.4166666666666667	2
0.9444444444444444	0.41666666666666663	0.8644067796610169	0.9166666666666666	3
0.611111111111111	0.41666666666666663	0.8135593220338982	0.8750000000000001	3
0.4722222222222222	0.0833333333333334	0.6779661016949152	0.5833333333333334	3
0.8611111111111112	0.3333333333333332	0.8644067796610169	0.75	3
0.611111111111111	0.41666666666666663	0.7627118644067796	0.7083333333333334	3
0.7777777777777776	0.41666666666666663	0.8305084745762712	0.8333333333333334	3
0.19444444444444448	0.0	0.423728813559322	0.375	2
0.5555555555555555	0.5416666666666665	0.6271186440677966	0.625	2
0.13888888888888887	0.41666666666666663	0.06779661016949151	0.08333333333333333	1
0.4999999999999999	0.3333333333333332	0.5084745762711864	0.5	2
0.8055555555555556	0.6666666666666666	0.8644067796610169	1.0	3
0.5833333333333334	0.29166666666666674	0.7288135593220338	0.75	3
0.3333333333333333	0.20833333333333331	0.5084745762711864	0.5	2
