# Supplementary material for: Layer wise Scaled Gaussian Priors for Markov Chain Monte Carlo Sampled deep Bayesian neural networks
Source: Front Artif Intell. 2025 Apr 25;8:1444891. doi: 10.3389/frai.2025.1444891 (PMC12061901; doi:10.3389/frai.2025.1444891)
Supplement: Supplementary file 1 [file Data_Sheet_1.zip › Codes and Data/Data/Tabular/stroke/test.csv]

group_weight	age	avg_glucose_level	bmi	label
0.10504201680672269	0.8887900355871886	0.09960000000000002	0.13555555555555554	1
0.04073872895165671	0.8220640569395018	0.07272000000000002	0.19222222222222224	2
0.04073872895165671	0.6997330960854092	0.23860000000000003	0.2066666666666667	2
0.10504201680672269	0.5551601423487544	0.46964	0.23222222222222222	1
0.04073872895165671	0.8776690391459074	0.09092000000000001	0.20444444444444443	1
0.04073872895165671	0.6218861209964412	0.24972000000000003	0.4955555555555556	2
0.04073872895165671	0.5885231316725978	0.05668000000000001	0.35	1
0.04073872895165671	0.4773131672597865	0.13136	0.24000000000000002	2
0.10504201680672269	0.7442170818505338	0.04775999999999999	0.17	1
0.144	0.7442170818505338	0.71476	0.29555555555555557	1
0.04073872895165671	0.6663701067615658	0.18972000000000003	0.1822222222222222	1
0.04073872895165671	0.4217081850533808	0.21431999999999998	0.23111111111111113	2
0.144	0.6997330960854092	0.26676	0.2722222222222222	1
0.04073872895165671	0.844306049822064	0.3604	0.2211111111111111	1
0.04073872895165671	0.5440391459074733	0.024439999999999996	0.20777777777777778	2
0.04073872895165671	0.38834519572953735	0.12532	0.21	2
0.04073872895165671	0.8220640569395018	0.06112000000000001	0.20222222222222222	2
0.04073872895165671	0.4884341637010676	0.09660000000000002	0.2722222222222222	2
0.04073872895165671	0.5440391459074733	0.14132	0.17222222222222222	2
0.04073872895165671	0.6218861209964412	0.35888	0.37666666666666665	2
0.04073872895165671	0.8999110320284698	0.18336000000000002	0.12777777777777777	1
0.04073872895165671	0.7219750889679716	0.59076	0.20444444444444443	2
0.04073872895165671	0.8665480427046264	0.74252	0.24777777777777774	1
0.04073872895165671	0.6997330960854092	0.6346	0.22999999999999998	1
0.144	0.8999110320284698	0.11480000000000001	0.10444444444444442	1
0.04073872895165671	0.599644128113879	0.12504	0.18333333333333332	2
0.04073872895165671	0.677491103202847	0.25636000000000003	0.17444444444444443	2
0.04073872895165671	0.5662811387900356	0.21372000000000002	0.19222222222222224	1
0.04073872895165671	0.599644128113879	0.10419999999999999	0.35555555555555557	2
0.1794871794871795	0.6107651245551602	0.6416000000000001	0.3333333333333333	1
0.04073872895165671	0.3327402135231317	0.13968	0.42	2
0.007819287576020852	0.6330071174377224	0.07207999999999998	0.3055555555555556	1
0.04073872895165671	0.8665480427046264	0.22695999999999997	0.25555555555555554	1
0.04073872895165671	0.7887010676156584	0.58284	0.2677777777777778	1
0.10504201680672269	0.677491103202847	0.10443999999999999	0.19222222222222224	1
0.04073872895165671	0.8887900355871886	0.09416000000000002	0.15555555555555556	1
0.04073872895165671	0.34386120996441283	0.30151999999999995	0.15999999999999998	2
0.04073872895165671	0.8665480427046264	0.06916000000000003	0.16222222222222224	1
0.04073872895165671	0.5774021352313168	0.13536	0.2777777777777778	2
0.04073872895165671	0.2548932384341637	0.11092000000000002	0.10222222222222221	2
0.144	0.8109430604982206	0.67892	0.2066666666666667	1
0.04073872895165671	0.677491103202847	0.31724	0.3466666666666667	2
0.10504201680672269	0.5551601423487544	0.09272000000000002	0.22555555555555556	1
0.04073872895165671	0.766459074733096	0.17524	0.20555555555555555	1
0.10504201680672269	0.8665480427046264	0.33920000000000006	0.26222222222222225	1
0.04073872895165671	0.35498220640569395	0.10451999999999999	0.2211111111111111	1
0.04073872895165671	0.37722419928825623	0.17776	0.2688888888888889	2
0.04073872895165671	0.32161921708185054	0.2748	0.25777777777777783	2
0.04073872895165671	0.3994661921708185	0.02568000000000001	0.2177777777777778	2
0.144	0.8887900355871886	0.07412	0.15777777777777777	1
0.10504201680672269	0.755338078291815	0.62436	0.18555555555555556	1
0.04073872895165671	0.6997330960854092	0.12832	0.2466666666666667	2
0.04073872895165671	0.44395017793594305	0.21856	0.16555555555555554	2
0.04073872895165671	0.677491103202847	0.07268000000000001	0.37555555555555553	2
0.04073872895165671	0.5551601423487544	0.049280000000000004	0.12888888888888891	2
0.04073872895165671	0.8887900355871886	0.28012	0.15888888888888889	2
0.04073872895165671	0.4773131672597865	0.12319999999999999	0.40111111111111114	2
0.10504201680672269	0.599644128113879	0.5237200000000001	0.19666666666666666	1
0.04073872895165671	0.8220640569395018	0.14844	0.16444444444444445	2
0.144	0.8776690391459074	0.65636	0.20222222222222222	1
0.04073872895165671	0.6107651245551602	0.02168000000000001	0.16444444444444445	2
0.144	0.766459074733096	0.58092	0.20333333333333334	1
0.04073872895165671	0.5329181494661922	0.19296	0.2733333333333334	2
0.04073872895165671	0.6663701067615658	0.13427999999999998	0.16111111111111112	2
0.04073872895165671	0.7219750889679716	0.21683999999999998	0.29777777777777775	2
0.04073872895165671	0.6886120996441282	0.13027999999999998	0.19444444444444445	2
0.04073872895165671	0.8220640569395018	0.09183999999999998	0.23666666666666666	1
0.04073872895165671	0.7219750889679716	0.54112	0.24444444444444444	2
0.04073872895165671	0.8999110320284698	0.13407999999999998	0.16666666666666666	2
0.04073872895165671	0.3327402135231317	0.18408	0.22	2
0.0	0.7887010676156584	0.66776	0.23222222222222222	1
0.10504201680672269	0.8999110320284698	0.12172000000000002	0.21888888888888888	1
0.04073872895165671	0.755338078291815	0.045439999999999994	0.18333333333333332	2
0.04073872895165671	0.7219750889679716	0.08424000000000001	0.1822222222222222	2
0.10504201680672269	0.6330071174377224	0.06963999999999998	0.2544444444444444	1
0.04073872895165671	0.44395017793594305	0.09104000000000002	0.15555555555555556	2
0.04073872895165671	0.8776690391459074	0.1722	0.15777777777777777	1
0.0	0.766459074733096	0.08868000000000001	0.29777777777777775	1
0.04073872895165671	0.9110320284697508	0.14648000000000003	0.21666666666666667	1
0.04073872895165671	0.41058718861209964	0.10839999999999998	0.51	2
0.04073872895165671	0.844306049822064	0.62912	0.27666666666666667	1
0.04073872895165671	0.5106761565836299	0.15064	0.5255555555555556	2
0.04073872895165671	0.6997330960854092	0.028240000000000008	0.31	2
0.04073872895165671	0.5440391459074733	0.15844	0.19666666666666666	2
0.04073872895165671	0.8999110320284698	0.19732	0.26333333333333336	1
0.04073872895165671	0.6552491103202847	0.6032000000000001	0.24777777777777774	2
0.04073872895165671	0.8999110320284698	0.25952	0.09222222222222223	2
0.007819287576020852	0.8776690391459074	0.15568	0.1433333333333333	1
0.10504201680672269	0.6330071174377224	0.64832	0.38	1
0.04073872895165671	0.5106761565836299	0.14336000000000002	0.12444444444444444	2
0.04073872895165671	0.4884341637010676	0.24164	0.22777777777777777	2
0.10504201680672269	0.5662811387900356	0.24864	0.3611111111111111	1
0.04073872895165671	0.6330071174377224	0.14395999999999998	0.12444444444444444	2
0.10504201680672269	0.9110320284697508	0.58768	0.13555555555555554	1
0.2	0.8887900355871886	0.06412000000000001	0.2822222222222222	1
0.04073872895165671	0.6997330960854092	0.21880000000000002	0.12222222222222222	2
0.04073872895165671	0.521797153024911	0.14776	0.34555555555555556	1
0.04073872895165671	0.4773131672597865	0.10019999999999998	0.1433333333333333	2
0.04073872895165671	0.43282918149466193	0.13295999999999997	0.1811111111111111	1
0.04073872895165671	0.8999110320284698	0.09124000000000002	0.1811111111111111	1
0.10504201680672269	0.7998220640569395	0.09851999999999998	0.14555555555555558	1
0.04073872895165671	0.6552491103202847	0.14583999999999997	0.22777777777777777	2
0.04073872895165671	0.8554270462633452	0.16	0.24444444444444444	1
0.04073872895165671	0.35498220640569395	0.20004000000000002	0.3022222222222223	2
0.04073872895165671	0.8665480427046264	0.11212000000000001	0.15444444444444444	1
0.04073872895165671	0.5774021352313168	0.17256	0.25	2
0.04073872895165671	0.599644128113879	0.56728	0.3377777777777778	1
0.04073872895165671	0.6552491103202847	0.18464	0.3788888888888889	1
0.04073872895165671	0.599644128113879	0.18788	0.21222222222222223	1
0.04073872895165671	0.8665480427046264	0.67384	0.18666666666666668	1
0.04073872895165671	0.38834519572953735	0.23612	0.10555555555555556	2
0.04073872895165671	0.38834519572953735	0.23232	0.2288888888888889	2
0.144	0.9110320284697508	0.37960000000000005	0.1822222222222222	1
0.04073872895165671	0.43282918149466193	0.16124000000000002	0.19555555555555557	2
0.04073872895165671	0.4884341637010676	0.15083999999999997	0.26666666666666666	2
0.10504201680672269	0.5662811387900356	0.15280000000000002	0.20444444444444443	1
0.04073872895165671	0.5329181494661922	0.07204000000000002	0.19666666666666666	2
0.04073872895165671	0.7219750889679716	0.6230800000000001	0.4	1
0.04073872895165671	0.766459074733096	0.13124	0.2	1
0.10504201680672269	0.8554270462633452	0.29652	0.23777777777777775	1
0.04073872895165671	0.8999110320284698	0.5376000000000001	0.19444444444444445	1
0.144	0.9110320284697508	0.21472000000000002	0.16666666666666666	1
0.04073872895165671	0.755338078291815	0.64424	0.32555555555555554	1
0.04073872895165671	0.755338078291815	0.21752	0.3422222222222222	2
0.04073872895165671	0.6330071174377224	0.13672000000000004	0.2833333333333333	2
0.04073872895165671	0.49955516014234874	0.16416000000000003	0.12333333333333335	2
0.04073872895165671	0.521797153024911	0.36491999999999997	0.12333333333333335	2
0.144	0.8554270462633452	0.72624	0.29888888888888887	1
0.2	0.8665480427046264	0.25204000000000004	0.15555555555555556	1
0.04073872895165671	0.3661032028469751	0.71968	0.17666666666666664	2
0.04073872895165671	0.5774021352313168	0.30672000000000005	0.20111111111111113	2
0.0	0.9110320284697508	0.13612	0.18333333333333332	1
0.10504201680672269	0.7775800711743772	0.15652	0.2688888888888889	1
0.007819287576020852	0.5440391459074733	0.21944	0.24333333333333332	1
0.04073872895165671	0.7775800711743772	0.11107999999999998	0.2644444444444444	2
0.04073872895165671	0.6441281138790036	0.03028	0.18666666666666668	2
0.04073872895165671	0.8776690391459074	0.24339999999999998	0.15666666666666668	1
0.04073872895165671	0.5440391459074733	0.35264	0.10444444444444442	2
