# Supplementary material for: Layer wise Scaled Gaussian Priors for Markov Chain Monte Carlo Sampled deep Bayesian neural networks
Source: Front Artif Intell. 2025 Apr 25;8:1444891. doi: 10.3389/frai.2025.1444891 (PMC12061901; doi:10.3389/frai.2025.1444891)
Supplement: Supplementary file 1 [file Data_Sheet_1.zip › Codes and Data/Data/Tabular/stroke/train.csv]

group_weight	age	avg_glucose_level	bmi	label
0.007819287576020852	0.8999110320284698	0.0812	0.17555555555555558	1
0.04073872895165671	0.5551601423487544	0.1598	0.43222222222222223	2
0.007819287576020852	0.12144128113879003	0.17956	0.19444444444444445	2
0.10504201680672269	0.7998220640569395	0.54196	0.3011111111111111	1
0.007819287576020852	0.6441281138790036	0.17048000000000002	0.24444444444444444	1
0.10504201680672269	0.8887900355871886	0.07424000000000001	0.18	1
0.10504201680672269	0.5329181494661922	0.68432	0.5244444444444445	2
0.007819287576020852	0.04359430604982206	0.22488	0.07444444444444444	2
0.007819287576020852	0.15480427046263345	0.27524	0.16333333333333333	2
0.04073872895165671	0.7219750889679716	0.59536	0.25777777777777783	2
0.04073872895165671	0.7775800711743772	0.10536000000000001	0.15999999999999998	1
0.04073872895165671	0.766459074733096	0.11392000000000002	0.17555555555555558	2
0.04073872895165671	0.6997330960854092	0.02228	0.18666666666666668	2
0.007819287576020852	0.04359430604982206	0.19424	0.08333333333333333	2
0.007819287576020852	0.46619217081850534	0.2742	0.40222222222222226	2
0.04073872895165671	0.8220640569395018	0.67888	0.26333333333333336	1
0.007819287576020852	0.35498220640569395	0.08839999999999998	0.14666666666666667	2
0.10504201680672269	0.5885231316725978	0.05019999999999999	0.22555555555555556	1
0.04073872895165671	0.6441281138790036	0.039439999999999996	0.2	1
0.04073872895165671	0.6552491103202847	0.26576	0.15333333333333335	1
0.144	0.8776690391459074	0.31992	0.14	1
0.10504201680672269	0.7998220640569395	0.68716	0.2222222222222222	1
0.04073872895165671	0.8220640569395018	0.7264400000000001	0.2733333333333334	1
0.04073872895165671	0.5440391459074733	0.48491999999999996	0.2711111111111111	1
0.04073872895165671	0.8999110320284698	0.16616000000000003	0.23777777777777775	1
0.007819287576020852	0.15480427046263345	0.04280000000000001	0.09555555555555557	2
0.04073872895165671	0.5885231316725978	0.37055999999999994	0.19777777777777777	2
0.04073872895165671	0.9110320284697508	0.03728	0.25777777777777783	1
0.04073872895165671	0.6552491103202847	0.7044400000000001	0.2533333333333333	2
0.04073872895165671	0.43282918149466193	0.09448000000000002	0.26	2
0.007819287576020852	0.35498220640569395	0.20260000000000003	0.18	2
0.04073872895165671	0.677491103202847	0.10183999999999997	0.21444444444444447	2
0.04073872895165671	0.49955516014234874	0.17488	0.22444444444444445	1
0.04073872895165671	0.8665480427046264	0.23788	0.23111111111111113	1
0.04073872895165671	0.6330071174377224	0.1452	0.2411111111111111	1
0.04073872895165671	0.8776690391459074	0.7148	0.18444444444444447	1
0.04073872895165671	0.4884341637010676	0.061639999999999986	0.16444444444444445	2
0.04073872895165671	0.599644128113879	0.23804000000000003	0.2111111111111111	2
0.04073872895165671	0.7887010676156584	0.8532799999999999	0.31888888888888894	1
0.144	0.677491103202847	0.24724000000000002	0.19222222222222224	1
0.04073872895165671	0.599644128113879	0.71304	0.4	2
0.04073872895165671	0.6997330960854092	0.6214	0.3577777777777778	1
0.04073872895165671	0.599644128113879	0.15139999999999998	0.23444444444444446	1
0.04073872895165671	0.6552491103202847	0.24416000000000002	0.24444444444444444	1
0.04073872895165671	0.677491103202847	0.5698799999999999	0.22555555555555556	2
0.04073872895165671	0.677491103202847	0.5232	0.11444444444444445	2
0.007819287576020852	0.15480427046263345	0.13763999999999998	0.26555555555555554	2
0.007819287576020852	0.07695729537366548	0.11104000000000001	0.09000000000000001	2
0.04073872895165671	0.7330960854092526	0.21204000000000003	0.2566666666666667	2
0.007819287576020852	0.032473309608540925	0.09495999999999997	0.06666666666666667	2
0.007819287576020852	0.41058718861209964	0.33755999999999997	0.1411111111111111	2
0.04073872895165671	0.8887900355871886	0.21648	0.15	1
0.007819287576020852	0.5329181494661922	0.1368	0.21888888888888888	1
0.007819287576020852	0.021352313167259784	0.42055999999999993	0.041111111111111105	2
0.04073872895165671	0.8109430604982206	0.08375999999999999	0.2711111111111111	1
0.04073872895165671	0.34386120996441283	0.04163999999999999	0.23444444444444446	2
0.10504201680672269	0.8554270462633452	0.59936	0.2	1
0.04073872895165671	0.7887010676156584	0.5458	0.18555555555555556	2
0.04073872895165671	0.49955516014234874	0.09204000000000002	0.16444444444444445	2
0.10504201680672269	0.8109430604982206	0.56056	0.29444444444444445	1
0.007819287576020852	0.09919928825622776	0.047	0.06888888888888887	2
0.04073872895165671	0.5885231316725978	0.13960000000000003	0.12888888888888891	2
0.04073872895165671	0.38834519572953735	0.25780000000000003	0.1688888888888889	2
0.1794871794871795	0.9110320284697508	0.66376	0.19888888888888887	1
0.04073872895165671	0.6886120996441282	0.20883999999999997	0.2922222222222222	2
0.04073872895165671	0.35498220640569395	0.13851999999999998	0.33444444444444443	2
0.04073872895165671	0.8665480427046264	0.11524000000000001	0.10666666666666669	1
0.04073872895165671	0.7219750889679716	0.13088	0.22	2
0.007819287576020852	0.43282918149466193	0.14236000000000001	0.25777777777777783	2
0.04073872895165671	0.6552491103202847	0.14492000000000002	0.2222222222222222	1
0.04073872895165671	0.32161921708185054	0.12480000000000001	0.14444444444444443	2
0.007819287576020852	0.277135231316726	0.17127999999999996	0.15666666666666668	2
0.007819287576020852	0.032473309608540925	0.03619999999999999	0.07333333333333335	2
0.007819287576020852	0.21040925266903915	0.09007999999999998	0.24444444444444444	2
0.144	0.7775800711743772	0.75628	0.1788888888888889	1
0.1794871794871795	0.677491103202847	0.24896	0.3044444444444444	1
0.04073872895165671	0.755338078291815	0.73576	0.36	1
0.10504201680672269	0.6218861209964412	0.09116000000000002	0.15333333333333335	2
0.07692307692307693	0.8776690391459074	0.6213200000000001	0.23333333333333334	1
0.10504201680672269	0.5662811387900356	0.64732	0.5177777777777778	2
0.04073872895165671	0.8220640569395018	0.19419999999999998	0.17333333333333334	1
0.04073872895165671	0.8887900355871886	0.10627999999999997	0.2677777777777778	1
0.144	0.755338078291815	0.69532	0.24333333333333332	1
0.04073872895165671	0.29937722419928825	0.12227999999999997	0.3311111111111111	2
0.04073872895165671	0.8999110320284698	0.03972	0.21	2
0.04073872895165671	0.844306049822064	0.39	0.20777777777777778	2
0.04073872895165671	0.37722419928825623	0.25204000000000004	0.3066666666666667	2
0.007819287576020852	0.1659252669039146	0.266	0.19777777777777777	2
0.007819287576020852	0.23265124555160144	0.16404000000000002	0.20777777777777778	2
0.04073872895165671	0.833185053380783	0.11519999999999998	0.21444444444444447	1
0.144	0.7108540925266904	0.56644	0.3055555555555556	1
0.10504201680672269	0.8887900355871886	0.09068000000000001	0.21	1
0.04073872895165671	0.5662811387900356	0.75712	0.2777777777777778	2
0.04073872895165671	0.5440391459074733	0.8710399999999999	0.21444444444444447	2
0.04073872895165671	0.6107651245551602	0.07516000000000002	0.18888888888888888	2
0.144	0.6330071174377224	0.66632	0.23333333333333334	1
0.144	0.7330960854092526	0.17848000000000003	0.21888888888888888	2
0.04073872895165671	0.38834519572953735	0.13556	0.17222222222222222	2
0.04073872895165671	0.844306049822064	0.21788	0.11444444444444445	1
0.04073872895165671	0.8665480427046264	0.03428	0.15777777777777777	1
0.10504201680672269	0.8887900355871886	0.16407999999999998	0.2544444444444444	1
0.04073872895165671	0.44395017793594305	0.41296000000000005	0.31333333333333335	2
0.007819287576020852	0.032473309608540925	0.26188	0.09888888888888887	2
0.04073872895165671	0.7219750889679716	0.68208	0.3022222222222223	2
0.04073872895165671	0.8554270462633452	0.56128	0.23777777777777775	1
0.04073872895165671	0.833185053380783	0.5968	0.18444444444444447	1
0.10504201680672269	0.6663701067615658	0.65212	0.11333333333333333	1
0.2	0.8776690391459074	0.19207999999999997	0.1366666666666667	1
0.04073872895165671	0.49955516014234874	0.05656	0.21555555555555553	1
0.04073872895165671	0.6330071174377224	0.58912	0.2722222222222222	1
0.04073872895165671	0.28825622775800713	0.35208000000000006	0.11444444444444445	2
0.04073872895165671	0.755338078291815	0.12552	0.14555555555555558	2
0.04073872895165671	0.46619217081850534	0.13363999999999998	0.1711111111111111	1
0.04073872895165671	0.26601423487544484	0.19168000000000002	0.14555555555555558	2
0.04073872895165671	0.5551601423487544	0.20864	0.23777777777777775	1
0.007819287576020852	0.4550711743772242	0.14412	0.1822222222222222	2
0.1794871794871795	0.755338078291815	0.8869600000000001	0.23444444444444446	1
0.04073872895165671	0.5106761565836299	0.03619999999999999	0.20333333333333334	2
0.04073872895165671	0.7775800711743772	0.68632	0.4166666666666667	1
0.144	0.9110320284697508	0.03024000000000001	0.19444444444444445	2
0.007819287576020852	0.001779359430604982	0.38788	0.09444444444444444	2
0.007819287576020852	0.0547153024911032	0.09916000000000003	0.10444444444444442	2
0.10504201680672269	0.43282918149466193	0.032360000000000014	0.3244444444444445	1
0.04073872895165671	0.599644128113879	0.14324	0.13	2
0.04073872895165671	0.38834519572953735	0.12760000000000002	0.16111111111111112	2
0.007819287576020852	0.35498220640569395	0.17736000000000002	0.22444444444444445	2
0.04073872895165671	0.833185053380783	0.15872000000000003	0.31888888888888894	2
0.04073872895165671	0.8999110320284698	0.54484	0.2111111111111111	1
0.10504201680672269	0.5551601423487544	0.07519999999999999	0.27666666666666667	2
0.04073872895165671	0.521797153024911	0.24836000000000003	0.16333333333333333	2
0.10504201680672269	0.43282918149466193	0.15272000000000002	0.2611111111111111	2
0.04073872895165671	0.599644128113879	0.08488	0.20555555555555555	1
0.04073872895165671	0.6218861209964412	0.44892	0.19222222222222224	1
0.007819287576020852	0.4217081850533808	0.12912	0.15555555555555556	1
0.04073872895165671	0.9110320284697508	0.60236	0.2111111111111111	1
0.10504201680672269	0.8554270462633452	0.5068400000000001	0.25777777777777783	2
0.007819287576020852	0.19928825622775803	0.12019999999999999	0.15777777777777777	2
0.10504201680672269	0.5774021352313168	0.7331599999999999	0.43222222222222223	1
0.007819287576020852	0.29937722419928825	0.09043999999999999	0.31666666666666665	2
0.04073872895165671	0.6441281138790036	0.12783999999999998	0.2733333333333334	2
0.04073872895165671	0.5440391459074733	0.043639999999999984	0.2211111111111111	1
0.04073872895165671	0.8999110320284698	0.12780000000000002	0.07666666666666665	1
0.007819287576020852	0.3104982206405694	0.14495999999999998	0.2222222222222222	2
0.04073872895165671	0.6441281138790036	0.22904000000000002	0.31777777777777777	1
0.1794871794871795	0.8220640569395018	0.08036000000000001	0.19333333333333333	1
0.2	0.8665480427046264	0.61548	0.3966666666666667	1
0.04073872895165671	0.277135231316726	0.16260000000000002	0.1211111111111111	2
0.1794871794871795	0.8999110320284698	0.8035599999999999	0.20111111111111113	1
0.04073872895165671	0.8887900355871886	0.05775999999999999	0.3888888888888889	1
0.144	0.7108540925266904	0.09639999999999997	0.2088888888888889	1
0.04073872895165671	0.7108540925266904	0.64	0.22999999999999998	2
0.144	0.6663701067615658	0.16768	0.28777777777777774	1
0.04073872895165671	0.8665480427046264	0.33276	0.15111111111111114	1
0.10504201680672269	0.5774021352313168	0.56948	0.4355555555555556	2
0.10504201680672269	0.6330071174377224	0.11568	0.19666666666666666	1
0.04073872895165671	0.5551601423487544	0.10619999999999999	0.2111111111111111	2
0.04073872895165671	0.8776690391459074	0.19092	0.12777777777777777	1
0.007819287576020852	0.8665480427046264	0.16076	0.18777777777777777	1
0.007819287576020852	0.08807829181494661	0.30056	0.21888888888888888	2
0.04073872895165671	0.5106761565836299	0.311	0.22777777777777777	2
0.007819287576020852	0.277135231316726	0.07227999999999997	0.09555555555555557	2
0.007819287576020852	0.08807829181494661	0.18648	0.0711111111111111	2
0.144	0.8776690391459074	0.30916000000000005	0.19666666666666666	1
0.04073872895165671	0.8220640569395018	0.13432	0.0911111111111111	2
0.10504201680672269	0.7442170818505338	0.51648	0.20111111111111113	1
0.04073872895165671	0.6330071174377224	0.68756	0.3033333333333333	1
0.04073872895165671	0.8887900355871886	0.8385199999999999	0.2411111111111111	1
0.04073872895165671	0.6997330960854092	0.59656	0.20555555555555555	2
0.04073872895165671	0.6330071174377224	0.13983999999999996	0.2966666666666667	1
0.04073872895165671	0.5774021352313168	0.14739999999999998	0.15333333333333335	2
0.144	0.6441281138790036	0.76236	0.23777777777777775	1
0.10504201680672269	0.844306049822064	0.77432	0.26222222222222225	1
0.04073872895165671	0.7775800711743772	0.43332000000000004	0.2611111111111111	2
0.144	0.677491103202847	0.28184	0.29777777777777775	1
0.04073872895165671	0.6997330960854092	0.22632	0.15444444444444444	1
0.007819287576020852	0.6663701067615658	0.15688	0.3088888888888889	1
0.04073872895165671	0.7330960854092526	0.10583999999999998	0.12444444444444444	1
0.04073872895165671	0.8665480427046264	0.26439999999999997	0.19	1
0.04073872895165671	0.8999110320284698	0.12051999999999999	0.14888888888888888	1
0.04073872895165671	0.6663701067615658	0.6130800000000001	0.21888888888888888	2
0.04073872895165671	0.49955516014234874	0.6964	0.5177777777777778	1
0.007819287576020852	0.3104982206405694	0.33648	0.2088888888888889	2
0.007819287576020852	0.15480427046263345	0.03180000000000001	0.07888888888888891	2
0.04073872895165671	0.6663701067615658	0.031560000000000005	0.23222222222222222	2
0.04073872895165671	0.8999110320284698	0.11016000000000002	0.2644444444444444	2
0.04073872895165671	0.5662811387900356	0.10539999999999998	0.2611111111111111	2
0.007819287576020852	0.755338078291815	0.1284	0.19	1
0.04073872895165671	0.5440391459074733	0.18539999999999998	0.28777777777777774	2
0.04073872895165671	0.3104982206405694	0.05856	0.13444444444444445	2
0.007819287576020852	0.28825622775800713	0.2328	0.18	2
0.10504201680672269	0.8220640569395018	0.08112	0.13111111111111112	1
0.2	0.766459074733096	0.53196	0.29444444444444445	1
0.04073872895165671	0.49955516014234874	0.2502	0.24555555555555558	2
0.04073872895165671	0.6330071174377224	0.11383999999999997	0.2511111111111111	2
0.10504201680672269	0.6997330960854092	0.04852000000000001	0.15111111111111114	2
0.10504201680672269	0.8776690391459074	0.49648000000000003	0.15555555555555556	1
0.1794871794871795	0.8887900355871886	0.5011599999999999	0.2388888888888889	1
0.04073872895165671	0.5329181494661922	0.09644	0.11666666666666667	1
0.04073872895165671	0.7998220640569395	0.19168000000000002	0.18777777777777777	1
0.04073872895165671	0.7887010676156584	0.5757599999999999	0.13777777777777775	1
0.144	0.8887900355871886	0.81088	0.22777777777777777	1
0.04073872895165671	0.6218861209964412	0.5406799999999999	0.3377777777777778	1
0.144	0.8776690391459074	0.70792	0.22	1
0.10504201680672269	0.7775800711743772	0.77008	0.39444444444444443	1
0.04073872895165671	0.755338078291815	0.11127999999999998	0.19444444444444445	1
0.10504201680672269	0.7330960854092526	0.2662	0.23444444444444446	1
0.04073872895165671	0.6330071174377224	0.24208	0.20555555555555555	1
0.04073872895165671	0.8220640569395018	0.09983999999999997	0.18444444444444447	1
0.144	0.8887900355871886	0.22368000000000002	0.25	1
0.144	0.6997330960854092	0.58684	0.29444444444444445	1
0.04073872895165671	0.6997330960854092	0.69064	0.3	2
0.04073872895165671	0.7775800711743772	0.57552	0.15888888888888889	2
0.04073872895165671	0.4217081850533808	0.20007999999999998	0.2	2
0.04073872895165671	0.35498220640569395	0.19236	0.1688888888888889	2
0.007819287576020852	0.34386120996441283	0.03852000000000001	0.10999999999999999	2
0.04073872895165671	0.6997330960854092	0.34920000000000007	0.2411111111111111	1
0.007819287576020852	0.08807829181494661	0.09768	0.1388888888888889	2
0.2	0.8665480427046264	0.32215999999999995	0.11222222222222224	1
0.04073872895165671	0.6107651245551602	0.17192000000000002	0.17333333333333334	1
0.007819287576020852	0.2548932384341637	0.042	0.19	2
0.04073872895165671	0.7998220640569395	0.32564	0.20444444444444443	1
0.04073872895165671	0.7330960854092526	0.40464	0.19444444444444445	1
0.1794871794871795	0.8887900355871886	0.26208	0.2711111111111111	2
0.007819287576020852	0.19928825622775803	0.29464	0.13555555555555554	2
0.007819287576020852	0.032473309608540925	0.029319999999999992	0.07555555555555557	2
0.10504201680672269	0.5662811387900356	0.49584000000000006	0.23555555555555555	2
0.007819287576020852	0.08807829181494661	0.15208	0.0711111111111111	2
0.04073872895165671	0.6107651245551602	0.12139999999999998	0.20777777777777778	2
0.04073872895165671	0.3661032028469751	0.19495999999999997	0.3822222222222222	2
0.04073872895165671	0.5774021352313168	0.18636000000000003	0.1822222222222222	1
0.10504201680672269	0.844306049822064	0.57748	0.18888888888888888	1
0.04073872895165671	0.7442170818505338	0.12836	0.04555555555555555	2
0.04073872895165671	0.5329181494661922	0.10295999999999998	0.2088888888888889	2
0.144	0.7998220640569395	0.37051999999999996	0.2544444444444444	2
0.007819287576020852	0.0071174377224199285	0.06544	0.14444444444444443	2
0.10504201680672269	0.6218861209964412	0.7972400000000001	0.2866666666666666	1
0.10504201680672269	0.8109430604982206	0.57996	0.2533333333333333	1
0.007819287576020852	0.11032028469750889	0.17316000000000004	0.11777777777777779	2
0.04073872895165671	0.4773131672597865	0.11968000000000001	0.23111111111111113	2
0.144	0.9110320284697508	0.6332000000000001	0.25	1
0.10504201680672269	0.8999110320284698	0.09607999999999998	0.16666666666666666	1
0.04073872895165671	0.6330071174377224	0.15775999999999998	0.18555555555555556	2
0.04073872895165671	0.7219750889679716	0.20392000000000002	0.20222222222222222	1
0.04073872895165671	0.8554270462633452	0.44855999999999996	0.2511111111111111	1
0.04073872895165671	0.6552491103202847	0.27212000000000003	0.2833333333333333	1
0.04073872895165671	0.6552491103202847	0.60248	0.2866666666666666	1
0.04073872895165671	0.5662811387900356	0.24452	0.25222222222222224	2
0.007819287576020852	0.5329181494661922	0.12344	0.19444444444444445	2
0.04073872895165671	0.599644128113879	0.21804	0.19222222222222224	1
0.10504201680672269	0.833185053380783	0.68516	0.17555555555555558	1
0.04073872895165671	0.5106761565836299	0.11272000000000003	0.23111111111111113	1
0.144	0.7775800711743772	0.0374	0.24777777777777774	1
0.04073872895165671	0.46619217081850534	0.23163999999999998	0.11666666666666667	2
0.10504201680672269	0.8887900355871886	0.76036	0.18888888888888888	1
0.2	0.755338078291815	0.11916000000000003	0.21888888888888888	1
0.04073872895165671	0.7887010676156584	0.21148000000000003	0.1911111111111111	1
0.04073872895165671	0.8554270462633452	0.22088	0.23333333333333334	1
0.007819287576020852	0.12144128113879003	0.12032	0.13111111111111112	2
0.04073872895165671	0.4773131672597865	0.37372000000000005	0.39888888888888885	1
0.007819287576020852	0.21040925266903915	0.18072000000000002	0.16555555555555554	2
0.144	0.8887900355871886	0.06688	0.13	1
0.007819287576020852	0.23265124555160144	0.03463999999999998	0.23666666666666666	2
0.10504201680672269	0.8665480427046264	0.024439999999999996	0.17222222222222222	1
0.007819287576020852	0.5551601423487544	0.14307999999999998	0.12333333333333335	2
0.04073872895165671	0.6330071174377224	0.19376	0.26222222222222225	2
0.007819287576020852	0.2215302491103203	0.182	0.23666666666666666	2
0.04073872895165671	0.8999110320284698	0.65288	0.1788888888888889	1
0.007819287576020852	0.26601423487544484	0.39096000000000003	0.12666666666666665	2
0.007819287576020852	0.06583629893238434	0.08312	0.11444444444444445	2
0.04073872895165671	0.4773131672597865	0.18519999999999998	0.20111111111111113	2
0.04073872895165671	0.6997330960854092	0.71424	0.19333333333333333	1
0.007819287576020852	0.1659252669039146	0.15183999999999997	0.12777777777777777	2
0.04073872895165671	0.43282918149466193	0.19104000000000002	0.2177777777777778	1
0.1794871794871795	0.755338078291815	0.79004	0.3388888888888889	1
0.10504201680672269	0.8999110320284698	0.03484	0.2722222222222222	2
0.04073872895165671	0.6552491103202847	0.05804000000000002	0.2388888888888889	2
0.04073872895165671	0.5329181494661922	0.82068	0.31222222222222223	2
0.007819287576020852	0.766459074733096	0.17756	0.14222222222222222	1
0.007819287576020852	0.677491103202847	0.36028	0.21666666666666667	2
0.007819287576020852	0.15480427046263345	0.03172	0.23222222222222222	1
