# Supplementary material for: Layer wise Scaled Gaussian Priors for Markov Chain Monte Carlo Sampled deep Bayesian neural networks
Source: Front Artif Intell. 2025 Apr 25;8:1444891. doi: 10.3389/frai.2025.1444891 (PMC12061901; doi:10.3389/frai.2025.1444891)
Supplement: Supplementary file 1 [file Data_Sheet_1.zip › Codes and Data/Data/Tabular/creditfraud/test.csv]

V1	V2	V3	V4	V5	V6	V7	V8	V9	V10	V11	V12	V13	V14	V15	V16	V17	V18	V19	V20	V21	V22	V23	V24	V25	V26	V27	V28	label
-15.8191787207718	8.7759971528627	-22.8046864614815	11.8648680803607	-9.09236053189517	-2.38689320657655	-16.5603681078199	0.948348594786058	-6.31065843275059	-13.0888909176936	9.81570317447819	-14.0560611837648	0.777191846436601	-13.7610179615936	-0.353635939812489	-7.95744722625995	-11.9629542349435	-4.7805077876172	0.652498045264831	0.992278949261366	-2.35063374523783	1.03636187430048	1.13605073696052	-1.0434137405139	-0.10892334328198	0.657436778462222	2.13642447085514	-1.41194537483904	1
0.457845399378466	1.37376948070694	-0.488926009348227	2.80535094114905	1.77738605988168	0.100492060362466	1.29501591974452	-0.135857217631344	-1.69582245589888	0.955004466801798	-1.70222840135659	-0.240056328492088	0.456475052581814	0.139567417265152	-1.89097449251758	0.372379299123525	-0.798201084554281	-0.69706160837415	-1.49715223294239	-0.264704752281373	0.105593015789541	0.371014424417148	0.0511047168873462	0.401524196613955	-0.724765816975051	-0.202880696489224	0.092123881011537	0.0949558537280024	1
-27.84818067198	15.5981926625554	-28.923755945104	6.41844174657532	-20.346228155413	-4.82820246578157	-19.2108964179086	18.329405525597	-3.66873493861418	-8.00915938639777	4.30309581759563	-6.00866000668561	1.1389688287939	-5.58044712038062	-0.11073711578577	-5.49107326163426	-11.5885435992809	-4.71542017123115	0.734573493016404	1.69785626318366	1.8021491336386	-2.06293427611466	-1.26984343615924	0.165409188492223	1.99949911253199	-0.211058522431997	1.32480949279508	0.388090177732107	1
2.02655378476994	-1.82022272999523	-0.816416963839441	-1.58340145764226	-1.38985172375391	-0.0708380871676224	-1.28035871912144	0.0245259690946029	-1.30112444519702	1.66158417562247	0.711968676337938	-0.15135062027127	0.275850992202421	-0.306009090346167	-0.656108993298274	-0.265083925392011	0.245316896347161	0.478313950954025	-0.0343796222341589	-0.193512709967616	-0.0266443798077305	0.139442630752873	0.200376243348862	0.685507308697954	-0.357293980326266	-0.237409016227078	-3.4840710974593e-7	-0.0293676446953485	2
0.753356012421118	2.28498795250353	-5.16449200355315	3.8311119987993	-0.0736224923058734	-1.31659594586445	-1.85549544374527	0.83107909886574	-1.56751414502076	-3.22455914814995	3.36955824955852	-3.46854525803227	-1.38357106785405	-6.0205789709702	0.309601855257659	-2.61776696028245	-1.31075238207209	0.409659909693325	2.36229077589933	0.285792259895482	0.382006845522224	0.0339580452530082	0.187696850240103	0.358433465751075	-0.488933827051834	-0.258802387138951	0.296145453458912	-0.0471736659782491	1
1.83259085209999	-0.0517074461876354	-1.26341684105089	2.72002243861991	2.2194264378804	4.69089510405203	-1.10965595568014	1.19002055635879	-0.513592133482134	1.41684133383775	-0.571866024132937	-0.21929428535865	-0.0137005974514835	0.00113484332999051	0.028993455329357	1.17268258375045	-1.0685388441655	0.0158350041808881	-1.96531184963039	-0.169015962079864	0.266239323688667	0.717237856481222	0.166474019392413	0.689671216260434	-0.138991899079113	0.121175960766638	0.0282736922279574	-0.0368880104316016	2
-0.417339782403896	4.70005527392636	-7.52176682774885	7.67188445074794	0.260821237608046	-2.64669254023638	-2.85443216153232	0.95878310270126	-4.5885358926682	-6.12071508667922	4.54849458373201	-7.83625279832226	-0.242674770748528	-13.2025053438681	1.0924415991984	-3.04086255242532	-3.00895800089691	-0.159966953690891	0.78808629554402	0.832034789370246	0.622200356085823	-0.437708334187294	-0.0903582898025547	-0.742802157670925	-0.312360714129117	0.502574976363589	0.8213902873783	0.37237881708533	1
-0.937434967668018	1.22060766918017	1.5285851570889	0.580326711850955	0.356455466742645	0.935100621941426	-0.0279626388558859	0.752249870331624	-0.911868627445266	-0.606694507538846	0.367456533026516	0.970536175675068	0.887405914292013	0.298091454575775	0.128663218910338	0.260844316247447	-0.494917899148665	0.65020609422542	1.09405760854494	0.0370126900224159	-0.109697072823035	-0.441798202352553	-0.231017448844374	0.182137680869796	0.350044482306524	-0.678789403100647	-0.00826267860574989	0.00733145559225223	2
-1.05589228556976	0.387932520578698	-0.0725816177910263	-1.66455408842567	-0.788841374414147	-1.12952790354537	1.59529159332133	0.0459232422539469	0.482935427932578	-1.8423184068084	-0.664615454806334	1.14062643915552	0.834201212061903	0.292899531824548	-0.230921387553165	-0.836643564417472	-0.076999787484693	-0.198452011195743	0.0797935410270384	0.40434930244764	0.278370534406862	0.631607990431925	0.399113689094191	0.418638274175431	0.0859342903001455	-0.829061559939717	0.239584436403212	0.199274997868701	2
1.1885897144956	-0.585272944437206	-0.43400512400929	-1.40477396687518	-0.568404123609563	-1.02779051854844	0.0814319930473344	-0.121569208666184	1.27973259697181	-0.898971997175112	0.799343041904259	0.428944238859335	-1.81115720744688	0.7944749398414	0.248950334558539	-0.70584620558709	-0.0429796443906991	0.369815764090911	1.43235059486929	-0.0554583601188447	0.00870741880793354	0.00905457943575742	-0.258914999153545	0.0369697378936565	0.751865510048617	0.096899647497602	-0.0411215979161965	-0.00362006964230653	2
-20.5327510764355	12.3739891389716	-23.0090029136283	6.14482097803751	-15.5872960035928	-4.38449066917613	-15.9390026942523	13.696416119399	-3.94845491908543	-8.78972336330438	5.61234710799626	-7.91442236630349	0.307819968365149	-8.32860088836825	-0.00697929458963793	-6.82452417207669	-13.3160791903173	-4.9216120866876	1.18820420779718	1.59275393136331	1.75460760918813	-1.46611525253641	-0.85677863566488	0.125776576475404	1.40258698975375	-0.223754856770293	1.57424873519633	0.469200693158523	1
-0.709056361660838	1.15480385434175	0.72102477299311	1.62910911857396	1.86877614073685	4.48227279736195	-0.830790938224772	1.39962077582746	-1.00596976748543	0.988193860967579	-0.429507363053269	-0.555900694928814	0.302342290104428	0.081299182691456	1.81041487212288	0.755072320376745	-0.669463287234216	1.00432360838717	0.874748698393926	0.346652048883307	0.0944261545920036	0.279342270566786	-0.0671809959705865	0.998708965472132	-0.354570853276066	0.179231519590812	0.014486433515926	-0.0767390646153337	2
-5.96145725181683	5.31338185985134	-6.67432045600546	6.02897499089959	-1.38755992793501	0.670638451870295	-4.12898748860167	-4.76589378950457	-1.00525917075425	0.453505060416619	4.43173633655471	-5.14273660303602	-1.18169206554319	-8.7554491326517	1.00435568809085	-2.06502561211988	-3.26143516010375	0.12522332026716	0.936966154656013	-1.11658092121725	5.55664239133643	-1.50180765840879	1.35517244397724	0.141093214148711	0.0779134112043686	0.473988340387306	0.28712879038893	1.46865341855998	1
2.02849752492646	-1.81300666666187	-1.01656545732997	-1.6930949999072	-1.07940688065114	0.236323017312976	-1.19844144081651	-0.00727636788546492	-1.42551370296572	1.62420830950267	0.45511554431528	0.236073418334974	1.39055384048275	-0.535542381959547	-0.731315001552255	-0.170077462038695	0.0114446042335495	0.513464526833748	0.135401293908337	-0.077430171566829	-0.036309680452108	0.12558259961108	0.113324754435934	0.230482330337786	-0.264289885984562	-0.212694846111322	0.00286808289899068	-0.0291028846864242	2
-4.39797444171999	1.35836702839758	-2.5928442182573	2.67978696694832	-1.12813094208956	-1.70653638774951	-3.49619729302467	-0.248777743025673	-0.24776789948008	-4.80163740602813	4.89584422347523	-10.9128193194019	0.184371685834387	-6.77109672468083	-0.00732618257771211	-7.35808322132346	-12.5984185405511	-5.13154862842983	0.308333945758691	-0.17160787864796	0.573574068424352	0.176967718048195	-0.436206883597401	-0.0535018648884285	0.252405261951833	-0.657487754764504	-0.827135714578603	0.849573379985768	1
-1.07956928214515	0.534830422653018	2.00048105346029	1.87622202229205	-0.420522256390258	2.4635753567786	-0.181700711181061	1.05584136331063	1.44510448756911	-1.4737020731767	0.763163499294693	-0.94035952607101	2.1558238280658	0.950763274902336	-1.44840963256124	-2.62566925158481	3.03093369278179	-2.39170974912804	-0.261608670436113	0.0260528696521151	-0.21347831004961	-0.0644818247836556	0.478859729185813	-0.68881198032043	-0.59588577899468	-0.401709762301451	0.103427410791578	0.0892065991424422	2
-1.3094413460044	1.78649494921925	-1.37107024042555	1.21433549160762	-0.336642221570741	-1.39011986486896	-1.7091091066305	0.667747590382643	-1.69980879955917	-3.84391103993778	2.96259879138962	-3.95604520140947	-1.53923191944683	-4.63463139323434	-0.248403490673103	-2.05855138409951	-5.63549400383391	-0.775271204300359	-0.23930965408033	0.253464129147281	0.533521286327158	-0.0221799534199139	-0.299555851230085	-0.226416167090146	0.364360460778096	-0.47510178544057	0.571426303828437	0.293425836896259	1
-16.5986647432584	10.5417508026636	-19.8189818085279	6.0172946473619	-13.0259010501237	-4.12877900260013	-14.1188648469369	11.1611439952369	-4.09955143059712	-9.22282550730978	6.32936467621872	-8.95219071159749	-0.138363691274054	-9.82505442102721	0.0572235922374037	-7.54168742379503	-14.2595985921417	-5.03505152375192	1.43226792970939	1.53491982113512	1.72585282658181	-1.15160577552799	-0.680051901875725	0.108175914514646	1.06687834149611	-0.233720431391328	1.70752055210726	0.51142316911239	1
-1.26005545623585	-0.0732186798426728	-0.162489844415891	0.220164009265371	2.69033238529534	3.48692423827518	-0.908222912293429	1.49219392984763	-0.3333309921414	-0.579754518589124	-0.904286284521873	0.169485413594564	-0.125393005460805	0.327125454743436	-0.0659161148862163	-0.344903994959494	-0.0417642275978977	0.387147888568238	1.20554619900872	0.248494933151305	0.0919830088028814	-0.0729835772791477	-0.241504898892504	1.03297988088904	0.168472107393158	-0.269189496669857	0.0666336652619981	-0.0730940940994577	2
-0.848290216565114	2.71988211593934	-6.19907019688041	3.04443718621919	-3.30190955339712	-1.99211683590396	-3.7349017657824	1.52007897310233	-2.54878817321614	-4.5335154033258	2.28802174654208	-5.26720466981905	0.394799950425324	-4.28799577702192	1.31527946674202	-6.46918689069948	-8.71392005149206	-3.7050697432532	3.53100289778427	0.319576271337295	1.12522925908799	0.805257864895713	0.199119186483276	0.0352062006310435	0.0121587630161963	0.601657823317562	0.137467682324392	-0.171396981067706	1
-6.67721162487866	5.52929920087665	-7.19327456474359	6.08132107951892	-1.63607097105033	0.500609583298219	-4.64077020758754	-4.33983969614375	-0.950036405131991	0.566679814004086	4.3150759158968	-4.93828359985114	-1.10570973729343	-8.49081262174082	1.00362574598099	-1.94912326096651	-3.09301268981888	0.124087074705575	0.886746966076448	-1.11868675540655	5.56330066446813	-1.60827196122017	0.965321595694456	0.16371797930961	0.0475308707267175	0.466164782963216	0.278546743051982	1.47198811731278	1
1.20493424160812	3.23806951076392	-6.01032440449142	5.7208466769739	1.54839977751795	-2.3210635159891	-0.78188041273237	0.0766192384971476	-2.97624905100078	-4.07025686324581	3.39415208597649	-4.5477421854241	-0.0636341960877915	-10.5164652105548	0.0532673835219021	0.204079529216049	0.462929331041335	0.841169059044758	-2.2213838533863	0.338160708541917	0.0983414697495961	-0.845865919979824	-0.0312277689973994	0.421146410215972	0.388361411769274	0.0560347438871887	0.491827823256628	0.340846685675318	1
-1.31042833977035	1.53312927025487	0.366774309232492	0.954324594285474	0.14533158147605	0.984094816802141	-0.204288965018192	1.15233830695929	-0.799433464315131	-0.324905577740081	-0.242144113507193	0.720095954938509	0.0153485186124667	0.747404229236714	-0.408885457055312	-0.446347319964947	0.312292917202259	0.267746682787343	1.4794049618564	-0.0559659356784575	0.00925868698119207	0.0481890454240206	-0.303698417956649	-1.13654826214751	0.337592540147105	-0.125905372121549	0.0209521381724553	0.000775113714545361	2
1.97446129310361	-0.730192965000172	-2.31768054618725	-0.196038729187166	-0.171069954989323	-1.95035555003669	0.755754466075873	-0.739881866693998	-1.1923520382692	0.976925369915436	-0.595881524778329	-0.0875824363454765	-0.103033818861763	0.76186127109133	-0.349941800693236	-2.45232948949933	0.408581608064036	0.404559147790096	-0.935111009288079	-0.410484699690678	0.0045626266836374	0.378833588133448	-0.143098522925651	0.479263291477793	0.385114557760682	0.983861811458484	-0.142218321913272	-0.0665204228917648	2
-1.61187733763361	-0.408409922870926	-3.8297616763406	6.24946176104187	-3.3609216090486	1.14796358238383	1.8584248531717	0.474858318489524	-3.8383988155266	-1.44537495699985	2.11390001406861	-3.25970246526323	-0.315347339360454	-1.80810297319338	-0.741877295217489	-2.98692008764678	-4.81586301103402	-1.27165458831756	1.70168502365985	2.42567742975765	1.24558218578459	0.616382702131439	2.2514388799998	-0.0660963924813517	0.538710327489417	0.541325493308062	-0.136243382191672	-0.00985225632281393	1
-0.508769964600544	1.10926600987068	0.000698070965305303	0.422675268270556	1.01020106329337	-0.938110650613417	2.26946897611433	-0.60332917007308	0.0230262183554406	-1.0007667782952	0.160815076994757	-2.29846638372411	2.30746665641344	2.00332136045271	-1.0422629230957	-0.535567766945152	0.1967988503369	-0.126981788034007	-0.827902119383036	0.128170798240096	0.158531535753389	0.520310175697288	-0.0596159555229475	-0.0661145652134664	0.419960189761153	-0.570823163770749	0.0436092237349529	0.147616754678362	2
-0.560966695429728	1.29370319385704	0.513297407723352	-0.577101199958608	1.33937761747691	0.811835000222817	0.62021341650297	0.19509069508597	-0.724210994686313	-0.143807934176245	0.612684733964946	1.47034555866354	2.82447462079305	-0.876483542083873	0.313854952768491	0.651326460281756	-0.744028851939646	0.148408152068959	0.446153926618659	0.440234034959972	-0.298783961830496	-0.598628716562964	-0.219631580693455	-1.69725936281549	0.106864686555308	0.187832717179115	0.37506573742531	0.141228995784795	2
1.19841751992444	-0.2115024635361	0.664314706433017	-0.106386834292695	-0.965327215989745	-0.843278158509721	-0.380393720331472	0.0420306881751504	0.325283344551748	-0.0107878694321984	1.42339376378512	0.258540429721379	-1.34400638836281	0.611546137779266	0.68693601132201	0.608563126963374	-0.462732408466559	0.179220701900103	0.245991404166304	-0.119585843641344	-0.0761444342611367	-0.341498135558008	0.114087988605735	0.561842886513978	0.00940019216912162	0.877367461578317	-0.0857649471861279	0.000832956350016597	2
-14.9703456545046	8.40142101040258	-16.8672384869515	8.25233430637468	-13.5651304873758	-2.78243755853826	-14.2637353490007	9.64341914576661	-7.70149868394332	-14.2266980575287	5.61099879659254	-11.7939788348294	1.59838653001563	-11.6069703760766	-0.0441804437896824	-9.28695473739369	-19.8997264249367	-7.518050849236	1.24351749943488	-1.61466005601289	2.71404480183882	-0.101355310559619	-0.439665974014017	0.519513861479409	0.789327982433797	0.0643574266343142	-1.62138568643941	-1.10481920857705	1
-4.71052878230567	8.63621438967976	-15.4962220036783	10.3133493732845	-4.35134098287048	-3.32268873543923	-10.7883728387388	5.06038112024979	-5.68931118776998	-11.7121866242875	11.1524905985837	-16.5581971409376	0.302644522406362	-17.4759212828566	-0.412393267331071	-10.222203169604	-13.7991476446987	-5.00858517858957	1.16202614780693	1.43423977941906	1.9905453513529	0.223785002572736	0.554408428563337	-1.20404159623154	-0.450684594730258	0.641836059375492	1.60595762479265	0.721643614506061	1
1.14020795371139	1.15643107873873	-1.47157796740819	2.07627840454674	0.774809058745551	-1.00253195191231	0.264947929409663	0.0131622605764724	0.248835339320523	-2.10066651278309	0.763204840843787	-0.94491647902938	-1.41903447142202	-4.68361969585018	0.51928230124953	0.908454083367609	4.13366666889167	1.30620452511785	-1.09471647432252	-0.125097258302807	-0.387894980568907	-0.866811936205838	-0.121582639900783	-0.356108586349469	0.634572810783188	-0.306311023397994	0.0940868179231164	0.121064728484123	1
-29.2003285905744	16.1557014298057	-30.0137124857248	6.47673117996833	-21.2258096535165	-4.90299739658728	-19.791248405247	19.1683273897301	-3.61724178604255	-7.87012194292549	4.06625507293473	-5.66149242261771	1.29295014454242	-5.07984568135779	-0.126522740416921	-5.24447151974264	-11.2749725851252	-4.67843652929376	0.650807370688892	1.71586182428358	1.8093709332884	-2.17581520342142	-1.3651041075509	0.174286359566544	2.10386807204715	-0.209943999130567	1.27868097084218	0.372392714338541	1
-0.809138509150963	-0.284447304165677	0.043106403422121	-0.203763138720874	-2.28487038192107	2.23580471684444	2.74895418654249	-0.656768655439165	0.905119284009542	-0.377559119531212	-1.63069255057217	-0.445836230987766	0.532249622896896	-0.910231777990423	0.535871996615032	0.77129797020174	-1.10283454655549	0.438530245392124	0.308127785343415	-0.658759762161719	-0.178934896754895	0.524745024003306	-0.0467630509081601	0.127147929282833	-1.40349843321735	0.0477324449666034	0.210306350928095	-0.0912415220869578	2
-6.42330645645221	1.65851450876035	-5.86643956435658	2.05206440242466	-0.615816842763718	-3.37226571107575	-5.03655575494585	2.64310601464633	-2.27463004673333	-7.04922935969585	3.9168025570096	-4.48127959922503	-1.02747932747206	-7.11387278226069	-0.852775229881616	-3.83955997447082	-5.05600998750159	-1.34449753083319	1.14847293881065	-0.713515810779757	0.641210915884323	-0.256678382381229	-2.33723276414845	-0.158277898470348	1.19879744465828	-0.261257806694643	0.78012548401824	-0.731800816194097	1
1.91818374762553	-1.43743566735922	-0.394467932500954	-0.805951440014295	-1.53761840085043	-0.583826200557556	-1.14671716000809	0.0529343062052733	0.058548040839787	0.933628656916676	0.810758117906225	-0.534385778730189	-1.13555076091915	0.0188802890776624	0.0278013136534199	1.62166425892667	-0.157069955214299	-0.305568011893857	0.508561812632798	0.10043232632498	0.500150707086864	1.16959649821403	0.0634148820567777	0.0836761439027733	-0.327248522814477	-0.0974289093500742	-0.0150443609217104	-0.0393350918957042	2
1.99928021731101	-0.763074647772596	-1.21874254699805	-0.56754025850547	-0.759840900581843	-1.27648971584207	-0.39157037777607	-0.300349449720917	-0.305172647668864	0.169274578914323	-0.190314086660944	-0.340165798872081	0.511347672635212	-1.54050301599435	0.092372559674444	1.43916512820416	1.1700873251264	-1.42545498657697	0.618933054038923	0.196559853152422	-0.281086266099071	-0.999637264676345	0.379139463092218	-0.10054412978924	-0.554472804459496	-0.688408867890317	-0.00720447128037136	-0.00088051378439187	2
-0.964567282813312	-1.64354066791439	-0.187726849232163	1.15825311047012	-2.45833564593802	0.852221660377025	2.78516254594393	-0.30360853861401	0.94000553101046	-1.96530880945923	0.159743522312315	-0.490697387341298	-1.1819769933833	-1.95887596969497	1.15274328622613	-1.34126935794233	2.49832484974359	0.777831088916474	1.4060448737262	1.78444933498197	0.447180121733859	0.536203895046365	1.63406050110051	0.203838849073356	0.218748854725954	-0.221885828382479	-0.308554718022245	-0.164500017914328	1
-1.47689343619361	2.12231379246165	-1.22946956041319	1.20184879823143	-0.343264387787516	-1.31770390932283	-1.52814215893659	-0.620953383361586	-1.21304032250238	-2.97526724837752	3.53221960237349	-3.68263987014104	-1.15477748628793	-5.16522922685485	-0.240091425455286	-2.40492728839102	-5.67173864053893	-0.99429395124741	-0.289935891439032	0.276893466308702	1.18603560532412	-0.0402148700651311	-0.238930086824211	0.110144325976026	0.0454183699836296	-0.56923231725429	0.481018701576887	-0.0475554426964208	1
-1.82429505976067	0.403326526860602	-1.99412200641801	2.75655816357726	-3.13906432572579	0.408185014718199	-1.20904511871624	1.09563435393431	-1.44722489217345	-3.95100289197434	2.56070020158284	-3.4119829114195	-0.781669619949492	-4.7327675351632	-0.433973654922625	-3.30608841178359	-4.23102187544855	-0.750809770409941	2.69080834203374	1.50368830479002	0.838760421033887	0.341727095787049	0.947506491293615	-0.145493002452622	0.0493257725258454	0.831065451615044	0.33242130393302	0.252712728641008	1
2.09098537908757	-1.11627728257264	-0.653764772999889	-0.954135008662858	-0.917552666634308	-0.227899312892758	-1.03892597637688	-0.0711389202064762	0.0425852895998148	0.722071342982717	-0.932525832174631	-0.359819956485312	0.987260804574252	-0.616256727547924	0.581677286493247	1.47228189827678	-0.189950225533247	-0.882858553482425	0.384190411785081	0.163634324033255	0.41049104635711	1.11073150621685	0.0795458306151984	0.529323681538646	-0.141434823949042	-0.0908380981120397	0.00482963406758166	-0.0300862364410455	2
-1.83693980524096	-1.64676405421121	-3.38116824152195	0.473353567439937	0.0742428680588724	-0.4467506984682	3.7919065488031	-1.35104516710281	0.0951859632710584	-0.0844995591396119	-1.54230486820434	-0.540534807018906	-0.27207903913702	0.712541142762088	0.234979844917	-0.907666065803548	-0.391051374531861	-0.0347191590047466	1.08428646665042	-1.58614369731197	0.0106634770821352	1.78668137304358	-0.151178223750849	-0.582097763853728	-0.956061535679488	-0.334368991860647	0.715600326403013	0.370449747000955	1
-0.730498058393188	-0.580939358911568	2.55728872705292	-1.27231847760142	-0.476011530969291	2.8113146650863	-1.22343911057162	0.795969687839118	0.371996864862545	0.361489980337002	0.970902333483772	-0.112125420196906	-1.22918245756414	-1.30820332203341	-1.00544415912226	-0.590388290492986	1.67985936621761	-2.45351847805048	0.0396962637389954	-0.0741488579374828	0.354972708219015	1.44214270577577	-0.164080978586856	-1.31659047078259	-0.378302118811463	-0.0179382386445699	-0.374831990900798	-0.184164907495692	2
1.89044089933696	-0.0326840463193618	-0.117364868954915	1.35395820818758	-0.156868866057318	0.254367057523884	-0.593758410114598	0.0723030764577329	1.83152272225567	-0.0755074521744315	1.85086470191346	-1.08677569423123	2.30088498721461	1.46649625199877	-1.03323097958345	0.525250101181159	-0.227684842899758	0.576832143841723	-0.381847872419169	-0.190606244318541	-0.256236127911748	-0.433513289909859	0.388113693746139	0.646740825492446	-0.397364219336408	-1.03795853335894	0.024420638942748	-0.0295047388157707	2
-2.86979494599423	1.33566696241079	-1.00953019777159	1.69388472852407	-0.741479894623347	-0.796772696354505	-2.61424187718441	1.06663646767929	-1.13549652218517	-3.9433368210052	2.57283021584331	-2.28866350030302	0.562084177710423	-5.33871420959882	-1.85325189141529	-2.619233053885	-5.23142512742468	-1.23485373672039	0.397308037124058	0.0115572104606548	0.528421372720921	0.228027080989586	-0.749297963439339	-0.0671789627433331	0.215792485177395	-0.453651011768872	0.349191042793996	0.198862268219404	1
-2.37597088205285	-3.90576493078268	-0.4047256721119	0.311094338838622	5.23905013592947	-3.42682976394852	-1.76272130921257	-0.115683011913513	0.591523586001211	0.192084096439177	-1.93911223128752	0.280645473868411	0.635077684114714	0.077930358821511	-0.483668044785293	-0.0128929033786304	-0.948777261852634	-0.303520335279722	0.247137194903184	0.98535735151934	0.196903422070157	-0.375052477711279	1.07710767322971	-1.01271431012474	-1.88899064436452	-0.134743701609754	-0.00464709207469019	0.206239090771613	2
2.26114446734127	-1.53654291099735	-0.912402033904507	-1.77665547975052	-1.09534226429968	0.156716984856049	-1.46184086921039	0.110240473151153	-1.18175763349383	1.72508399313467	0.194895179796086	-0.575032624638198	-0.146746372123231	-0.261287725141815	-0.58023544014964	-0.114937002027763	0.0944726335625692	0.674634722412401	0.1842810821987	-0.420955308972519	-0.12705450279694	0.0653103339662602	0.238167301515304	0.18277421424369	-0.271147115652954	-0.194710608882627	0.0158219832700255	-0.0534264257719615	2
1.11665547448773	0.306354433867883	1.37077848337657	2.43608480944946	-0.469814400788317	0.569347650757038	-0.570393094945896	0.258073817765941	-0.392261359346104	0.694066852580427	0.71427825927298	1.06221701452297	0.824032047239579	-0.256722784695236	-0.632009734287213	1.05734631735299	-0.977962575537977	0.41512630816041	-0.571125058340285	-0.0852311369430706	-0.00740991751084318	0.0727118966319762	-0.0105885905177685	0.0200493219050194	0.309446087352151	-0.0484176761768273	0.0385905323682993	0.02447853855861	2
1.9919760961759	0.158475887304227	-2.58344064503516	0.408669992998441	1.15114706077937	-0.0966947441848027	0.223050267455537	-0.0683838777747007	0.577829383844873	-0.888721675865145	0.491140241656789	0.728903319843614	0.380428045513993	-1.94888334870021	-0.832498136300872	0.519435549203291	0.903562376617253	1.19731471799372	0.593508846946918	-0.0176522567052908	-0.164350327825504	-0.295135166851559	-0.0721725311018398	-0.450261313423321	0.313266608995469	-0.289616585696882	0.00298758224342907	-0.0153088128485981	1
0.209155491515912	-3.13224743363564	-3.65132290994189	0.885325622585719	-0.160382530199868	-0.920770526343832	2.13190984280921	-0.696718528201641	-0.305085267727995	-0.0367284788407413	0.460025746288508	0.171582174871708	-1.11216754003595	1.44301371025457	-0.628273075510623	-0.357079090390127	-0.314801236676657	0.111968536508162	0.152088739782734	1.73143925015305	0.877396924678607	0.383974774234802	-1.08778088754584	-0.324704335797296	0.225371270642585	0.926122394201437	-0.342282422888185	0.0586265276460851	2
1.05401426680245	-0.722091930354305	0.919254087240898	0.12417782249979	-1.14803201813191	0.128645755202175	-0.744399323584524	0.268147193801161	1.13045804642566	-0.282749414400368	0.415805261661415	0.559799344085654	-1.1626035091568	-0.139206473242852	-0.846695712303404	0.235485264200407	-0.161032665633794	0.117312078425948	0.865811695685597	0.0169056261376569	-0.174024919495647	-0.491151799173166	-0.0222840029847395	0.057399106674552	0.0866997018083276	0.941568472758685	-0.0587476397096129	0.0108111854383967	2
-0.289357927565486	1.12191827812198	0.699890227522785	-0.325807571505313	0.991953438669112	0.319455120329323	0.692242302906354	0.0887174537269531	-0.478163801515508	-0.589911154066412	-1.04617441898858	0.155038391514428	1.49397750098175	-0.713586406171963	1.12209237586802	0.444939106364696	-0.288036871226818	-0.27089224298685	0.0697211439006098	0.207087302873872	-0.313345779981048	-0.738594535628391	-0.165726419467331	-1.34840417078737	-0.00654903467021262	0.184457135580184	0.266858492409982	0.0833511550608406	2
2.08417598227499	0.0261085764021034	-1.54913840266636	0.20532759202268	0.394595783124504	-0.807753182493623	0.266775112640228	-0.349252470308722	0.464303039198044	-0.0212925361013746	-0.746868951260557	0.65539263469607	1.00241622071763	0.287483117594623	0.704555249580999	-0.169147471912311	-0.652101770784913	-0.0676827099267517	-0.150613462991605	-0.136070901330517	0.240604422067391	0.848685128117786	-0.00721014250776758	0.636825092080984	0.341371535353965	-0.135867407795174	-0.0205982675749049	-0.0504169451635183	2
-6.49808616880785	4.75051466030858	-8.96655783136602	7.09885431317009	-6.9583762227814	-2.82212618665779	-10.3334056561063	4.03190730189525	-6.64877821018697	-11.6344144245911	6.87757089846463	-13.6976856184689	0.463040401836978	-13.0441824003561	-0.309229265664683	-12.3175797238757	-24.0190985475902	-9.33519307905321	1.95189049542104	0.568338010653019	2.15814308370257	0.1115103626317	0.216413836254987	0.584661255488016	0.760359507805524	0.0819723426822078	1.41506751068321	0.0351241448009389	1
-0.676142670593205	1.1263660623459	-2.21369952308058	0.46830838758824	-1.12054104443306	-0.00334629599554538	-2.23473929608742	1.21015796383769	-0.65224992035649	-3.46389087904573	1.79496896856641	-2.77502154036273	-0.418950143733104	-4.05716237716209	-0.712615968607599	-1.60301474745597	-5.03532591722409	-0.50699988370237	0.266272320267649	0.247967752628092	0.751825538154533	0.834107690036367	0.190943872773442	0.0320700856093905	-0.739694822652264	0.47111096261267	0.385107448705084	0.19436147923645	1
0.523819919016188	1.53170785726036	-4.17639013427384	3.58461483133399	-1.0239540327136	-0.502471057563059	-1.89196555656987	0.878416852102108	-1.54194215137035	-2.64940583024547	3.21163365301808	-2.58749931359948	0.257070951089721	-4.68380643176166	0.912636545134862	-2.6957897292607	-3.03516584667273	0.0968148690279061	2.06569197047395	0.621803834572887	0.851859435194308	1.17692695536704	0.453553280805087	0.485211207096414	-0.500686838721807	-0.10828410995489	0.269476548870234	-0.0632454644135228	1
0.0546821522798935	1.8564996040552	-4.075450734554	4.10009796977678	-0.800931346218859	-0.29250182507501	-2.31743139396216	1.18974699460744	-0.786237923620357	-3.90674573293228	2.99348883356357	-3.61312502993317	-1.7272971294619	-7.36463881998297	-0.343295934983382	-2.57763472583711	-0.515302055109939	1.10910710845714	2.35115138243805	0.509558726652881	0.61824776165619	0.800932138498696	0.13001647459447	0.288945953295625	-0.36665802323555	0.0303066561662426	0.431182443382693	0.110698251591246	1
-2.42353450165791	1.65909255408015	-3.07142054904521	2.58803264715889	1.13579116985916	-1.89238797008871	-2.58841817664644	-2.22659241059214	-1.67017275749754	-3.50892466189359	1.43932206570096	-1.95992749618623	0.767484552459954	-4.97811801438515	1.05856598037874	-0.99747745136418	-0.817261404200648	0.307797600356998	0.0284845308917937	0.35389820280921	-0.934126824870286	0.922037918088262	-0.180255030944776	-0.281719118183751	0.299285024105003	-0.263801330349534	0.150155943031014	0.292112166465648	1
0.0774866965409331	0.319439618128888	-1.52985462813603	-1.63488638888295	2.41441279896545	4.11935286888371	-1.21334167108834	-1.73858311251408	0.133119667362431	-1.36491368821503	-0.508922146892295	0.552433537813884	-0.700365323137935	0.719036920083045	-0.423970559821522	-0.454928419306246	-0.135023842427655	-0.508098960986215	-0.413307559903839	0.549056936615598	-1.16489576017429	0.746374691665207	-0.170245819521116	0.755611765087932	0.861152567830849	0.225732392689073	0.11934076713337	0.268884437584214	2
-1.73801741160385	0.332723693300324	1.55170623100317	-0.935775373524645	0.391081370613854	0.212010424190245	0.187736151414111	0.896409137523052	-0.339371308723794	-1.39214791392122	0.793737216202612	0.539619756299034	-1.60758788295204	0.572447562072484	-1.45309189472644	0.0480634921451122	0.000304284893377402	-0.931086372276008	-1.72665712950351	-0.29042576813848	0.00446473449149666	-0.328025576276354	-0.136750332924757	-0.314523755451887	0.406882749848221	0.0695455980248412	-0.143482753556047	-0.104871811578795	2
-0.0214413442507838	0.734231373474025	-0.154413177429685	-0.83725035595114	1.30452326402491	-0.357040759736501	0.909876854923479	-0.12000981870792	-0.182511853760827	-0.440429533690819	-1.40222813675893	0.530195053378718	1.42575756304464	-0.189457486127533	-0.43513690163463	0.0902736723919921	-0.774130230615491	-0.615509191380824	0.202819917290375	0.149973060480203	-0.284777251519793	-0.674456880633755	0.0390486502124487	0.0571315160480104	-0.318849342970287	0.146309431645108	0.241988648887424	0.103365147352785	2
-13.5120737201635	8.21517673687939	-16.5826057272747	6.20736889019759	-11.3184715177058	-2.99720698778128	-17.6404704062016	0.0403490750758574	-5.62023218946632	-15.1237521803455	5.93465734341534	-14.1750301634055	-0.169044491655796	-6.55255368427192	-1.57000723316824	-12.1725530183154	-20.1645422294456	-8.66881519685045	2.55087034384644	0.694574465326517	-0.907905601256761	1.5140282763652	-0.141879203311202	0.789185965955202	-0.0313427677694401	-0.255056581600699	-1.86583088908172	-0.442204311521227	1
-2.93841048719689	3.27007957931168	-2.29175205693558	-1.88611931292112	0.489427662808176	-1.41437838950218	1.2775783965862	0.0768521903454004	1.75615911082685	3.38957829520014	0.598950332641398	0.162926265496956	-1.22343286703076	0.358783590517402	-0.542411089964047	-0.608280747863049	-0.69867072217178	0.0640414680090339	-0.155935435350975	1.40207611593807	-0.0874802969471401	0.678017484031397	-0.125904461912905	-0.417611364693275	0.272514320651194	0.12477422442649	1.35119306382242	0.703130392526613	2
-3.14025953779538	3.36734230912012	-2.77893140701488	3.85970067435928	-1.15951836286203	-0.721552487906327	-4.19534154281433	-0.59834584749232	-2.87014477203106	-5.29061006200618	3.82376208408163	-7.49227616878309	-1.52436747989794	-8.52767862203589	-0.391214524543396	-6.18087991000233	-9.6988394108884	-4.81823334077503	-0.871581688476025	0.0777814455070256	2.45233850455703	-0.292962575086153	-0.189330326319261	-0.166482104307702	0.0380396237066075	-0.0154765350217125	0.776691265853111	0.397557490298277	1
-4.22122078925031	2.87112058054735	-5.8887158872207	6.89095207502484	-3.40489435037622	-1.15439396843915	-7.73992801001653	2.85136330092288	-2.50756869395709	-5.11072764247853	5.35088988417692	-9.29980722738699	2.79314035729228	-6.10655192524523	-2.10694702580884	-6.25062921491661	-13.5663252216994	-4.19278019670633	0.510570181831806	-0.227881506131312	1.62059124560534	1.56794700869044	-0.578007459600926	-0.0590448081819941	-1.82916881940751	-0.0724287202294822	0.136734308772186	-0.599847542493268	1
1.05126772564602	-0.656018955856816	1.49001484105824	0.691707970091772	-1.40502327294456	0.178028695840439	-0.808875836461366	0.130109693284499	1.55702606192756	-0.629289333882062	-1.06519834236119	1.48568226880144	1.12677468011064	-1.32348884592628	-1.73112514030653	-0.595659622545921	0.465189501202999	-0.896605423263069	0.689086471067242	0.0974313447072567	-0.188487596166387	-0.133943794115199	-0.054109615028694	0.521320261554412	0.269771712243649	1.01913932312807	-0.00694269067578167	0.0283647995482276	2
-1.32278906321956	1.55276821126964	-2.27692070362638	2.99211739124618	-1.94706392017319	-0.480288250384527	-1.36238752318047	0.953242226598613	-2.32962885992389	-3.39355348115172	3.1284396921776	-3.57039373078107	-0.595198191474463	-3.98841505479623	0.995905842419722	-2.84378455855144	-4.82624611607161	-0.703883464864473	2.15221455770756	0.988493486888991	0.614968996752659	-0.195199717277462	0.590711261700839	-0.233377663885038	-0.164285286785183	-0.27749787053455	0.428610084734921	0.246393746180351	1
1.05531574296115	-0.28432052809658	1.2191347783488	0.645176795692205	-0.637382561131779	0.968831935979199	-0.871142663321738	0.486175680071876	0.627927928456548	-0.166032845847596	1.45783804716677	1.42743339906741	0.151969627653624	-0.199973629462131	-0.0200064920150496	-0.242647621313036	0.124342921327602	-0.675378303910151	-0.475855872638356	-0.142709714628322	0.0174468387033399	0.293993622523486	0.0784921821403534	-0.232086197754282	0.0854881580236872	0.357683844842263	0.048162174925511	0.0105142873252097	2
2.1037844342588	0.0404854574380852	-1.43581743337948	0.326886973058994	0.36282805202082	-0.728570918724369	0.0314340592140978	-0.327775969473783	2.13452005430034	-0.454073101659298	-0.134519499990611	-2.58262222665883	1.22806320318524	1.99573334374156	0.240260570786238	-0.188068372731818	0.109424861944542	0.540866068747101	-0.277705194114862	-0.294068087330071	0.089525681177184	0.629750171690625	-0.00312425878546241	0.42189658772078	0.34924417206322	-0.473644352332787	-0.0268834034942242	-0.0572716299350996	2
-4.64189285087538	2.90208643306647	-1.57293870931742	2.507298518227	-0.871782564349351	-1.0409025722626	-1.59390073966645	-3.25490508581579	1.90896268593707	1.07741752106048	3.33850216040272	-6.54261034532574	1.09953638182128	-3.26647554459315	1.01472790444294	-4.84238307827835	-5.269876299726	-2.34466857415508	1.95922405409272	-0.465679220344122	1.96359666634146	-0.217413915973245	-0.54933995583883	0.645545202036521	-0.354557818794591	-0.611763845006479	-3.90808047547799	-0.671248265147117	1
0.736008669681445	1.51281843919232	-3.33845184766271	0.412908442121578	3.58443219904902	2.40215226564075	0.561503309943089	0.512021612281802	-0.135124992846702	-0.607670957816795	1.04926601582249	-0.92985786358612	-0.313866985398829	-3.6533492498515	1.3218868538975	1.06236458671584	2.21559353678269	1.92243045383258	-0.0657386262891305	0.417407985574628	-0.282404531155586	-0.472045443061953	0.0176816309344015	0.651681585782097	-0.278128269210008	-0.409826812281865	0.200676580844233	-0.154226156389945	2
-10.2817840384715	6.30238478416897	-13.271718028752	8.92511547634157	-9.97557831146449	-2.83251346361162	-12.7032526593299	6.70684583868978	-7.07842395823848	-12.8056831898117	6.78605830197451	-13.0642398936784	1.1795245105938	-13.694873039573	0.951479176238826	-10.9542857275047	-20.5835927904158	-7.51726213169106	2.87235363605874	-0.247647527731929	2.47941350799644	0.366932842343897	0.0428046480276363	0.478278891799746	0.157770817898023	0.329900959238367	0.163504340964582	-0.485552212695879	1
1.33763130385427	0.500457256983442	-0.45806875574001	0.907232718690373	0.469305768327091	-0.707823332014035	0.551053442999142	-0.316648239379136	-0.260871349872549	0.0393608738082229	-1.06753776537847	0.0785569952286167	0.405127621107737	0.461259241319164	0.714513676422909	0.0153002810514349	-0.632615209750177	-0.128877042091107	0.0617111760154275	-0.112648490443347	-0.0496380807231419	-0.0660878262701656	-0.251518206991668	-0.427404786683421	0.973785602064801	-0.245188845388295	-0.00718356013682293	0.00288746635988046	2
1.87823003111341	1.32562957435462	-2.33346899289515	4.23315121365749	1.35518399558821	-0.853508247169998	0.716025067921391	-0.164909788991874	-1.50234450491057	0.259411077154011	1.45123754814542	-0.280523276849375	-0.756794072389194	-2.75755676655084	-1.70628501758252	1.58746039125258	1.92934969114042	1.18943290293776	-1.53016232603362	-0.226108020608619	-0.152130790009807	-0.360735866229707	0.0434144058266633	-0.242379535720923	0.171097766325585	-0.00260098797755093	-0.0266665673926497	0.00523766738188576	1
1.802829976104	-1.2139484894112	-0.0889228525452514	-1.79903829356759	-1.28020593393403	-0.331593393883587	-1.09991336043865	-0.028859511239564	3.95693506187248	-1.63774922106824	1.89508169814172	-0.334063454044547	3.00343448296173	1.07556568736758	0.327404858027829	-0.120112570227812	-0.15498375566369	1.51726378750711	0.780879134592906	0.0814151475447576	0.227247043799631	1.03407986822554	-0.0115094154894925	-0.329062553134433	-0.19263059663904	-0.823079305151065	0.0744007413768215	-0.0216772278804244	2
2.28735908598349	-0.711647389312257	-3.86168518729115	-1.98085717729349	2.65850347208811	2.57758763242056	-0.146967679869382	0.393049766224024	-1.21596321152119	0.959170388593334	0.0579579611517281	-0.643319862929217	-0.238905925136896	0.63039801068599	-0.127024666451792	-0.0191575610808507	0.467127835381294	-1.89344486239976	0.624838373078184	0.00093046602938468	0.474858729926741	1.35125147902042	-0.188518358838302	0.806119146256319	0.803835421013245	0.3210091664183	-0.0755942125535064	-0.0998165927332805	2
-1.00061051985933	3.34685000184439	-5.53449117133595	6.83580203854396	-0.299803293657807	0.0959512989990878	-2.44041927394713	1.28630119597073	-2.7664382829404	-4.45800770078481	4.69653339192897	-8.76211333956078	0.985826601093264	-7.32027202211023	-1.06384045772504	-3.37112471078725	-4.25115786762875	-0.43005729986925	1.80401333906519	1.18981379228675	0.439756764345897	-0.694099203587273	0.299660329499667	-0.657600627722995	0.101647558980344	0.430457439169415	0.824685450418745	0.326952273050223	1
-14.1791651073631	7.42136996239257	-21.405835744128	11.927511869244	-7.97428068736155	-2.20271027666529	-15.4716122801735	-0.356594909586509	-6.38012489838839	-13.3482776536659	10.1875873241664	-14.5639797552132	0.59375935763569	-14.4915983463022	-0.281392503951236	-8.2641288443605	-12.4398049728466	-4.83707902601307	0.753149847889189	1.00276434172175	-2.36683606243662	1.13095519799655	0.991153238179024	-1.03313210707298	-0.327179344936207	0.634692903522304	2.17190494464567	-1.39528768393339	1
1.08123377540659	0.416413936043849	0.862918740651629	2.52086280678918	-0.00502050005851413	0.563341022808024	-0.123372251574041	0.223121852791809	-0.673597550149872	0.644549730341658	1.1205051770709	1.23777331256672	0.342362114422749	0.0383719793321978	-1.19450308848281	0.0854063439558358	-0.219143226460215	-0.694259215394403	-0.655269928208246	-0.16524877677618	-0.159387123973102	-0.305154013019185	0.0536197364326817	0.0117614442207135	0.375145782072105	-0.106298753298543	0.0210082653765087	0.0105592082435436	1
1.07649982542486	-0.32496428675522	-0.466400712774024	-0.91910229192774	-0.258575815162664	-1.01632879425424	0.389664009179552	-0.16093124968238	0.590014235061894	-0.75868495393836	1.83935376944263	1.01159152748295	-0.963048328617232	1.03432387574614	0.951495418086483	-0.991112124664967	0.0881090421103613	-0.170375079581995	0.473688724134081	-0.0289736472854894	0.150729903637458	0.339161901833566	-0.209845774084587	0.241690898567204	0.748450578663893	-0.460794965711126	-0.000446359685958114	0.00930114941548223	2
-7.13906006793885	2.77308160372497	-6.75784506920828	4.44645597412376	-5.46442818500108	-1.7134014508064	-6.48536540922127	3.40939479860676	-3.05349271362056	-6.26070551479114	2.39416766551329	-6.16353737959229	0.60285052085239	-5.60634642932959	0.206621733749977	-6.52508103976033	-11.4083675448063	-4.69397773642436	2.43127449162965	-0.616949301183343	1.30325030896469	-0.0161181523663711	-0.876669888453567	0.382229800649027	-1.05462388774771	-0.614606036944453	-0.766848111948171	0.409423944116944	1
-1.24931259292732	0.0334188239241608	1.99523161360426	0.613596283554321	0.43489609424952	-0.390880688868299	0.560159869923275	0.137616838896737	-0.10281253494238	-0.906239652644223	-0.551217363859129	0.549897886858903	0.0140320410320947	-0.271485185724953	-0.862042683850329	-0.624093243598697	0.130184267481092	-0.844326059499571	-1.07285948765372	0.134054321052835	0.154176580839261	0.33917009055768	0.0661516584259444	0.40072881460142	0.279806691215329	-0.446572369185222	0.0766517832923853	0.127048623883163	2
-1.00123127130272	1.15124912614383	1.61814674609003	-0.344817734364403	0.0480931291388463	-1.31245808657087	0.749228055358474	-0.133322929165525	-0.25282702091322	-0.567504372308706	0.0097270286212941	-0.107890860450094	-0.269426217505316	-0.485926271999769	0.560260425307692	0.556266351594242	-0.114974639114033	-0.321452844347162	-0.894444638923338	-0.0197442837219739	-0.257175665187629	-0.841937448630774	-0.0930261437878014	0.646042880606343	0.284698024899778	-0.0135077100484962	-0.109115294964535	0.0751119976084124	2
-1.59945740179415	2.60772002929222	-2.98719294171061	3.06415614684784	-2.49791431686821	-0.54110279282052	-2.2777862276701	1.26816610842127	-1.99733105335741	-3.83477508791878	1.11335409263987	-4.97692104108215	-0.795530934675206	-4.54955674371782	1.81376325403563	-3.17746049642958	-5.36934877847861	-1.1214541569793	2.03059193793375	0.22533293042937	0.662933039629134	0.184086858369512	-0.0894518031771282	-0.505999935132595	-0.0622588885489331	-0.0527144132804191	0.322854004983613	0.135267636745646	1
-5.19249642644832	3.16472117285823	-5.04767906023322	2.24659736005894	-4.01178140454907	-0.638908044905701	-2.87346326933044	1.57631757306221	-2.86198599107206	-2.12045759469323	1.86359573670074	-3.62025176254298	-1.48071442178696	-1.58334340543936	-1.23046922211011	-1.20229796977375	-6.16763653803023	-2.65153904856573	0.0135877061935761	-1.85046996353398	1.16724379365826	-1.00661749345659	0.774561804390922	0.063396916565373	-0.390657771499997	1.8847406746985	-1.74255751463748	-0.08221593472572	1
1.08837493830851	0.898474023721059	0.394684329076182	3.17025757451452	0.17573879687403	-0.221980885195245	-0.0229887284923858	-0.0108735366656839	0.860043617194172	-0.592472935320844	1.07272839973578	-2.54755681422931	1.23595005675711	-0.330305803751441	-1.02235437464957	0.335642172519614	2.29899822072815	-0.1620962094812	-1.53270721248432	-0.217358192249005	-0.423553904215867	-0.800852284805578	0.0776144554303444	0.167608452574198	0.350181817443194	-0.118940929478619	0.0129477659306532	0.0542542721018558	1
-26.4577446501446	16.497471901867	-30.1773174564996	8.90415677106517	-17.8925996927224	-1.22790388102871	-31.1973285494605	-11.43892041491	-9.46257260540015	-22.1870885620007	4.41999660154863	-10.5923050053728	-0.703795803703315	-3.92620731586873	-2.40024649210124	-6.80988994039049	-12.4623149481086	-5.50105078380738	-0.567939572890149	2.81224110932946	-8.75569832116533	3.46089334478551	0.896537503959012	0.254835536763482	-0.738096558530353	-0.966564233789852	-7.26348214633855	-1.32488430656137	1
2.02185836534626	-0.0380295316432606	-1.23731352937149	0.265039028554689	-0.165399278417769	-1.64495929871358	0.448302284852781	-0.48600042018336	0.557425816862319	-0.134453249714463	-0.274590096048141	0.898588412312546	0.40535218299801	0.354537880117094	0.00526556024914307	-0.643940467759617	-0.0770964393873764	-0.909013619954128	0.1083741395266	-0.190434087097389	-0.0990130123531488	-0.114593209757015	0.2211349757949	0.487324471745873	-0.013718073640577	-0.110021881948406	-0.049124834885616	-0.0546551577727606	2
0.120301417641484	1.974141135114	-0.434086817238467	5.39079309979716	1.2896837293754	0.28059002412422	0.22196254547878	0.0678267548690214	-1.38705405307029	-0.0451253297662453	0.195839103876469	-0.629085830718882	0.681222338433862	-4.71552123988097	-0.2878762909762	0.497433587465913	3.87161756353604	1.49239403735728	0.506039978517755	0.20569123217309	-0.0386896154666322	0.204553809417386	-0.167312970794265	0.791547134443901	-0.223675472406085	0.473223170815404	-0.160201937224867	0.0650394520642459	1
-0.814739599808399	0.876843258030269	0.695513605951021	-1.14275846825675	-0.0684405414164723	-0.250028548498715	0.0910572483131322	0.68080162421613	-0.32657668056129	-0.567466507058733	0.687324202600483	0.044984724782587	-1.28407218238146	0.81465635139856	0.0273875924610273	0.546720398020127	-0.430305445789268	0.123468593028568	-0.581394477838234	-0.182135522209075	0.231412207250619	0.594398217775333	-0.091223385217054	-0.259163377605051	-0.524969905090669	0.932075257390324	0.181147755266335	0.126247405253074	2
2.12719859706876	-0.197181621212234	-2.28087630207199	-0.634259953116448	0.510874231503583	-1.32885267610247	0.639527263051126	-0.510130290604889	0.51788507999439	-0.175456785228862	-0.839721073318715	0.29792067308916	-0.0563178027247298	0.553312649728826	-0.0647611693902208	-0.763132220264626	-0.0301081567560751	-0.770967963749606	0.571503536975253	-0.127612287659741	0.0883831288527154	0.393603367082272	-0.0255069120409133	0.779032864754524	0.34075514468475	1.04507000712001	-0.149248380822643	-0.0820263322536643	2
-2.40558049004183	3.73823496480673	-2.31784304058402	1.36744244056479	0.39400112765787	1.91993798476143	-3.10694204753682	-10.7644025337266	3.3535248599039	0.369936028027435	0.382172176843061	-2.26293253493218	1.21060458321664	-1.88061870491121	-0.934160416330735	0.235476804417352	3.32156931100987	1.90627082950488	-0.581355690647057	-2.14087382269319	10.0059980130045	-2.45496409501601	1.68495694696092	0.118263083149952	-1.53138011163519	-0.695307571119466	-0.152501562016877	-0.138866256312262	1
1.1136353405545	-2.79145781324429	-1.69746625161387	-0.906067459557644	-0.48846143081689	1.75592297112838	-0.69017777134477	0.458685514394365	-0.0497502470343037	0.591364616270349	0.659685405247689	-0.559166584171948	-1.20156757809156	0.232019738313849	0.459299090516204	0.747866030836665	0.585611818397413	-1.64487039578418	-0.110754469218298	0.834488805181205	0.577710092618134	0.586640023931938	-0.211343205507993	-0.937362913444009	-0.534956140849781	-0.143396817768088	-0.0607011161912448	0.0116088480759411	2
-19.8563223334433	12.0958932259299	-22.4640827464876	6.11554110191771	-15.1480215209615	-4.34672408349599	-15.6485074722661	13.2768048056341	-3.97416161954102	-8.85919405880884	5.73081553744459	-8.08803351213651	0.230824969324902	-8.57897327333454	0.000946636693186079	-6.94774606726094	-13.4728970076501	-4.94021082886802	1.23014255193802	1.58292955492187	1.75072984045421	-1.40963570908141	-0.809809278333882	0.121396659905885	1.35030007077468	-0.224291873525585	1.59762136835254	0.476919818025438	1
-6.71340697159693	3.92110415204576	-9.74667821737542	5.14826254938013	-5.15156271985187	-2.09938865681113	-5.93776683170198	3.57877960420447	-4.6849517505833	-8.53775768653457	6.34897930341209	-8.68160893168352	0.251179384774619	-11.6080022570993	-0.351568782034355	-5.36356643348466	-11.9390915052116	-3.58360287020043	0.897402406121681	0.135711322729059	0.954272201927517	-0.45108644858101	0.127214424071711	-0.339449869297565	0.394095513633807	1.07529509891805	1.6499059092424	-0.394905372194808	1
-1.29844323295373	1.94810044909488	-4.50994688793757	1.30580476704534	-0.0194859272181987	-0.509237783834405	-2.64339761889288	1.28354519416721	-2.51535570266591	-4.50131480977758	2.09307500991474	-5.41888894354848	-1.2470137120242	-3.82826817896473	0.399050336571034	-6.36649950945483	-7.5509680917538	-4.90276666632221	0.152892032043683	0.250415437314689	1.17803195025635	1.3609885807297	-0.272013060161758	-0.325947896160404	0.290702673395833	0.841294588482068	0.643094248950207	0.201155749649851	1
-0.754193611580375	1.51563408107629	-0.770363082570849	-0.183896470392103	0.445849303629136	-1.40562712147081	0.855887384950754	0.0152394234119887	-0.256764838875246	-0.918463257084077	-0.52426372567642	0.201392172925237	0.698800249589416	-0.800979196259143	0.599928505086419	0.0793899122835316	0.651444982640599	0.702662789499532	-0.138372044745162	-0.055256096934221	0.358245633680726	1.11464518738304	-0.170157085190672	-0.00295900181400964	-0.388475552019678	-0.171104438404683	0.0913538354912048	0.255352891294634	2
-5.34466537543542	-0.285760408166142	-3.83561578178611	5.33704802681048	-7.60990870021268	3.8746680317393	1.28962992438915	0.201741916806601	-3.00353243733788	-3.9905513318108	4.98601380361468	-6.11638322304304	0.0423244061770454	-6.04339314434942	1.82140103177852	-4.7454624675489	-10.0756455907271	-3.6045960155148	1.43529381015392	-1.56216235780532	0.276010822180054	1.34204455689584	-1.01657869464831	-0.0713612973880671	-0.335869334726878	0.441044176004645	1.52061262049821	-1.11593680318009	1
1.11833065981936	2.07443887131076	-3.83751827706316	5.44805969239449	0.0718159680535395	-1.02050922759556	-1.8085744418815	0.521743506077524	-2.03263824879436	-2.73279196653765	3.2740753098509	-3.541687479312	-0.946820179878694	-7.55572894101666	-1.7670051458427	-0.642332574056763	-2.11442919291931	0.183327412773884	-1.17779250651196	0.163513485137887	0.289861124197445	-0.172718010367512	-0.0219095177813472	-0.376560088595995	0.192817419134693	0.114107224212598	0.500995608471866	0.259533270224708	1
-4.12198352834033	-2.86117814082982	1.07152859274942	-0.516282234745984	-0.340462910486601	0.350157362991448	0.944288092601249	-0.0619051547412655	1.45193120431602	0.350701604943038	0.963096094905991	0.471113883649288	-0.477399375018639	-0.833770509219883	-0.356451969076744	0.56246108465822	-0.686875753507863	-0.17630357070381	-0.389741482118429	-0.0725040618007849	-0.484214765885214	-0.0517065501799584	0.117134945264577	-0.195189958089149	0.177776309543429	0.891516430555039	0.240835137181214	1.43482187742878	2
1.93795307070852	-0.0759196830671689	-1.80231146703976	0.310942648194239	0.266993490807965	-0.697587684459663	0.0347917953942245	-0.0894518911724429	0.814709710451452	-0.741492691159092	0.916056374557137	0.754427925961807	-0.370422107931	-1.3654775727058	-0.715424833812868	0.290769851218246	0.86694067375591	0.641169313340067	0.461732390801177	-0.116710345841752	-0.207077647159024	-0.432222393260218	0.105306622576625	-0.597898473983064	-0.0740154083298622	-0.0807180653731497	-0.0130311540904847	-0.0280143405881219	2
1.1839312092814	3.05725030538059	-6.16199733475256	5.54397248278589	1.6170413698223	-1.84800603824854	-1.00550810079405	0.339936724068817	-2.95980628236377	-3.8517216648754	4.51335526006987	-4.85831164395338	-1.76573419312819	-10.0062434296255	-0.439394416852874	0.574874856691221	0.188469552514539	1.64922352053836	-1.79673863123125	0.252571163759772	0.109184860912105	-0.931071823432774	-0.0641750404544211	-0.00701252012347964	0.345419478643384	0.0645577481719254	0.476629438597504	0.323740180557018	1
-3.97521647515777	0.581573270980264	-1.88037210743636	4.31924127992395	-3.02432976021596	1.24079277107972	-1.90955892631241	0.660717557074542	-2.7526105653686	-3.55038539904852	4.83896418696128	-6.04023537903875	-0.374460483695606	-6.22194535944177	0.958758443736388	-5.07364263456328	-10.441008666182	-3.75552460094433	0.606452965011177	-0.656511434265513	0.578984295739867	1.39731081981072	1.04532195036713	-0.303999869268857	0.00529495925073387	0.235435243641064	0.962014797484666	-0.67355739317081	1
0.314596589729515	2.66067027657541	-5.92003738034463	4.52249960508858	-2.3150272861839	-2.27835165394776	-4.68405393631569	1.20227026523098	-0.694695511200349	-5.52627805985834	6.66243683071252	-8.52546492534563	0.742745446888019	-7.67866801029943	0.593070459066131	-4.47813659534324	-5.84426647937357	-1.1027307945783	2.17738568653903	0.562705643312244	0.743314023428983	0.0640383555765096	0.677841675250346	0.0830078227438395	-1.91103446375022	0.322188398435937	0.620866538820488	0.185030354728703	1
-0.710972456558931	-0.5421250064017	1.92584267579884	-2.71725237281211	-1.25647613216034	0.586477414408043	0.469032310548673	-0.13165074346663	-2.45844141581053	0.954381260105053	1.0490924197223	-0.798576609461294	0.0891992155842062	-0.53133928117017	-0.159618518613697	-0.0536516784851011	-0.00674618134166885	0.184055366496885	-0.681484819655116	-0.263952083559362	-0.313024295103742	-0.491929124244675	-0.0455431642263953	-0.374106277598127	0.0690784773758926	-0.498396682410582	-0.161842341115539	-0.207082818850657	2
-0.129777610843349	0.141547455482355	-0.894701869697703	-0.457662244561315	0.81060798093987	-0.504723385101755	1.37358754607199	-0.20947645080755	0.208493953635169	-1.61361833850235	-0.800150416391868	0.501435242117417	1.11801432626547	-1.81638414654661	-0.681282550845059	0.105946450120805	0.716591309767583	0.205284622719977	-0.0513220971157383	0.399447041317156	-0.0326432954176307	-0.246526436107371	0.484107764666265	0.359636576631937	-0.435972450825985	-0.248480311517488	0.0215269254860304	0.109191896780292	1
-2.45036662540267	2.10772866087808	-5.14066303982343	1.41130357398271	-1.69077950338918	-0.736427202926685	-3.65794634761755	1.94490590423047	-0.788387529063343	-5.62467713431414	3.51964234486905	-7.221590004268	1.20172802326675	-3.8114281425371	-1.70142802210083	-3.57140837935336	-7.31140729142311	-1.75435460658485	0.795448867520342	-0.130438203342561	0.800538093373868	0.364616671021501	0.233607611774679	-0.282077578211224	-0.320310972669244	0.49291998915127	0.35997644954193	-0.115471009476069	1
-1.69403012983859	-2.58564114757025	1.74584945926018	-2.22580592355969	-2.66900347845954	1.23498312499532	0.890349875517503	0.0561061475967699	-1.95074300718301	-0.0569810137464246	-1.2007373569553	-0.928291347501541	1.72580218220992	-1.2709974395082	0.258505496667056	0.230965201057397	-0.00192741079695009	1.04189938841745	-0.616153938399143	1.28328476019642	0.457098789662018	0.577577146623114	1.17770667484223	0.608820312793827	0.599706690534168	-0.00678650077508308	-0.11764803275933	0.134367909867424	2
1.11997324984519	0.0425695711119974	0.402189638491028	1.12566864787584	-0.377035678876523	-0.373339244586619	-0.0812604310065247	0.0160440150232421	0.297211001006231	-0.0241751925928856	-0.406004318539559	-0.304630626092632	-1.02813689650611	0.5084470960004	1.37784289892521	-0.0929571410911549	-0.138738459561864	-0.230462263748704	-0.851232484518882	-0.166625041402274	0.201338010759125	0.561702924388065	-0.14794756749941	0.0788229982519601	0.599553198544194	-0.179159047966144	0.0288643792801626	0.0229592698393462	2
1.94341606105578	-0.462933959402362	0.165026900271954	0.383689969412223	-0.796674114759021	0.0466863188301858	-1.05531244810093	0.0885681167782399	2.38124812500936	-0.231524987712978	1.54081009796398	-1.3993366446757	2.13966652874328	1.22186791796538	-0.684373717702123	0.906692390473281	-0.286719951105325	0.856462119065958	-0.109399409282311	-0.164817407245871	-0.0781446946535477	0.147663968334798	0.270095039047216	-0.360323375653822	-0.600446572738009	0.44134211995724	-0.0421549770644674	-0.0556718087823111	2
-1.61630862249724	0.301527860177217	2.57619641567924	-1.38358121794054	-1.95751658140336	0.324467012522963	-1.29110527254314	1.04539993479255	0.644267549597391	0.0804523854736927	-1.30303966333766	-1.1368475496965	-2.18855527263197	-0.948245633918922	-1.50520041652375	0.486684579437942	1.33919566793681	-1.57898677383619	-0.0680568145726619	0.148715645478376	0.147245890812959	0.738228069667586	-0.235066985521776	0.404765224209975	0.493297748345563	-0.0848225826626151	0.43533210625173	0.184833813690439	2
-2.19117106303234	-0.536971093151393	0.370291586255808	-0.195991125178985	1.39998974462573	-0.569752604518994	0.711947034929458	0.0389206228745978	0.0661190685502285	-1.20019973446218	0.953458061678423	-0.397801640917092	-1.84251479757727	-1.15253388140794	-0.383529550385917	0.0761332884664498	1.07059259239463	0.857938347046827	1.04550744026785	-0.699789299212337	-0.423277938264307	-0.437274614264301	0.733130415818581	0.557258157623896	0.873285468794563	0.118651121077408	0.122762815964401	-0.135049531593864	2
-2.59660224571849	-1.80763773680244	-0.0288808794477489	-1.47382725944559	1.08807603489425	-0.964962764486286	-0.281246112165923	0.265814478728475	-1.85376621545738	0.00745099820473513	0.119036329068243	-0.106274215966194	0.664680098511934	0.325768356824348	-0.587067147063021	1.90054948294341	-0.437506269786702	-0.933227715200385	1.04595220384648	-0.0482749632015648	-0.158159276059154	-0.967781509473295	-0.957936384780336	-0.940676566087868	0.497351469587433	-0.519552215071102	0.120476770920333	-0.74917407473739	2
1.61533870426954	-1.89139069642912	-0.566730840066904	-0.487742413292855	-1.21059602484175	0.696941423107358	-1.12356023251986	0.229539442657192	0.0809765558998405	0.849065594881649	-0.0211834199775672	0.356121623151557	0.312442399013426	-0.19934047249211	0.0704466207091318	-0.396137184781022	-0.859939063219566	2.15824580666161	-0.597572481964752	-0.0287093478613157	-0.194280768446554	-0.594321183079337	0.138231358137242	0.0759952354887333	-0.741252038636156	0.425212571667356	-0.047006615246196	0.000132401686813916	2
1.24705418330152	-1.2421694090844	1.47559437757565	-0.404131642621292	-1.68654308717997	1.07335764259658	-1.83450906955841	0.604736216777989	0.674490482199706	0.426135703640703	0.234751160964035	-0.14755413311589	-1.38173984661086	-0.919687684175564	-1.64850783723187	0.62213341379352	0.877506164524187	-1.04476663358798	1.05316487831528	-0.0669493499971626	0.181408874883367	0.820033436885412	-0.0980245720606929	-0.262245031880958	0.375379919000593	-0.00881739699992412	0.0896095914394954	0.00748477958623305	2
-4.80873972730018	4.05263670241415	0.0334505088711246	-2.25279723648318	-0.639404249829367	-0.458355387857174	0.378719112508657	0.261872717327639	4.44714830487605	4.73411321919124	2.98190507954816	-1.36223652960293	2.20964990068158	-0.0473749362595965	-0.437259159012973	-0.0803633166812576	-0.244766226338434	-0.428853998889774	-1.43742115448435	2.23075567304803	-0.854026530198761	-0.274726707828616	0.0651644244254184	-0.0616886718224455	0.264477304522859	0.545403743695091	0.114934275261872	-0.916819540260592	2
-3.95120850670532	2.88180518239049	-6.42149029451106	2.43418142416554	-1.32732453838007	-2.12210598673342	-3.2275333300383	-0.68556047558208	0.775985124963588	-4.72309174576035	4.921657447038	-8.75277008726404	1.52019774197935	-8.5520227319441	0.351975957711389	-4.5340297530839	-6.46540863418339	-1.89030997911689	0.174840185624481	-0.669351428982036	1.41047856462921	0.279402820830601	0.570821171370176	0.65627101478476	-0.298600548903483	-0.407571358894306	-1.37870253026193	1.37913029153249	1
0.95102521866626	3.2529263650346	-5.03910474036957	4.63241097983647	3.01450127957475	-1.34957013831981	0.980940271596384	-1.81953945591171	-2.09904890456221	-1.34755671450971	2.68057817990216	-1.4629451764881	-0.705397068056644	-7.44529583374444	-0.561331521951524	3.13965565883069	5.66542906834794	3.79031621184375	-1.90979861946686	-0.381443722292837	1.40452405829287	-0.760549175070266	0.358292341700385	-1.18594156446759	-1.28617671637574	0.00036530251610889	0.16966196162803	0.108275693217457	1
0.340390790889508	2.01523346310003	-2.77732956104823	3.81202413104427	-0.461729071578821	-1.1520219714746	-2.00195866818811	0.548681056661142	-2.34404166261939	-3.07669858515182	3.55473755027372	-3.96968929955842	-0.932183689489454	-5.87606732124924	-0.0667394504128529	-1.49528077472825	-4.42475717388751	-0.619323237398381	-0.231198386269899	0.326772803133095	0.29976881646527	-0.583282924090166	-0.187696049565752	-0.329255753153177	0.732328138266652	0.0580797142765515	0.55314334331356	0.318832445723953	1
0.745153216872909	2.80929887414381	-5.82540635746786	5.83556642595055	0.512319881201007	-0.615622343185995	-2.91657564356736	0.776710041712962	-1.87883185000296	-4.54693575081085	4.69879549591235	-8.50778570734412	0.718249309268122	-7.62871014660448	-2.24957848303647	-2.55866861696795	-5.30462366328046	-0.956938449028105	-0.585321852047277	0.40283675391689	0.284840710005163	-0.874383479410998	-0.0839950451669313	-0.651441658316508	0.454593823671078	0.0503758982755266	0.756952562644727	0.383868938615243	1
1.2334878382914	0.413208540391843	0.456877809440628	0.763383353845334	-0.468373141206608	-1.24305073720969	0.141423831906962	-0.26448851783892	-0.095728547437064	-0.303772715157304	0.344543815472477	0.714376907724172	0.868094265268615	-0.407067456051893	0.993432711624993	0.350736142045507	0.0732237817208661	-0.491234305258572	-0.32598810851326	-0.0461202032808361	-0.258026918119226	-0.712757429958318	0.161064525857053	0.690650625514306	0.196201338150516	0.0718462595800435	-0.0181116144961948	0.0356624470889325	2
-0.354203519072471	1.22337749352707	1.04245054314722	1.17882589359713	0.564878620938782	-0.503982605734454	0.786016937635041	-0.0474589802746065	-0.280184790600988	-0.815118610800787	-0.0963707787892376	-2.08814600184169	-2.95620148635663	-1.33153044427774	1.90630864413657	0.163789996672661	1.6766285418526	0.930077354016935	-0.247320297599892	-0.0691756079024681	-0.0121598357306842	0.101105414656557	-0.331161739186777	-0.150099651031657	0.00302599451662899	-0.190446814219149	-0.0234204896149329	-0.0782293439870966	2
2.22889618685042	-0.405315847305918	-2.02214637675238	-0.910820994549607	0.324426663858604	-0.978736507912179	0.0364945316462248	-0.466805843683373	0.00248710511173827	0.708423749539186	2.15308442607885	-2.36851342049348	1.80810597645421	1.95929928340209	-1.44470122802715	0.548400768324733	0.870227992046448	-1.02946755430022	0.666714852299185	-0.0462493057095387	0.254711865911796	0.934712441972158	-0.0279926941683094	0.713089007912466	0.402221392396134	-0.0100462247075505	-0.110465646338477	-0.089843804074012	2
-0.239657851779595	1.02537098741423	0.0202285108389849	-0.665025465431593	1.27206557830073	-0.758481608646946	1.1034849923659	-0.173236797654231	-0.439548767017918	-1.18088068854218	-0.773390291534804	0.023473018586019	0.482184614957264	-1.02918961336421	-0.320010087902548	0.280538574782744	0.320869865181268	-0.188642851059539	-0.0721658319318415	-0.026216766964339	-0.25180088125231	-0.703334616754499	-0.0128258133389093	0.497817379360344	-0.535529630833402	0.095162469157608	0.109028828089823	0.200430841853243	2
-2.52401156950864	2.09815186657166	-4.94607520997003	6.45658840962748	3.17392137712693	-3.05880605463133	-0.184709664717417	-0.390419986932457	-3.64981179874133	-4.07758540918968	4.38921350258246	-5.84955800710779	-0.750964374574877	-11.5838983872121	0.838750052957938	-1.4610292465747	0.635694232941605	0.390150149131876	-1.06302761603247	-0.162797482259592	0.0279349679314103	0.2203664412615	0.976347942245667	-0.290539415419797	1.1610017911475	0.663953624390758	0.456022723280535	-0.405682084802192	1
0.842025258809961	-0.365518405631879	-2.46406333105633	4.82088596439253	0.775505434320733	-0.614784604613805	1.36802439952459	-0.526261741999926	-0.121356446796038	-0.357616193093852	0.637766685379952	-2.81888227036892	2.36059541417279	-1.10869894034456	-1.44995109474769	1.57373987380152	2.20265154365361	0.800471466568041	-2.10358290329291	0.944915098074741	-0.110621878759425	-1.25780002613606	-0.324418362936717	-0.420020001036393	-0.219501077925226	-0.268872635957687	-0.144582319033867	0.104464060190998	1
1.08256623409747	1.09486151295003	-1.36702004784737	2.01255429562949	0.708142047645968	-0.807712094137058	0.151952109111841	0.158352530916403	0.00987228422733163	-1.92527812380296	2.60593702345612	-0.309218873424363	-1.76754891562268	-4.42919458671376	-0.171939794624445	1.05551393649543	3.9705869371836	1.76224857169611	-0.880812102847679	-0.135789404251701	-0.32528376499397	-0.734343617700577	-0.106725343342181	-0.224999064492694	0.569167327221417	-0.33503264926341	0.0891401408869493	0.11233722000597	1
-4.32060921481281	3.19993870654465	-5.79973605389345	6.50233023566696	0.378479252807864	-1.94824637096657	-2.16785950480668	-0.728206711605414	-1.97723831745674	-3.47341070390428	4.56919375212135	-9.32115263136084	-1.59251765115386	-14.2668362798028	0.467776602458787	-4.06620855488173	-6.62696817708246	-1.43715841938037	-0.215409738450978	-0.263686068021973	0.47666042483552	0.434278328284482	-0.13693991841301	-0.620071695417129	0.642530576414265	0.28071734804164	-2.64910674899003	0.533640939848599	1
-13.1926709562391	12.785970638298	-9.90665002092758	3.32033688288942	-4.80117593230105	5.76005855618556	-18.7508891580107	-37.3534426378925	-0.391539743919107	-5.05250236713858	4.40680552357904	-4.61075647740608	-1.90948796970811	-9.07271093398351	-0.226074450896345	-6.21155748212485	-6.24814535335983	-3.14924669470095	0.0515761185277783	-3.49304991519446	27.2028391573154	-8.88701714094871	5.30360690376998	-0.639434802306313	0.263203123457008	-0.108876929971315	1.26956635541013	0.939407362758877	1
0.329594333318222	3.71288929524103	-5.77593510831666	6.07826550560828	1.66735901311948	-2.42016841351562	-0.812891249491333	0.133080117970748	-2.21431131204961	-5.13445447110633	4.56072010550223	-8.87374836164535	-0.797483599628474	-9.17716637009146	-0.25702477514424	-0.871688490451564	1.31301362907797	0.773913872552923	-2.37059945059811	0.269772775978284	0.156617169389793	-0.652450440932299	-0.551572219392364	-0.716521635357197	1.41571661508922	0.555264739787582	0.530507388890912	0.404474054528712	1
-9.16978982388629	7.09219680097303	-12.3540368689178	4.24306897383907	-7.1764377547738	-3.38661804868541	-8.05801194656602	6.44290866379074	-2.41298660229065	-6.13490688724113	2.82667122820047	-6.30984277729399	-0.623002385785158	-7.27986921938704	0.924233225976226	-4.21553713481175	-7.17167241498026	-2.55033668458713	0.596364320528384	0.816651661759946	0.926156961108813	-0.817706132334589	-0.150434415715838	-0.039383059739641	0.485639753958673	-0.264324608977439	1.1596904600617	0.232758088392131	1
0.776585336415512	0.210998936425856	0.0258742622133549	-0.335263913036071	0.192492016477296	-0.404238328937079	0.400708527086811	-0.562409054444595	-1.61243272636871	1.19809364074602	-0.381985557051648	-0.576138187398766	1.59915021519205	-0.323556089238423	1.36387830920145	-0.335949083203685	0.851174240995168	-0.917499090454207	3.10376764616257	0.549870865608665	0.561381080385073	1.94174947790341	-0.120072076968651	0.861410306981308	-1.02330573791508	0.268625858019755	0.134910901885866	0.044031398789081	2
-0.408110816961726	3.13294449795257	-3.09802976350239	5.80389261500645	0.890608919007457	-0.501474323471098	-0.440054283341639	0.591828268527081	-3.26769325879204	-2.22307032799021	0.757063214391669	-3.5018037792943	0.246742224128631	-6.0656218797665	0.339583134189158	-1.00572315400358	0.334315623693923	0.421261362446254	1.24714263088632	0.499567913131525	0.0984823222449585	-0.538374705312947	-0.217988987498016	-1.04265661749863	0.314388820647828	0.54324357594221	0.233851015408581	0.119603460907874	1
-4.19407367570647	4.38289736244467	-5.11836337307965	4.45522984017686	-4.81262068168969	-1.22464470658392	-7.28132786701771	3.33224979453268	-3.6796585127756	-7.52436833681058	2.95434436554049	-7.09982534281257	1.52036890797685	-7.68780276684597	-0.225002021021292	-8.52085016639749	-13.2772997431934	-5.25370461976771	3.62333181402755	0.579098497681141	1.55047296606276	0.614572855219804	0.0285207917962781	0.0137043244720008	-0.149512012856955	-0.131686656095248	0.473934221832509	0.47375748155095	1
-0.764640811116465	0.820383051278296	0.295729020434546	-2.39899658524479	-0.104316580733938	-0.976254916124461	0.420725118647923	0.443259609655732	0.271054398049889	-1.39194892469522	1.37285073734401	0.971121452371968	-0.712419548310039	1.00272965507448	0.578175712455516	-0.70389625455052	0.063508804668217	-0.0357853143849192	0.54355597384156	-0.11904583283695	0.152285067187953	0.494543301062797	-0.124020087812609	0.0465987223211658	-0.186870716089629	-0.117885700046689	0.244726841433977	0.124465785849512	2
0.0168278084833761	2.40082554709233	-4.220359820602	3.46221746352071	-0.624142188342754	-1.29430258598001	-2.98602831443748	0.751882724799937	-1.60667229891344	-5.97492543825504	3.26492215161104	-5.09503162409832	0.307807541258315	-10.0181060613614	0.273282636641356	-3.56253351747421	-4.37710568381017	-1.79263494349375	0.0802807729992116	0.590418382570863	0.285831617664336	-0.771508088806938	-0.265199774294598	-0.873077150100989	0.939776315964547	-0.219084743497804	0.874493632152321	0.470434221788752	1
-2.29698749921502	4.06404334190313	-5.95770634516933	4.68000806392241	-2.08093759960382	-1.46327216002463	-4.49084686931735	1.02924628254192	-1.59324925133839	-8.99381088354112	7.86446740028511	-10.6498396512844	1.82659101647783	-12.9136317373077	-0.766330314740752	-7.95409770929125	-7.80963509977466	-1.71851117214548	3.83298514230067	1.26495379665956	1.08908418394041	0.975397809530551	-0.62553033358642	-0.535180928107126	0.247435028956319	0.160399507909509	0.969581605226584	0.335041293733825	1
-0.758468652663917	-0.0454102784513458	-0.168438290153528	-1.31327481447103	-1.9017625315847	0.739433414882114	3.07189204639003	-0.483422244220096	0.61820276215476	-1.7690597207318	-0.651414013964987	-0.00542329080098884	-0.517194341398293	0.217469760178719	0.883558824493356	-1.17397764863161	0.24334710955825	-0.342300728238465	0.68705620239513	-0.0324998988871344	0.0426194565214976	0.397223782011498	0.0722288654476503	-0.242275996603303	0.560916469624214	-0.540954584325348	0.150606446374032	-0.117140114799884	1
2.09493761580305	0.00144098385849584	-1.59673642866221	0.209687430301135	0.363920929176455	-0.948205208359161	0.323954052793091	-0.417070940925025	0.507156967898865	-0.0166550914941688	-1.16036463816727	0.545429182647962	1.08249238258764	0.271781551183902	0.694876321347166	-0.0550996692218204	-0.804735903523212	0.0538517229071815	0.0179927029779942	-0.13628011764763	0.218815586186337	0.813998398613895	-0.109201786271006	-0.592170566180616	0.385303569635016	-0.0723465470884553	-0.0174340901846265	-0.0611701933917681	2
1.00199171536791	0.047938380305255	-0.349001552412107	1.49395843665091	0.186938875230095	0.190965634380865	-0.00111210422593577	0.147140194715723	0.580415339651519	-0.792937990748917	-0.984171728067149	-0.567380064895921	-1.10559224967424	-1.38121354248053	0.405490421163411	0.279890165223202	1.1321602098483	0.0929929763441439	-0.298920455435975	0.016003673251105	-0.334417439439	-1.01431467260935	-0.128427315817252	-0.946241837638308	0.456090274720588	-0.453205972393371	0.0466270924243456	0.0646983543716214	1
-10.0406314557065	6.1391827154247	-12.9729718943545	7.74055544506762	-8.68470452840193	-3.83742916671056	-11.9077019040753	5.83327300056002	-5.73105424359056	-12.4389449056023	6.98988561330738	-16.218610393127	0.25330336584704	-8.72864506518152	-0.147529091109699	-14.1298545174931	-20.6850275533272	-8.48444905730181	4.85125513655685	-0.0822752254211996	2.82343143164188	1.15300501339169	-0.567342849673059	0.843011621641402	0.549937644887907	0.113891875585392	-0.30737499959267	0.0616306406149363	1
-0.419921167016226	0.917964769959792	0.476244945205979	0.862678188757841	-0.325958326838005	-0.231855788849585	0.4670617950563	0.440238298163384	-0.868061005891238	-0.245944519978907	0.652809664911946	0.296189651616235	-0.558682198712097	0.937071441036464	0.378624627802866	0.189499195406838	-0.37972231841836	0.830610041877854	0.741221532598446	0.0077287070709771	0.241210282406223	0.415189404315063	0.0773210115727251	-0.0130965019804052	-0.110873304960018	-0.325302521735714	-0.0785892319801837	-0.0275677216777646	2
-2.62892199481027	2.2756363708417	-3.74536934909195	1.22694819658893	-1.13296649495042	-1.25635309994595	-1.75241984877631	0.281736387178617	-1.7923429718137	-4.82077941422469	4.17609762346479	-4.61900987976999	0.742689541505504	-7.63696288811138	-0.197887605182768	-4.14039566725884	-7.60471483249934	-1.52450539738207	1.27132193138436	0.133106474791523	0.870729582435536	1.26947278909845	-0.265494007565328	-0.480548610900827	0.169665130870596	0.0960810570397914	0.0700362725602789	0.0637683649579152	1
-3.36531852073793	2.42650326490524	-3.75222652688429	0.27601659835291	-2.30587029698066	-1.9615783188747	-3.029283444673	-1.67446174770883	0.183961286375875	-4.98092843827312	3.65788166668826	-6.40982235504524	-1.0873102947816	-8.50943318717532	1.43257178733402	-5.36989001074152	-9.06907940021057	-2.81980659631422	0.874542948076265	-0.0368373256714411	2.07000816413804	-0.512625728150551	-0.248501692422131	0.126549624264963	0.104166256940212	-1.05599732614735	-1.20016496678239	-1.01206584314534	1
-1.58550536691994	3.26158454822833	-4.13742198305023	2.35709625199132	-1.40504331370135	-1.87943719306477	-3.51368687087654	1.51560674568816	-1.20716636120056	-6.23456133227108	5.45074606689486	-7.33371406736393	1.36119332407831	-6.60806825219469	-0.481069424899829	-2.60247787045261	-4.83511205239717	-0.553026089102902	0.351948943356815	0.315957258937511	0.501543149467536	-0.54686881157389	-0.0765836358993043	-0.425550366841581	0.123644186352002	0.321984539336613	0.264028160503965	0.132816719764592	1
-0.0473442027174469	-0.416829863375726	-1.52447533122894	-2.98590812668624	2.97913137716303	2.86078774762988	-0.005000634417595	0.731130801033235	-1.5436760666687	0.212359453674373	-0.0553574505993533	-0.867236105270087	-0.153310145745946	0.312907815112838	0.0934388580214152	0.758295012296127	-0.031010270306916	-1.70703989640223	0.330633194863033	0.185975764453111	0.241234483769287	0.353828504262282	0.200765352554879	0.693871449793334	-0.900195729946188	-0.478650932751893	0.201686772274361	0.234792994408685	2
1.86210178942007	-0.124051888133202	-1.98975174951054	0.382608915041756	0.473031677376878	-0.674516988454297	0.298621349163879	-0.282415726283542	0.802052524645684	-0.989431189994817	-0.491112318271443	0.903819349613327	1.3665243152114	-1.88616230658692	-0.194861302074369	0.0868367239072255	0.978546240489057	0.0556039737113707	0.189130835579419	0.150726987749903	-0.204158275791025	-0.51144105586203	0.0778741500089749	0.388335120253865	0.00789572846913467	-0.120979613154893	-0.0195787926354923	0.00615470523194098	1
-1.31324117277353	0.120849767696446	1.43224379606249	0.133485526368758	0.273785542406138	1.79387387363385	1.3825768312378	0.534458314369587	-0.235383713009394	-1.27530253721113	-0.237318205140793	-0.280482728500984	-1.64152202234354	0.306145491468534	0.381784167207676	-1.48800386894066	1.05702870659092	-2.10902893124582	-2.01285885220864	0.131286746649472	0.158892549400257	0.251651661467849	0.278529563612639	-1.02107996400535	0.483469074491555	-0.31163427448122	0.0252334693895742	0.0589050080854289	2
0.0267792264491516	4.13246389713003	-6.56059996809658	6.34855667313983	1.32966566904142	-2.51347884762413	-1.68910220031328	0.303252800547589	-3.13940905736457	-6.04546779778801	6.75462544809695	-8.94817857893317	0.702724998099873	-10.7338541032306	-1.37951985681718	-1.63896011485587	-1.74635013628103	0.776744097926754	-1.32735663549015	0.587743219006407	0.370508651493253	-0.57675247317433	-0.669605371766238	-0.759907529538618	1.60505555017462	0.540675396428899	0.737040381683977	0.496699108168337	1
-1.09426019387369	0.596047523488017	-0.291808299087651	-3.90184798566219	0.768018369371642	-1.7331179397816	0.950921834298093	0.0900399508073029	0.984562369579528	-2.483823482468	-1.28312953673515	1.12265524790534	0.97290841837235	0.427876513874985	0.138228048651845	-0.438756162828308	-0.753306476248442	-0.237934855881669	0.151199629381062	-0.0562913174736007	-0.167949353583583	-0.492812362919335	-0.280035746283785	-0.661324417608035	0.481339058229956	-1.23788064122682	0.243277391148678	0.0642333787173658	2
-0.774315926442845	1.38143299697322	1.62971038104599	0.424011507529689	0.854930321551129	-0.221257999726483	1.65406742975071	-1.1091682755421	0.923407479365783	2.1489187708757	0.21772521186054	-0.542061560865915	-0.289630965267146	-0.954145630388901	1.49638581436843	-1.12632202068776	-0.459170532857974	-0.530646956308585	-0.0234646458220948	0.799727835074441	-0.177734169131869	0.654284620053477	-0.297990993429401	0.0721445350733003	-0.278160163681694	-0.44210996084587	-0.346252511030531	-0.705659974081057	2
-2.92194437582996	-0.228062380877632	-5.87728864550113	2.20188352154659	-1.93543987294876	0.631140872429647	-1.24510634194653	1.51134802001741	-1.89998665663916	-6.42823083022309	4.22915426403483	-5.29231414644205	-0.888086758827616	-7.67225031168781	0.547571031984509	-4.30705980241373	-5.70117436362661	-1.7728029372439	-0.193132205838334	2.23073487215795	1.4416222749673	0.895527948704547	1.38551112812	-2.02802422921896	0.50913097167708	0.172642921018111	0.726781012281488	0.234513922496959	1
2.01370555840337	-0.183753329409972	-1.39677804345557	0.20101397068542	0.0531062148999051	-0.836658377698325	0.0765553191352354	-0.188802197458986	0.496643736584884	0.191846634254102	0.599368959540674	0.528185769849532	-0.610971206779513	0.771121966318742	0.172847086760885	0.143615166232774	-0.849305619133091	0.662431578274936	0.153499019778979	-0.227845792103891	0.293712465147939	0.909168588726382	-0.0603200681008849	-0.314938093409442	0.237156783161977	-0.101247319495083	-0.0282312214851656	-0.0691312393739813	2
-1.02091391335366	-0.12036667491603	2.24590432876289	0.830037583701435	-0.0245188997205758	1.16512906527398	-0.234355181886155	0.517240181316414	0.382809575190619	-0.584354109919078	-1.94274430921968	-1.22010315214494	-1.07918114827551	-0.171086550043209	1.54004468591379	0.516912869237256	-0.592277420901593	1.3248109269446	0.474175111427721	0.370911007269095	0.299591772678835	0.574685453654292	-0.10205303105681	-0.0305108574102751	0.456307340468103	-0.269257221179393	0.0901213068726171	0.108093006134398	2
-5.68501341827133	5.77651621042963	-7.06497672861513	5.90271545151069	-4.71556383098609	-1.75563332378958	-6.95867914257843	3.87779518702774	-5.54152882782373	-7.50211219093686	3.67670318691664	-7.64298306727846	1.68986512270453	-8.29965953059956	0.646996364810759	-6.79279505972775	-12.075932061394	-4.88217964265137	2.62662452479163	0.299488632233821	1.12864107441301	-0.962959729230981	-0.110045083655872	-0.177733240766768	-0.0891754157062679	-0.049446723229275	0.303444581632884	0.219380438614266	1
-0.613695895305449	3.69877241384725	-5.53494116176501	5.62048638535855	1.64926285038792	-2.33514498091385	-0.907188472777421	0.706362095310651	-3.74764612466131	-4.23098383571181	4.43631907416962	-4.50380121641622	-0.954361345864011	-9.86137210765166	-0.505329037399437	0.269281953090911	0.591319064375358	1.79599192045908	-1.08520791024384	0.354772932978025	0.319260753518317	-0.471378905146116	-0.075890410682347	-0.667909264857987	-0.642848415713801	0.0706001067101182	0.488409527815439	0.292344974289491	1
1.68704278579862	-0.552007114264036	-0.404586439190321	1.45062908705045	-0.647030914169311	-0.436870291025192	-0.212712158570172	-0.0359412366282235	0.951244725990518	0.114339338205229	-1.02847922298428	0.0412686425541334	-0.617978808635291	0.200210647354587	0.560970968313946	0.350652946928547	-0.569901909011653	-0.171290236904741	-0.50385694509053	-0.0327370144832762	-0.140839586462545	-0.620972942870465	0.275663693467458	-0.176734436328889	-0.464539005308099	-0.985438232169506	0.0262561316750207	-0.00416570987493646	2
1.84712493626749	-0.501302369985751	-1.19592765089243	0.507334664427729	-0.122677161009537	0.202178065964515	-0.666183685853654	0.223839254322866	1.00951839732631	-0.27262866862898	0.448379217452421	-0.00576194171253683	-0.890855554891159	-1.03541807564551	0.15710203138023	1.18771393374691	-0.0259926347851717	1.52361382659662	-0.11577522278911	-0.0259409913388679	0.229377116873361	0.598822299833042	-0.00303053272799769	0.120937422993739	-0.177465935993677	0.436741904110913	-0.0249669018378111	-0.0172918866665848	2
-1.55027271502021	1.08868850191044	-2.39338766218981	1.00873271714408	-1.0875618874048	-1.10460238189499	-2.67050327670088	0.147654676391109	-0.978625549290056	-3.51413330486723	3.58604242366444	-4.05335784837839	0.862426024955809	-5.76582302154173	-0.507511029549388	-4.92186514350783	-9.56726769048681	-2.77297411117016	1.71709526842855	0.327490457262181	0.802316031461701	1.03710478869922	0.0958154204904633	-0.320190913384423	-0.0807306312824349	0.0910116872058309	0.0249284934943241	-0.0778199786198624	1
1.46655037933368	-1.04064006529373	0.453938722025844	-1.58951829189502	-1.23295128694651	-0.0249233342350771	-1.18343899906132	0.120669760742217	-2.00861282954328	1.55873389070342	1.149620989241	-0.381688234060694	0.0323441430773117	-0.0240917196368541	0.280826924022584	-0.250962742309296	0.404253025498337	-0.0359033003946574	-0.0930769477751859	-0.38538823243385	-0.408061004399439	-0.833514470766091	0.204382854242578	-0.376716806553364	0.0493983841666407	-0.445374774272845	0.0469356622910897	0.00867809390784677	2
-0.887286905534409	1.39000150924187	1.21968581996397	1.66142517591961	1.00922783931161	-0.733908444749524	0.855828927220991	7.68462281197611e-5	-1.27563149417191	-0.433393925731893	0.141178993422237	-0.46034845602669	-0.367867931021877	-1.16833941780754	0.152107630618373	0.882231823726865	0.601804858067329	-0.304092391463557	-2.19176427800358	-0.268347371086252	-0.0837343767453397	-0.346930257215667	-0.0506187067885922	0.23104442462061	-0.450759875468406	-0.376205380931623	0.0345043694610426	0.157775320404088	1
0.196913501753307	-2.23939457364124	0.271543567308703	-1.02465184051081	-1.41546477612142	0.530326701807292	-0.297932022009388	0.258209466006226	1.61669729786162	-1.26406687731492	1.70488825964028	1.45280583311025	-0.245910721478141	0.178025494832779	1.20355087896396	-0.707025062861553	0.25876831735851	-0.10000909374742	0.0617443395069552	0.844035570889211	0.511655628982098	0.650346339194394	-0.479905159259733	-0.179995971452326	0.105751670993131	0.160350085340516	-0.0235606573615476	0.090349076189012	2
-1.42070605266	-0.684864435783521	1.67867625213808	-2.46565927607339	-1.08567451675507	-0.523205331765638	-1.01247454950478	0.61725731745954	-2.54728179776343	0.769062923727732	0.531177783029675	-0.458774844321733	0.51636445805601	-0.152632026015221	-0.423242875284951	0.414988734984028	-0.0390068415845456	1.06464552987937	-0.573298981113232	-0.00530261425406868	0.0866138994267401	0.249179105854422	-0.207277868986502	-0.0249246350709047	0.464939898758555	-0.17105760713718	0.179490428944808	-0.0364227535724645	2
-0.956390354534089	2.36159360978361	-3.17119460723168	1.9707587789256	0.474761353851904	-1.90259820435779	-0.055177812186404	0.277831228585655	-1.74585416512772	-2.5166280017922	0.874051625366684	-2.51310432869389	0.0215750823066827	-3.56511884467947	0.461153428310475	-2.01571274629308	-1.7314131905532	-0.465814727140309	0.527619755594392	0.19087690343816	0.4732110860249	0.719400298090367	0.122457847823505	-0.255649852132098	-0.619259299031992	-0.48427999484406	0.683534592892906	0.443299499267762	1
1.90328207491166	0.254641219385835	-0.974653359890168	3.54436656484974	0.58809740257827	0.698026624884921	-0.173739701861224	0.272256940354678	-0.705180865835836	1.70179988164517	-0.368419913598983	-1.08820890269846	-2.54310534279731	0.840057217374231	-1.1496530862007	1.10440310464949	-0.963267963633212	0.677478636576863	-1.25068913645285	-0.401908100388001	0.286531749812593	0.741629130892542	0.00397790286190691	0.234263826686265	0.154543080302811	0.227440912777863	-0.0570605732799805	-0.0645255982570527	2
1.33505315377059	0.331464026372479	-2.05776277666682	-0.346175355279224	2.58323382235421	2.85410199716661	-0.187547337276975	0.685153770441859	-0.286614068625624	-0.535902735452504	0.332848417624034	-0.268318738501477	-0.127614195812312	-0.868299960850499	1.12853898170938	0.786506053687902	0.316435261035056	0.587856253020328	0.0493500831769145	0.0452174411898587	-0.191819982814025	-0.650117795537897	-0.114069463781717	0.915935599538802	0.730073040140036	0.383879417575573	-0.0319023040878611	0.0298493414012052	2
-1.46531575579616	-1.09337687781209	-0.0597678482279439	1.06478463530602	11.0950886001596	-5.43097128323669	-9.37802517086658	-0.446456139679101	1.99210961400888	1.78592177154007	1.36858453419511	-1.47169658834377	-0.72475884619705	3.44242199594215	-0.957403224855046	-1.62612941891216	1.41821495932655	-1.41791682839858	-1.65176618071699	-1.4576102135585	1.16062328833533	-1.2596968082996	-15.9816491909559	-0.883669935248733	-3.53671623161143	-0.59296488849027	0.675524833181225	0.424849351792902	1
-1.73933378422429	-1.30465465035444	0.314102907291187	0.0537401062585881	-0.0586957001779964	0.0712595573040713	0.694861852921962	-0.313269934817745	-0.649377114028123	0.517567879914365	-1.35655775612738	-0.238382663867126	0.0695790190825196	-0.431690053731737	-0.674723889299605	-1.65416180710569	-0.0539606012956825	0.520745840192804	-1.55456174696529	-1.46399432399357	-0.665172078751849	-0.632078028662709	-0.421175799634968	-0.400774352865197	-0.00164030189404302	-0.495162312868153	0.0316326197006312	0.0662796878513276	1
1.94083524381449	-0.415499528766971	-0.328339294927417	0.325169222308753	-0.496130688355519	-0.000359648922414399	-0.653752515932728	0.0741857034954885	1.08669060904597	-0.03383910119466	0.629917045986047	1.59130984044224	1.03334111511067	-0.203546747201452	-0.259077461866572	0.262011434859513	-0.865007185821806	0.593329382857629	0.0999854070319779	-0.139397248163249	0.242774794375687	0.970637961879105	0.0588337088749993	-0.34401876319641	-0.0674395435364619	-0.210681948117594	0.0463210265049694	-0.047746283753796	2
-3.21538175967748	-0.364223121381638	-1.26188334354906	3.79494903930385	0.71120593031272	-1.31647560298004	-5.16514055601052	0.625278383544947	-1.582300584728	-3.25263359468289	5.04075120270381	-5.31444220386187	-0.656470662006063	-6.23304367078495	0.974771279276835	-6.8903177453801	-9.51641148491956	-4.36412771489086	2.59857755637223	0.0196261688931224	0.40134124079647	0.152191258747201	-0.93467547449829	-0.256148382367333	-0.469403308828214	-0.282495914081921	0.86607691066145	-0.433465943783225	1
2.04256159983078	-0.0835122419451307	-1.36686923715378	0.169494242076432	0.167930880606349	-0.737410207968487	0.0824194635811661	-0.195796675888354	0.395743485693951	0.172366154991475	0.756717938366589	0.903440770702258	0.0583232980945692	0.637625402788727	0.144434360505458	0.053465711654518	-0.835301651788327	0.489711519930321	0.086461292953102	-0.229168132629416	0.295287539203642	0.996438836507484	-0.0460981870392835	-0.356959338968649	0.253081088721386	-0.095809323187516	-0.017075927787939	-0.0716310323199562	2
-0.549628071958713	1.18924498978443	0.0307822410618848	0.614149876711513	0.697263896315337	0.389744587494511	0.233956692645876	0.385901846171345	-0.538262299778627	-0.192652361083548	-1.56567812847328	-0.0185256298796231	0.861137479884879	0.387660899564239	1.29930910577228	-0.0776563119617504	-0.31846316710344	0.0477660648484402	0.526650025891982	-0.157980846217108	0.136264570705022	0.330326234640351	-0.10183326454045	-1.30615277081837	7.21483989180594e-5	-0.23451256099845	-0.29015320696058	-0.0282006961405256	2
1.24971120337599	-0.694849505351562	0.00015095008805226	-0.444424806397709	-0.810558282708874	-0.589118263911305	-0.24662013455596	-0.154378624233572	-0.756298275713496	0.562567150540395	-0.574961090210628	-0.130380749226889	-0.206951386116639	0.130993857165293	0.253142143672388	-2.06670893975083	0.615023021244392	0.199401436266553	-0.838470973147688	-0.436622159173437	-0.3902963164643	-0.63012675802368	-0.0227132674176148	0.114441308528873	0.327275394779362	1.11674526637274	-0.0654908654148136	0.00390739250934746	2
0.890726894146369	-1.33089114485741	-0.175468583516677	-0.357083017481884	-1.16520981897369	-0.670715211315409	-0.0634351247744556	-0.160911052215486	-0.950947057425848	0.704935280355977	0.807823943928669	0.186508616239324	-0.787156428600927	0.450220119959373	-0.614462518062614	-1.52594960958385	0.121037188832817	1.25109597124047	-0.244657647559771	-0.0495845922748664	-0.260203277435096	-0.776942921402996	-0.221779987636381	0.376934910115243	0.283954215153546	1.05118556060816	-0.124620514722053	0.028435077816897	2
0.652963448668623	-0.715043812013439	1.09056844707356	1.483328121472	-1.07883543671083	0.100427202082258	-0.257339274938321	0.065178986544126	0.583508607067441	-0.317320055545791	-0.021190215545095	1.05975609345928	1.00274111206709	-0.345561204626393	0.775148583406454	-0.159052945089989	-0.0567431559879019	-0.414184590425976	-0.993653903780602	0.362646599719194	0.326321507747783	0.668267934739986	-0.238685195525722	0.468308512816727	0.342493321335042	-0.277245970822135	0.0481106580301692	0.078579377820294	2
-3.0435406239976	-3.15730712090228	1.08846277997285	2.2886436183814	1.35980512966107	-1.06482252298131	0.325574266158614	-0.0677936531906277	-0.270952836226548	-0.838586564582682	-0.414575448285725	-0.503140859566824	0.676501544635863	-1.69202893305906	2.00063483909015	0.666779695901966	0.599717413841732	1.72532100745514	0.283344830149495	2.10233879259444	0.661695924845707	0.435477208966341	1.37596574254306	-0.293803152734021	0.279798031841214	-0.145361714815161	-0.252773122530705	0.0357642251788156	1
1.86830542195026	-0.642741512394001	-0.719059065172254	0.0229935406520249	-0.201633175019473	0.38105332438504	-0.561914896575485	0.151764679747614	0.795910189736389	0.111637702275032	0.386329369905238	1.04867873114407	0.576379734674078	-0.0232822876091297	-0.109801162990304	0.843001399842921	-1.0380295278683	0.281115551602503	0.44090145623625	0.048310006281842	-0.16286712849355	-0.574954293471969	0.29691176928572	0.0989624441471644	-0.57856985000137	0.250087290576447	-0.0557138627766912	-0.0384217293517478	2
-13.1926709562391	12.785970638298	-9.90665002092758	3.32033688288942	-4.80117593230105	5.76005855618556	-18.7508891580107	-37.3534426378925	-0.391539743919107	-5.05250236713858	4.40680552357904	-4.61075647740608	-1.90948796970811	-9.07271093398351	-0.226074450896345	-6.21155748212485	-6.24814535335983	-3.14924669470095	0.0515761185277783	-3.49304991519446	27.2028391573154	-8.88701714094871	5.30360690376998	-0.639434802306313	0.263203123457008	-0.108876929971315	1.26956635541013	0.939407362758877	1
-0.433585688777951	-0.805290469011368	1.99855761257091	-1.84398968178076	-0.559460359112615	-0.671666750191332	-0.437176458442173	-0.285693935098799	-2.14280299430546	1.11449084259913	-0.943462693425326	-1.29490950100063	0.525425495603388	-0.790560504155889	0.35081215457278	-1.02385339168457	0.765173587426643	0.271255372578955	0.926617240704054	0.0517653755144598	-0.150084780932652	0.0864913883946511	-0.284262208104424	0.045378176603372	0.367554689103766	0.0970763336619813	-0.093219724699845	-0.147911319912275	2
-6.61629292560656	3.56342789803106	-7.05890129814843	4.28434595524384	-5.09629887292392	-1.76861780360559	-4.93755412732933	2.74845954534783	-3.79675959454545	-6.8254901042394	3.25959475409854	-6.94389061823948	0.43597516308899	-6.94701030902337	1.01100406527995	-6.16683742461485	-10.564346602529	-4.01018815310236	2.14350179519978	-0.54163415582255	1.21597610572025	0.0411777442210425	-1.05909770217904	0.275662062254882	0.057424927985318	-0.265838484019501	-0.514636936427821	0.388590269335523	1
-25.9424344479142	14.6019980426299	-27.3686502881266	6.37839460769688	-19.1040334039646	-4.68480620428185	-18.2613929340355	17.0525663121462	-3.74260500983864	-8.233721369876	4.6648362538527	-6.52566786025865	0.92375858946558	-6.32597461208273	-0.0702237027595964	-5.83836021908828	-12.0616957125199	-4.77334851403019	0.852969608454831	1.66730429040185	1.78431598423494	-1.91775921336107	-1.23578743924962	0.161104731783341	1.82037804128869	-0.2193590586868	1.38878576213598	0.406809649908512	1
1.83319104756006	0.74533277919767	-1.13300871289587	3.89355597724996	0.85816381687158	0.910234501320998	-0.498200069408129	0.344703185766382	-0.667939095579291	0.398155064675901	0.613867739096179	-0.0225614827826197	0.452018065249222	-2.96920095585607	-0.964967034325346	2.46444980239245	0.671240576431668	1.92102109165871	-1.61692658827377	-0.0855787549071908	0.0392894902587427	0.181651614823537	0.0729809106352829	-0.15529884930206	-0.149891395375819	0.0127924878401756	0.040853819187149	0.0229031158842699	1
-0.88993946483958	-0.467593995520551	-1.312722917479	0.318843973868463	0.0757867484142129	-0.465519104040914	1.0391290555457	0.133007488910333	0.0758174636308898	-0.407987041148998	-0.00449010565410771	0.885802907305822	-0.141911021242459	0.655039288144179	-1.24326110254847	-0.502247034879733	-0.244763373436034	0.429047539507098	1.28224014770986	-0.381620665593028	0.216597037035499	1.02551649750028	1.16689971908642	-0.324369156274303	-1.58367239532945	-0.492258010278901	0.333939043788427	0.143356698166745	2
1.18404979498849	-2.51870875003729	-0.593697432801355	-0.0868447169957647	-1.46799585808878	0.759800314948098	-0.826097441463207	0.0214638403032794	0.48046265592548	0.355043717320628	-1.61243016853119	0.6222008777551	2.16693299936457	-0.786126576458848	0.921721885449217	-0.688049740864045	-0.865005636195431	2.11831227372227	-1.11596158746904	0.516302288023205	0.136963738323944	0.0215735466947841	-0.216886038585064	0.060696583941404	-0.483822405158939	-0.315058275297922	0.0111152988214148	0.0689262096708331	2
-0.354497867211895	0.655114705811261	-0.268111728861242	-0.751371816494684	0.627297782686174	-0.67687468427036	1.5177062497789	-0.106549365872802	-0.353319077345663	-0.306957714938804	0.000205260710446636	-0.377940960404383	-1.96516556693228	0.826353294440523	-1.38943264074476	-0.232690754825536	-0.444696269125105	0.154732065036169	0.462460526278404	0.0514150939181711	0.0852066613052976	0.258726892129641	-0.0789629400983673	-0.332377442698882	-0.192230880048876	0.492041840062997	0.291678779348462	0.214432956902425	2
-17.5375916846763	12.3525186682391	-20.1346128135864	11.1227714331133	-14.5710801396343	-0.381622313270995	-23.9286610291615	-4.72492103304407	-8.6030380974132	-15.2318333653018	4.41705461009659	-12.8935202086054	-0.10962845638889	-3.54722989444144	-2.17782399757845	-10.4020683266181	-18.3720191223339	-8.31409231206699	2.43582348553379	1.9251025961188	-4.35221313065903	2.38904092140055	2.01912792631133	0.627191869568278	-1.08599721239039	-0.0718032360759346	-3.83819790404877	-0.802564460951448	1
-3.51902954497457	4.14086717613266	-3.62820236883577	5.50567203744754	-4.05746250583351	-0.905945282755562	-6.65203112089008	2.63452416520597	-4.67940204045465	-6.54624181523522	3.53820204012168	-8.04228514248667	1.69750938374612	-8.05104890186539	1.07045739646232	-7.39595692479141	-14.3296261567476	-4.86801023649552	2.46384303909831	0.898723234092648	1.58255593340505	0.778710245469243	-0.13570727840987	-0.00427780027496027	0.0327061591060809	0.362014053476722	0.900925137512513	0.554897499272323	1
-0.937843305478391	3.46288948991687	-6.44510395393435	4.9321986662268	-2.23398306982245	-2.29156112129773	-5.69559392853253	1.33882463362261	-4.32237655329329	-8.0991193981365	7.18296700883659	-9.44594338249901	-0.314619967520224	-12.9914655817567	-0.136358931959623	-6.36752437517144	-12.7343938853776	-3.84512965889743	1.00766725992114	1.12953228130351	1.06655024941577	-0.521657289347299	-0.319917292909547	-0.405859088093617	0.906802159957716	1.16578389011737	1.37449533233535	0.729889341911333	1
-5.83919161928092	7.1515323543223	-12.8167600806187	7.03111476501099	-9.6512721679897	-2.93842725771624	-11.5432071690832	4.84362653179436	-3.49427572506535	-13.3207888671784	8.46024444901677	-17.003289445516	0.101556614891384	-14.094451660329	0.747030766392512	-12.6616957230679	-18.9124938172188	-6.62697484523061	4.00892074227194	0.0556838813863639	2.46205591127559	1.05486518382957	0.530480596078193	0.472669814042592	-0.275997967880675	0.282435024801752	0.104886020210564	0.254417096767513	1
-3.55984205310131	-3.9302355586521	2.07713683557966	1.76087022527443	-3.42400933417959	1.69083239851654	2.80281610937666	0.226100032588201	0.918588860954319	-2.09148098326995	-1.58428759474438	-0.0814826264617173	-0.849697267115714	-1.04550986899183	-1.86696206504703	-0.0833409694738134	0.114299260994703	0.616280367205651	-0.852079360542152	2.58198012488109	0.909178377521261	0.674527674989989	2.49171777809693	0.612393061281751	1.04377497803704	-0.237365240909241	-0.303681281607058	0.188970239053764	2
-4.44684654752268	-0.0147931576652609	-5.12630699550863	6.94512997633611	5.26925534782033	-4.29717716297717	-2.59124168468427	0.342670615268881	-3.88066304488519	-3.97652513857503	5.73008435556377	-5.03186814827248	-1.13543910933334	-10.7870505700202	0.265456230525684	-1.10421746262461	0.636412737308571	0.994101368746143	-0.688720555143152	-0.108006422684084	0.247912823388783	-0.0495861794607239	-0.226016961592253	-0.401235601042542	0.856123603036307	0.661272426708284	0.492559738814261	0.971834350005126	1
-1.55421636788274	1.69422928947167	-0.903333638062708	2.42543608490852	-2.89978748492542	0.133028430446298	-0.286225919411127	0.555944559014401	-1.39491838156524	-2.89261176082088	1.96223597455109	-2.38526266137636	0.458337202321203	-3.72454345377605	1.84397832505056	-2.01392370780293	-2.81560029569659	-1.09229027232613	0.139687230416985	-0.0323343863075664	0.493436338989664	0.733393182273647	0.202349959595007	0.492053700892718	-0.183790909215829	-0.19991711985608	0.395200622125666	0.0276930320930062	1
-1.16920341321234	1.86341353532436	-2.51513548140496	5.46368064632147	-0.297971322569218	1.36491803995482	0.759218697057941	-0.118860976595472	-2.29392142249704	-0.423783865294484	2.37587561688329	-3.24482729860534	-0.556619004651202	-5.15247483394519	0.0509063245131081	-1.02204502568313	-1.64650484628376	0.126459752723905	1.81901276401306	-0.299374112945613	-0.393089990476079	-0.708692350094872	0.47130870257521	-0.0786160465959469	-0.544654650975683	0.0147767561333222	-0.240929959465545	-0.781055195837041	1
-2.02302983484539	-0.769593086534432	0.989845001737446	-0.520974689470008	0.437676970575391	-0.916608884909898	-0.428871289524507	0.608093269291506	1.47686936988744	-1.26029754807829	1.05553933076617	-1.95895107741377	0.62286765874194	1.7958819154696	-2.35611439895574	0.277544604081795	0.471969934582232	0.454151062577906	-0.0955563847334368	0.367524976597053	0.0264287260462429	-0.206631103048044	0.00412680457757614	-0.00198231632217262	-0.166180483071461	0.853052100865477	0.118963566939487	-0.113784662000899	2
-1.20453079225524	-0.0363435783823606	1.6234207435654	0.152316902992366	0.150528353007433	0.213139142491178	-0.0404015262275336	0.14843201253095	-1.52957004770839	0.828694690610488	0.26114888474675	0.161315325392982	0.315885410939496	0.00163104110668829	-0.0497906491166587	-1.59466068122451	-0.237636999579776	2.08938134093591	0.216624682049291	-0.286446525676367	-0.334133269312647	-0.295017349085353	-0.400842147634673	-0.434046587178945	0.535069770794701	-0.350012219916744	0.330248127950136	0.104683392020468	2
-3.45642872036196	1.4772960290519	1.27976435512087	-1.76486306096955	0.371828836281524	-0.268983714363969	1.32434093277627	-1.11601036763438	3.98809335715489	3.51027041493863	3.05281387337541	-2.41328679343168	0.971224981803264	-0.217629095725376	-0.199810152436084	-0.0703736565188704	-0.568063577858111	-0.334469908493065	-1.12205389525724	0.85263741737945	-0.80406524698407	-0.240294103814811	-0.131503802857063	-0.0340413112373899	-0.148988173217814	0.540454511113922	-0.426170311832415	0.220610581419937	2
-0.0816521060771718	-1.0885341739343	1.8938353643098	-1.98694099996007	-1.75036985003865	0.461122562327394	-1.27608222132003	0.176014624759162	-0.330012328579801	0.688817923984722	-1.91305878988485	-0.111870159114307	1.11091748766702	-2.08316322584953	-2.60914471370291	-1.05850374577183	0.92647940689877	-0.191674792863476	0.0920747287332032	-0.469021541799528	-0.175801600441285	0.382892404534819	0.141578463009573	-0.0574941492053384	-0.603736452726943	-0.233880158851181	-0.0635616563054092	0.061211545473258	2
-14.7246270119253	7.87515679273047	-21.8723173644566	11.9061699078901	-8.34873369160876	-2.26284641969245	-15.8334427819606	0.0778736741759969	-6.35683349086288	-13.2616517082667	10.0637897462894	-14.3947668016721	0.654888723464231	-14.2483158270781	-0.305360761401071	-8.16163244506225	-12.2809648581754	-4.81858639342974	0.719787682108791	0.996468755724792	-2.36234492751884	1.09955729576975	1.03719942301307	-1.03635934178889	-0.254776514154375	0.642343201018144	2.16112922373151	-1.40128201963858	1
-6.68283191622627	-2.71426804459821	-5.77453045690806	1.44979237466742	-0.66183640822251	-1.14864974026029	0.849686456067088	0.433427022470355	-1.3156463890999	-2.79633153858609	-0.448793725596362	-2.56260240774572	0.243482526844698	-1.18166939064494	0.00437287167528706	-2.3025956900034	-4.446191868553	-1.71046314846621	0.982728632705372	-1.92852719254856	0.22052629481591	1.18701320438743	0.335820816532534	0.215682964100827	0.803109991522633	0.0440333423786634	-0.054987627978561	0.0823370925160337	1
-0.655519654209967	-0.951129021940538	1.03589931596745	-3.17757837219676	0.101947320779337	1.0858651544418	-0.767227499820514	0.510715420139535	-1.89050528653003	0.750632593270157	0.594158079098995	-0.880599702419218	-0.865549766218101	-0.222986015104405	-0.516799810264885	-0.855363288325391	0.726329458246328	-0.608660502753205	-1.55746626212808	-0.647918382261446	0.0266624831545439	0.525891142505126	-0.148686544166144	-1.46103181904716	-0.504792776774674	-0.190688426634931	0.10399005198436	0.0970330201926131	2
-0.383801877316641	1.03988919596609	0.999661907937181	0.669443406702916	0.772581298800519	0.595312233234726	0.582184156197064	0.129053777022343	-0.90036622442148	0.0661265854090161	0.703480154012145	0.429180990553502	0.283268052316002	0.460091688080124	0.818951768223081	-0.306965221867949	-0.366416463510054	0.443685221832496	1.01386374244713	0.0390199486732691	0.182612326785229	0.56261793857041	-0.277140231614505	-0.82019898060096	-0.118141552288899	-0.204115130549296	0.0421660180448229	0.122790004474995	2
-5.93277795485543	4.57174320411303	-9.42724692838332	6.57705643811276	-6.11521812544893	-3.66179789602346	-10.8940785545016	3.70921000751656	-5.85952387304171	-12.981619145004	8.26529460055417	-14.1541653609607	0.479842781966758	-16.3375959447735	1.64604527960375	-12.3753974432385	-21.090612716108	-7.7245457358645	3.85637474254372	1.19107830456005	2.01427156558263	-0.167416617986259	0.0499675298711021	0.384429719031746	-0.0778835668224832	0.56549290579318	1.79201191700266	0.371007021212136	1
2.12836396066806	0.697246324185078	-3.5181999409404	0.388961102020645	1.81249972668807	-0.808250122529853	0.769839200230474	-0.338624953976002	-0.321614152598215	-0.904065786551728	1.12396201776926	0.592219001857372	0.807019417288775	-2.4660777765087	-0.742639939811561	0.732509115321963	1.55575475489266	1.21078200575368	0.308016050010276	-0.0257957268272585	-0.0642695624533464	0.0371427421198807	-0.173943360796453	-0.292108222181439	0.520056069814379	0.712070996025854	-0.0802598807040951	-0.0297480940497827	2
-0.679699029697517	-0.0856868170454249	1.00358434324336	-0.333990912320154	1.05215522616274	-1.12622552727543	0.0948043286438631	0.0889801856271594	-0.377427784856623	-0.277577272105098	0.773210130901706	0.58786763118673	-0.19251710324136	0.422621990501164	-0.374991845707523	0.734988512230644	-1.07337677100689	0.244857673653727	-0.296572593136102	0.0232861159683455	0.0221994223568356	-0.253136509051164	0.329430295923601	-0.0349836368210205	-1.2574329212824	-0.24783115641692	0.154024665615785	0.236757455116611	2
-0.590362853214149	1.32187064285747	2.07614871343824	1.82734045851041	0.303021119733041	-0.403983567925513	0.817279050374613	-0.0072767518511393	-1.40490843474631	0.163303159890595	-0.672037217724575	-0.457899524321095	-0.151969273036264	0.222818221300327	0.377590917196662	0.646719778705581	-0.601310842947243	-0.268183624806878	-0.703741388315352	-0.0555607840176795	-0.162595771685449	-0.622987009701775	-0.0575078548914164	0.333308888741901	-0.143709888081379	-0.287810054143492	0.0684528258297977	0.1126648816805	2
1.57182852439452	-1.33798647202716	-0.316862668451585	0.54835057627484	-1.11983589950244	0.179261154665419	-0.717542457856498	0.241263378091314	1.5918720733295	-0.0398338350681076	-0.0553203422956799	0.423545626552538	-1.52911010381149	-0.0344433363716096	-1.14455403482562	0.366638571232953	-0.384615573032013	0.2233745948268	0.615250572806176	0.102802474027985	-0.13032739367829	-0.604449384449543	0.173237655577166	-0.347295695514501	-0.654353335237978	0.335963489163478	-0.0633959391768088	-0.026297932198146	2
2.08610062833444	0.202443494953018	-1.75469270823786	0.374553843397755	0.551442156330421	-0.775675037003003	0.228248722380041	-0.264912932607671	0.402649824361165	-0.397835265434144	-0.592689482802939	0.453441331349934	0.765605987760734	-0.987843053457657	0.142735514430806	0.330416846726607	0.378161347128266	-0.339329810075434	0.107171730231882	-0.10727412536365	-0.367019981183659	-0.918367332543797	0.312204583732221	0.39737849414047	-0.214528286773173	0.179065938372767	-0.0585377298439167	-0.0305517982041911	2
2.00250347036763	0.0901889083636447	-1.61385549870864	0.339527960720146	0.413788423339617	-0.572051895613718	0.0774570409073081	-0.0761535175946732	0.219987655773903	-0.220046860956554	1.34104212477563	0.914533432676298	-0.0543408354444269	-0.630574403066124	-0.46042102145852	0.402753563546403	0.344079010581721	0.0413595012440341	0.201911017223958	-0.14829147066958	-0.292742900508565	-0.777900656793649	0.352411559283072	0.610495989413115	-0.328631774169039	0.147802712971326	-0.0639037480318988	-0.0386427865359674	2
0.815948714887683	-1.18931566204252	0.23555671833744	0.653923292997319	-1.04753925227209	0.0468429492517733	-0.229536859277451	0.0235165905255615	-0.765279204168496	0.724750386684437	0.335939269654411	0.432296099667521	-0.451498743242083	0.185951109985125	-0.929792047622834	-1.48402486277829	-0.11938472120552	1.54234486579948	-0.371536054792451	-0.0810880037935262	-0.41361709296143	-1.16106698400606	-0.18383459533136	-0.0507238483980781	0.369530716620294	-0.501883430530816	0.00581290721789986	0.0577745755034559	2
-21.2091195927913	12.6521968313004	-23.5539329441267	6.17407791004356	-16.026658125511	-4.42219459449987	-16.2294437253382	14.1160019049786	-3.92274144947115	-8.72024451506225	5.49388683652872	-7.7408158639401	0.384814230466723	-8.078240669038	-0.0148996037313368	-6.7012888702885	-13.1592668578419	-4.90303149501704	1.1462752482696	1.60243883702914	1.75844007534189	-1.52258816196329	-0.903860197993699	0.130166452450156	1.45485651906738	-0.223214403323927	1.55092845004664	0.461459566763514	1
-1.81328048476897	4.91785071056565	-5.92612969400656	5.70150043141163	1.20439257214362	-3.03513754815611	-1.71340206347108	0.561257390902032	-3.79635425171163	-7.45484065078351	7.38805512292025	-10.4752286504099	-0.379314526756117	-11.7367291212569	-2.08698895215593	-2.44235398293755	-3.53552351168246	0.130360306640887	-2.07145048844325	0.576656033332069	0.615641835107552	-0.4064272753179	-0.73701807643754	-0.279641772215917	1.1067663744335	0.323885477719453	0.894766671515833	0.569518600269514	1
1.24384844934819	0.524525772902587	-0.538883626044331	1.20919597418592	0.479537596763788	-0.19742873374782	0.0491662598481355	0.0377916321310988	0.128118590882765	-0.552902906422504	-0.668358831257417	-0.818803693746743	-0.883832091051869	-0.994580854433906	1.50684875024006	0.62400331534091	0.705794271683871	0.524181774270524	-0.73174984602915	-0.171540654731681	-0.0516598862539047	-0.0840894090242923	-0.192846388954053	-0.917391985542652	0.681952813037122	-0.194418574345634	0.0459171449577401	0.0401359980627264	1
2.05857757219404	-0.313371263619856	-2.7884427134574	-0.776065371641671	2.498257772903	3.16404467989604	-0.398023333782524	0.715481809087884	0.448258010519507	0.0324417651111088	0.0621184467836622	0.285013924772896	-0.143792421600183	0.694953416107193	1.16604358608804	-0.285939332684672	-0.58685648519174	-0.179753703575626	-0.35609265219208	-0.168000901277685	0.242974083243147	0.744560998050032	0.0388391741422332	0.737467956754629	0.303356051476574	-0.0877398576093039	-0.000933840868871244	-0.0651468958816822	2
1.90752161575091	-0.324954204052583	-1.295124596663	0.450672424896812	-0.164342216741979	-0.968377010555323	0.104922305392513	-0.17855146810969	0.267233245804308	0.380257915437975	0.92208485930713	0.303641325919561	-1.15188975701189	0.885253229572681	0.071709611907675	0.190262314376999	-0.605217723558925	0.305770040536455	-0.148448449420582	-0.179056986086799	0.304916257176791	0.798614614588479	0.00431565901898573	0.049784096863229	0.00633124153536957	0.469914766992365	-0.0856343641064713	-0.0684504993485169	2
-0.235144148003014	1.05486217448904	-0.0735950675709761	0.1531795068087	0.892120856885684	-1.16150748820473	0.942601863162861	-0.324483132904994	-0.335969451027611	-0.812753232046581	-0.446142837384944	-0.253267848077493	0.218347991679102	-0.807616559107108	1.13665937588035	-0.326492949007954	0.734149668744569	0.704790368623376	0.538917503098685	0.0188991737360158	0.333319259350791	1.07242615828373	-0.289697756777416	-0.126611055904309	-0.244490438427258	-0.0103459282076689	0.0668438937169195	0.239045066292781	2
-6.35233691096656	-2.37033515007664	-4.87539667887196	2.33504453116197	-0.809554897212021	-0.413647316208307	-4.08230817063438	2.23908947335972	-1.98635950470675	-5.16533081830893	2.94293916487767	-4.12572224190365	-0.433094395260294	-3.5181311704857	0.420777387095712	-5.10447983930312	-7.9253889983055	-3.41570671508705	0.71833237368083	0.186898304507656	1.32521840044042	1.22674487561089	-1.4852168616857	-1.47073226048821	-0.240053392971609	0.112972036960476	0.910590643802817	-0.650943712766886	1
0.754315925858731	2.37982185248504	-5.13727449343089	3.81839172249665	0.0432026520139663	-1.28545137361934	-1.76668362059541	0.756710661816359	-1.76572209782095	-3.26300672553831	3.59279683214404	-2.77234880583364	-0.0745336542111445	-6.28109364908023	0.165978009089423	-2.67917124597012	-1.38555652893852	0.249056748544312	2.3534526931986	0.369662961829814	0.397057600980957	0.141165218358707	0.171984534755456	0.394273775761011	-0.4446418368392	-0.2631890643687	0.304702950350999	-0.0443622747894533	1
-4.67323076642011	4.19597576169878	-8.39242279138696	7.74321514676806	-1.13880348895329	-2.09489915490422	-3.83948656727606	0.543053447590367	-1.52844823748652	-2.32511344137919	4.3557700196603	-8.66303057554101	-1.15399252804132	-13.4817046750119	1.20845385727171	-4.28795983864998	-5.65176527245489	-1.23588925526129	1.08013289303778	-0.180278730628939	0.55418499648198	0.656075670157296	0.482417262428348	-0.624399456794724	-0.296288558436571	0.374802036063765	-2.6785437691689	0.412367567109485	1
-27.1436784229495	15.3658043803315	-28.4074244550982	6.37089534679314	-20.0878775718571	-4.66631306343841	-18.7094788213717	17.9035743750222	-3.72227873753244	-8.12096173759343	4.41994345577668	-6.21094112120869	1.06383739513242	-5.84352838067721	-0.108836449172905	-5.60659732565665	-11.7562556050179	-4.71494676131661	0.783577593799492	1.70388764553958	1.79682638880552	-1.96097371657716	-0.90224745220798	0.144011442167384	2.02438803943008	-0.204214065769385	1.33215305903359	0.385890728011147	1
-0.864045903734999	0.543635181327613	1.53679960933919	-0.540069425264758	-0.874206185534261	0.155800654333875	0.437744703757465	0.143469649569816	-1.45897819680552	0.13857403769727	-0.541378974855087	0.427352828249518	1.64960528491626	-0.343522498190361	0.474161689429478	-1.17485863501348	-0.394418937388562	1.04238255563298	-2.34263745356636	-0.56203848946805	-0.0832896853042274	0.332643048043353	0.0372560682760427	0.066605598741657	-0.388989271414362	-0.533646515201276	-0.165455371011657	-0.150357082122404	2
0.202402312000145	1.1762702245705	0.346379123966988	2.88213779866317	1.40713333279049	-0.504354582435915	1.43853746015701	-0.395603478739171	-1.5551416238588	1.08151398923906	-1.51420473629918	-0.97376404264957	-0.709928478785898	0.141331683969234	-1.47031415230732	0.418268345647957	-0.828192503935611	-0.302239423372689	-1.76235002438458	-0.206238791066218	0.242560469143593	0.841230120611063	-0.370156596962237	-0.0260123796205956	0.49195423236033	0.234576263356619	-0.279788418223114	-0.331933388032899	1
-4.66650010041278	-3.95232008590575	0.206093981663422	5.15352461752314	5.22946888229443	0.939039595033364	-0.63503285991319	-0.704506473585122	-0.234785699547585	4.03143505114991	0.983646778914785	-0.578913742704862	-0.199814214445048	-0.729706928009483	1.26671345577549	-0.842769191467021	-0.10294607389286	-0.597597212831086	1.06015422605258	-2.28613708033687	-0.664263125989277	1.82142163463065	0.113562782266408	-0.759673347196958	-0.50230409927918	0.63063883618903	-0.513880222506685	0.729525850100835	1
-0.252761097884158	0.922889409761533	0.663781550130456	0.117494252148194	0.82476083887641	0.416328537279114	0.531045163581619	0.0575445521493781	-0.428911248346926	-0.45833827932983	-1.17349761601339	-0.461499026697755	0.471040166646964	-0.453492470139867	1.61728435498695	0.252045822137569	0.00609708024697257	-0.0580814087146586	0.752529926916434	0.0570795526096433	-0.25617896663593	-0.756688531766478	-0.13052586642169	-1.36532554849097	-0.233250966274721	0.253543647158696	-0.0831466939555518	0.0291322498784578	2
-0.256278866300874	0.90191046697526	-0.913731415176583	-0.162236545836257	2.18891337655155	3.44261288919636	-0.145998168889663	1.25293400725175	-0.836617374933911	-0.32559607964864	-0.418710126031865	-0.110680617125317	0.0393291361379631	0.771125273843381	1.17030072606331	0.183004898423342	-0.541000049711571	0.574896874600526	0.709457163275292	0.033077382736083	0.133579392608163	0.113517582849606	-0.0388025606261009	0.998153061234938	0.0340396920137613	-0.312930901385334	-0.0492581579059315	-0.0234585050362524	2
-0.678393075770155	1.41813630104465	0.665159334024699	0.908479141834899	-0.0264171724918817	-0.983378817464383	0.588212351908455	0.25029244806503	-0.820155289832819	-0.23172730760123	-0.642817014658607	0.0896628808222822	0.0992057325438486	0.707104594244341	0.828599966436284	-0.34416678751615	0.0419632301845429	-0.0157531481205107	0.476659780579718	0.0479090607385339	0.106280818392396	0.319595632246907	-0.0873526335049604	0.396985035757394	-0.163078335165297	-0.35237346321306	0.287410897828549	0.151720354242587	2
-26.4577446501446	16.497471901867	-30.1773174564996	8.90415677106517	-17.8925996927224	-1.22790388102871	-31.1973285494605	-11.43892041491	-9.46257260540015	-22.1870885620007	4.41999660154863	-10.5923050053728	-0.703795803703315	-3.92620731586873	-2.40024649210124	-6.80988994039049	-12.4623149481086	-5.50105078380738	-0.567939572890149	2.81224110932946	-8.75569832116533	3.46089334478551	0.896537503959012	0.254835536763482	-0.738096558530353	-0.966564233789852	-7.26348214633855	-1.32488430656137	1
-12.3810482122443	8.21302215295327	-16.9625296493409	7.11609059812684	-9.77282635905051	-3.66683564785878	-16.1473633736285	2.07870595319163	-4.25065683444105	-16.7460441053944	7.42580096307482	-15.5648376012203	-0.426338420425742	-14.0295376738875	-1.68188923012087	-11.1337609764854	-15.8335888785336	-5.74853293843859	2.27108150670047	0.53779490001906	0.1677033350947	1.5034133341063	-0.767755381526479	0.371951476263823	-1.41563947948017	-0.517022160118675	-0.434620522533755	0.292721057342818	1
2.03321729845924	-0.0520726401625515	-3.05981476314527	0.248757341322259	2.94250060569309	3.29905717848364	-0.000865483061515987	0.674522270100294	0.0457079226847376	0.284398513018154	-0.25488891776301	0.325600964768953	-0.405148259822531	0.721294803729673	-0.148319345548977	-0.753897486750012	-0.270812710585717	-0.695492954511605	-0.274730524833762	-0.225242655913329	0.0392341369864082	0.227669231574397	0.0346610137385992	0.707141300199274	0.512517420805257	-0.471304277133499	0.00233093844116897	-0.0688275658169772	2
-2.26052013604431	0.60712884354986	1.45355842045752	0.5402673265585	-1.66412503390534	0.236103601550838	0.519260750290019	0.838314449272709	0.504855193474185	-1.38217136480772	0.0954912337181627	-3.20330543277678	0.338152565625628	2.04255183087586	-0.609088058929002	1.69628449875971	0.159231122904947	-0.00726574085358243	-3.25743545039701	-0.601667753445128	0.177885641033813	0.292193642800335	0.0147240249643593	0.366442647938604	-0.214946264994371	0.694972975058478	-0.205465217529043	-0.249395391956523	2
-22.3418888868038	15.53613332478	-22.8652284959099	7.04337354768731	-14.1831291919342	-0.463144880408286	-28.2151120538009	-14.6077905214735	-9.48145633401495	-20.9491915543611	4.73958247105186	-11.9249546896802	-1.50141102577851	-3.83678146634435	-2.72032883823594	-8.88010567222989	-15.8251362851177	-6.75042522352437	-0.129188144339879	4.10001904830367	-9.11042257588182	4.15889482041313	1.41292844456256	0.38280067392155	0.447153952515532	-0.632816336434319	-4.38015425911661	-0.467862869164174	1
-4.56634156694274	3.35345148012501	-4.57202780762531	3.61611930403552	-2.49313810882875	-1.0899997127127	-5.55143306976649	0.44778308394893	-2.42441402571208	-5.69992228265959	3.58682418337431	-6.63622904939297	-1.1281764439465	-7.24554959537009	0.638325536245456	-6.85681003898144	-8.85187850534679	-4.5918832274368	0.936939858866071	-0.249127726683026	2.67446587862872	-0.0208799797343963	-0.302447083877198	-0.0863964000107124	-0.516059779833395	-0.295102234035121	0.195985145691014	0.141115102721758	1
-2.88004235163471	5.22544230971559	-11.0633302799459	6.68995065770063	-5.7599239886738	-2.24403079081521	-11.1999752166959	4.01472180864313	-3.42930426351801	-11.5619497720699	10.446846814514	-15.4790524832016	0.734441608104148	-13.8837785491112	0.821439545395249	-11.911483017197	-18.1030037037729	-6.83783453880068	3.12692935212663	1.19144396640797	2.00288287701632	0.351102064721284	0.79525514045211	-0.778379381413672	-1.64681511254223	0.487538823287331	1.42771309550336	0.583172486219188	1
-7.90142134976781	2.72047248689249	-7.88593567244075	6.34833355148109	-5.48011903551053	-0.333059239585013	-8.68237644547782	1.16443107786426	-4.54244738562489	-7.74848004950582	5.26658587269696	-8.67967880327782	-1.1663656781569	-8.10797466085831	0.701364761025326	-6.28830575777651	-13.7531307979331	-4.32923927421315	1.50425021091709	-0.614719344485925	0.0777390506575033	1.0924365947863	0.320132727437797	-0.434642552856739	-0.380687072327338	0.213630359032603	0.423620329379796	-0.105168533503988	1
-1.37097577264543	-0.0254646126717458	-2.77490691587532	2.65053018469314	4.5113092908958	-3.28934368164807	-0.118841441826044	-0.0142794452575209	-0.932772843574534	-2.63744174460075	2.85877650156878	-0.553179939159781	-0.758491998019469	-6.45502910306118	-0.154020882316443	1.32383297549701	5.5802092523309	3.29368759380439	-0.13769358207354	0.701291826581395	-0.0480610880626297	-0.59935003028155	0.0721929949962486	-0.600351420040195	0.371330623587411	-0.370950985387369	0.0119702494393591	0.145895338821258	1
-3.5934760029271	0.78144226309285	-1.82244751422669	0.605760683474701	-1.19465586719981	-0.517194856719497	-1.72252312325165	0.128889523769538	0.0149633080909052	-2.85611682977408	1.61826162043188	-3.58137450130299	0.623706919914784	-6.16045662030601	0.494733399107095	-2.54310504010287	-5.30127339068683	-2.19271270602319	-0.09472379272847	-0.478219313417121	0.351792125839819	0.391248950287018	-0.252874890557857	-0.498042480147132	0.0101721931231225	0.909928721553306	-1.47876724603751	0.722673039450917	1
-0.613213365225752	1.67922380807282	1.75880816889445	4.16004313726608	0.439558227799921	1.47417780513913	0.160272975316856	-1.05580142452183	-0.717014095681003	2.58397236225879	-1.59836903731053	-0.632761527955772	1.08616490325639	-0.947983176455475	0.689749965796038	0.0176694851726767	-0.404727542657255	0.640155952751553	1.1624737153544	0.406903073280657	0.897151293677526	0.846017098696421	-0.214591339575285	-0.62682843741996	-0.556365298052931	0.469945791871236	0.0582369651954782	-0.0953561943523661	2
2.07455628209011	-1.31370837466001	-2.21647171393068	-2.80520952065598	-0.528051382934155	-1.41443928744079	-0.00175622678693052	-0.41033098749534	0.644008514772533	-0.221861627663783	0.46769657637414	0.746119369221324	-0.465678925096779	0.816477161763456	0.390614371097598	-2.51780968089228	-0.152329710003921	1.91209192168996	0.771378696952189	-0.460441389897744	-0.171601490414915	-0.0110990493787962	-0.0963685164778031	-0.50484233829963	0.33878455924488	-0.697242112033716	0.0098740487616519	-0.057877276950407	2
2.29036422843794	-1.24349786670464	-0.512292125264247	-1.47533624115587	-1.40672814068536	-0.797911696326465	-1.14479061617574	-0.297292412775517	-1.30814356203554	1.49801533363982	-0.6614927688755	0.22483406657467	2.27157613838513	-0.903823365007109	-0.22676394728833	-0.588544092840008	0.396178943886045	-0.308155610994306	-0.301576634382309	-0.349903250499447	-0.12331627621548	0.301076916591489	0.254365912815385	0.0162630876346703	-0.233295291469579	-0.178075704044867	0.0438014469790407	-0.0428596460254214	2
1.89403628953056	1.90580604250552	-3.51573007711281	4.50891315092218	2.04446624455689	-1.42046761821774	1.0574804459057	-0.281157347826589	-1.832603814167	-0.628463195272087	2.22079491381924	-0.741087888346352	-0.763719377938258	-4.94261241607845	-1.37829062017508	2.24421577907161	3.70206529090756	2.25681153235938	-1.95006033191067	-0.160163479388821	-0.144713035559334	-0.310108279131596	-0.101530027427529	-0.414960172274656	0.37659685003455	0.15077769870482	-0.0137115779366071	0.0480836587388137	1
-2.16992897559082	3.6396539992044	-4.50849778617728	2.73066814884895	-2.12269287053048	-2.34101682766366	-4.23525308290613	1.70353765763508	-1.30527913344307	-6.7167200227127	6.35361231915591	-8.60164826276464	0.449930038237225	-7.50616937408145	-0.438081781812467	-3.69451599830956	-6.30475338603049	-1.26758712788115	0.357987030484253	0.5007790539507	0.645103275621378	-0.503529448911197	-0.000522821818299227	0.0716957787676742	0.0920074334247208	0.308497931577036	0.552590914653841	0.298954478709399	1
1.26132423719507	2.72680028914035	-5.43501891203698	5.34275900861121	1.44704301840055	-1.44258408548501	-0.898701853990691	0.123061977888509	-2.74849590498127	-3.20243612238872	1.99136063471588	-3.98641621648026	0.577206841836268	-8.48579450596077	-0.794782274727006	-0.66613426737281	-1.37262938444618	-0.10431295585569	-1.46691055321726	0.313331634515096	0.209086136071647	-0.425937610932652	-0.154439525696635	-0.0188195044268996	0.632233951218357	0.192921615175897	0.468180887290157	0.280486470872693	1
-0.796983011825151	0.894637006261365	-0.694713664092703	-0.045370463091895	0.477623894463319	-1.4657635307922	0.814905350787259	0.0562217205632621	-0.275994248880167	-1.15952274761201	-0.749432351119307	-0.341083150921708	-0.304870083702856	-0.431139744003141	0.708041865081652	0.134979971211347	0.627285848579973	0.816426978444777	-0.0602357310684965	-0.2813402967998	0.362956996308053	1.10058576488615	0.162491273876515	-0.0256088949587422	-0.39507225082666	-0.158692519528178	0.0355716355578124	0.129605881465653	2
-0.679520574101316	4.67255275192187	-6.81479843997791	7.1435001202707	0.928653839059275	-1.87301315334323	-2.30668902092068	0.993701927710531	-4.94405415592679	-5.57641879575659	5.78365443891613	-6.11770391144604	0.61416484095298	-12.451498657048	0.42715247782648	-2.2558538072409	-2.12802655387511	0.706765028987081	1.09382579750391	0.872005531266124	0.566848531943877	-0.321691497752809	-0.281324568300744	-1.12025603826283	-0.0733943446607603	0.553530429860346	0.760541928111246	0.386741821030101	1
-2.25053480921229	2.36575487772312	-2.95549117924385	0.0897905975142065	-2.83074456678034	-0.844461639207772	-0.174061560679368	-0.407138137833787	0.174216293591102	-2.9989262562074	2.60516857519668	-3.67771661422902	-0.961254636207547	-4.62948099682303	1.94218161282	-4.18037888438458	-4.60568646763486	-2.55718413666009	1.58958220191211	-0.48653714178381	0.256559618287662	-0.466245243122949	0.291104927494009	0.242566552797207	-1.27909371150404	-1.12353433717278	-0.630976512544474	0.326839204012689	1
-1.46489654758402	1.97552752738073	-1.07714453940265	2.81919063998449	0.069850228405671	-0.789043629709432	-1.19610144945515	0.673654375004339	-1.36372387646135	-2.9328952580311	0.301368829965399	-3.24614143685335	-0.465640147552938	-5.42936187944371	-1.30498291640657	-0.953623442669269	-2.72734300093373	-0.63643691865914	-0.927124072666602	0.048968800272123	0.174099465690177	-0.272505290211891	-0.0315494503920774	-0.406165929676999	0.157768979757404	-0.104392920359594	0.0737955599806211	-0.0415702518454821	1
1.35221696843951	-0.744952988725172	-1.54129342017173	-1.73080300315728	1.63967675197946	3.01056119540788	-0.597798716956827	0.651931890647791	-1.25847928509633	0.705965561741411	-0.151937199623275	-0.201048238796098	0.274662768323077	0.427407618753382	0.894626102805187	-1.05319371170641	-0.443568592968165	0.791342783276833	-0.127796075983262	-0.235665684575817	-0.823352442051702	-2.24268922901835	0.20308304377876	0.970831704443985	0.127359312544024	0.633025297110036	-0.0839476173000158	0.0120372089174983	2
-2.79281531560798	-2.02481290683734	0.46364379267315	2.24654813143402	1.99183030666377	-2.07402432264155	-1.23905701107207	0.642680216041695	-0.327545797881412	-0.0124314375604001	-0.535350671954247	0.245818070038995	-0.634101968687047	0.888008854086212	0.612526539170876	-1.09888540280212	0.87718443275837	-0.492145745214357	0.378570109788634	0.845780436823202	0.443447583395331	0.35903939534206	-0.0208622426527716	0.44407427946478	-0.569555879973815	-0.281544086623703	0.412449853444999	-0.299160622083348	2
-11.6822148930584	6.33288209288301	-13.2971092469499	7.69077191542072	-10.8898905208867	-2.79236003834138	-12.5617825809497	7.28712220991134	-7.57032240879292	-12.8357376825339	5.80470785195987	-12.15623949431	1.18498466280471	-10.4686770874209	-0.41674319706657	-10.999792348619	-22.6088681905866	-9.49874592104677	2.10273540686125	-1.00931993766307	2.13345628394787	-1.27150896701449	-0.0353038871622371	0.615053695038953	0.349023768265454	-0.428922796793546	-0.694935387398427	-0.818970428930229	1
1.06041324989434	-0.591963455621199	1.17235458438431	0.161046393731865	-1.15348055543141	0.282035958751753	-0.851709911502763	0.368268855304484	1.05309281804298	-0.314824957672866	1.1639889684513	0.968394754591813	-1.00595842046171	-0.144311477204972	-0.670251326264394	-0.232528238721962	0.29522531535968	-0.550156861151965	0.31764873020134	-0.106265641121368	-0.135238059222969	-0.231285921291702	0.110007731943813	0.28918093351447	-0.0317796722722439	0.94185639485313	-0.031216668506469	0.00558724436616834	2
-11.3977267217611	7.76395304621262	-18.572307456296	6.71185525207739	-10.1742155991554	-4.39591833120843	-15.8937882429266	2.08301258152135	-4.9888371802491	-15.3460988468775	7.09318207259894	-14.9797547574476	-0.148288045224015	-9.93567958156078	-1.16199939019334	-11.6468338293624	-18.3838524599849	-7.40273080415809	1.94169681013401	0.208879130047717	0.339007373241803	1.34292261443867	0.239217367154604	0.534644166424257	-0.174964905765612	-0.500240426616998	-1.72206026726614	-0.574339363297002	1
-0.165900859102614	0.844424289463837	-1.25092475214125	-0.135200249251488	0.562882842955068	-0.936804379101472	0.432821221539616	0.283707761041799	-0.232275992462218	-0.875600535644312	0.745427388072659	0.202362606926555	-0.565606192280698	-0.371951780028428	0.118184934565758	0.506352071169099	0.370527679907723	1.34248844219699	0.102938089397682	-0.324596978351622	0.346032352790784	0.982932383083291	0.0979893893111196	-0.493565798007826	-0.244410143654856	-0.144508939645535	-0.163496980556216	-0.094427817102377	2
0.0744022387316986	-2.54974442026907	-0.550849338238742	0.254976978562579	-1.35689218197788	-0.320699510470409	0.450259999990227	-0.375721326492297	0.498417458437364	-0.0841549801386525	0.332993692801564	-2.76001584720869	1.26635769821581	1.7583015054813	-0.376413544493337	-2.0017382560536	1.38033801646068	0.632633098351615	-1.23402602222038	0.745262736515929	-0.174537795193202	-1.16215917630939	-0.544746497061549	0.089882891968945	0.0713435146104714	1.01344627180408	-0.209376501781167	0.103231593669744	2
-7.39560911821347	6.72042183145678	-5.04237428719765	-1.41142230475891	-2.74750159180735	-1.89957474066155	-1.70428739855384	3.02030988417471	3.41628950777564	5.3543735481581	-1.62701494263471	0.60370143416057	-0.744656675302657	1.13114641294596	0.718420170524286	-0.142700822813226	0.539155950466934	0.124436068628143	-0.699878581702714	2.08932654993815	-0.0993940047466299	0.780739836213479	0.505769532208396	-0.178146159974899	0.410180990939805	-0.201981547510309	1.01603514208354	0.197034938511139	2
-0.29294015317882	0.55556445873938	-1.14139340573401	-1.52442112149529	3.17867392172787	3.33330982583008	0.413252898371562	0.765622770291941	-0.374838553633391	-0.478202437277773	-0.135068988769745	-0.153214247244114	-0.262895854991049	0.624209866930415	1.01206876114655	-0.520891075172176	-0.502842012126786	0.0502397318805302	0.0382006780127218	-0.0621818061206631	0.365912183455075	1.01502314617944	-0.201058244934687	0.741839007320059	-0.124449044331645	-0.102291461254743	0.0643334949759807	0.173428324714227	2
-1.14888300694129	-0.456973609101	2.25043599039565	2.17821593644624	0.261529548465131	0.589912058253548	0.0454490557621289	0.35181536076551	0.214947915135421	-0.412082043093672	-2.08091319571273	0.680034983106859	0.740604450973013	-1.28280314430316	-2.97800734683568	0.094022351113118	-0.252502297504034	-0.550943294657275	-0.676340661091105	0.328530917771667	-0.090161942880772	-0.33530688087024	0.353031657135889	-0.118479659220423	-0.0261918707143266	-0.244553021114492	0.0323977106179619	0.089328764085665	2
0.121043650191139	0.44719617841477	0.179283389330646	-0.694618082681964	0.393204789177222	-1.07160370098552	1.59726912350219	-0.608990667971306	-0.275151200917026	-0.398625470236751	-0.684643167482686	0.0425130653059895	0.590008237446843	-0.0197791762292863	0.14620809092449	-0.0382401618472729	-0.730182285258528	-0.226068482518637	-0.454219716324934	0.14977755873434	0.297059349476212	0.950216075964699	-0.0479693337411577	0.123363313294023	-0.165724119329	0.675888440359384	-0.207745062985458	-0.189886622371181	2
0.883052727247724	-0.743794636813582	0.979749849256868	0.128711102070307	-0.833360519490501	0.801306127748616	-0.775242684744315	0.40010422452317	0.580871044902712	-0.241584705261674	1.6332194330864	1.34260770414695	0.341154084556006	-0.132594465013893	0.480925489012687	-0.0296962247986732	0.0435223615340452	-0.542422032654007	-0.529364776985316	0.128592098462057	0.248788474813094	0.675462231290167	-0.0795813375258013	-0.16812063803774	0.00590992039816334	1.13742478303225	-0.0247916037213036	0.0180257321345316	2
-0.524376187315012	1.23570617166081	-2.02433642371618	-0.841742688484153	1.28181881283278	-0.481627737464964	0.582378523544097	0.564434569323921	-1.04101793472688	-0.604651944347904	-0.316536891322208	1.16292435661889	0.961926151880874	1.02839456988936	-1.63797562349138	0.0348400659811389	-0.55863252371872	0.126082816316632	0.506130528019613	-0.351903037899695	0.327734228413322	0.761397058589317	-0.228005537681224	-0.0385630126654352	-0.278175995619173	0.528717835746312	-0.304482340762792	-0.0913344823724326	2
-1.60398039276698	1.95528130745202	0.347435107976752	0.900156583557775	-0.390059470755879	-0.753244595326755	-0.145038050144531	-0.219388382711777	-0.894524833030603	-0.211086561952228	-0.525816915267851	1.11430159587889	1.71626185327119	0.586769203298212	0.779782557319222	-0.172952899291771	0.106457474235805	-0.0229909658793468	0.372148500904449	-0.20629367538834	0.998922733818749	0.3181891411257	-0.0201914648272534	0.434072236197725	-0.111500638265921	-0.338862487337184	-0.0420011390648366	0.0973639142433022	2
-2.097025350725	-0.719178701140746	2.27595613176976	0.746915638680944	-0.683068949546844	0.649405486739474	-0.359729242101707	1.0363275723066	0.369581896521054	-1.24587873508712	0.379441986192986	0.97322133325523	-1.01576427402659	-0.144901894586164	-1.97992290760268	-0.0361245847954285	0.114763180210087	0.0806909834711245	-0.838773642542636	0.259509848956464	0.29317061920225	0.350618613303871	0.231252452760427	0.196545954594839	0.129804459955834	-0.48623633063568	-0.0151415014491038	-0.0869114141836591	2
1.22761441351286	-0.668973794096954	-0.271784826118016	-0.589439741635524	-0.604795004349645	-0.350284967097775	-0.486364540645055	-0.0108086285956747	-0.794944156080669	0.264544748886681	0.881268050432366	-0.324703760782435	-0.263263800489225	-1.11273543930467	-0.540849503339651	1.53341124817574	0.831442610720144	-0.473346676550517	1.19012126352217	0.273799209937263	-0.0260547222626376	-0.295254768133076	-0.180458520061445	-0.436538663158256	0.494649059264358	-0.28373826696629	-0.00112827864271304	0.0350745013143425	1
1.23924360512953	-0.32627966912572	0.878790397485449	0.787002402680847	-0.992225366024705	-0.192720477199866	-0.540232635254894	0.0348224255395446	-0.634388848880089	0.653980762839851	-0.454410272169716	0.351731806110283	0.0749649481072568	-0.157478787728528	-0.11317450288635	-2.11725187438239	0.56862706647417	0.239967962542166	-1.24557316824526	-0.613178749941999	-0.585807546257055	-1.00949910995068	0.198917451358185	0.330976079364915	0.261181303711615	-0.517144908422769	0.0815680065256616	0.0322235909097634	2
-0.441050618850326	1.14100088375625	2.90167410709741	3.08050192097999	-0.2293969470207	0.930292464653516	-0.232623236340525	0.257068443010291	0.599403657270772	0.0399823630124957	-0.581261185069359	-3.32431749364815	1.14961287880133	1.13288834874698	-0.135215671392658	0.0279236289075329	0.827657840638861	0.707512230497926	1.01687851740892	0.0778051903000574	-0.215926995423717	-0.234395907976014	-0.276877521255541	-0.211536857159887	0.0179648276388149	0.237438062966027	0.099152163469989	0.0865411185242042	2
-2.43923696855219	2.59145816263611	-2.84012564998452	1.28624391005241	-1.7770161908324	-1.4361387710222	-2.20605624197635	-2.28272485775905	-0.292885036315821	-3.71744992918956	3.90739912775712	-7.22000368560677	-1.21173934568755	-9.6576265944335	0.927517899548728	-4.73866234284944	-9.27663556929158	-3.08196108095709	0.17774563450317	0.513529864634298	1.77446009213068	-0.771389807551225	0.0657267026225069	0.103915744896627	-0.0575779255552146	0.24265246086543	-0.268649222026483	-0.743712586038479	1
-24.5902447690465	14.0445667815106	-26.2787005866145	6.32008926518927	-18.2245126736673	-4.60996782569686	-17.6810033715155	16.2136267471409	-3.79409346877414	-8.37275316035861	4.90168265513877	-6.87283866404082	0.769776762734501	-6.82658448658054	-0.0544341798176028	-6.08495266503583	-12.375270529796	-4.81034474126699	0.936742237936608	1.64920202229571	1.77706277243531	-1.80487368611576	-1.14060456917063	0.152234466415679	1.71599702403257	-0.22047119903665	1.43495058143483	0.422491857762666	1
-4.86810843844627	1.26441977404559	-5.16788542660662	3.19364784504611	-3.04562137708228	-2.09616609885545	-6.44561018266068	2.4225355920307	-3.2140554159387	-8.74597261185534	5.41604190908794	-8.16412507731485	-0.165010607208302	-10.1935303551514	-1.89521031032574	-7.36047460938421	-14.6687710766351	-4.87711900477519	1.38560952778492	0.66730977994879	1.26920538901712	0.0576572516592633	0.629307399675982	-0.168431773502721	0.443743902404587	0.276539471570389	1.44127396787951	-0.127943726430018	1
2.06304549642422	-0.235365858512006	-2.1231855762573	0.380147470496741	0.63666175363754	-0.493644822590602	0.361590811429075	-0.198010779793975	0.664290628291218	0.157169406141328	-1.81738212487481	-0.885066310256039	-1.82894950422727	0.747777712294099	-0.112289535238339	-0.314349916542667	-0.211238867970593	-0.394447116482823	0.348400686531784	-0.247899327550447	-0.0744319999713932	-0.194601018583901	0.0156724002458027	0.0262369262558276	0.240660764432997	0.394684150178837	-0.104285605237082	-0.0724850115174588	2
-8.46184470133154	6.86619841481805	-11.8382692206767	4.19421096699453	-6.92309709702798	-3.22114664850055	-7.55349651116055	6.015618186942	-2.4661434402463	-6.24624318477127	2.94398521977131	-6.51238933713471	-0.698175946764313	-7.54364593187217	0.92645528395257	-4.3302948063467	-7.33969796421674	-2.55090085394741	0.645904895509124	0.814710155897088	0.918244480856236	-0.715366336614015	0.210747336284603	-0.0602114737129364	0.509534595479059	-0.257283692851139	1.17002651560613	0.229300914797861	1
-8.44028396323147	6.14765332384605	-11.6837061588856	6.70277957100753	-8.15583929706995	-3.71626415558662	-12.4073130564101	5.62657129554302	-6.23216089363823	-13.3866834395246	7.60555947435276	-13.351815018081	0.827049642773684	-14.9794773489142	1.53281308437662	-11.7714969677127	-20.2992165093576	-7.60911006016911	3.80913643570604	0.520732330180873	2.19285541971989	-0.282596814624446	0.00806849811246454	0.403858336982018	-0.0187883930291726	0.522721636106603	0.792690689790115	0.0677895462043786	1
-5.45436177939673	8.28742055534983	-12.7528112729386	8.59434189301081	-3.10600228114338	-3.17994875686414	-9.25279393795831	4.24506220985367	-6.32980084623466	-13.1366983691039	11.228470279576	-17.1313009454468	-0.169401056814124	-18.0499976898594	-1.36623566099065	-9.7235653091894	-14.7449024646768	-5.24730110631125	-0.574675143795817	1.30586191483437	1.84616479291417	-0.267171794223081	-0.310803969751621	-1.20168545799806	1.35217609502433	0.608424596360403	1.57471478384204	0.808725205090233	1
2.05960437032673	-0.0363049133872856	-1.08861085022984	0.388940381148048	-0.0492219969033583	-1.08138384504766	0.189493325243142	-0.322561617874941	0.49678403912627	0.0558138544425262	-0.699490026717152	0.604273874032661	0.390069369799783	0.213521009332753	0.0576226958903111	-0.158206157972502	-0.275471358536029	-0.974658117682548	0.0988045710782302	-0.209070454227304	-0.284670745378078	-0.662154037812103	0.334861647077498	-0.0751134965360638	-0.29310981669552	0.20442014273177	-0.0654795749076585	-0.0606167069406858	2
1.06470278261181	0.558521809658917	0.174242386860727	2.55397957444274	0.186955666959943	-0.544067763358864	0.570293471994551	-0.184840643959057	-1.10093530779008	0.666158605965618	-0.00252809850656971	0.124340391878818	-0.0125643836258514	0.560765016700507	0.42981048864902	-0.056745876804009	-0.0832015426734296	-1.05829321735076	-1.38554702397461	-0.0988281733472343	0.0660241415875617	0.0929160422239798	-0.0808301605843412	0.404112542290137	0.597824200105851	0.0725072940659379	-0.0317877127575071	0.0189963828024205	2
2.11582390175629	0.06042428035183	-2.18085131106588	-0.12047860381167	0.604547814969529	-1.33900327499761	0.680691331252568	-0.434856661385926	0.0227196067613214	0.203456867720271	0.726468785141099	0.64261829130122	-0.506829986838469	1.06722919423034	-0.265372065587131	-0.339644340943638	-0.595943954942085	0.0947135354449825	0.517167333706848	-0.252308298832796	0.173241163886732	0.602894785022492	-0.0874258315183561	-0.286906287166657	0.439346473504283	0.242193608355997	-0.0922553853427821	-0.0933752320012458	2
1.23722896381892	0.349787925860411	-0.00896601915583764	0.926607622080134	0.0649761678919321	-0.564962875828538	0.251300141032431	-0.1027358652559	-0.329337691058118	0.199868641606933	0.977428420328558	0.63906548871042	-0.338223185541261	0.705604791125567	0.130607940224991	0.223448456088408	-0.712486055672618	0.330794509313948	0.133153341579332	-0.146516489165232	-0.0029808622045411	-0.0107772838680989	-0.142955915465029	0.00441706477737623	0.733047608012285	-0.354464361965047	-0.00253136084127124	0.00262897536925581	2
-2.04260819938332	1.57357807373238	-2.37265243271278	-0.572676430720841	-2.09735276458226	-0.174142123011242	-3.03951978687359	-1.63423295064356	-0.594808638750073	-5.45960189444545	2.37853722491518	-2.33027064686235	-0.24623272486659	-4.05852343611281	-0.316983146603949	-2.52266081131673	-5.60340034818128	-0.778439963776289	0.860211793588662	0.825565985313424	-0.723326195587733	0.501221637302624	-0.696892260580304	-0.600513726439022	0.127547028812739	-0.786072220292301	0.606097322391548	0.171696507911815	1
-12.8336314219519	7.50878980635543	-20.4919522106577	7.46577999198461	-11.5753037055975	-5.14099947650773	-14.0205637048257	8.33212047126021	-4.33771253089739	-15.5637913387301	7.61081978841573	-15.5923232225286	0.504789055226229	-13.2478885958622	-0.796526030140245	-10.3423283585648	-16.0445243414767	-5.8821359384126	1.57369789640089	-1.37892322363159	2.96684240389381	0.615344322057327	-0.766494757432984	0.431261005079751	-0.104974994617143	-0.0100913270781415	-2.4008113496639	-0.720556600051925	1
1.03663855772541	0.407227280182074	0.75770616494457	3.16182144737059	-0.568122226356034	0.202180695126505	-0.68980405626803	0.41137993906161	0.336769232300548	-0.283731283967387	0.90311745288141	-0.158825775049249	-1.93070901899978	-2.37665364067708	-1.8101724846962	0.935791272330693	1.59150614830401	1.25947071382768	-0.666806394320072	-0.219461074162075	-0.0501076222906236	0.123760575662397	-0.132567901550036	0.350230553629671	0.507701400813083	0.189620904934317	0.0610156660255082	0.0631412801847289	1
-1.07438404619356	1.27947327975799	1.09247328919004	-0.474556952510795	-0.0353595945881545	-0.622834829063257	0.385803163280533	0.438658640375113	-0.444537339168432	-0.65262471837528	-0.393696648443158	0.323161021926471	0.190647372899333	0.396424768712341	0.605803636251761	0.246507812613399	-0.229275715960633	-0.859960276831066	-1.01828001601877	-0.144950463836658	-0.106641544421304	-0.410595137722952	0.0712963303656479	0.0542661160746788	-0.474677063622189	-0.0672704199895491	0.0891038540076402	0.117290149665503	2
0.326006629816884	1.28663756547088	-2.00718128715265	2.41967479633278	-1.53290169734535	-1.43280331503216	-2.45952963994058	0.617737791926574	-1.12586103037287	-3.23678401592309	3.5617949640183	-3.91467935228848	-2.12495645598654	-4.45889502952153	0.578201875425492	-2.3433041192933	-5.07145010804216	-0.749172320846648	0.22842274838649	0.222666683155765	0.556894674408544	0.169775528574355	-0.174357059251063	0.308061323046213	0.710996128051644	-0.23102981819073	0.580495233837149	0.30098403791885	1
-0.41982017420894	-1.15597800832635	-2.09251550244986	2.78675032975706	0.736296592040403	-0.167291965690249	1.60002746290919	-0.117426851332358	-0.796953814299879	-0.133950251206468	1.03303201224459	-0.284367998317494	-1.20827980965211	-0.429211904447448	0.248945360461687	-0.928921529997167	1.67998551904683	1.31533886586358	2.22616065557659	1.27535802653094	0.48063971759843	0.533516931196614	1.28464540597639	0.516131270391061	-0.60294109971583	-0.305023689896282	-0.0213631449369425	0.129096385608294	1
-25.825982149082	19.1672390103062	-25.3902293121699	11.1254347149714	-16.6826439195391	3.93369943022963	-37.0603114554112	-28.7597989339836	-11.1266235224579	-23.2282548357516	3.7859770496129	-10.5224940129243	-2.65749636392801	-3.79279543594993	-4.49894467676621	-6.55787310177539	-12.8672447953713	-5.80459047549908	-1.25446534452587	7.90737812724062	-16.9220157786505	5.70368400806478	3.51001884069223	0.0543302268964685	-0.671983312405663	-0.209431359115655	-4.95002186384908	-0.448412770754799	1
-2.16518253866038	-1.78094762299519	-0.912996799867333	0.4113031453139	-1.6102881446034	1.23976763531203	3.02272678046064	0.0921742823430474	-0.978591448552034	-1.44340234849297	-1.2157971115154	0.389556993364395	1.64640013382583	0.277401866972579	0.648303969435843	-0.578666883641469	0.37409204854246	-0.345610733256491	1.2801405809327	2.04779715496132	0.593600037239115	0.194162852097396	1.74457991380595	-0.916840764494375	0.0935349362959287	1.23452120393595	-0.320120675837272	0.0395201915597889	2
1.93494645561548	0.650677737498259	-0.286957048622899	3.98782809057201	0.316051835129206	-0.0994493763543019	-0.0214831582313935	-0.172327298889228	0.508730034701461	1.07295520625891	-0.427567391481657	-2.777649223895	1.63714014878874	1.5710801214626	-1.44536681818908	0.908649625166723	-0.122016068028642	-0.104109917156777	-1.6840216339214	-0.344452123814994	-0.173601631022283	-0.190973581696087	0.219975571293889	-0.216596550704603	-0.136691885594352	-0.129953649978571	-0.0500768352982461	-0.0510818960798855	1
-0.596370623079197	0.430618785115431	2.32163391107095	0.877901412147669	0.712017523793104	0.669939366920103	0.0170107544641576	-0.00958459183974309	-0.00603309266480928	-0.219950659228115	-1.6893795884633	0.101779296503417	1.61030200159991	-0.826647934425792	1.03017389565971	-0.00137450038733615	-0.667151896103682	0.786157762770126	1.28976894593453	0.379864883684544	0.0834049362449213	0.549938755013812	-0.533061677701547	-0.941699615583397	0.517166483631733	-0.0237802591904561	-0.0320165908862319	-0.134330121528896	2
-0.0676716213886392	4.25118050159519	-6.54038835224963	7.28365703710757	0.513540870943284	-2.63506638788364	-1.86591081008961	0.780271626602801	-3.86824834701295	-4.85148719411703	3.87116530391397	-6.88763735718558	-1.7905001483675	-11.2723158701978	1.30136314876439	-1.68983647758912	-0.0529325394075147	0.778734824784494	0.242162496030838	0.519403972453402	0.415436545379518	-0.469937601482284	0.00712804040849194	-0.388147290740708	-0.493397940502339	0.466467724945289	0.566369687106408	0.262990466192685	1
-0.904272578504019	0.952717930483377	-0.122206466858639	-2.74132710522345	0.705015018623896	-0.715768867086293	0.772584285909873	0.44132204407448	-0.114708852889692	-1.24491795253214	-0.396611943921885	0.0333891675623767	-1.09981855302806	0.841947761508486	-1.04152924101618	0.920296548501057	-1.16188588139277	0.137252205685632	-0.146504940883805	-0.237593213292439	-0.265558227807894	-0.918877155861132	-0.199653436745073	-1.05887749503141	0.00098496453763669	0.420798914079886	0.0900995119883722	0.0786017028597	2
-0.654432471383428	1.07936201653915	0.733631257577705	0.70756934377078	0.0404061710572515	0.203249585072726	0.33699170025116	0.599731793795682	-0.958156851396302	-0.324882846176754	0.806473655211353	0.234289977643938	-0.806988791965544	1.03832830323055	0.641800575752095	-0.157727001899079	-0.0654402587297884	0.420150935245284	0.47892498511682	-0.104741148013722	0.26813066398145	0.594829144990267	-0.0442500902488481	-0.318998373234482	-0.30746621810537	-0.298351994094076	0.0432114395016588	0.085783696287434	2
-4.05004439414005	4.13264021261344	-2.25516379853483	-1.31110384746064	-0.606090120984119	-1.46340764845704	0.531735121577399	0.382814193839957	3.28468110387028	4.84447034232715	-0.874425212466048	-0.417174827393283	-1.11235815649137	-0.343205823127237	0.868956415342377	-0.741596174956704	-0.42048022404427	-0.00836201683708742	-0.48839150098354	1.95922408690991	-0.180855726142071	0.977171342818239	0.0946922419154022	-0.146816206461991	-0.0451136676915431	-0.243730427460354	1.14371476080412	0.206528848138753	2
-2.3493399641893	1.51260401518904	-2.64749719609623	1.75379247237301	0.406327950335496	-2.18849400496996	-0.686934747748875	-0.547984409288573	-0.0995281132954432	-1.67234597814111	2.17297610055437	-3.10347667138871	0.217560544573622	-6.03440257566619	0.164400705894815	-2.38382603356602	-4.16647877527802	-1.77239694698232	-0.526280794204029	-0.0934214753719124	-0.0885194213942628	-0.595178282040403	0.258148130014773	0.0619011334336728	-0.35418019381022	-1.15267106612603	-0.736072755373029	0.733702732493917	1
2.11778498129524	-1.86567304180249	-0.0385047975735677	-1.57260202613739	-1.92839479844525	0.224625702134272	-1.96951396247477	0.268184636584651	-0.699485235505567	1.64315396042893	0.450906183298596	-0.485576359768682	-0.360528674644827	-0.55911592693547	-0.48047566793979	0.155068742879348	0.115926898020677	0.905822971131076	-0.0505382735944118	-0.361656391335954	-0.0825758701285961	0.120887368991476	0.351920161622831	0.710425819451603	-0.608874524304741	-0.302625372117563	0.044822380700919	-0.0273885510719978	2
-0.242244998983291	4.14718554774299	-5.67234909620488	6.49374059630435	1.59116815595921	-1.60252259512767	-0.950462840251984	0.722902909564455	-4.12850525273272	-3.96322447209244	4.46946731169238	-4.6550713248721	-0.441775588896948	-10.1498129226371	0.612797714121901	-0.288725033933543	1.40450707513401	2.13208137860015	0.707199945685905	0.562029861091792	0.249022570668556	-0.480286305732899	-0.286080216527281	-1.15357475551215	-0.0355711283215471	0.559628209963356	0.40944648264684	0.221048104758881	1
-0.670238130057305	0.94520635153406	0.610050626297701	2.64006508673377	-2.70777462644103	1.95261056051566	-1.62460819938343	-5.22990786160988	0.21020202822781	-2.06990438955593	-0.529805728295342	0.999716276092526	-0.0861120244186652	-1.50855714024168	-0.450669492347937	-0.328387382736473	2.27027117814029	0.709666017682026	0.913175997078955	1.4749287568126	-2.50445018690737	1.43647237841825	0.351542386126581	0.648466904268149	0.579681417358758	0.0757375933335965	0.346717084034013	0.282208626038179	1
-1.39279276239494	2.20692240363269	-1.37571828000593	1.66989230677068	0.695974787891523	-1.33543518827804	0.330376112347707	0.709607302246902	-1.0502946528398	-1.92667072155941	0.345567348092504	-1.4581841767633	-1.9292758781336	-2.43240956463041	1.79178629415886	0.577476861301947	3.7802518694261	1.4829751474539	-0.0434303479606435	-0.323912579921668	0.00303753803337248	-0.21359963006083	-0.0291379740333901	-0.295508483183315	-0.0415917244042981	-0.200677987698243	-0.287902257364146	0.0580193648662398	2
0.448367757535384	-0.907721347402004	-0.00782154338271272	1.56307054824789	-0.718218698463558	-0.760847588341054	0.714603791274876	-0.295366540799733	-0.0860911878322743	-0.142073512506313	-0.377650404723185	0.193053211650051	-0.0184224407101105	0.475157264091313	0.955538369912349	0.230567867300035	-0.43331037882497	-0.244137520187836	-0.458279811078762	0.673421104850042	0.0678289088843153	-0.723564244219526	-0.307991758633067	0.359767598744335	0.31399051297754	-0.578475119787063	-0.0596652623417074	0.0964481209854888	2
-4.07597468486268	0.963031254092613	-5.07607019842086	4.9559633578155	-0.161436852450419	-2.83266299767191	-7.619765445461	1.61889544068454	-2.99209215744034	-7.14219911358407	6.27866584548672	-9.40706094796316	-1.81887396082411	-10.7395718907673	0.224206083734093	-8.42708279627514	-13.5021528919623	-4.71296758855481	2.6304759946371	0.0588612515023862	1.03073825203134	0.165327776328984	-1.01750231442165	-0.477983380813876	-0.304986825039416	-0.106089275128594	1.89971434181658	0.51146170682063	1
-2.27175453696818	-0.457654560738072	-2.58905463865543	2.23077826688105	-4.27898250263823	0.388610079538804	0.102485457456358	0.813127838070308	-1.0929208385062	-5.03202838566819	3.51034756034463	-2.22739840581069	0.656823927974733	-5.19918574342056	-0.128311029598493	-3.94352099869908	-3.82052232662867	-0.570821093891663	2.78338340771804	2.28575790271371	1.09634200952947	0.658398654570846	1.71167573455248	0.333540036403021	0.538591373646869	-0.193528512332835	0.258194100840055	0.247269213953463	1
-2.00658175419571	3.67657741239774	-5.4638107839612	7.23205827524957	-1.62785946243328	-0.996754564165374	-4.29983258601582	2.26886675517902	-3.65106703430768	-4.40092985049667	4.21321289394162	-5.73781516761686	-0.875693366725877	-8.89372633557037	-0.56243377737014	-3.28178373472677	-4.3689859085708	-0.736733764663363	1.60929290421203	0.474414052771714	0.713906864071022	-0.0638675905141125	0.16794731876444	-0.449863968939219	0.0237020976105368	0.536905295464468	0.485864026565305	-0.0423934808851287	1
-2.85652851836577	2.19419083205071	0.472981845857804	2.16155353388644	-0.275902402849803	1.07747904582208	0.649741899394121	0.312749101365055	-0.229276837195599	3.19065460982277	0.524669285684632	0.518218544842098	1.48765622121289	-0.469644743103212	0.883534707135945	0.598524546040214	-0.909754547210584	0.652251108168455	1.35843301852602	0.838437526603782	-0.520922283166537	-0.45279692081995	0.0120993164900213	-0.86089585616533	0.0392419281819916	-0.0468207437640524	-0.0371206206211795	0.0900389033068128	2
-2.56453880015895	-2.05312756591427	2.6146295841019	-1.12344872194601	0.0730522092674606	-1.28610608983919	-0.967839320200308	0.124868079114876	-0.696307751227655	0.24795245466958	-0.600117299913304	0.0440845795902674	1.42828436971565	-0.816347839354851	1.008632391039	-0.48916940357605	-0.645563693100642	1.65685986215623	-1.51674348556253	-0.30563729040241	-0.199525130156268	0.210254597802369	1.03118127898756	0.428186651799722	0.372692264028351	1.09123163374959	0.243207814330785	0.151198108694741	2
0.568922503748159	1.61168966304885	-1.6901358537714	1.48739839769051	1.10241813473725	-1.19246103163666	0.935139798398842	-0.173975078374026	-0.155701664815834	-0.523427065651155	2.78491163168238	-0.357499038197937	-1.23698868672724	-3.39222397036032	0.76269069571608	0.621942826668747	2.86402041542974	1.55918446464283	-0.578933329762766	0.211488832771645	-0.147013232825774	0.0300076584205995	0.108130202599163	-0.15000344016176	-0.595508781935199	-0.422251002262909	0.210815870833875	-0.164115032785383	2
1.73813640463142	-0.20241982607317	-2.26982911448479	0.745430543083323	0.426502549771731	-0.701630728451378	0.279333708223959	-0.0859300511367741	0.692385799509541	-0.894807754703985	1.2178747600445	0.386867366737253	-1.09721352454516	-1.60400611487325	-0.754894349974306	0.283687723894964	1.36659786149211	1.0307295436892	0.173175108621989	0.0519986910460538	-0.0537746729448107	-0.255665153224091	-0.00667194499799467	0.580798502378876	0.0935968877154456	-0.360834994450564	-0.0216038537449451	0.00869682200937209	2
1.141572041228	1.29119504187036	-1.43290045302393	2.05820222243243	0.940823737515849	-0.958273875563986	0.391154204412105	-0.0925192025989645	-0.0328285936060586	-2.15530254380865	1.0804386160969	0.0444153214634158	0.441176590070526	-5.05382476474338	0.315185256694669	0.821195361600931	4.02736603913411	1.07797898032715	-1.10727585500251	-0.00591257660665234	-0.366507064917023	-0.714464900739845	-0.14391066716844	-0.305177619493244	0.697514060032721	-0.312544722619217	0.106247471401345	0.125059863331359	1
-0.187971307918805	-0.594808957031294	1.7805342700294	-1.32868216537359	-1.40334841499702	-0.669094223658065	-0.483748680620035	-0.0684475275274608	-2.38553620258441	1.20770916623417	-0.628259717210181	-1.53886074798369	-0.0484786384566177	-0.271139317518635	1.14027946921546	-0.642975930996304	0.82820304877632	0.320351851321078	0.885967675451462	-0.0141125939584914	-0.221193183408199	-0.440480442869841	0.243211461588092	0.31820511390343	-0.615193756525199	-0.327688164945178	0.153306231512954	0.155403323937543	2
-8.7444146436792	-3.4204679837707	-4.85057473189452	6.60684578567387	-2.80054617200457	0.105511583647205	-3.26980129883546	0.940377922978903	-2.55869060182863	-3.62477471396623	5.26786160380362	-5.58369692598496	0.173895592410693	-6.67997675520914	2.08419914311417	-4.3488914455328	-8.76078602293495	-3.40754854415232	1.33293006548133	-1.81831542477292	0.102912553839685	0.311626102287519	-4.12919549979785	0.0346387321763146	-1.13363123097119	0.272265246225774	1.84130726881613	-1.79636258672205	1
1.23260446981971	-0.548931183157109	1.08787266901823	0.894081819978967	-1.43305489904701	-0.356797142170886	-0.717492197160233	0.00316653108995309	-0.100396732730679	0.54318725600578	-1.03941706835478	0.285261608751792	-0.206006567752438	-0.498521775750102	-1.06410845071827	-2.1560365431533	0.564761098405632	0.837856659648528	-0.728989760343786	-0.576274061414969	-0.448670516618872	-0.517567967949267	0.0128333352729761	0.699216728009832	0.527257980520248	-0.322606503047991	0.080805437438631	0.0354271820131481	1
-0.46904192257936	1.03484150007451	1.68102327695555	-0.10421422734159	-0.0749872822867494	-0.679503887181971	0.636469293366678	0.0427103969468213	-0.735089510454542	-0.156187612490433	1.55635544076162	0.938080884982339	0.34637667319002	0.264222029353532	0.0847732743826799	0.314830173643532	-0.594578490216033	0.0227890838489163	0.223473909922936	0.128766914503861	-0.157998268296526	-0.408842422593019	-0.0148956594165697	0.528308772166166	-0.236781319531245	0.0396520117101202	0.264681300712258	0.113795037405379	2
-1.10964552515211	0.811069300236989	-1.13813532731484	0.935264670223385	-2.33024787785051	-0.11610605479739	-1.62198623466478	0.458027900124116	-0.912189159098001	-2.96199570179906	2.77896789639267	-2.37959961108923	0.918962784041379	-4.01578678027745	-0.530009790602772	-2.81588776765893	-6.6493577879714	-1.74611328389964	1.08340676372199	0.168890572541282	0.641593528333926	0.841754904759402	0.176727750810022	0.0810041184974676	-0.258898742565752	0.707654245320429	0.418648658517389	0.0807557537005394	1
-1.99975997508849	1.89253895447029	-0.0987126860814178	-0.920338665820693	-0.626181595854818	-0.29393409843071	-0.506159777405617	1.48699860824872	-0.238366559041181	-0.52737085005026	-0.289946253234443	0.725114779615547	-0.440406967789881	0.953437965865403	-0.962681141561114	0.788706113100881	-0.336559967445833	0.342031782621168	0.32229489637444	-0.0547214212522172	-0.137576335062012	-0.548573618394664	-0.0216376901467077	-0.529381763623915	0.0228162498830384	0.346762833144836	0.127793851074792	0.0934917986268886	2
1.48569081796342	-1.23103812419765	-1.34114212992609	0.224067974784962	-0.196183661760166	0.203150371392326	-0.0110495945038758	-0.0248936248265414	0.573555977638933	0.0626388670733008	0.431926818210589	1.00570407020921	0.501567369418447	0.183231826975981	-0.300500802462656	0.553907331249973	-0.887289277384308	0.331468342295239	0.328388036262947	0.460304642567927	0.169272911718261	-0.0507659851260682	-0.0655662555728743	0.256739285362788	-0.320972400198004	0.486349480040251	-0.116506304917991	-0.0137937527277461	2
1.85288909461877	1.06959286384179	-1.77610127333886	4.61740996943795	0.770412982482834	-0.400859125659044	-0.0409701223190008	0.089510462944554	-0.217705276444853	-0.373927299894818	-0.688453906925825	-1.46320692427849	-1.6241550000894	-4.25246559869278	-1.34017588388911	1.73287279987949	2.93448122378549	1.43719657244596	-1.92330893857582	-0.288392191215266	-0.157868695659099	-0.176243751892623	0.0274369456443017	-0.468006202781987	0.0580627992795879	0.148263059959904	0.0422777637492948	0.0405727519213252	1
2.02930161848286	0.10663892365793	-1.93807171924209	0.369248379167919	0.504286395254664	-0.944398163897441	0.255344299505274	-0.334591426798007	0.270109961398634	-0.343482800655063	-0.415413017780697	0.232980355062853	0.846384475097301	-0.962037961696299	0.750654483058381	0.50210235594739	0.271571868411424	0.313637933456027	-0.393325932356947	-0.021933836079686	0.173120998155594	0.563977103530447	-0.00367184138387378	0.566896983598664	0.128191072484646	0.650588467801527	-0.0699379100875533	-0.0289930187429633	2
