# Supplementary material for: Layer wise Scaled Gaussian Priors for Markov Chain Monte Carlo Sampled deep Bayesian neural networks
Source: Front Artif Intell. 2025 Apr 25;8:1444891. doi: 10.3389/frai.2025.1444891 (PMC12061901; doi:10.3389/frai.2025.1444891)
Supplement: Supplementary file 1 [file Data_Sheet_1.zip › Codes and Data/Data/Tabular/creditfraud/train.csv]

V1	V2	V3	V4	V5	V6	V7	V8	V9	V10	V11	V12	V13	V14	V15	V16	V17	V18	V19	V20	V21	V22	V23	V24	V25	V26	V27	V28	label
-0.38106945906967	1.05880565325651	-0.771003901391717	-0.224451463265665	0.099794861279877	-0.92203848945786	1.80001973722076	-0.633463452598688	0.542397333968022	-0.116113433989386	-0.410292111344327	-0.674667943490509	-0.601784227115706	-1.10191992169895	0.895271240006228	-0.0554320168482317	0.364735428430372	0.615968888392885	-0.277966527488203	-0.0158965676848855	0.136728336639883	1.01789463269873	-0.0883878879679121	-0.0873165851052703	-0.317300971337572	-0.172149398924806	0.173800701734192	-0.00115634671432729	2
1.83181517738446	-0.286836726298891	-1.99512355008592	0.223963851909381	0.468386210530756	-0.274124794585991	0.104953138374859	-0.0598701117858066	0.731709240237221	-0.727018607172047	0.843580037473746	0.963166788775776	0.165922619053515	-1.32435122467601	-0.77407017423757	0.33110679834988	0.630617460306103	0.673642883708527	0.561075058140494	0.0858577511456828	-0.167697849477687	-0.496552636622462	0.065397841490618	0.176117880687795	-0.0420371891118106	-0.125863736614067	-0.0325862613772918	-0.0113182401842768	2
-0.264868683737295	3.38613996883911	-3.4549969895002	4.36762905773351	3.33606042827178	-2.05391842272465	0.256890458421417	-2.95723544083265	-2.8557972336327	-2.8084555425423	1.84750351109611	-2.4148223375383	-2.57322454244165	-6.5991261303635	0.123470382678038	2.57237180761341	6.60936580903842	2.53066979960508	-3.60265725092653	0.482513022122587	-1.39450379366468	-0.166029306744804	-1.45208118338289	-0.251814670710545	1.24346054282121	0.45278677690471	0.13221807596169	0.42459946550375	1
-5.23880773573245	0.623013013517624	-5.78450659224569	1.67888930740175	-0.364431871608896	-0.477294697773818	-4.27613150437269	-0.695172912010584	-2.97164438627248	-5.52913123107677	1.77950450310136	-4.83615901427864	-1.20899187512247	-2.90118981074214	0.281878305641659	-5.53954431982868	-7.2909602133188	-4.89776603568321	-0.30860899195249	-0.203269802188999	-0.326139919163346	1.50923868732044	-0.215966267193936	-0.245726907285863	0.893041276540073	0.865758089249014	0.854657016693772	-0.964482422283343	1
-0.446760554702074	0.845418185239366	0.374804936513713	-0.676464100332385	0.874574014918292	0.124234205817587	1.17826479306987	0.0680052882562975	-0.900320765435998	-1.20565076781863	1.06223990346849	0.548668756534843	0.741425460110408	-1.02815103891761	0.0335832733611354	1.18348686058195	-0.189071662177649	0.572706615139312	0.163581343898272	0.279871389425196	-0.47066780027681	-1.71169283724254	0.139245053151089	0.0247881246952748	0.404976055198466	-0.158220671520495	-0.177452962247622	-0.089957534810594	2
-1.98114096740027	2.80239553096465	0.60467511140864	2.50839619610676	-0.538746808299092	0.0852263910100611	-0.309058928446582	1.40546844032885	-2.22750007585479	0.851122033088057	0.791389221024024	1.1341939621241	1.11677543678084	1.19924699908467	0.365637312974135	0.487431630808343	0.151377166835707	0.113037422498255	1.41836194592993	0.287557839846937	-0.370083259839393	-1.29837413356663	0.135087598329433	-0.0617441075636291	0.114805902713014	-0.170450269176452	0.153781824788305	0.069743637696962	2
-10.9407391093978	6.26158585106885	-14.1823387841287	7.18360208606589	-9.95136334372547	-3.86082033664669	-13.5473021949163	7.09647164642187	-6.29402944276594	-13.6081431627279	7.12716532148781	-12.6110036871047	1.21455639781013	-13.9062968240505	1.51406990634864	-11.1257390593549	-19.7162573051191	-7.5527890897252	3.65678707068496	-0.0883420818722748	2.26744826134981	-0.492029167950335	-0.239302865923644	0.454368210214217	-0.101611062526814	0.446996732737119	0.062292646721181	-0.439769899530758	1
-0.549615438496227	2.21907469290599	-3.52202432215688	0.236995179253694	1.0874688565719	-1.23553009267737	-0.279312556848985	0.514360709931382	-1.84992742118892	-3.44381902213252	2.21400028680889	-1.6898355101423	0.498437678119739	-4.39363360177944	-1.27084139528992	-1.17662872177405	-1.8597389700645	-0.0494185884951729	0.38526260953691	0.126517943495233	0.364130240632527	0.210428090003568	-0.366018663493106	0.0158025669543916	0.349211539966759	0.647302275361242	0.17192919537209	0.11718822829994	1
-0.778803409570778	0.474828440511895	1.6749975174519	-0.396714382199305	0.172548018319328	-0.105472989798711	0.706399661747597	-0.319365961736574	0.298303938046837	-0.460791194477127	-0.288488142763045	0.567255650971955	1.25031137774355	-0.588354760731205	0.918081756788332	-0.217238054064084	-0.575791602318272	0.147126939467861	-0.118372520351642	0.0168695050156308	0.265108220876483	1.04919256396877	-0.28189557452212	1.15179104603723	-0.0870120275539829	-0.260423178184383	-0.231716762017441	-0.0309260364904463	2
0.697390608447894	0.920463654659847	-0.983066318042257	0.441747015088523	1.43582982000836	-0.349617091720891	1.40562197225743	-0.594220256751318	-0.620746446566876	0.358704638854411	-1.17533315625622	-0.730614698340748	-0.152815566676904	0.737250452353189	1.69072394686183	-1.65699460855159	0.366163111962425	0.150465049496742	2.97940905792554	0.25781550749742	0.212836035909975	0.990386431538565	-0.260454888936198	0.110081605399867	-0.687915869737773	0.506653531938539	0.0699277988131252	0.0106373944023111	2
-2.40520709191687	2.94382338959853	-7.61665422068905	3.53337387196109	-5.4174936280787	-0.112631914902059	-1.32937156302318	1.70941680752813	-2.32271560874193	-6.54098852025393	4.4045784815908	-4.93815929027047	-0.740984640079332	-7.46296062676276	0.534967659651097	-4.67103153190135	-4.47240325411649	-0.982089900241056	3.49006859270908	-0.338706731161814	0.652683371514066	0.414132296621078	0.0238690731255201	-0.260616387490787	0.405316462428397	0.0291067415861135	0.519806551904182	-0.469537113503405	1
-5.22296817637504	4.64182734988813	-8.85820420925725	7.72350199432307	-1.50703495625849	-2.15948357376289	-4.20516409588397	0.979334284202064	-1.50563737438727	-2.23906626105695	4.23139330449617	-8.49348798082106	-1.09281084673483	-13.2375585139603	1.1840864824863	-4.18641517783122	-5.49253578625626	-1.21610811302066	1.04610451099676	-0.176673248133323	0.561892173950775	0.624206816460912	0.536428910734314	-0.628333712411096	-0.222651230551295	0.382208361920644	-2.6930356893785	0.407935125898827	1
-2.30334956758553	1.759247460267	-0.359744743330052	2.33024305053917	-0.821628328375422	-0.0757875706194599	0.562319782266954	-0.399146578487216	-0.238253367661746	-1.52541162656194	2.03291215755072	-6.56012429505962	0.0229373234890961	-1.47010153611197	-0.698826068579047	-2.28219382856251	-4.78183085597533	-2.61566494476124	-1.33444106667307	-0.430021867171611	-0.294166317554753	-0.932391057274991	0.172726295799422	-0.0873295379700724	-0.156114264651172	-0.542627889040196	0.0395659889264757	-0.153028796529788	1
2.07431292817216	-0.0837325055102571	-1.16894844412673	0.0964133175892811	0.0251489644825544	-0.413786270414747	-0.406502322182497	-0.072462530642204	1.2710003990821	-0.720224971237104	-1.24725469328879	0.228217561193026	0.744428479093984	-1.46121436537559	0.822105740030867	0.884770703592472	0.0427764642686101	0.537013594174281	0.237632703483647	-0.118448616386044	-0.326529767149489	-0.733778717396436	0.238979894109952	-1.12077467166374	-0.342311585701827	-0.222221565484545	0.0274048805690507	-0.0192338473973733	2
1.92530077637387	-0.735939283543695	-0.81081122417269	-0.30714377752871	-0.627348444036627	-0.514060505615008	-0.476863272929505	0.0018378574381978	0.935922642537648	0.123544058297675	0.484662923454296	0.441013289132721	-0.799721320495423	0.318362295201477	-0.146866438099844	0.589422595831791	-0.672546414458992	0.243591260110265	0.480859964994226	-0.0907860403353676	0.0256234070132509	0.0324865254376568	0.176858651730858	-0.282997447988122	-0.490766816449268	1.1575011068085	-0.117693192587029	-0.0690116172187974	2
0.539275913891047	1.5548897630737	-2.06618033324968	3.24161746276725	0.184735711234243	0.0283295594064726	-1.51552137985061	0.537035374444064	-1.99984603560986	-2.13317644293659	2.75617194535395	-2.24286436771513	0.615204246860345	-4.65280380668112	0.222163815521883	-0.775666019840941	-3.21861825150599	-0.370992501046414	-0.686196723569762	0.302734578907132	0.371773459120687	0.111954592156869	-0.305225078771695	-1.05383526243402	0.77117490696746	0.240878213732036	0.418434531995645	0.232169715166482	1
0.0909890613974703	0.747881993603823	-0.267622823138882	-1.01705061502656	1.10254847569916	-0.0239175391842546	0.865287798039199	0.0433602384940994	-0.166682548346225	-0.233080803170038	-0.501324553256412	0.219468518522139	-0.125984973737921	0.285271289405093	-0.971436245217185	0.516165601595093	-1.14008163362302	0.230012049100135	0.722645471642717	0.00389811133823766	-0.300494093225941	-0.735094542058912	-0.102387145638807	-1.40114510464179	-0.345585597176756	0.206566916666562	0.238742420313125	0.0729817952275139	2
1.95485173775774	1.63005630331209	-4.33719968092597	2.37836729179698	2.11334786136033	-1.58385066673113	0.65374545254113	-0.192892012453504	1.21760825458778	-2.8290982053899	3.50456779253823	-3.9181998797616	-1.01579192974001	-4.7045087050312	-0.968553075532043	1.85477191713001	6.02439676670687	3.53125033477791	-1.1962847755939	-0.230640095367639	-0.474437304644058	-0.974624666273666	-0.0481545042172499	-0.0235242678879109	0.362192024107476	-0.570709266940076	0.0256187202949634	0.0818803891570235	1
-2.14441147422114	1.0734990949761	-2.77366294436956	1.38439373061694	-4.01547712730958	0.747235431622141	1.52563753547227	0.192987836205386	-2.43186196584916	-4.15583783449678	4.35477463025116	-2.87240010922107	0.468875462284219	-4.55566674751092	0.699671492981511	-2.90114077639634	-4.67466711122835	-2.21362325223921	1.29616504982889	0.668123787084126	0.14465327974064	-0.885681640451265	0.625098628062992	0.0965268919194303	-0.189454895625625	0.532908314019749	0.423044721673666	-0.210266310409715	1
2.07210339917214	0.135143969615055	-1.77544559179603	0.386273513782845	0.489190341553056	-0.787905062076354	0.195482099975257	-0.231505250897855	0.495712121093347	-0.382888260276333	-0.698333641259513	0.123952797448764	0.146785423136054	-0.862854327760227	0.211649716801428	0.360427668033157	0.413802716524066	-0.26181836872939	0.109119264887303	-0.132726766080368	-0.369901711202493	-0.972849472033677	0.313468648982905	0.38076120565505	-0.238082603281488	0.180396205579848	-0.0639157991247339	-0.0306629444923824	2
-0.793492742198951	0.582164123425966	2.09305831178562	0.280445451981159	0.0184900631159629	0.0977897056926313	0.698857320204067	0.181905703356383	-0.067010086815929	-0.991761424238567	-0.642013111756113	0.383311795696687	-0.0469468723156042	-0.274859774685259	-0.373568207349402	-0.289880285690618	-0.0505027477923447	-0.920841316197078	-0.808900912041459	-0.0210681326413897	-0.239237599447628	-0.715899403102325	0.0242420562780943	0.0301025056439528	0.405930659923112	-0.683415438579355	-0.00818920191641687	-0.0115846592748489	2
0.253766810670471	-1.98847115946787	0.491129036903103	-0.391244611973115	-1.80548735055247	-0.448481425713623	-0.092707514178304	0.0137599556653314	1.59756730697557	-1.12015360029318	1.34688558077775	1.20871260214615	-0.645895886389813	0.269496362564719	0.695278546287222	-0.200938963665298	-0.281762927313035	0.815105307858876	0.601922755896472	0.826096949927373	0.355759327615765	0.114268578737673	-0.449278920666197	0.558087621195805	0.248219653256148	-0.751822697905396	-0.00335963006035895	0.110280758850802	2
0.0606565969822081	0.792828897023964	-0.689701667338723	0.09200128275182	1.39617158369308	0.0106134023933328	1.55550308038755	-0.130559207261245	-0.685623098278032	-0.303528176832241	-0.484831354582613	0.213012797591065	-0.408735572140966	0.58374481384311	-1.56415134574279	-0.182427252489857	-0.885102792765211	0.370338868318143	0.266483326183717	-0.0949494478532982	0.139301694650613	0.41654323172537	-0.264101531046001	-1.1697734962704	0.340801697154588	-0.515409691141149	0.0317697838665196	0.0155607431273641	2
-1.05383960928927	4.36280068444382	-6.02353363697249	5.30453432323767	1.48073829836025	-2.19382145195429	-1.53081679187472	0.62685742392939	-4.03702140926181	-6.28542447506796	3.53614548208968	-7.95962843222551	-1.67342852339751	-12.4579989307142	-0.213884790193602	-1.42413127138773	-3.24368593233723	0.0599561084626287	-1.80233249695937	0.531574093184742	0.397954323754442	-0.945401782696661	-0.376137523247608	-0.220480420438516	0.264002964525927	0.0489347748109877	0.847219840332403	0.531931799394904	1
0.0630395622658779	-0.292869758111344	1.48563634940837	-2.93399695677729	-1.06640252814911	-0.676248930436361	-0.644735767359626	-0.744543877458555	2.21983721177916	-1.98372064949218	-0.959882476093204	0.601876295351868	-0.148170735645688	-0.363482598499753	0.634919179678514	0.555771875937338	-0.99432424216894	0.486902765119318	-1.17900654740918	-0.389670373164185	0.991442556315549	0.503945834840481	-0.259995258008429	0.0755707217242464	0.743590731238422	-0.288296309174903	0.20461891693338	0.243614603864783	2
-0.375530430689893	1.11137339189551	1.50521040605778	0.191413892392589	-0.286852759232511	-1.29729576227329	0.691564399392444	-0.0768002912728822	-0.348945562833547	-0.497045721633033	0.170800381305571	-0.196521513493204	-0.525328662982416	-0.288175273835045	0.915038952015096	0.25330202341862	0.233211496959613	-0.24487225401678	-0.288068926697807	0.0605090231441595	-0.235383508028498	-0.635899630703014	0.0571977664007753	0.851553680873365	-0.25033933483905	0.0407192583273978	0.242842775762256	0.102413674266274	2
-1.52662797769602	0.648962183435394	1.44789990772391	-1.85312247358158	-0.577517577257463	-0.670279474206384	-0.171879231396269	0.169067393771959	-1.38882103748545	0.0368679613581526	-0.770285411560849	-0.280368943930339	1.40521606840724	-0.455392824835691	0.285262040351077	1.6180280452705	-0.129444195477546	-1.30137076285986	0.288091791106572	-0.0177267292522013	0.119252134488855	-0.117206617008261	-0.253135540004802	-0.105636017949274	0.3241758897605	-0.509789711636847	-0.657809242008903	0.0852250526584549	2
0.919136507326981	4.19963266902077	-7.53560659365729	7.42694037455047	1.11821533001319	-2.88672235145027	-1.34103599607144	0.363933268353337	-2.20322443100109	-4.13784019622865	4.57011280759332	-7.62916958856017	1.73391746350254	-9.44037499459843	-0.0233533498971062	-1.23395828198259	1.63200885764087	1.3157345644727	-0.287188855297045	0.535434663150233	0.316093599204254	0.0551792270194195	0.21069215028398	-0.417917881438145	-0.91118827562932	0.466523924588163	0.627393270472548	0.157851282541588	1
-3.36776957405755	0.0992494427033949	-6.14848744863103	3.40195536781235	0.458306649432465	-1.57162971516015	-1.35870798100218	0.672409368648482	-3.18800116217364	-4.93742665954554	3.72393253444097	-4.60317614883077	1.0191795522313	-6.61909019992345	-0.590223955779135	-4.47254755736649	-7.16504438660351	-1.58112819134185	1.93037970885184	0.264698703752275	0.861308008231813	1.24930138847935	1.85062715893443	-0.117471200405974	1.21981539606006	0.000250619019277469	1.03601138278301	0.00436675462407668	1
-0.491994157682214	1.10030311744252	-0.423674765700687	-0.84736960246293	1.1421830486606	0.173780956073787	0.581137659511948	0.423555086259816	-0.746325427033375	-0.725541553628884	-0.294212444331596	0.341599627689124	0.219033583090844	0.864045470250728	-0.00890420802017897	0.211192319791453	-0.891816945627619	1.07782130939378	0.88272454607826	-0.115188764518313	0.353291959926732	0.909856917153005	-0.459929777269069	-0.304375525710149	0.245018548341595	-0.0525199937947171	0.00863810669663337	0.0672199895748543	2
0.447395553302475	2.48195386638743	-5.66081393141405	4.4559228120932	-2.4437797540431	-2.18504026247234	-4.71614294470093	1.24980325173147	-0.718326066573691	-5.3903302556601	6.45418752494833	-8.48534657377678	0.635281408794591	-7.01990155916612	0.53981407134798	-4.6498642988132	-6.2883575087823	-1.33931232244731	2.26298478762517	0.549612970886705	0.756052550277073	0.140167768675	0.665411100673545	0.131463791724986	-1.90821741154788	0.334807598686864	0.748534284767756	0.175413794422896	1
-8.7620833940977	2.79103028235041	-7.68276685719257	6.99121396498416	-5.23069545140333	-0.357387950702527	-9.68562145610769	1.74933494530821	-4.49567886484426	-7.86450647898838	4.77414774007074	-8.24589788162945	-1.33349186005079	-7.97425052332349	-0.39879894749855	-7.24434047432354	-12.7600939511044	-4.82474022298701	2.83699299496563	-0.460389538640294	-0.0905267878788197	0.34858962816605	0.0511323900482543	-0.41542987238242	0.219665266254896	0.330020364891881	-0.0282517554687547	-0.156270272972183	1
-1.34311640989239	1.76561271889523	-2.64943877636313	-1.6346137800603	2.28140342866662	3.12812147833412	-0.340287651106209	1.6707979714235	0.141381219290692	0.324000722638796	-0.40514109643074	0.262980319341868	-0.130032851739119	1.02628749192511	0.855942352324166	-0.34705400648444	-0.249865987464791	0.0702285852089274	-0.18433936039391	0.208218629297724	0.382427662414847	1.1199374840172	0.0567284550796919	0.723722791811874	-0.566636193997012	-0.193747259532378	0.454734203296114	0.369149120587888	2
-5.75385192191905	0.577609830544052	-6.31278151817008	5.15940136394611	-1.69831984974091	-2.68328644007023	-7.93438913772177	2.37354992013064	-3.07307886895315	-7.14513662527302	6.25006758982915	-9.15082268467043	-1.37614146959781	-9.98258470738767	1.2022169675584	-7.56504249195105	-13.691474448179	-4.36686728138342	2.18142273556017	0.0175000205275833	1.17785240817647	0.175331359039045	-1.21112332108691	-0.446891081681294	-0.405520352964176	-0.165797490498776	1.50551591304239	0.359492050360598	1
-2.21921860215056	0.727831411106392	-5.45822994652182	5.92484984705884	3.93246382376344	-3.0859842366267	-1.67786998770016	0.865074610405235	-3.17726028894586	-3.41920738405664	3.69317394224412	-3.97843975507806	-1.71859087457346	-8.63629739365259	-0.242964821455265	1.17488417316765	2.13460635695284	2.59436483300614	-1.25758897993879	0.96477180373471	0.41747174595057	-0.817343384056975	-0.0287524020141088	0.0257225108657227	-0.825835343221856	-0.0130890304987416	0.413291188715315	-0.131387346404896	1
0.798990876098607	0.0497804608878132	-0.00304491783476128	2.44365518469187	0.129039634223608	-0.199288025374604	0.664106754126552	-0.111336606442731	-1.27380397133334	0.766549643719106	0.952195266891949	0.562154146163741	-0.0367188701399825	0.718477216104126	-0.393968732874115	0.802366164635368	-0.86475949113581	-0.166564722006237	-0.378145791229621	0.271914558325878	-0.218449158721858	-1.21669689714795	-0.081159251410387	-0.0589413577764435	0.287068732608867	-0.346007096699645	-0.0740593761801778	0.0422656542508368	2
0.290155157802135	0.0492431315858544	-0.740523666102691	2.86546277005979	1.39529391568643	-0.53516327889219	0.142543369971437	-0.222769707020631	-1.46369065190782	1.71353755281029	-1.12757349175133	-0.708657345883242	0.272186077406343	0.27471029150754	0.235191951820748	-0.463552709186313	0.472995390747944	-0.44789915630515	1.79092414652793	0.247579534584332	0.337348848382748	1.01819057752704	0.303550010776752	0.833886119752574	-1.22230609676666	2.7452606721766	-0.220401600319897	0.168232740494181	1
-9.00135134450649	6.61328394324752	-12.4236347238918	7.51992923163014	-10.2662546389665	-2.11320754204122	-9.98428744767688	5.54194143253089	-7.38370453522347	-13.2151722995049	6.89518136811315	-13.2796997105282	0.755263578785977	-13.4170122721265	-0.210774362111057	-10.9226551270595	-21.90649321637	-8.82981976595275	1.85246698871594	-0.645393857931055	1.7758908996538	-1.22475761150578	0.0825935414630254	0.452088727391883	0.463827332847796	-0.296928065001458	0.526505578079938	-0.450890488772313	1
-7.89688615307576	5.38101952251685	-8.45116161458266	7.96392808742307	-7.86241943013129	-2.37681997521459	-11.9497234569249	5.05135567269165	-6.91207600938549	-11.589748311433	6.64520072606617	-13.542095596465	0.888247918839909	-12.623316046432	1.00275519562895	-12.4322791426353	-23.2415971479491	-8.49529893803197	3.45394255518458	0.645974321869431	2.55794395644985	0.926277883497588	0.0327949396062788	0.638072585685807	0.361887213739485	0.444576520477986	1.10192314818996	0.205958012508108	1
1.14043132434726	1.13424300279892	-1.42945474072655	2.01222598912655	0.622800198240135	-1.1529230868157	0.22115947772768	0.0373717733484629	0.0344859259841517	-1.87964382107016	2.19166507997652	-0.487849732811135	-1.75713709936308	-4.46105120749925	-0.402884205654366	1.4109171085787	3.61925125200524	2.28492676267757	-0.443999191918561	-0.0997118777920308	-0.367136001490949	-0.891627120817809	-0.160578066799212	-0.10832596200032	0.668374321480191	-0.352393242949003	0.0719927692746503	0.113684370071235	1
-0.374758422639821	0.784176177125191	0.342813109248008	-1.41292270765034	1.14037768500389	-1.31580361167959	1.41375550922103	-0.54093948634298	0.144303110153135	-0.425895277059294	-0.974340920264756	0.646762134515111	1.0147421615638	-0.383832967099378	-1.26872032100301	0.205263722998511	-1.10520321327964	-0.982394515680515	-1.18377241849035	-0.0996193749223534	-0.228296877260602	-0.313716123338701	0.0258888102631753	-0.0909690816335057	-0.969214457846755	-0.186699720682782	0.122655688001129	0.0527886060185635	2
-0.124853525796528	1.09519621130144	-0.780203116217687	0.533044168294136	2.35473573118649	-1.17768891906257	2.08843504109989	-0.98752899552933	-0.784506735338725	-0.174025022329228	-0.815894991378363	-0.165290753639334	1.11500219164006	-1.2046538507656	0.0831566052497278	-0.266183391351587	0.0365904867587657	0.353967995499235	0.0517675103980637	0.0920376333591757	0.0704176880173468	0.662798236321144	-0.427354293035445	-0.711849237002433	-0.184683461656572	-0.574393550741389	-0.214999999799465	-0.19351371700225	2
2.05430620343839	-0.123966378817233	-1.084734890729	0.417386590843946	-0.194757056717057	-1.15154088990778	0.105844369390617	-0.256025263502499	0.681145759667556	0.0925420689632822	-0.84951974487223	-0.036885007016089	-0.87157331287527	0.466295691517775	0.189497015655948	-0.120193786557625	-0.17847904936	-0.844438837359325	0.0807797625456499	-0.292004570902132	-0.294583428126887	-0.751331096414111	0.358830343503327	-0.0387670183778737	-0.344671614906184	0.204269264667172	-0.0734971909659916	-0.0626374101421351	2
-8.25711081724667	-4.81446073955621	-5.36530689032661	1.20422986423394	-3.3474200965739	-1.33160147516446	-1.96789279857039	1.29543781710486	-1.67441524280437	-3.42605225253339	0.144562690111297	-4.28352931016896	-0.24089504151477	-3.65749040377527	0.923104767832095	0.844221069436753	-3.94831185243281	-1.8075159915996	0.105878827218844	-1.23398725720348	0.436390207477188	-0.077552722802211	-3.09162435615504	-0.390200885685448	-0.288688941339997	-0.340004217403437	0.0398191045440342	-1.00790031022705	1
-0.769171691743673	1.3422122564916	-2.1714541366788	-0.151513299728476	-0.648374467317641	-0.973504253142134	-1.70665765414268	0.313744516691369	-1.98230184657376	-3.15812700566592	1.3415717221686	-3.29947236985172	1.24764737362737	-6.39337284276668	-0.0532048016171774	-3.25804634128955	-3.34889609796046	0.217330714330335	-0.917407954929339	-0.102294252090737	-0.0361222946216654	-0.753591202726119	-0.0471133973013113	0.358492767536875	-0.287406815695466	0.476505957022081	0.250530561357973	0.250987222920341	1
-16.5265065691231	8.58497179585822	-18.6498531851945	9.50559351508723	-13.7938185270957	-2.83240429939747	-16.701694296045	7.51734390370987	-8.50705863675898	-14.1101844415457	5.29923634963938	-10.8340064814734	1.67112025332681	-9.37385858364976	0.360805641631617	-9.89924654080666	-19.2362923697613	-8.39855199494575	3.10173536885404	-1.51492343527852	1.19073869481428	-1.12767000902061	-2.3585787697881	0.673461328987237	-1.4136996745882	-0.46276236139933	-2.01857524875161	-1.04280416970881	1
2.2195462076273	-1.57638000950986	-1.0923837112878	-1.68666616352945	-0.980110810845222	-0.0321929302774961	-1.17949303492904	-0.136562441964008	-1.11298344236045	1.49757887494346	-1.58323957145513	-0.655950591656252	1.36051158588818	-0.737636499641975	-0.0471937220833612	-0.223390482444341	0.106881528570224	0.209196080950904	0.0485739258778452	-0.208194608924081	-0.152187659772258	-0.0448511434864895	0.139049511241292	0.0343284177876951	-0.162927760072783	-0.175155065385997	0.0137117756290841	-0.032377009134892	2
2.04813177761057	0.633394293781781	-2.35315220386204	0.774831916653012	0.577188364789634	-1.80360322974158	0.417338157238726	-0.446382734682391	0.416504880808134	-1.2168736300807	0.307273906393257	0.0916039534857545	0.578277883094692	-2.65332267210432	1.00368445109802	0.740398059120316	1.73864585668241	1.19369980400457	-0.70582505523862	-0.115614281559971	0.104960987771928	0.535995705106514	-0.0536549347866838	-0.151674928201344	0.277142102829596	-0.105200158744681	0.0240619509775074	0.00922365465395393	2
1.13589927283535	0.127744800934811	0.332820935472615	1.02128748743233	-0.292455384580838	-0.331523161972833	-0.0781176036025287	0.14290383043313	-0.0167802720144993	0.191828591438547	1.39514363747393	0.0518581559121432	-1.98030539034972	0.992954610571913	0.658307667280557	-0.0198529780408134	-0.219276327086	0.0544735632373585	-0.50495945415863	-0.281958581852777	0.101155090352837	0.238645047808505	-0.0377360485957905	0.186418216922318	0.494069904969115	-0.322986130823007	0.0140001644894181	0.00549338399887896	2
1.94808391547885	-0.706729430545207	0.167246795038496	0.895637417227638	-1.5823910439155	-1.02235693419078	-0.841098851948995	-0.134293455131274	-0.175282100784566	1.0257547934773	-0.399546054936214	0.12152933661997	0.0241591415720602	-0.0437595258338723	0.587582895128398	-1.29045616148879	-0.194295503259652	1.43168503796214	-1.86808258018008	-0.638970773048219	-0.063178321017487	0.362337444293336	0.306749948996498	0.867183473932545	-0.337565727841362	-0.619816129029131	0.0769509171392056	-0.0111733613027533	2
-1.39620432643506	2.618584398377	-6.0367702713295	3.55245370976796	1.0300913064513	-2.95035827245882	-1.52850574519993	0.189319000841056	-1.43355448519874	-5.56914249554635	3.27754628526759	-5.89693656310926	-1.27710175970119	-11.2218047709786	0.326026786021776	-2.49734111017829	-1.58833565600268	0.120289372543204	0.170143879416802	0.0317945560061884	0.14317682159778	-0.390175928835842	0.35602946330105	-0.762351548983177	0.0965103406932942	-0.487861395288973	0.0626546228071552	-0.240732349240766	1
-3.7058559456413	4.10787318567637	-3.80365599543613	1.71031444791959	-3.58246604635748	1.4697289395611	-9.62156012711908	-11.9131046925977	-0.322296771337166	-6.62569249371823	2.17523030559549	-4.38107755793604	2.06329870945929	-0.673818453194249	1.40076321660287	-4.25492662033392	-5.16021301572915	-1.30252591599748	2.59445276115475	3.63960274068724	-5.49877168010629	2.94147540326902	0.916235852911927	-0.25550447969595	-0.18383483865098	-0.584538952417976	-0.315483570351021	-0.0972228121259146	1
2.13084197222002	-1.01447928766922	-0.871865197986121	-0.756574541608349	-0.575068110714756	0.327085578343634	-1.00264004576888	0.137047101427499	-0.0936227161103815	0.99122161649077	-0.635099267504695	-0.00559940603595335	-0.100774350777167	0.0432290515329929	-0.163994734129171	-0.466110563370815	-0.949333527377943	1.86374914065221	0.00595874873656739	-0.545441617493909	-0.658888643486841	-1.42991603731973	0.33396223682858	-1.45852958927142	-0.635387796936922	0.299666611512014	-0.0269790265590954	-0.0608040752235128	2
-5.4191250962927	2.53681259990347	0.928987388580218	-0.310228898078823	-1.59883681484317	1.78681688261811	-0.488703877867604	0.382489210370747	3.82807908879129	6.99245896414443	0.220775186628327	0.29665622087002	-0.444935946982996	-2.93315514965148	-1.27459783482467	-3.01710660677603	0.338534853336695	1.21076089832331	0.336943255050655	1.92380782031235	-1.34446152582182	-0.544596342603136	-0.39864675347417	-0.722691251787632	1.08119712243791	-0.124200528931931	0.780729651614037	0.398345269461632	2
1.96499056323328	-0.45630326054373	-0.344137893724166	0.1546659625469	-0.869604206576801	-0.907929362241332	-0.496777412797955	-0.0786049563305215	1.35685652956155	-0.154344536039972	-0.815550979618963	0.0168601814620057	-0.687080561669902	0.198218419482652	1.09804631822594	0.393122069715787	-0.563312211466565	-0.0715023685077739	-0.0847801782655187	-0.216900136804102	-0.148207960978733	-0.406028311558186	0.380568245018387	-0.00364654963070955	-0.556705827070117	-0.279109747562909	-0.00235257427727534	-0.033413457413334	2
0.266563503705801	0.509819152181696	0.644568877413996	1.01462143246206	0.455170378906581	0.312084357384213	0.502561694202447	-0.111745979356469	-0.0405326142476285	0.29344014346764	0.583642290797209	0.0578319682413119	-1.09765669228276	0.35994552478175	0.210675588995451	-1.62061984208587	0.57351656800598	0.764151449481428	3.18390984084351	0.239297826739546	0.206463767552085	1.03104386120163	-0.232358240911807	0.81542870533079	-0.511979802304793	0.142384097541994	0.0793968165971028	-0.0247429349672963	2
2.08451080856314	1.52887357807284	-4.70680020496486	1.67975276116194	2.6155974912157	-1.52267171441071	1.33737767775863	-0.495735431218065	-0.815557552507465	-1.67375552778622	1.69459948020094	-0.0954480160317755	0.347411616066784	-4.55734852942618	-0.460402598688675	1.27869339534773	3.36392887845849	2.5473615142819	-0.499147946984577	-0.0620372066793005	0.00430419192309582	0.292846342388618	-0.451102291909272	-1.48847921517079	1.00436740682553	-0.145802051432807	0.0153854702164901	0.0208522508223977	2
-4.28058383167792	1.42110000741665	-3.90822884348162	2.94294608011161	-0.0762053360306411	-2.00252600045019	-2.87415473251562	-0.856005441485914	0.963674230223562	-3.23543895742654	3.34180192747217	-7.56286042898412	-1.8474434271558	-11.5714234295766	-1.4815558418284	-6.18091869945618	-9.28518598266033	-3.92172214129965	0.685510860299876	-0.198962780003302	-0.140061995134615	-0.90772022005271	-0.680107948583095	-0.349169892929711	0.0562758915123628	-1.14992266869478	-1.80988612030864	0.723051433275673	1
-5.60369027985602	5.22219270751471	-7.51682997724608	8.11772427554261	-2.75685795265464	-1.57456462233583	-6.33034325040366	2.99841888080239	-4.50816689310713	-7.33437708370839	7.18872396524447	-10.6551809118898	2.59467986078199	-10.242859083204	-0.191158119172494	-5.50433407013933	-8.69777741257031	-1.93422536185434	1.95874993153475	0.227525994742654	1.24289620552409	0.428408392466797	-0.101183595116722	-0.520199121186447	-0.176937756589733	0.461449982566097	-0.106625180749266	-0.479661947808134	1
-3.21895201068387	2.70853541135777	-3.26304158740062	1.36186594394607	-1.64577567536596	-1.85298187130258	-3.06995821412732	-1.79687585578416	-0.213356097435365	-3.55198400939375	3.77974953895486	-6.98477147722078	-1.14097718858781	-9.37787845231763	0.921463506707037	-4.65207119462111	-9.09423129737693	-3.08254995409724	0.132330776389272	0.571654488206511	1.80787725006384	-0.890421395077162	-0.325814386573867	0.123039596922715	-0.0930137472776971	0.232105969675678	-0.310518998304807	-0.745294626799623	1
-15.1920640113629	10.4325276778611	-19.6295152518171	8.04607504591293	-12.8381666152727	-1.87585874614533	-21.3597382791388	-3.71784952676935	-5.96978174909567	-17.1415136412892	5.90239975502551	-13.5801472568557	-0.45140689941267	-8.33476258691073	-2.02514468652193	-10.1963336944105	-17.2709851692259	-7.07909577930568	1.51769533116994	1.65747618417276	-3.47409650326971	1.76544551266317	1.70125678162665	0.381586805077026	-1.41341748729956	-1.0230778939005	-2.63476129227348	-0.463930546269812	1
2.10498296661324	0.121034681702932	-2.16469279811154	-0.126292200545897	0.69697981699752	-1.31060626932075	0.763481929630196	-0.499047823519983	-0.144902603974687	0.168271403918079	0.914545563167521	1.22913735587335	0.59659237717939	0.849213580635493	-0.385559891641469	-0.390557889032129	-0.65875814873518	-0.0392957616119589	0.507798814610734	-0.169400483861579	0.189569247246888	0.689991947712077	-0.105972094078151	-0.256415559235287	0.474430923453461	0.237856451081187	-0.0861884222806391	-0.0899578147378386	2
1.1865847938763	-0.0409327833313043	1.08016630623396	1.22772912187417	-0.737991228907045	0.0790807644479731	-0.564377093570646	0.117310076077394	0.915804356187956	-0.203155293354903	-1.22374904010614	0.354026125802063	0.186886007742563	-0.402360647541648	0.20672413253672	0.219601324733971	-0.432415748559094	0.0912202037199627	-0.024614924384592	-0.112904605616884	-0.0939094445181566	-0.0588720209653305	-0.067773880433388	-0.115067646619464	0.483111710609864	-0.37801435499985	0.072229565449886	0.0334098895835493	2
1.13406878811522	-0.226533007762412	0.563352199169648	0.0814248725287677	-0.322841112541568	0.4782884809156	-0.437448287211387	0.314509335948759	0.378808142655509	-0.201773118680361	1.52194596750169	1.2076532821461	-0.386036472909706	0.154377029547859	-0.267489404849738	-0.5515111365356	0.410484042332372	-1.25435751616562	-0.00732735377566292	-0.165875675467073	-0.208467979957862	-0.401671735247114	0.149076648519006	-0.225536278805164	0.0392005876603301	0.883911836666197	-0.036922587806292	-0.0121695900846338	2
-0.0816190955871786	0.649487707915128	0.0579827843886601	-0.79079547792114	1.29936796817975	1.01311325956724	0.457919864217361	0.409338296842402	1.25014857533647	-0.698832574136599	1.52189196774364	-2.46630405819852	0.0797646962519326	2.09610498940246	-0.861011149293718	-0.541160812408572	0.757565301821202	-0.927241995671835	-0.81609846207384	-0.244017508030201	-0.337886243730458	-0.550176410744783	0.0930036818985026	-1.74162096136279	-0.724901269017003	0.21898180566048	0.255499307099556	0.0604060502658792	2
-1.65936543638844	1.07855522381627	0.636249040930664	-0.490179217305417	0.652749928004547	-0.66965498880921	0.449545361498119	0.146913418907606	-0.0547549049373878	-0.221554177247029	-0.320709748699352	0.422571029514738	0.893220598596962	-0.602368426284875	0.662717370413623	0.442212775625615	-0.135001125981866	-0.671963491498916	-1.04895472507647	-0.0585561262232322	-0.263026054289524	-0.52849224249227	-0.297709460324915	-0.2927803648305	-0.528627421108346	-0.109024530869381	0.0694322200756376	-0.201725622681901	2
2.12102168699948	0.145102918514984	-2.12389850457415	0.0372170872848038	0.539033033577697	-1.73352526803426	0.873693993554249	-0.653698347802063	0.116650741944807	-0.00155629989680586	-0.646505946784361	0.546457210710074	0.556356770341571	0.683796818732078	0.31381630657658	-0.631648674375573	-0.339737125427871	-0.577461496718276	0.15164615677583	-0.176739061347882	0.152681934721566	0.597328439495793	-0.0778037510179936	-0.0330391208416015	0.475534593018752	0.244159209554866	-0.0842091266079838	-0.0769182459425798	2
1.86822575153021	1.36307703789779	-1.99493428288271	4.17351574396431	1.23975095036686	-0.746186461637677	0.572730531134135	-0.131234840026775	-1.55183852136659	0.228849430580481	1.70189470812283	0.144622386270367	0.104087683833243	-2.95416672265135	-1.37412192590939	1.88941745516528	1.71451073880902	1.10465991097437	-1.59744021309102	-0.172216497505385	-0.301001481390408	-0.818972281356086	0.206812306872685	-0.263683031819147	-0.114958101067535	-0.240672123611963	-0.0066294488588389	0.0172577348698229	1
-0.469326705102944	1.11145278248281	2.04100272504592	1.73159516277684	0.135146841769907	-0.0936251754891053	0.266155169970928	0.0829882363836626	0.58025540346041	-0.164562674892883	0.500376369958899	-3.0217601822032	0.924213260310925	1.50079377517002	-0.400282644242405	0.706047712602575	0.115114264650572	-0.0467958788933584	-2.54852159198286	-0.358708665630957	0.159387389394564	0.592669568808717	-0.0535961838321624	0.320747502076217	-0.36912075429213	-0.136604684929151	-0.100845186803931	0.03934714768212	1
0.206075454303215	1.38735982061524	-1.045286987034	4.22868619369076	-1.64754917421782	-0.180896946218666	-2.94367757476862	0.859155533266087	-1.18174300683428	-3.09650359868717	3.20091235546057	-2.45083242908802	0.316619878616412	-6.39717031528651	-2.12972836543767	-2.42737307534442	-4.44847225233098	-1.21222044988735	0.0346554556282822	0.351484399563241	0.46919942584802	0.344930464195865	-0.203799378001586	0.376640378487856	0.715485489514387	0.226002880910544	0.628544616302757	0.319917987612491	1
1.97652685386768	-1.8794446569315	-0.778998008512312	-1.69730749286915	-1.2194920008962	0.328139569075585	-1.28577512097432	0.0489158344254507	-1.37167706978118	1.57822956737786	0.544058786124298	0.3517481176552	1.50507246705099	-0.59600502056582	-0.59943456256014	0.0236029448093223	-0.054348410956761	0.329765856814943	0.207242323182918	-0.0311127388091878	-0.284391759348821	-0.685336494172564	0.30222942063509	0.182063099024446	-0.596214408737228	-0.522469687419682	0.0109912830136674	-0.0159098491964259	2
-0.613875377589577	-0.497959963919875	2.28358318994356	-0.868378324742842	-2.35545655296221	-0.00246041346561051	-1.27985696578182	0.676418721370234	0.631103642182842	-0.553926519503939	-1.42184852921398	1.0449572966265	0.7643265870657	-1.4907424133637	-2.55186818408061	-1.54813778017099	0.48182235678826	0.931314146257247	-1.66348084756505	-0.767685600974948	-0.142373090651254	0.3807278316606	0.065803903995781	0.99357336253345	-0.429642760123643	0.558954786136896	-0.171579777464367	-0.152222295501494	2
-1.45687631770562	3.74030556080113	-7.40451844591174	7.44096403590735	-1.5498779534738	-1.66169686169337	-5.75721301357641	1.61501101078404	-2.19488072574389	-6.80713525144464	6.82579316213884	-10.3997491177692	1.83644883978883	-11.872845098188	-3.6423925983095	-6.0441031440521	-9.75077638654123	-3.11637225405711	0.0653171492484702	0.529557330911833	0.957897451629944	0.145339479676781	-0.0447039008346728	-0.544961671329029	-0.757756535554721	-0.00535236923589807	0.318152285707546	-0.323553622642371	1
1.17435819053267	-1.30447149457553	0.160951355625009	-1.47911466209741	-1.0201718293886	0.143304366770058	-0.74943298891324	0.0751431963214003	-2.38915354492229	1.43605262143141	1.87174579418019	0.31029198897558	0.748219906421013	0.0467065182256021	0.22527428783072	-0.849143130794186	0.869507927330644	-1.02806758839074	-0.436152550177129	-0.127697224084665	-0.466671563531653	-1.24343576866594	0.232286745241435	-0.350700528123263	-0.115836885584626	-0.611514604049493	0.0287020114606877	0.0286600345732324	2
-1.70359780091737	1.45271377997504	1.8915196240283	-2.33022226140156	1.04032274149213	-0.00511578917503144	2.15494543093113	-1.75066763543331	3.39907649988836	4.69854256204229	2.11049400865635	-0.732029573734655	-1.41025303798672	-2.44494298327961	0.658009613906618	-0.345424772640084	-1.84428279112335	-0.519009845094778	-0.964587088041722	1.94502905102016	-0.868885170502159	-0.139138154118798	-0.306992100364763	-0.337429394005611	-0.100796681909028	0.519346451025393	-0.412445582723027	-1.56709896389196	2
-0.439447926220894	0.812977641951843	-0.928759508399673	-1.24626832018298	-0.0853988961509334	0.395233593988896	1.84258138389402	-0.445731526620704	0.0675338429081303	-0.114485912649463	0.414579303084736	0.310059565858668	-0.0280477300782619	0.277109780020441	-0.190789010974742	0.290672030731254	-1.13248652731083	0.651173323198454	0.170467027542214	-0.501770715419311	0.275155706487914	0.921545800984039	-0.266120320996366	0.261473702123132	-0.0100366188033188	0.0848191795038035	-0.504054685650003	-0.087881389735646	2
-0.433222446537596	2.42837911824053	-3.99645439738162	4.87129854095106	-1.7963078560437	-0.586867589935922	-4.65454261848565	1.28522967071729	-2.74353881589949	-5.63894131284807	4.3437434980468	-6.65573446968769	-0.293108662762872	-9.50514082568186	-1.39614905931922	-4.85032315924603	-10.0062528282393	-2.78959811229388	0.98258385892977	0.745029329890697	0.713558821786954	-0.408953595906886	-0.320889532152165	-0.804230275167984	0.962851575679124	0.199558010666927	1.09453318209808	0.541147567735467	1
-1.07381997038354	0.415616496914758	-2.2739767978925	1.53684419661661	-0.758696869170268	-1.67038051440345	-2.37713981352061	0.0903704457603509	0.00484726394997156	-2.77674714436829	1.42841254547618	-4.48267863575862	-0.709519384951049	-4.61013844047447	0.621338168687942	-4.60271264488365	-7.52418833345318	-2.55710412229741	1.31912362938259	0.22705062109278	0.535541841818562	0.863591564127184	0.45074251609585	-0.144227844430684	-0.20560879925391	-0.539072772653385	0.503418437647693	-0.237807129664846	1
-1.37349564945813	0.408351489682877	1.92266891144137	1.22255744079572	-0.307032472640945	0.277038119377702	-0.717212155527112	0.725267053697554	0.255410934769956	-0.530846325588349	-1.97431930231299	-0.797096058150847	-1.21030401514018	0.152421944752827	0.813202812234225	0.023203260948052	0.117188707254541	0.715718972868828	1.31352661474631	-0.097875325211592	-0.0175019371731153	-0.155471181364027	-0.457769299187831	-0.457454461114658	0.239039971374883	-0.185591507387739	-0.0609830095958177	-0.0912392218229885	2
-30.552380043581	16.7133892350242	-31.1036848245812	6.53498386355181	-22.105531524316	-4.97769196369245	-20.371513594495	20.0072083651213	-3.56573779124378	-7.7310714411342	3.8294273949908	-5.31433227604015	1.44693027992913	-4.57926372815218	-0.142299360010106	-4.99784830436345	-10.9614103561188	-4.64148195920404	0.567056279787444	1.73364399368955	1.8165201713562	-2.28868550494101	-1.46054449877578	0.183179482716819	2.20820917836653	-0.208823971247713	1.23263629519904	0.356660010884047	1
2.1703091869239	-0.596517532592517	-1.84917739337745	-0.436261746929528	0.00920349211942376	-0.708831595845296	0.00585540040087779	-0.282823308301899	-0.885053495506221	1.09382655705983	0.136875075612772	0.412234592157163	-0.175305707125952	0.525587420744523	-1.21719112667482	-1.82871012501341	-0.147672013845429	1.10861638639936	-0.164273783443174	-0.629100994140788	-0.335385573720956	-0.334906269410361	0.0567495265217629	-0.534768881195314	0.134387740341616	0.624458803909312	-0.0794772389786302	-0.0890576428567777	2
-0.934803490526358	1.42923043744213	1.63499107966269	4.50823761842418	0.18489649118396	1.64183473509112	0.147372430521977	0.475888822393962	-1.23909599290083	1.29017746214907	-2.2095998455505	-1.35229964893077	-1.26199917496297	-0.0917499942689576	-0.570683838933767	-0.620801377294519	0.737056611708412	0.28941653326046	1.80077443882477	0.034424877170365	0.0494406312720977	0.378344784235981	-0.443728250240285	0.49020323073621	0.52025611447256	0.649073150502428	-0.418133230568034	-0.230774924927387	2
-4.15301449873357	8.20479650456012	-15.0317142097481	10.330099825448	-3.99442609736294	-3.25001318447365	-10.4156978119079	4.62080391044331	-5.71124797098224	-11.7971810675777	11.2779207278067	-16.7283393320915	0.2413676825577	-17.7216383537133	-0.387299923381284	-10.3220166783853	-13.9590853730538	-5.03071003831832	1.19726633504633	1.41262488019492	1.97698839609887	0.25651048717528	0.485908106513804	-1.19882131436036	-0.526567394687845	0.634873502483478	1.62720907623952	0.723235068518316	1
-6.71340697159693	3.92110415204576	-9.74667821737542	5.14826254938013	-5.15156271985187	-2.09938865681113	-5.93776683170198	3.57877960420447	-4.6849517505833	-8.53775768653457	6.34897930341209	-8.68160893168352	0.251179384774619	-11.6080022570993	-0.351568782034355	-5.36356643348466	-11.9390915052116	-3.58360287020043	0.897402406121681	0.135711322729059	0.954272201927517	-0.45108644858101	0.127214424071711	-0.339449869297565	0.394095513633807	1.07529509891805	1.6499059092424	-0.394905372194808	1
-5.10025566317088	3.63344238024837	-3.84391862443125	0.183208447320966	-1.18399737637674	1.6021393332506	-3.00595315203476	-8.64503780175356	1.28545810732477	-3.71748137540216	3.71921153916465	-5.03402974701745	0.918999158233287	-4.22036591807154	-1.05049995739584	-1.69104526842648	-2.37242320724166	0.450098503348706	0.407805060819919	-2.80630192287329	8.28043932580154	-2.79714954096118	1.09070659271567	-0.159259597476933	0.532156369375709	-0.497125808167425	0.943621624807946	0.553580691756943	1
-0.706912378578155	0.652999611189906	0.420768469260692	-1.72918363464569	1.08300755779176	-1.35429463110564	1.61205250233924	-0.4797024341487	0.820457327591519	-1.64128293171087	-0.107443530623126	-2.26201850405333	1.88528422109263	1.53352684848128	-2.18753691321545	-0.200611176499954	0.253518176337843	-0.833420725232126	-1.0693525000581	-0.0980587900392307	-0.110303125410492	-0.132610373795555	-0.236052895615653	-0.0454542539288292	0.360215536532078	1.08732449715354	-0.123024218558609	0.0748554143552235	2
2.08264317405693	-0.0361136948365546	-2.7777538779031	0.00902609606597793	0.910685596313261	-1.52985462725724	1.10692668743568	-0.678404652166855	0.168077818161517	0.00449846716179148	-1.37359053155068	-0.0105388780979854	-0.146539341735473	0.858656172710622	-0.0361450141599171	-0.810017992985479	-0.301044005684488	-0.36400189105943	0.441053022529291	-0.117003957079916	0.27043670482372	0.868575550388435	-0.343026239138587	-0.554013386926895	0.822551561449527	0.495005229150411	-0.11530351544502	-0.086986833564166	2
0.603822897484878	-0.800616442365753	1.06602887811163	1.46961516035296	-1.0028104653978	0.506705655762569	-0.388470685101243	0.253115729241517	0.348466316040743	-0.07880669186652	1.46456008036998	1.40291363416652	0.410369335640824	-0.0527138825211221	0.102585963071573	0.139959495776511	-0.335545230211439	0.178532833645695	-0.710696340450768	0.352292439770535	0.366270378106726	0.704942972138246	-0.262349376345909	0.263898981023291	0.301695464832969	-0.269480793881253	0.0382912964012322	0.0669356462971469	2
0.949240654782111	1.33351901279168	-4.85540201400676	1.83500588341825	-1.05324529225553	-2.56282606985029	-2.2869856262026	0.260906489976679	-0.895365545923127	-4.54261203828437	2.45371037821171	-4.92519869522976	-1.20041197086128	-6.42437211273331	1.01489749133407	-3.12942132163446	-5.14703878335167	-1.81543652928925	0.520496923051347	0.424608328846183	0.306598169644708	-0.854626651528392	0.101176995923819	-0.281497410249515	0.0244439388949186	-0.107944111820021	0.625288550407281	0.315677390712111	1
-0.933147868687664	1.92333983569969	-1.61525216276151	-0.0297108542905563	-0.310275560536678	-1.55211606050428	-0.0894357375585348	0.906126555462	-0.427580037768923	-1.44765151810541	-0.997152187790308	-0.0267759100912377	-0.275679297671184	0.0512885336800712	0.627492232357382	0.419190498252765	1.03918890340403	0.890063024517486	-0.190513107139215	-0.504437808237848	0.461207259494277	0.952189539565845	-0.0377575633238582	-0.0400786119145517	-0.358488252535682	-0.176764255835048	-0.506187124440501	-0.0596559491739026	2
-4.61721720415581	1.69569365346656	-3.11437220079491	4.32819855298178	-1.87325699086527	-0.989908135538263	-4.57726462658038	0.4722161584519	0.472016953377646	-5.57602263642415	4.80232276125089	-10.833164469314	0.104303875698575	-9.40542306160986	-0.80747786866047	-7.55234220350747	-9.8025617903912	-4.12062883466552	1.74050729036196	-0.0390459343384186	0.481829697240067	0.146023056445948	0.117038527549065	-0.21756459883966	-0.138776043706563	-0.424452881068275	-1.00204142597227	0.890780287970655	1
-0.0829834650336291	-3.93591892431521	-2.6167089860612	0.163310074791927	-1.40095182767067	-0.809419404822953	1.50157983974791	-0.47099958719182	1.51974319879361	-1.13445381068391	0.71387764641859	0.979674835308759	-1.33903126624009	0.984993219111346	-0.382470968292812	-0.934615796103053	-0.0524194348357059	0.51116178431397	0.731998749113651	1.87861160253024	0.70267203994139	-0.182304775613767	-0.921016986180311	0.111635488151138	-0.0716222119619373	-1.12588109590433	-0.170947427341269	0.126221382847378	1
-1.0139242647074	0.551701635837449	1.41582393291466	1.3889146686104	-0.0668343017158156	1.49039367043064	-0.556518980078132	1.05654390856941	0.827030625888193	-0.616417989103727	-2.90626551186131	-0.743755310303537	-1.93516381016709	-0.163856776713901	-1.05696364740132	-1.02261346886862	0.93893106132197	-0.313330752503516	1.82907390131705	0.0260642008695253	-0.422323574494276	-0.929032221301649	-0.153729531327032	-1.36987157753625	0.0956075726683262	-0.277160559808905	0.30591844660153	0.0690728059529068	2
0.864198182054364	0.105938857576565	0.669986381963586	2.38911244946618	0.571843834832845	2.1226803710061	-0.333198718020255	0.688909618931764	-0.645342930270581	0.496375305370344	1.77819609229129	1.28785037720302	-0.148480637066131	0.240533986923559	-0.324090095711041	-0.890076782367229	0.742157188773923	-2.12318000021596	-1.85762441275755	-0.218120769213231	-0.0291048919081127	0.0791928819940313	0.103824093406278	-1.01749446035335	0.138749858814339	0.0153061228325012	0.0634520542605872	0.00401422893081068	2
-2.27247262312809	2.93522576984167	-4.87139411498144	2.41901198641213	-1.51302177077044	-0.480624709293733	-2.12613615926755	1.88350700101357	-1.29726168422102	-5.48742458295368	2.96924007367485	-3.05540513135176	-0.316543682164901	-7.86280852638766	-2.2028004046908	-1.93231647481301	-2.28474841411287	0.324787267403684	-0.183180903717309	-0.0310853103629951	0.718504287704593	0.893850157785459	-0.031631724472805	0.322912638305837	-0.0584064063189307	-0.411648851141658	0.573803016490166	0.176067285155718	1
-1.17218291948653	1.66171286952217	-3.04963701906308	2.55505843390024	3.66903461419474	-3.16299837227475	-5.98564011625334	-2.17993523861597	-1.12029227657092	-3.07555830950402	0.997448763245357	-3.19191476820242	-1.51485677577243	-4.2672960668817	-0.159553975172285	-2.91646262843242	-2.81990611139418	-1.41723080093652	0.32519494288717	0.548106363466502	-0.812097797287015	-0.295360725931063	-5.98880644277407	0.714380801225346	-1.60002359150788	-0.634782934267927	0.822713228036362	0.494375178430933	1
0.333499490680108	1.69987344643198	-2.59656116696059	3.64394526899047	-0.585067615145778	-0.65465853161144	-2.27578851019488	0.675228968561644	-2.04241592376479	-2.83487115980611	2.80200512615164	-4.39273243849001	-1.36967144973756	-5.32728665168661	0.16315896154	-1.35938947657172	-5.09518287931609	-0.338012656200231	-0.124137989024621	0.32934171405761	0.469211944535006	-0.144362651206432	-0.317980934036568	-0.769644309522666	0.807854587509663	0.228164299217237	0.551001873896763	0.305473419992231	1
1.0434582185834	-0.219572663769108	0.340494756749178	0.66129382503249	-0.714962918654236	-0.812527289155347	-0.0177450158521273	-0.0317447874672918	0.0221664834053115	0.142084641007683	1.29227825264715	0.151697018238926	-1.48504043396143	0.796603774485149	0.448895031865974	0.406974088870565	-0.476120612528994	0.385773640601248	-0.0551250804838333	-0.0205461928682628	0.142300502679276	0.1533697137045	-0.121627570404912	0.544017548826757	0.382642483411108	0.394948055846416	-0.0647965893720198	0.0145325466178328	2
-1.92745281973369	1.82762056700016	-7.01949468454197	5.34830323951426	-2.73918788004738	-2.10721929638307	-5.01584797563431	1.20586815982046	-4.38271250852199	-8.33770697381781	7.19030608944843	-9.42484446049178	-0.223292646427513	-12.8754942229841	-0.071918160688794	-6.2999613976222	-12.719207160428	-3.74017615583058	0.844059610296466	2.17270905626492	1.37693832294098	-0.792016725563067	-0.771414187530036	-0.379574271539528	0.718716522008066	1.11115125599517	1.27770725705846	0.819081152045361	1
-1.11149523246612	-0.257575207100777	2.25020963478583	1.15267090326627	0.432904474488939	1.25412602800986	-0.58416279009186	-0.609681605347911	1.01460246273104	0.334532824069685	0.82637484441332	0.196886900487791	-1.88599349809323	-0.472025637126337	-0.578141395688259	-1.24300710102788	0.570459827436018	-0.159056766164096	0.407187527410462	-0.510613591931657	0.862912790109336	0.927825035064447	-0.343058085886885	-0.256268230425974	-0.600742165862083	-0.18033128765631	0.0267622260788268	-0.358335321215398	1
1.37557735002143	-0.419459560881021	0.615181953229839	-0.792305337942823	-1.00527817081312	-0.715164975273778	-0.616627002675187	-0.0812447748963847	-1.12355565020569	0.76463159043225	1.61815746095738	0.461397256481198	0.685649034890486	-0.0751037335387636	0.0486178740770843	1.40419109541271	-0.0671291750133124	-1.15852252395373	0.896277180408896	0.104714374530377	-0.04052079099261	-0.232404037032344	0.12045191264411	0.318543258972308	0.221826299109586	-0.499697994887446	0.01135351842613	0.0126706733194684	2
-1.92745281973369	1.82762056700016	-7.01949468454197	5.34830323951426	-2.73918788004738	-2.10721929638307	-5.01584797563431	1.20586815982046	-4.38271250852199	-8.33770697381781	7.19030608944843	-9.42484446049178	-0.223292646427513	-12.8754942229841	-0.071918160688794	-6.2999613976222	-12.719207160428	-3.74017615583058	0.844059610296466	2.17270905626492	1.37693832294098	-0.792016725563067	-0.771414187530036	-0.379574271539528	0.718716522008066	1.11115125599517	1.27770725705846	0.819081152045361	1
1.10280432542075	2.82916799881581	-3.93287026485548	4.70769143992869	2.93796685530025	-1.80090371765217	1.672734122106	-0.300240348680253	-2.78301108805298	-1.88484243991678	3.79256535985687	-1.46047112296734	-1.31277627644381	-7.07736060637589	-0.299466316598551	2.4932276042067	6.24498710234308	2.97174936407353	-2.67995024218857	-0.0308799718381793	-0.106994395673876	-0.250050303584088	-0.52162653336055	-0.448949514169716	1.29164648168516	0.516326673768638	0.00914628141124173	0.15331763551135	1
-0.395582180999488	-0.751792062726136	-1.9846657222602	-0.203459370656895	1.90396717621947	-1.43028863275949	-0.0765478971696953	-0.99226038178304	0.756307218859539	0.217630453611954	0.253931337415353	-0.0757071123077077	-2.21552535883192	1.06526242773606	-0.775503007617278	-0.911031401859836	-0.223768268609043	0.768369833954887	0.477521452443793	-1.02771589618176	1.37751532224779	2.15178705623536	0.189224816804228	0.772943278067861	-0.872443190023862	-0.200611549796534	0.356855911523477	0.0321134824802381	1
-13.1926709562391	12.785970638298	-9.90665002092758	3.32033688288942	-4.80117593230105	5.76005855618556	-18.7508891580107	-37.3534426378925	-0.391539743919107	-5.05250236713858	4.40680552357904	-4.61075647740608	-1.90948796970811	-9.07271093398351	-0.226074450896345	-6.21155748212485	-6.24814535335983	-3.14924669470095	0.0515761185277783	-3.49304991519446	27.2028391573154	-8.88701714094871	5.30360690376998	-0.639434802306313	0.263203123457008	-0.108876929971315	1.26956635541013	0.939407362758877	1
1.11904782967993	0.133830579433647	0.299940555877195	1.17303984235448	-0.578229132996175	-0.669140769738213	-0.223323951607439	0.0716553097856041	0.727966979834794	-0.784914078581521	0.115041715124305	-0.168130946692247	-1.4703607599138	-1.26845844699951	0.107723078409888	-0.288598159337694	1.67501568137412	-0.442534607193446	-0.568515894303963	-0.198894425356799	-0.131404897431113	-0.161209208783006	0.0141185055518504	0.513224934955672	0.363480885713379	0.412163508411254	0.0108880928662435	0.0424615681026321	2
1.24450183456625	0.015570738418003	-0.237128497232019	0.00534824146552698	-0.269337312732872	-1.12133582699318	0.271491265091045	-0.184506362172487	-0.218387345489018	0.116312295205003	1.24439904946055	0.179873271108912	-1.32259860844643	0.929542669961082	0.198155221307548	0.165143562709813	-0.337057689586783	-0.0387057741548996	0.411928347199747	-0.110831530882877	-0.000195700619380279	-0.112970962362337	-0.0989717097605662	0.378139377102894	0.471407859587963	1.05567677528142	-0.128951423303097	-0.0189172497359523	2
2.00268456413227	-0.664162726077229	-1.20058174797312	0.530071806167214	-0.304267243629921	-0.225633715769364	-0.339872106212673	-0.115280887524023	-0.744358865317523	1.21286888684743	0.118563707944513	0.495097807734258	0.15683411054638	0.314800718746289	-0.763839511872503	-1.47545457799261	-0.524550837693012	1.91864281880558	-0.922510507464583	-0.569976524117955	0.0133844376031874	0.608162076384815	-0.0888937035316896	-0.477368105923923	0.2863298635345	-0.307675820836203	0.0301472955665743	-0.0535175284179208	2
1.7379942652027	-0.426198653190778	-1.8907725310552	0.175646390175069	0.699286029702842	0.753480840302769	-0.218798097114303	0.371493886276415	0.929090575637631	-0.809558038878488	1.40726131937616	0.606912341521438	-1.23583148267625	-0.962562408674712	0.132441884746416	-0.604093231961084	1.65128779620768	-0.682992577352764	-0.61489557666425	-0.197581104799664	-0.102767395223559	-0.148071754828918	0.175870803834665	-1.55573393637104	-0.336878996295305	0.00876284470806771	0.0233784324441056	-0.0371563840775379	2
-13.1926709562391	12.785970638298	-9.90665002092758	3.32033688288942	-4.80117593230105	5.76005855618556	-18.7508891580107	-37.3534426378925	-0.391539743919107	-5.05250236713858	4.40680552357904	-4.61075647740608	-1.90948796970811	-9.07271093398351	-0.226074450896345	-6.21155748212485	-6.24814535335983	-3.14924669470095	0.0515761185277783	-3.49304991519446	27.2028391573154	-8.88701714094871	5.30360690376998	-0.639434802306313	0.263203123457008	-0.108876929971315	1.26956635541013	0.939407362758877	1
2.00789741479963	-0.303223808917267	-0.685578069099643	0.310787897632993	-0.0266601715362153	0.176686730803366	-0.447013029884544	-0.0116935502983451	0.901066755010713	-0.017522271306549	-1.30172893724995	0.769321687046036	1.4968823175919	-0.385390370736579	0.475985898784957	0.615567212385897	-0.913834656462322	-0.221420237148792	0.111202273712798	-0.0278479404773336	-0.232496069599589	-0.575405302191951	0.318193329454555	0.0435439811487934	-0.422062653766989	-0.0180694980184923	-0.0141422916027491	-0.032141806118751	2
-3.04367818874073	-2.26377505721413	1.1864192351623	0.279342276682513	2.67436581327661	-2.0805841864784	-0.506998339422992	0.100121873712383	-0.446052026896848	-0.428381503409169	1.13536840703896	0.738655140819052	0.377877144250595	-0.302364872999547	-0.054471983335244	0.937186688397929	-0.659087586224939	0.45823872896924	-0.121842792890851	-0.0512033183309716	-0.175675420127833	-0.501943105002204	1.43391547950955	-0.0678965012264734	0.0451691328355185	-0.0399738728387963	-0.0214104059955924	0.297585482464846	2
0.590786816542637	-1.42862508520913	1.31083361841563	1.27476359012139	-1.80230297876881	0.28561284423362	-0.704040444483231	0.227780934950293	1.7418360879961	-0.543611647624397	-1.38863154988696	0.190190535295288	-1.01365050920959	-0.730146916383252	-0.945307872251875	-0.213759977422445	0.325371734480577	-0.163081365536362	0.224932646280887	0.399295745619454	0.0814094967820422	-0.0270304007629987	-0.282623171268113	0.460299425256195	0.212128631147486	0.539118323366619	-0.0204979768590606	0.0737642017489723	2
-0.222021817359432	1.09887347225101	-2.68012581726175	0.630952054512221	1.32802520708732	1.3431038018726	1.80623103705225	0.392141298480945	-1.14757750150426	0.211993135269131	0.782737992204604	0.656965189007549	-0.335816528848339	1.44721353878098	-0.210262171737698	-1.73917805518007	0.603057307857453	-0.890715998991803	-0.22722664111708	-0.219995854833847	0.661638823732356	2.20836745233161	0.236412974800912	-0.602779687741347	-1.25307884223133	-0.300378810206251	0.476651315439583	0.268982882054766	2
-1.42576181469675	-0.642619026394986	0.790258428401002	-2.35399355621399	-0.200552761553439	0.0631022373368721	-0.600192205997976	0.763625361518274	-1.03035648379688	-0.188432301999648	0.157273450295588	-0.417773364439504	-0.134998215387701	-0.0395878172272771	-0.663661290054239	1.98605223191789	-0.460277956206227	-0.155105305193006	-0.0186297882216025	0.442471199072549	0.574900196432215	1.10949687002472	-0.0994774408597233	0.279512763574278	0.172515967844778	-0.152024915118364	0.20071627368493	0.0159178618396249	2
0.385108461103674	1.2176203228402	-1.95387216540948	2.08707599095328	-1.14422540643716	-0.57688799482478	-2.58286504391682	0.643229999334504	-1.19123269237613	-3.09509360697848	2.82114488798301	-3.1005456578695	0.146199374342408	-4.51012391529804	0.574490022660784	-2.12346278453199	-6.05331938825344	-0.70637615273475	0.572791028207014	0.380545212283106	0.594623132460925	0.372143665842342	-0.310455791389476	-0.624065148802846	0.840216130296559	-0.159451766672991	0.599482364663208	0.288915549852885	1
-21.8854339051741	12.9305051249875	-24.098871851647	6.20331419234722	-16.4660991227874	-4.45984212550286	-16.519835984614	14.5355647151916	-3.89702188761405	-8.6507583293562	5.3754339072439	-7.56721354069937	0.461807829323489	-7.82789139878016	-0.0228148529460228	-6.57804150255676	-13.0024594617382	-4.88446723880536	1.10435473489394	1.6119982189969	1.76223176917351	-1.57905510076487	-0.951042744820554	0.13456529188962	1.50711039768212	-0.222670856855594	1.52765527810284	0.453698638993223	1
-1.58529752948041	0.50220371108331	-1.45829713367618	-1.30746129516395	1.96113374459881	-0.914595379931718	1.83011467860591	-0.598282987169565	0.154493551226951	0.977262237430085	0.628459529181847	0.651732738201077	0.479150834803483	0.217841886082435	-0.679723092161732	-0.369017207320411	-1.09810381163759	0.135458546646155	0.38404401955652	-0.0638264343417517	-0.0678475269829736	0.973515619045942	0.168434375762376	0.271704055039094	0.0571260670114133	0.0783889406237892	0.58871019486591	0.310138052009404	2
2.15793017291458	-1.12481559585762	-0.906150163083397	-1.21800961465353	-0.466169654305499	0.612978254498863	-1.22805774869141	0.141147775207036	-0.0666631721646136	0.871780561103665	-0.0181355023874404	0.198678691852244	1.15545923360706	-0.608558863922086	-0.404004057762062	1.72404252316905	-0.620309042176655	-0.147421585602444	1.02606718627446	0.140462534884932	0.458655773487742	1.36093099495974	-0.0701960803684106	-0.270829313916676	0.0575437484744374	0.0469744503537267	0.00996318779374064	-0.0557028465376012	2
-4.06400473842815	3.10093489093256	-1.18849800365476	3.26463274045175	-1.90356235801726	0.3203505872957	-0.954940039087007	-3.27753491983773	2.82082866173719	1.01511287978593	3.18718689736493	-7.00432728360605	0.872710605485111	-6.22060535304292	-0.904444629573358	-3.07509188469837	-5.04473569177435	-1.71808268516882	-0.662462068430895	-0.531897693292296	1.68866543097474	-0.0788446980063478	0.19373092657711	0.479495953884992	-0.50660305739906	-0.409862744197452	-3.03627132936069	-0.630605198840545	1
0.947760359569225	-0.855257861985613	1.57118347205742	0.998325192942507	-1.59856146777032	0.52229727395707	-1.12583261053308	0.457491458993656	1.58808723489711	-0.264234122653194	0.226809146166236	0.617201766852687	-1.61058182859218	-0.492311793195955	-1.61331097202119	-0.0170054393398068	0.0935981044509138	0.360588282614128	0.574839991274617	-0.0436829025648298	0.0100392536072978	0.182199637128997	-0.109630614147485	0.374289961066467	0.242625413325268	0.552459717832969	0.0126546275676741	0.0264388869891089	2
-1.27124419171437	2.46267526851135	-2.85139500331783	2.3244800653478	-1.37224488981369	-0.948195686538643	-3.06523436172054	1.16692694787211	-2.26877058844813	-4.88114292689057	2.25514748870463	-4.68638689759229	0.652374668512965	-6.17428834800643	0.594379608016446	-4.84969238709652	-6.53652073527011	-3.11909388163881	1.71549441975915	0.560478075726644	0.652941051330455	0.0819309763507574	-0.221347831198339	-0.523582159233306	0.224228161862968	0.756334522703558	0.632800477330469	0.250187092757197	1
-3.61385045502803	-0.922135693038651	-4.74988736419275	3.37300132781874	-0.545207025424103	-1.17130106266974	-4.17231457141019	1.51701594293521	-1.77583268078792	-3.75405392305562	2.73157578227581	-3.48937464729063	1.54738008909916	-4.57126773103714	-0.517958568740869	-4.23908653141223	-9.25063451000699	-2.4348278029986	1.98738627690236	-0.320540972806239	0.7867870185412	0.893064859228385	1.03490656705841	0.097671080445461	-1.34555112500186	-0.788328913242689	1.05544197476733	0.0999714026087802	1
-0.205879734611289	-3.26618087764319	0.206377698556854	-0.0482253900368413	-2.3953114032009	-0.262104825693819	-0.122914490996917	-0.0980177859613416	-0.661738034550928	0.429792651862984	1.45928097951265	-0.204896558243189	-0.343385256057272	0.0733868825811683	0.571537675872868	1.75080651280728	-0.0578755917213611	-0.181444304923529	0.187976557747546	1.65612073254632	0.916412104966684	0.736880934803021	-0.776330356113325	0.600713727217383	0.0572921366717673	-0.160998102600988	-0.1192611710596	0.153472288663471	2
2.14176706686557	0.181455925187191	-2.4996878948951	0.302190152550436	0.731066709075602	-1.7569161734517	1.00785509233943	-0.612124581029438	0.348656351596453	-0.00736374872501702	-1.02986573265163	-0.231765404245805	-1.19025412557907	1.1125287391564	0.11130723266067	-1.13315132396964	-0.0388853137797548	-0.363938418081258	0.135468859457105	-0.357571964862595	0.288897494097319	1.04685029212963	-0.237972360047929	-0.128559451191863	0.878938631809171	-0.179320512586091	-0.0545896455364751	-0.0859720660620619	2
-0.957964223934907	0.482701044102808	1.50828982704597	-1.73527720451508	-0.931159533708229	-1.0589095179611	-0.231728217651701	0.406884456983162	-1.29203708646265	-0.128237298431839	-0.610869291964179	-0.76558621225546	-0.00182329410379541	-0.04674375495581	0.249513501372708	1.59228892154546	0.0986503233476853	-1.27549202655701	-0.0534733073357374	0.124667097662651	0.0815700159326949	-0.0256609363649898	-0.0192353494978315	0.362382496685125	-0.0477218898001708	-0.546437664546533	0.201756248070577	0.09066779252116	2
-3.7656801220835	5.8907352377921	-10.2022676310229	10.2590359766218	-5.61144841660942	-3.23537557925717	-10.6326834778618	3.27271632618119	-5.26890524285018	-11.1821254546586	8.87947566765026	-18.4311310279993	-0.232822027713119	-15.0216572999306	0.141186252914787	-12.1863624982841	-20.1655673800665	-7.05165135326307	2.50082720798487	1.19413732146866	2.24560593428534	0.546320674537693	0.381853427747185	0.382024544024505	-0.82103649456311	0.394355120127285	1.4129609931535	0.782407053763083	1
0.378274504006009	3.91479678866992	-5.72687201536627	6.09414095882864	1.69887526405022	-2.8073139468834	-0.591118212837213	-0.123495593086659	-2.53071281390832	-5.15309460989926	4.65408842254301	-7.83953899762349	1.37181858033581	-9.63468971263612	-0.739596855842826	-0.663203945673478	0.891934540534899	0.978675639075006	-2.00547660274646	0.440439440893876	0.149895683076911	-0.601967245529085	-0.613724335539499	-0.403113687819411	1.568445255978	0.52188393400233	0.527937749881352	0.411910405834512	1
1.15831070553433	0.0394816685456661	0.557595165780888	0.518929805165827	-0.479053637349467	-0.352969256738134	-0.223428692340739	0.158426722659075	0.0113353515401052	0.105914500943093	1.6120891984837	0.354463705823705	-1.43466286178587	0.79683423432285	0.745017061986743	0.222774635713017	-0.22921979859137	-0.364954064585522	-0.253877886207892	-0.223297471880146	-0.183091796431424	-0.611892996750571	0.197930443585433	0.174846084234196	0.0327572378909464	0.0995556345250045	-0.0266816389534453	0.00407500941256689	2
-0.995114394711065	0.573984148938829	1.17613491257079	-1.45730198566508	1.09122580646128	-0.49855958747218	1.27741914153541	-0.290105376191958	1.53149615550096	-1.29847394013968	-0.78985164144255	-4.1565489873324	-1.23465544819101	1.7306674726521	-1.46350511791478	0.31968162819242	0.00494125450317781	-0.193348537540262	-0.96916045008537	-0.305512108811785	-0.521996975508457	-1.35614756259654	-0.292577076923825	0.342898839385957	0.613255599451072	0.210314409808535	-0.441504161046962	-0.174909531784135	2
-26.4577446501446	16.497471901867	-30.1773174564996	8.90415677106517	-17.8925996927224	-1.22790388102871	-31.1973285494605	-11.43892041491	-9.46257260540015	-22.1870885620007	4.41999660154863	-10.5923050053728	-0.703795803703315	-3.92620731586873	-2.40024649210124	-6.80988994039049	-12.4623149481086	-5.50105078380738	-0.567939572890149	2.81224110932946	-8.75569832116533	3.46089334478551	0.896537503959012	0.254835536763482	-0.738096558530353	-0.966564233789852	-7.26348214633855	-1.32488430656137	1
2.13252793391984	-0.237262307493188	-2.32673007180883	-1.72706142607508	0.444286974156925	-1.57550312177984	0.655198941993046	-0.524350466234738	0.765035976986459	-0.614528654301875	1.15721135843608	1.59239679835916	0.593405113845114	0.867855828324695	0.246704132864586	-0.944918180698421	-0.435413504895997	-0.0198049632102798	1.16360361488496	-0.143526528039145	0.160693866129216	0.664552395028116	-0.0939873963346929	-0.310619543131501	0.465589326841012	-0.0738519831312041	-0.0560372542074598	-0.0875040825643321	2
-1.78322883722709	3.40279371307631	-3.82274226552205	2.62536815276644	-1.97641541136284	-2.73168901231308	-3.43055914949085	1.41320351399318	-0.776941494554916	-6.19988176274188	4.36671348631445	-8.24326243368313	0.345761165232579	-6.59055029705192	0.265576095932165	-3.02845238846152	-4.21448627485607	-1.21360784773725	-0.265421595374812	0.364089115014408	0.454031931736316	-0.577525824201459	0.0459665375362652	0.461700017592254	0.044146161217817	0.305704433918549	0.530980986346765	0.243745598122111	1
-1.14155893716424	1.92765003845063	-3.9053561494007	-0.0739425941379643	-0.0448578188133647	-1.75699895886989	-1.21741649894761	0.364563278725543	-2.77014774706035	-3.21618771830464	1.28674925677162	-3.27270458494442	1.04221562276303	-5.74894325155799	-0.668136526600605	-3.86597568295345	-2.70505213033344	-0.103907181377394	-0.716811424575637	-0.250582939794953	0.102081332026183	-0.531495912348873	-0.328740974448816	0.393099609976725	0.568434632400261	0.786604529169779	-0.146101643769467	0.0762114890570611	1
-0.513486784288244	-0.93140412715907	1.94600985283685	-2.14210869253429	-0.599857638582859	0.297145623915828	0.234072582619753	-0.655914417203397	-1.84159961271564	1.89203418753996	0.588564208788133	-1.34169605855493	-0.335996349114467	-0.967351745018515	-0.0909469467497235	-0.885396732711348	0.248641501756993	0.801123386073962	1.29634074152906	-0.0632877429798377	-0.267336492199074	0.160037495066205	-0.470032497852257	-0.405180911420398	0.25832378417383	0.029745575166485	-0.64684680147896	-0.552503035956762	2
-1.11864196935337	0.613331326719755	1.27873269990389	1.24265588259543	-1.4164901168083	-0.220272610775043	0.81323071089353	0.397260205780245	-0.294054074004158	-0.58839189235995	-0.630183989992267	0.226942412703177	-0.00160358039318882	0.239454293315141	0.46548914501418	-0.298785469666548	0.227498662925475	0.163740185478419	0.340397836556626	0.510800884893744	0.254508971843322	0.478607742767445	0.492550549866738	0.686531286672092	-0.180740017079481	-0.354850826575347	0.237902945351929	0.182995178250029	2
1.21350049268411	-1.7876351874722	-1.07411588543917	0.50617408659147	-0.893403948157853	-0.233517303932458	0.00173866212714012	-0.193172361920821	1.03716107725402	-0.148066830754296	-1.37230640158062	0.150051749454911	0.601651640137514	-0.0679578189691961	0.95563554656801	0.779760266527099	-0.891375089896611	0.344079984608242	-0.259510481958987	0.744462142451009	0.400156107006475	0.317916817398901	-0.281526162475344	-0.572937964586775	-0.412230682601037	0.645085105758365	-0.117757447943854	0.0213723378069826	2
0.857321003765953	4.09391182702914	-7.42389358948559	7.38024451788662	0.973366022888688	-2.73076151658057	-1.49649705633444	0.543015172692922	-2.35119015933267	-3.94423849794435	6.35507773663404	-7.30974798382371	0.7484505505775	-9.05799252943745	-0.648944909074786	-1.07311652692728	1.52450091526025	1.83136353283608	-0.0897244112241547	0.483302650495284	0.375026285129017	0.145399853347782	0.240603265009756	-0.234649222710157	-1.00488094720044	0.435831916241838	0.618323805168482	0.148468944379397	1
-1.53281036094493	2.23275183861699	-5.92310007493809	3.38670841159996	-0.15344334000728	-1.41974768064009	-3.8785763388613	1.44465586239817	-1.46554214173397	-5.20833459337633	4.54630106888309	-7.76119403219115	1.15954032168956	-5.23161145654992	-0.171642119460071	-4.71982949844975	-4.84799196061678	-1.13432874514983	3.52773827223549	0.520839865969216	0.632504705856676	-0.070837950713368	-0.490291315112446	-0.359983126080465	0.0506775325943162	1.09567132878655	0.471741401676933	-0.106667140739625	1
-2.74563709613575	2.17223653423208	-2.83666521368337	-1.07041348712416	-0.157666753362766	-1.12317227906092	-0.426530475801016	-0.200843433476066	-0.650316366897114	-0.514641396653862	-0.262653530679985	0.645203182651191	-1.18369303490091	2.30298308819225	-0.795073629924234	0.146827830033942	0.0928005252865013	0.43359026334407	0.18545296365689	-0.934406028811038	1.91053417129294	0.298177539178154	0.184712743404133	-0.462447791845848	-0.165877300985728	0.108293331298642	-0.0814095334881718	-0.119356492864678	2
-1.77805264967304	0.720175736293335	-0.786516275253343	-1.10233400639263	2.2213538803139	3.19683486109604	-0.103638096736216	1.19761512412415	-0.419636469776756	0.0408950726981485	-0.291501066731883	-0.0905733218866204	0.0384139071375356	0.523934932088929	1.0360117743618	0.572939857959267	-0.722818137138987	0.109553533221681	0.404895606634915	0.0603567050577644	-0.234061266001584	-0.79023326838838	-0.308159139585242	1.02742805368124	-0.0108184843823825	0.12909050099484	0.154463427161164	0.0684477981994576	2
2.0140681307917	-0.127730736415811	-1.01308612694963	0.326011213105862	-0.169980569965212	-0.953256197575976	0.0527221537629894	-0.168600194767991	0.342365429659561	0.255358212272293	0.965662229665207	0.92332560582086	-0.478354298004209	0.565233898151199	-0.61895111108724	0.0846268266397698	-0.47973781199293	-0.350701492375225	0.403749066551616	-0.246260828630813	-0.236998961102658	-0.605168288547069	0.345302501380783	0.065338963989555	-0.355570024474635	0.174257593779903	-0.0771615601478231	-0.0702571616497648	2
-0.715864447573927	0.847349623092105	0.997854737847287	-1.35012343736467	-0.451153636813576	-0.659229940542124	-0.010971653012582	0.608835006101427	-0.150207576937327	-0.68213407576178	0.62563906152666	0.20577437013854	-0.954827362836816	0.606651331230588	-0.0908469149353026	1.11155319890278	-0.839842751393453	0.389451782963996	-0.343026239854055	-0.151771380851156	-0.0486534236875483	-0.299256164166135	-0.019715567803146	0.0108525380908122	-0.250714312153601	0.731929032773569	0.041288895393441	-0.0107186343680056	2
-3.17081841545902	0.185734554774403	-3.39985157931162	3.76115529034876	-2.14804702797609	-1.59894442520531	-2.51956531805231	1.31621501070214	-2.40010611621824	-4.99341703829647	4.44719176626515	-5.29376010254684	-1.41957829927441	-6.42527621352443	0.914083034195792	-3.51519716625381	-6.34745330751181	-0.90351216582405	1.19160626766329	1.93225372509724	1.09205113380931	-0.0410804286307278	0.904395217733676	0.180015601586537	0.0499703397242655	-0.257099837784436	0.859281566487016	0.225924185725605	1
-0.484637253711203	1.17665123798926	1.12040398532318	-0.0294396519945532	0.310448655250357	-0.782358952886802	0.73367881303151	-0.135327525697273	-0.429998004129163	-0.422762123177076	-0.375175641892513	0.269462129727221	1.06101213124169	-0.660275402975704	0.835413057148327	0.4349938010447	-0.179461198931068	-0.134874377016336	0.0441343135137462	0.168970109881705	-0.259872622727023	-0.684380579315226	-0.0332813877114857	-0.00317954379866311	-0.086696850771134	0.0793051475008088	0.11442342578546	0.100504603484287	2
-6.75050851563533	5.36741605145469	-10.0546349530569	9.06447791765316	-7.96811808353808	-2.26379841398236	-10.317566180676	4.23766573099145	-5.32410880613734	-11.0923923688428	7.15408284221914	-17.1504052507291	-0.0953992277686904	-11.0301103643432	-1.95905455483077	-12.4485623424367	-22.6679054064789	-9.26460873295655	1.9823563171714	-0.0812198922441237	1.90903201764938	-0.34873973066671	0.425000563135111	0.674908669807175	-0.784208393488163	-0.247422102935353	1.1595813739152	0.197817874685768	1
-1.27813773524814	0.716241580332591	-1.14327922918382	0.217804800631468	-1.29389046969973	-1.16895152511977	-2.56418198278833	0.204532467641239	-1.61115462297744	-1.25028553742691	3.36736102310858	-4.58309584545642	-0.806939683730076	-5.20830522179452	0.525823682164556	-1.81591431259746	-5.24911146794949	-2.19669120679566	2.10905264474381	0.817203155491914	0.490182667533974	0.470427403079725	-0.126261344339209	-0.126644458784455	-0.661907559467122	-0.349792996571914	0.454851068382725	0.137843477172283	1
-3.39276094890515	-2.8918338581918	-1.21654486498977	0.770584406762162	1.78692684964071	-1.47100523355258	2.83472746348822	-0.893550651800923	-0.644349214589835	-0.890029585592537	-0.0643820186787067	-0.352340574882978	0.18024042037523	-1.04551026152625	0.0303027100134396	-0.435747095756298	0.832856475731617	-0.103651324475047	0.412693989508621	-0.275786881348162	-0.132632549211043	0.80972147896937	2.6378910829961	1.0419958255635	1.03160173034819	0.809360557770062	0.304334032858601	-0.44658726826495	2
-0.639191253440691	-0.0855947885921835	1.26545195854416	1.40116573166082	-0.260542078671007	1.00979457835355	1.30199897093176	-0.135257522932592	-0.431520921685507	-0.0913533730643921	-0.921051995675577	-0.61381552858098	0.198913055533638	0.0160870050482155	2.20626377523102	-0.527140627794259	-0.0572786796405291	0.448655661077036	1.16443546519237	0.861306751100051	0.340330752683629	0.76016976216338	0.353376975218638	-0.778892742566353	-0.0706811598435952	-0.0333546437243291	-0.0619624216383359	-0.0626865318467909	1
1.84746603368279	-0.287636528010658	-1.27888093905295	0.305956660991784	0.569907244188918	0.399542994174862	0.0848444935885371	0.0441184134760892	0.424268377749718	-0.1322707190245	-0.00337230887096127	1.21855828498348	0.912363061889418	0.149407907899536	0.495748253249835	-1.23199343411679	0.638582990256127	-2.43925425214596	-0.951146969965001	-0.185315631037414	-0.12809613497462	-0.126603439662883	0.323898507464424	-0.990173695534542	-0.404131248370186	0.366676981971906	-0.0213667314816987	-0.0656980890472759	2
-0.720538950848037	1.34216093658231	0.927128096979931	0.116015877114558	-0.245664822574861	-1.04616335940974	0.368410506983041	0.339518420310173	-0.604657589310543	-0.745998233583508	-0.311629725790166	0.231247126780082	0.459983480301691	-0.165427387298267	0.826514875235032	0.492386782687539	0.161780502693264	-0.131416147296176	-0.09990417674618	0.0473870423744341	-0.210912161454062	-0.681930944070648	0.0501449604327177	0.3406872042647	-0.125266548316443	0.0727388220839597	0.120993058475154	0.029533268988695	2
1.27407053921483	0.0376901306689514	0.176746400985305	0.649621176580871	-0.143330311823169	-0.224975614038189	-0.0203005840660268	-0.0905801459056374	0.504222121862767	-0.199662377638458	-1.3949527950756	0.255061299292847	0.218940680170297	-0.139185903334643	-0.160052223125082	-0.0417483590157835	-0.278929310592091	-0.451300121905294	0.531271282614692	-0.0676339276885662	-0.280637410077237	-0.635969957685488	-0.0996744579673518	-0.407516723743589	0.566541753583482	0.319505913595836	-0.0244371724668496	0.00623976602217423	2
-2.13905055735992	1.39436766175691	-0.612034894995233	1.04932705568948	-1.1621019076536	-0.768219363115428	-1.99723740081007	0.574996543366778	-0.98083177624058	-2.49561924548174	2.5555891530874	-3.53043627008024	-1.01623381526368	-3.45519657744236	-0.0563633864076254	-2.46773703008032	-7.14032596614864	-1.27128002161365	-0.00172192354163427	0.0254265126136498	0.696954881120808	0.740003045389771	-0.15511524943514	-0.0506074460808317	0.268368293338874	-0.469432841163864	-0.405813768055179	-0.152170846988601	1
-0.715413746430203	0.608590312773943	1.15550089022062	-0.267565092666965	-0.563747540811752	-0.618897959603515	0.698307698659261	0.0698369023541396	-0.133341030527008	-1.02533539256113	1.50062918076179	-0.417898026653376	-1.59029515148629	-1.07499904137371	0.288234297659522	1.37776850908719	0.22388685433899	1.31107267514226	-0.896071786353489	-0.186977992930248	0.130748607589043	0.239389294462508	-0.0902274074581911	0.411572390517299	-0.216125965872995	0.353896329216255	-0.0623612631790606	0.00843300173166346	1
1.98574871351052	-0.473745006327296	-0.465412501894171	0.108770643746943	-0.509632682104957	-0.17286540698383	-0.620332749826617	-0.020100494039383	1.39431875450485	-0.246486882081174	-0.944838887311883	0.812250965826564	0.944559649196224	-0.393443876194949	0.471598642249689	0.120525004769481	-0.567157958997055	0.0988589489684262	-0.0788848413342917	-0.0954431253513296	0.183231628940538	0.755007020766683	0.1358061336006	0.727298025904488	-0.113662069913125	0.0922741711492822	0.0136169233259434	-0.0318928735998271	2
-1.85506070184998	1.55496360697718	-1.40580882850107	0.669327345741316	-0.280229520106465	1.17865246733203	-3.45997906611492	-2.81515495312599	1.24222876512242	-4.15635447965382	2.20944075185923	-5.12231410931103	0.66129710617156	-3.10393771952109	-2.41086973192388	-2.42501563217886	-3.96062268909989	-0.125017788038036	0.60039728842723	0.536916458029193	-0.0953083066630984	0.94662891847112	-0.297402959067305	-0.368343891207103	0.198731156287359	-0.0785905919566464	0.366709355889324	0.0737667168278096	1
-1.02303726084499	0.347736287670197	1.08143753197779	0.161606980526128	0.116864232212297	0.62230053200657	0.952173085509952	0.100841811660138	0.05758027188338	-0.471617594124355	0.509757081875584	0.866087892133596	-0.255613569128166	-0.148117318722445	-1.53531110311543	-0.239308598328042	-0.419070906735842	-0.136654532961929	-0.513788861715852	-0.394396705583788	0.110744367944822	0.633858937783236	0.0179825668288195	-0.297415727829639	-0.287734824668338	-0.535625139002962	0.02867636524198	0.159213429574043	2
-7.92389070083426	-5.19836019923329	-3.00002392240282	4.42066620155728	2.27219396451756	-3.39448342909715	-5.28343533467969	0.131618922476372	0.658176428693037	-0.794993881662565	3.26606601582438	-2.71918495125522	-0.124103963275087	-5.274865818881	0.638575002552638	-2.99583037811248	-4.69843344927136	-1.71187122467509	3.02526099185501	-2.16981089222224	-0.734307916555449	-0.59992625988411	-4.90830117586834	0.410170234644792	-1.16766024989313	0.520507647303451	1.93742140287106	-1.55259283870249	1
-7.03030814445441	3.42199090467553	-9.52507177254752	5.27089100906596	-4.02463027558805	-2.86568161775739	-6.98919473439446	3.79155093755913	-4.62273033596451	-8.40966487562735	6.30904400603177	-8.57676143258937	0.246746716929862	-11.5340460181508	-0.3642651387587	-5.45249465771382	-11.8875700201872	-3.56358481007011	0.876018768156628	0.545698040621445	1.10339774484256	-0.541854751589521	0.0369432219896495	-0.355519004066217	0.353634382097	1.04245799282131	1.35951563156376	-0.272188101257294	1
-0.282744382332476	1.062571635769	0.159665592788187	-0.303389782764019	0.498316358305672	0.0942378566076231	0.300409505770325	0.406382810596644	-0.903261350866912	-0.443774058184973	0.0222925409803414	0.962316660868837	1.50590931841149	0.365036295094807	-0.0819962522738542	0.727438131618417	-1.0480329295489	0.78721930552223	0.588271693482734	-0.0491405171037382	0.232049180465587	0.596442111549186	-0.286373262512715	-0.949977958880019	0.0269679007900326	0.463411349355885	-0.109224501698308	-0.0533384361161321	2
-1.47809805770855	1.56443246921487	-0.0394950325842378	-0.600236117730122	-0.937172888050625	0.968655680017353	-2.74996132120105	-8.00215848165435	-0.498631906228175	-2.53435656402422	-1.20557185983707	0.570290358326731	-1.23377433726708	1.45004812599639	0.118645223636172	0.343851355967061	0.0818170088479315	0.113570906498223	-0.949887108885379	1.70413469947077	-3.55298874763735	1.95153038020962	-0.472437888264261	0.0378728328011434	1.73693825880823	0.541505216019069	-0.0211509495445241	0.188975149323005	2
-1.12509160979577	3.68287614423407	-6.55616794880279	4.01673095104413	-0.425570577758505	-2.03120987003802	-2.65013722169089	1.13124935389728	-2.9468895392379	-4.81640080035747	2.15579608547647	-6.28512495176061	-1.12562538784098	-6.80009808768536	0.924933778626226	-5.23960438819297	-5.01790786864794	-1.34930885911419	2.8686028948655	0.452241310921092	1.18557978155236	1.34815612852908	-0.0536855730897001	0.284121984623636	-1.17446918218703	-0.0878322147402313	0.718789577961977	0.676215948809544	1
1.4915032060102	-1.22717370888471	-1.3466293133082	0.385787554636749	-0.325150817505806	0.0607335066121084	-0.065266660692115	0.0601006106970811	1.00257360064639	-0.0332337800330595	0.253110985534088	0.251385097177931	-1.30974096224932	0.616658107845206	-0.0197741391140317	0.317547685150293	-0.754444668247187	0.723745087072197	0.284440726374664	0.272237806149026	0.200012202121933	0.0290270152166864	-0.0742019323067722	0.328454829391092	-0.160476596269268	-0.392722513795339	-0.0563618969744839	-0.0077215531166224	2
-13.1926709562391	12.785970638298	-9.90665002092758	3.32033688288942	-4.80117593230105	5.76005855618556	-18.7508891580107	-37.3534426378925	-0.391539743919107	-5.05250236713858	4.40680552357904	-4.61075647740608	-1.90948796970811	-9.07271093398351	-0.226074450896345	-6.21155748212485	-6.24814535335983	-3.14924669470095	0.0515761185277783	-3.49304991519446	27.2028391573154	-8.88701714094871	5.30360690376998	-0.639434802306313	0.263203123457008	-0.108876929971315	1.26956635541013	0.939407362758877	1
-2.74048250153169	3.65809481979987	-4.11063552027473	5.34024166876747	-2.66677476000958	-0.0927818149405728	-4.38869880914515	-0.280132705503576	-2.82189458229917	-4.46628416302479	3.96979981229186	-7.34671678644283	-1.16331176961366	-8.22556891234807	0.82500183194645	-6.77286703365235	-8.81578542555918	-4.56885928410549	1.12659865645629	0.185325269832133	2.41749541196206	-0.0977119508973041	0.382154506973307	-0.154756519767143	-0.40395592644091	0.277894930235294	0.830061638644528	0.218690442242457	1
-3.85988078691481	2.63288131193679	-5.2642653095088	3.44611314661501	-0.675231056544998	-1.90495945391597	-3.2910408690196	-0.985766040904484	-1.16811416733417	-3.93629417027159	4.25656448730292	-6.60065448140166	0.00562637646602147	-9.9585309187018	2.47135790380837	-5.7001414199952	-6.38809273753128	-1.83815930102503	2.99317350708135	-0.178626358366056	1.66411901528299	0.785075271950043	0.0684124857414983	0.778960915978384	-0.863165919910699	-0.00680961441649656	-1.06573404007904	1.77332644564776	1
-1.22966891678814	1.95609915073809	-0.851197959645561	2.79698655025108	-1.91397684079333	-0.0449344462262948	-1.34073935355915	-0.5555479867039	-1.18446766006311	-3.24510859732028	2.33832327000211	-2.82004218823068	0.763325773164453	-5.41958986916794	0.0414327925041231	-4.18075778829053	-4.2850705920981	-2.53645157282245	0.93023918577297	0.270459255150975	1.20805425987967	0.277611797272191	0.0192658003152734	0.508528831195383	-0.201182897226566	-0.249600419347595	0.562238742839488	0.0753085014191344	1
-1.34650881762975	2.13243062687771	-1.85435531823997	2.11699770636107	-1.07037837875552	-1.09267135682306	-2.23098606430574	1.03642490791919	-1.89551573571367	-3.36401057980002	2.88704787664695	-3.78445965821089	-1.28890425847532	-3.98562600822203	0.531838297985603	-2.60370264991872	-5.15759639749234	-0.696010004579956	1.28596139472532	0.221918669151309	0.609508181503446	0.202874284952422	-0.0607913872259794	-0.186733353366053	-0.0174012274970924	-0.283751034119116	0.395451049081013	0.233138575967241	1
-0.936150209316368	0.255737982711988	1.85403296556607	-0.952562180982559	-0.302903347414618	-0.125405729768726	0.374231000409247	-0.933863682542133	-0.365051755967508	1.93705070659939	0.216061423977195	-1.2076649832397	0.0409528389080342	-1.13171641675487	1.6151535491718	0.164538300926034	0.455716215728336	-1.61122207442553	1.30500892129617	0.138673652663586	0.169980111759419	0.768208283634969	-0.0467874839028852	0.0986594746068794	-0.669349559479522	-0.361412646075424	-1.37980412868573	-0.460785608646817	2
-1.53793541949457	0.264365288820684	1.29669209968674	-0.727393669359698	0.590963672003552	-1.78267306826496	0.793661781994847	-0.17711447883572	-0.0893112706941321	-0.854126320897742	-0.143448942910097	0.0664633250348942	-0.181549044392282	-0.495303394536189	-0.120137062056979	0.959895452224824	-0.546391699571356	-0.428122806800836	-1.90219600790511	-0.240651821888758	-0.233473002336401	-0.653600267970229	-0.0162639935385944	0.66433714933184	-0.354424137908293	-0.281854687260886	0.30688011223389	0.154931108606187	2
-1.31782491060624	1.85926155546073	-0.998156751220518	-0.11179510710016	-0.156941271963825	-1.62574779369539	0.340027030658084	0.447248779224642	-0.124326032759248	-0.841135372913047	-0.488264845739367	-0.123728553917883	-0.547864614597769	-0.177963579193504	0.714473296004459	0.018640994307359	1.00207425312875	0.606394705466701	-0.333484637703078	-0.325257392399596	0.453373057147466	1.11911019555935	-0.0451968775110516	0.323815564159994	-0.502499901607536	-0.209472109004141	-0.307150393261204	0.18016920528191	2
0.0435810789289897	0.808388052936039	0.281068734549644	-0.575178059631824	0.33046287311698	-1.15136529552986	0.95515375080106	-0.161442578140727	0.0792783581496984	-0.386399798383431	-1.05841721698074	-0.294952830404419	-0.8106052729931	0.275827687791782	-0.314102339797525	-0.0575357679276694	-0.358496869605748	-0.651041743703546	-0.0816224237268595	-0.092465866715321	-0.269623370742909	-0.636790048790197	0.079544060073633	0.0170304718964373	-0.5183475997496	0.140497359849092	0.24198787261079	0.0957191362814295	2
-4.40328725076299	-0.0511662032361875	-0.50119203985571	0.64048905933136	-1.36514438129138	0.786200485252489	-3.93314713339873	-5.99405066036798	-0.960310102406118	0.142566033369338	-1.38640693941877	0.0468812659088548	-0.197971807737687	0.585151839125002	0.196552471430691	-0.124336535908989	2.57613883739655	-1.11785492638757	3.51832190150785	-1.23420781964587	2.54683615678518	0.00655149508325292	-1.83224665424405	0.226325971170877	0.186057605002983	0.661101807947398	0.895053378457966	-0.944250856189921	2
0.1149650477972	0.76676154669164	-0.494132199415659	0.116771978233793	0.86816853524791	-0.477982006349535	0.438495665220681	0.0630733402552484	-0.186207089214194	-0.159325098707444	1.20030360709416	0.281744446861465	-0.623844030466212	-0.658246292064356	-0.155888356613225	0.0562273489244218	0.653662125212474	0.33465531172159	1.02892683645358	0.0621985703923592	-0.284412898740297	-0.706865471630836	0.131404855625717	0.600742122018719	-0.604264275304309	0.26293785502267	0.0991446312768992	0.0108097183119463	1
-3.89658259167336	4.51835470349753	-4.45402724041253	5.54745334718879	-4.12145857265685	-1.16340665785105	-6.80505305303552	2.92835625399971	-4.91712959933528	-6.60046062150676	3.36784560815482	-7.88897751950988	1.68260346667335	-7.62865191597326	0.779245995683184	-7.53340432942796	-14.0646239413114	-4.96010863308331	2.52578492424474	0.757286726552078	1.69104203001122	0.920020577187708	-0.151103893232396	0.0110068782298363	0.0803032669086078	0.412191351423526	0.635788870982512	0.501049550484962	1
-0.64514166539547	-0.0913809203094827	0.862482890933417	-2.10575045443963	-1.22487874417457	-0.0461950387904167	-0.783929580719791	0.160881672082158	-1.92268537650092	1.65876961594143	0.0736794236154175	-1.19247731731936	-0.68532432551798	-0.194834166880393	-0.344760057368195	-0.579758069388102	0.534101880860036	1.02203463461659	1.26669399582582	-0.388238940889156	0.0001787802262226	0.293891732155173	-0.136993053916851	-0.372999841993731	-0.477193039449921	-0.0837863761068816	-0.650818780870931	-0.147330828070709	2
2.04803073409082	0.623411777994253	-2.35601720492755	0.776170893105924	0.564890981177019	-1.80688160576738	0.407989544275582	-0.438554478150877	0.437368875839733	-1.2128265166714	0.28377510822636	0.018320116412214	0.440484471132281	-2.62590007440852	1.01880275069468	0.74686166814007	1.74651997740519	1.21060539991499	-0.704894730743806	-0.124442776500427	0.103376697723641	0.524710739516441	-0.0520010068409315	-0.155447592412917	0.272479788070371	-0.104738403246812	0.0231611618309719	0.00892771873934384	2
-2.86636370525907	2.34694943137396	-4.05330668845935	3.98335888025187	-3.46318571327039	-1.28095301603103	-4.47476383461874	1.21665528478137	-2.30982869782019	-5.51550707258062	3.04839203447565	-7.12825076846601	0.00595580092517457	-7.49518733635876	-0.25108802193356	-7.5680148993231	-12.2236328477344	-4.89517519350497	2.52496746940249	0.270013154062001	1.04973156228305	0.475840283409025	0.404480059350581	0.282029789710327	-0.506901095688855	-0.371741093052833	0.615256964379468	0.803162841917988	1
0.426080024781762	-0.659288293588529	-0.282527632480139	-2.83031908968604	-0.00986104341861783	0.150221151071692	-0.177784273480354	-0.0108252755048497	-2.0952209231093	1.0975110376272	-0.846880644859993	-1.16862237129679	0.00873673002487761	-0.270747358407725	-1.30126127870459	-0.235889541288266	-0.20755709232085	1.11915887293564	0.303787632994562	-0.355608331293228	0.174787657847632	0.964521600928834	-0.371287923831885	-1.42501955493046	0.0660216044719594	0.180136423895508	0.0615898585159316	0.00849046748225149	2
1.32124983762296	-0.617281475647373	0.249832377446882	-0.763169149486339	-0.625929051618791	0.0357873093534763	-0.63261672445616	0.0831037772292695	-0.885724235700599	0.662720454910234	1.19671855497347	0.323278409682731	0.190555231672807	-0.136181063446589	-0.521290276836977	0.724994312912515	0.443114136114918	-1.55422890098058	0.868224645191725	0.0754598913736874	0.0757453077138781	0.228062262036333	-0.0627265330554908	-0.269986264733465	0.482082212402048	-0.223052838963003	0.0174921803870098	-0.00149261734781639	2
1.24017915173359	-0.00585109927134184	0.359522937850864	0.242049298296157	-0.383121142065538	-0.38716119642717	-0.137140200042233	0.00181720040988533	0.205562386497091	-0.0607523185301321	0.900997883896295	0.924382249992748	-0.142447860987334	0.248508690572102	-0.367287527263166	0.195451673220579	-0.441483109077334	-0.0739842642718368	0.647872523956476	-0.0902730743226704	-0.219366432385959	-0.553099426538877	0.0115729226391549	0.0267661953737534	0.336818827376899	0.449365778710927	-0.0480057740452717	-0.00338027860100507	2
-0.964521260217267	0.494260686879365	2.62073479650077	-0.597727745921198	0.53064847395905	0.118286257277213	0.563588650316337	-0.00291214829732534	0.444877148365419	-1.07198549370862	-1.67286369619653	0.150060221949634	0.516244595372915	-0.943323143967005	-0.960907830025517	0.742504591807544	-1.28012567944054	0.0890883597293401	-1.39441900163913	-0.0664305923327286	-0.102558555921818	-0.0898089754089587	-0.445421500561394	-0.466026261954776	0.673614334515638	-0.629706276204894	-0.109690702617496	-0.157351949520258	2
-1.42662331260887	4.14198623236944	-9.80410344235714	6.66627300324451	-4.74952679326515	-2.07312900595144	-10.0899311630826	2.79134529885187	-3.2495156171301	-11.4204509744097	10.8530116481991	-15.969207520809	0.546690084634152	-14.690729133641	0.91233739988339	-12.2271892780267	-18.5873662058916	-6.92076186060174	3.16699890688552	1.41067765264616	1.86567876848945	0.407809281593599	0.605809354312964	-0.769348118123441	-1.7463368287861	0.502039516709683	1.9772583297728	0.711606531209485	1
-19.6418567335974	14.7063346696674	-22.8012376947782	12.1146718424589	-14.898112530969	0.840777704221173	-28.0112929096778	-11.9196388199434	-8.9609216998511	-18.9132433348732	4.971248707036	-12.6863075224956	-1.07144311342478	-7.38337003956967	-2.99243029925503	-8.58230865037102	-13.8065681285297	-6.00035879778826	1.42263161326029	3.83464904792346	-8.22887409813848	3.31817776987025	2.58521234602075	0.195008569338351	-1.19480304002391	0.0384229399473607	-4.12674625203028	-0.645329219040983	1
0.092763086908891	0.922154686652423	-0.347637960901222	-0.617623884726269	0.821256091466206	-0.610484258377201	0.814279373766116	0.0797360036081977	-0.177111057534162	-0.638908781777802	0.967550669410014	0.124129514698299	-1.02145917511867	-0.629545246966643	-0.848227247377165	0.533298967942719	0.215374492205729	0.350034034515664	0.0177225630059278	-0.0322143965010094	-0.291715177413276	-0.77375544819649	0.111295190965368	0.635477994301072	-0.499420115906572	0.0897192905059785	0.212528778167163	0.0735757140243806	2
1.3363285437262	-0.374633048301438	0.593109142999145	-0.506958327583585	-1.15301801402309	-1.18923309522599	-0.312282443984017	-0.348350846756555	-1.11527274266033	0.619480892381273	0.0971126484902271	0.840249294719888	1.9164353580049	-0.219694185043928	0.768209393359309	-1.34733669058777	-0.048989668809438	0.551150879877547	-0.899121652572937	-0.342985292706803	-0.437432607689498	-0.758179068210002	0.149137842618944	0.776745640663848	0.101705646084926	0.876409125043217	-0.0471421912663597	0.021119657464149	2
-2.90529803348252	-3.35811013379926	1.52228474806737	-0.68206782575005	0.250550486721153	-0.820728213239008	-1.83238175307166	0.912074199305592	-0.380037441548749	-0.454248971186388	-0.117856862032388	0.402497762881531	-0.0202708344975305	-0.640125517801736	-2.50072954235207	1.19433353175826	0.393029590107855	-0.550335867926256	0.600082350459785	1.01570180003759	0.644863499551301	0.684275036085221	-0.0287782415186217	0.0242222209310844	0.465131585141564	-0.171838647463156	-0.0781347394000377	-0.488411252898636	2
-2.0642397521399	2.62973923034009	-0.748406253034646	0.694992040498764	0.418177985610222	1.39251973416781	-1.69780121912626	-6.33306461223925	1.72418428025944	-0.887241636246378	-1.59425779202416	-0.338775118165825	-0.978064513351916	-3.68882599540221	-1.48708342266887	0.526946020771924	2.34702289955703	1.69122000470716	-0.736110693106424	-1.42448619962422	6.21551399149032	-1.27690859567394	0.459861127330875	-1.05168547489323	0.209178360382973	-0.319859444506001	0.0154338685560936	-0.0501165001659193	1
1.17075621526687	2.50103820829712	-4.9861592332247	5.37416005823382	0.997798392058317	-1.25900447846418	-1.23768881403143	0.358425624933301	-2.61248850396066	-3.06472953093127	3.48060170327307	-3.73515295429888	-0.594777601745956	-8.22995199210048	-1.47609403608015	-0.408470612919959	-1.48128347210329	0.347626692232083	-1.16441437126035	0.227618255472955	0.123145442805288	-0.713201110003824	-0.0808679133866204	-0.964310260780621	0.338567587684323	0.068629851804667	0.481587901111279	0.268225854368505	1
1.29623080363477	0.417447287721689	0.193963067987499	0.901644194576026	0.13053136701763	-0.371634020776762	0.158125823740231	-0.202668656827626	-0.0795117562857989	-0.0450882478448673	-0.876737591678351	0.687487636238951	1.5747177026257	-0.00779123029058128	0.948315691837591	0.37715383740261	-0.868182736046053	-0.0671351121445059	-0.0644929660672327	-0.0295593500917474	-0.112113509551068	-0.2200020323662	-0.121021883862135	-0.440454448442227	0.671540040565908	-0.413518433654353	0.0328380408333744	0.0206001971066775	1
-0.19866490140668	1.32768275411627	-0.767374107593872	-0.522710011144777	0.705738281374919	-0.775498265850418	0.644344649624231	0.30682640640537	-0.315392225045656	-1.08496187411808	-0.704184199800276	0.405965195004723	0.73579679549743	-0.830132063223523	-0.301634235472365	0.373301169471555	0.540926728197697	-0.3376657578621	-0.297292203196102	-0.0530934086590338	-0.287996340040676	-0.773873363272878	0.14526883075156	0.516828673795821	-0.384865971683649	0.119609909835164	0.104569771779949	0.0219529042368856	2
-2.36609837914074	-0.0826910473257517	1.51536191606375	-0.423738852341012	-1.61600682118275	0.0170962168958581	-0.444314063002132	1.04406901313205	0.466966177408442	-1.31395484329943	0.193294644511834	1.0024793969466	-0.849141327767612	-0.0276451830733936	-2.22081635285132	0.36233957689202	0.173815273560876	0.159714589570354	0.0211664034567728	-0.556445021156031	0.131951104676107	0.438210211690229	-0.071657501794089	0.646013212580425	0.0524238189601134	0.964747986835893	-0.264512131488755	-0.368314675703801	2
-28.2550528932108	21.4672029942752	-26.8713387797136	11.7374361361796	-17.9996302850189	6.0659013519233	-41.5067960832574	-38.9872627434095	-13.4340663182301	-24.4031849699728	3.40932261990014	-9.60826735632918	-3.07631796817408	0.240060357919937	-2.83667693195872	-6.594756991638	-12.9575309948449	-5.61352195004329	-0.248828402209821	10.4407179813405	-21.4537362781468	8.36198519168435	4.90911112135878	0.0983279449493119	-1.50873912052995	0.00871129047841733	-5.4078236392388	-0.183811044930697	1
1.23217427253467	0.283435835153979	0.41963279558912	0.780790047733183	-0.628239128170599	-1.28566962554511	0.0198918633860917	-0.16272118292924	0.175503387973718	-0.251160240836393	0.0390594393028123	-0.238312974231854	-0.923220090242725	-0.0505736860065932	1.18997060638153	0.434763059302308	0.175587351117026	-0.27146155842308	-0.313893890080677	-0.160890637506763	-0.278622688746965	-0.859461982629274	0.182565589151833	0.641605990763868	0.135591246280595	0.0778490810523318	-0.0298218734011561	0.0318152801990014	2
-0.0961661497746566	0.96597840669568	0.290208193570685	-0.706148974271124	0.626978618591289	-1.013654689898	1.24582232996313	-0.443345008496091	0.217634224536261	0.0919927509061736	-0.846116138306296	0.314363825280407	0.586930395242268	-0.29025599842055	-0.407876747277466	-0.178222378900859	-0.608393110926758	-0.814906918700297	-0.0576440386454452	0.195235656517401	-0.34821750917548	-0.548142437662401	0.0125609373069955	-0.103983972393808	-0.425848412690665	0.122138190838032	0.201471909696602	-0.0700420092794652	2
1.32860078476899	-0.861350029735275	0.834660716098429	-0.796570179105701	-1.43677139378686	-0.251606614563185	-1.21417533324473	0.180566216968652	-0.418973662668998	0.813788665019252	0.838645331653969	-0.816845408241386	-1.1448156595377	0.0164284664508275	0.596408516272325	1.84074913060026	-0.232828186280832	-0.072085900043546	0.643046694323188	0.0467461382279861	0.402795175115843	0.984982764310725	-0.150548991442731	0.0022916459413668	0.387907261380856	-0.0424982667585721	0.0215179289777914	0.0114577714474896	2
-0.234922308660103	0.355412643473604	1.97218278594888	-1.2555927126284	-0.681386509254345	-0.665731671302037	0.059110489686438	-0.00315327709103439	1.12245113562848	-1.48124586053984	-0.473852105914046	0.9221844195147	0.913513839827119	-0.499349578859305	0.933898442932603	-0.560471962989049	-0.207706529097452	0.380541571066627	0.574335960915453	-0.0034694628125566	0.220670430492642	0.912107214037724	-0.286337679755902	0.451208246513352	0.188315252003614	-0.531845781256926	0.123184687838547	0.0395806345060398	1
-1.34735216899312	1.24663832308202	-1.08884573375191	-0.801458745568662	1.44450489237986	1.31166023531505	0.709636445516706	0.606065153162512	-0.200430414756081	-0.134632291607362	0.753177710819198	0.781652384744765	-0.589170878760052	0.843267022222175	-0.240643772113637	-1.53514155659465	0.602402014208874	-1.15575419960355	-0.0824775541816148	-0.370035057978858	0.250251359590649	0.825732313159769	-0.00748554393425828	-0.709874540449658	-0.257793883148731	-0.199973388560301	-0.324479381214606	0.180930082997465	2
-2.35634817171224	1.74636046414013	-6.37462362059635	1.7722054455123	-3.43929379640843	1.45781106507128	-0.362577080151496	1.44379091605937	-1.92735886131488	-6.56465926230671	2.4507521592725	-5.69407428254804	-1.15546908515323	-7.13215063894307	-0.059627810007784	-4.59657658277775	-5.5220880540876	-3.5290655977144	-0.663370800920003	0.194809814636999	0.857941843268412	0.62120338692579	0.964816561119457	-0.619437275613569	-1.73261275172715	0.108361134584802	1.13082816380553	0.415702789405836	1
-0.692245994265484	0.0112633978921733	0.652206018872527	-2.12247697178258	-1.08846382976379	-0.506016642549483	-0.0573317722560187	0.575113411952117	-0.756625076216467	-0.151214670922561	0.267985724041728	-0.35263125462342	-1.2623027315711	0.0916723211037307	-1.90304218345418	1.4511985844222	0.06565163534229	-1.09029599144404	0.41667054136792	0.0680933059573856	-0.00539310570549819	-0.266759517000171	0.418172822944294	-0.0108631955217959	-0.926814453834823	-0.783130434419158	0.2762564984734	0.202356842960549	2
-16.3679230107968	9.22369194937548	-23.2706305232856	11.8447765860728	-9.46203714585895	-2.45044437416398	-16.9251520440555	1.38420847895884	-6.28773594816964	-13.0027093010697	9.69146098207319	-13.8865951585248	0.838361375836116	-13.5170724083842	-0.377910607106286	-7.85568149439455	-11.8038151924676	-4.76102594206856	0.618624412799665	0.993584598744375	-2.34367359429797	1.00460241382139	1.18821215709493	-1.04718376839983	-0.0355727659827232	0.664899774367373	2.12279575423083	-1.41674061492574	1
0.0656556426937262	1.08872921389046	-0.00611492502216376	0.386581628713664	1.48457338023735	-0.444670662428003	1.48244800682198	-0.528371635441462	0.701285848728719	-0.311093008151625	1.3423734221079	-1.80505969623732	1.64984516741028	1.69580393584984	-2.38603425391396	-0.568753326248803	-0.015836394746469	0.263461536953477	-0.201539553921477	-0.217211566700363	-0.0293036316619759	0.451430486611014	-0.321367548475378	-0.445803895003181	0.178610696251011	-0.64110747099747	-0.262191706575382	-0.215339248682945	2
-0.734303155037818	0.435519332206195	-0.530865546585229	-0.471119606930407	0.643214386605141	0.713832369657908	-1.23457207133269	-2.55141159871634	-2.05772382572102	0.166830707878014	0.567551954604602	-0.85805991589575	-0.448067929957678	-0.264936238828755	0.88886293915465	0.838120616560385	1.42505965449185	-0.169664182600728	2.50202738858443	0.864536120628702	-1.00487737851609	1.15035358786928	-0.152555282700309	-1.38674463324096	0.00471601482800044	0.21914583821982	-0.0582573076118087	0.158047988697071	1
-0.361427838541789	1.13347191665669	-2.97136044013455	-0.283072525739314	0.371451592836109	-0.574679962140979	4.03151344147581	-0.934397840999575	-0.768254682100259	-2.24811517395215	-0.482409384022894	-0.690550364277623	0.181274905167329	-2.37255179777895	-0.00686804613663289	0.146399068662885	1.75931419392615	1.08303951438991	-0.391047742407487	-0.0258616224927044	0.110814637422018	0.563860612681898	-0.408436059432732	-0.880078912517905	1.40839232295512	-0.137402363335706	-0.001249817072624	-0.18275089691206	1
-0.753053050758258	-0.634348999868949	1.75114827002653	0.987375495938008	0.0766830858336454	-0.262642288130399	-0.540947307992233	0.260035405572107	0.543680611168869	-0.275636152879549	-1.49548600372746	-0.436099040576873	-0.602913991476671	-0.244561931412241	0.576964304622236	-0.13538236257407	0.0121086579762427	0.394766317373299	1.22426088286672	0.383834218303383	0.134467115808389	0.21712228620309	0.335591513194418	-0.131045854953117	-0.951846758653434	0.331617993967075	0.169962483920263	0.226538703315337	2
-17.4677100117887	10.1148157246654	-24.2021422329158	11.8054692105913	-10.1980458075926	-2.5799380080012	-17.6567879964837	2.25690247596699	-6.24214930949065	-12.8306571996417	9.44266526535108	-13.5474858999444	0.960728558325579	-13.0287170264518	-0.426674498701321	-7.65266166506753	-11.4853277896478	-4.72136957553102	0.550519004149565	1.00151850195952	-2.32802441621057	0.940830319350178	1.29681706144136	-1.05510390359967	0.11179202805362	0.679694612203418	2.09354057112569	-1.42549145377361	1
-1.3497170404058	1.6304765027688	0.268187318895237	1.14952822681132	0.053454937997529	0.367431692025442	-0.141462950291	0.983997837167787	-0.479086084912084	-0.252759392540481	-1.52168450777888	0.59969437854255	0.832453301249382	0.391401914419278	0.14647906659	-0.780647969858432	0.614796693268902	-0.438541085506708	0.99666800836937	0.100390260052534	-0.0326424340979939	0.117178481618861	-0.208146305520727	-0.73416114258759	0.130287900039543	-0.164928664255674	0.315290635813611	0.0930998461890316	2
1.09619958552826	-0.0399436434461258	1.17569519625971	1.85047158074876	-0.783232141488061	0.104358544031255	-0.583741831911541	0.167656712892278	2.3902277513221	-0.576840616576205	0.0969798297732035	-2.635097633722	-0.327622000969098	1.39997449822263	-1.27870208700329	-0.864292606424722	1.386838418861	-0.513352526711293	-0.570268689722141	-0.360619847262883	-0.233329846766783	-0.137093586022641	0.00114394922617581	0.328648387289044	0.489861622336875	-0.311354135481552	0.0355603098176072	0.0160540118332041	2
1.89516952860714	-1.24266160871087	-1.43912305094908	-0.724703284257804	-0.853346843144078	-1.3552500334566	-0.137054097412383	-0.456703514078389	-0.497760660281322	0.801187321728472	-0.636626752423858	-0.66534641657234	0.137901786199928	0.0583693028471358	0.391525455010791	0.94172544859228	0.145270501203969	-1.21731242683893	0.343079695024607	0.303717913934109	0.548895710643417	1.22212110026763	-0.159630791628385	0.114718753763518	0.123030590225347	0.0551646408906752	-0.068116441048531	-0.0351829476418167	2
-1.85880358975964	0.141576239841287	-2.36112621239409	-0.708453696885027	1.8522624329689	-1.57226341147857	0.475497288180439	0.503737831930018	-0.913794303302505	-0.342695003461758	-0.775044499989548	-0.126337748770428	-1.23085212262646	1.74384568290233	-1.23905449329085	0.0487678878535288	-0.441225473882949	0.447717042304814	0.58692261253802	-0.381636882909686	0.387463778502362	0.914104242264816	-0.883041376913683	-0.958885065889275	-0.0350999755756058	0.921736125884588	0.187924813258114	-0.292425880368269	2
-1.34804164426498	2.52282067569291	-0.782432259389823	4.08304665188122	-0.662280329645865	-0.598775712530929	-1.94355185121781	-0.329578950885032	-1.85327422572214	-3.16213595485783	1.53319383793753	-4.63512694781183	-1.11357273401976	-6.4358707376348	-0.293191947937035	-2.84993079536978	-3.65425828769231	-1.18303413658687	0.831623853010765	0.348896285038196	1.07987140816824	-0.352026410347836	-0.218357652796912	0.125865683985355	-0.0741801756408069	0.17911552652805	0.612579819202836	0.234206089600607	1
-1.37018234330332	-2.21488998769086	0.165409005594212	-2.03264409814222	0.816191256024347	0.171785616846284	0.180613683384372	0.209296769932662	-0.861042691619658	-0.235658588824781	-0.347264121816717	0.0359836097919851	0.698673013324999	-0.532104203734455	-1.88973344373778	1.62618872097871	-0.631883408508439	-0.805378634232224	0.821136628101204	1.01747080907658	0.184586309580917	-0.416764123679035	1.01734808927309	-0.367530336916403	-0.750570377189642	-0.799763863270001	0.0558064397552798	0.256083617981512	2
0.288028928428076	0.965681439446855	-1.45949519977085	1.92186300234526	-1.91241402974899	-1.13028190025527	-2.81426265960526	0.648663224885543	-0.695262639845074	-3.46568908576121	2.35161910622909	-3.82670531942496	-0.767569849115369	-4.8528669146236	1.66486300420352	-2.61736133003734	-4.83555830647772	-1.92175160139324	-0.385884175181753	0.330916894188196	0.603127128021142	0.380690182113136	-0.0641251755885565	0.271380100640141	0.33721953478356	0.626155869423677	0.565124825956713	0.305925255390835	1
0.080918346833457	0.956492634151923	-0.334866624488413	-0.632220409339253	0.935899547244971	-0.516354507029651	0.827996431344443	0.0697048265237764	-0.278242055074518	-0.663802728266649	1.12506778125682	0.50179279340965	-0.348834173077225	-0.758491257920341	-0.873984251823058	0.444810408132653	0.230369820164246	0.180505284509405	-0.0546255542144277	0.00251312539078365	-0.279201145821839	-0.697027660331094	0.105014989791716	0.594697368871352	-0.490994370212209	0.0932226902702552	0.220577080012478	0.0744272322077215	2
-3.15898973247843	1.7654516187093	-3.39016804993175	0.9874099790721	-1.50993036564483	-1.28095213137771	-2.71955696702151	0.718324816575686	-1.66018323527908	-3.8410981507899	3.28282460993431	-3.90687694585664	0.951367704021229	-4.89818303490097	-0.551999608913709	-4.78744841664753	-9.33432947229458	-2.58024865554763	1.50157346167502	-0.0225898632000452	1.12053278888547	1.60508518555367	-0.618637378199115	-0.251282996939273	-0.240527821958069	-0.00432675619421353	-0.2354773111409	0.0181292220019296	1
-3.715631318985	3.55939554392622	-1.81079274366726	-1.51023270118227	0.188973859076684	-0.750167603580496	0.915988724212438	-0.242867055601847	3.08525683802357	5.17433460439215	1.13310814986758	0.308207989821632	-0.728366226580064	-0.6793026402199	0.157711757406224	-0.640671324717349	-0.968788852745443	0.4572284146811	-0.0928217946321677	1.84063201484561	-0.0454039794935299	1.0643271216097	0.156231386562003	0.721867970314114	-0.0993596126598616	-0.279743166854853	1.37955551445205	1.02561411855021	2
2.03046072747064	-1.61201312512839	0.756830577903024	-0.489224847795491	-1.9716701763329	0.856348613138613	-2.17177347077373	0.465006288877169	1.3818660589595	0.532501506678689	-0.257219800774802	0.701562180938413	0.227465112990677	-1.59373330229594	-2.50426076644894	0.970890497660228	0.351428770961602	-0.545774411091127	1.2991900793832	-0.0321342733711177	0.319854689021505	1.39756901501038	0.0705296297856603	-0.251543402278519	-0.222663955183487	0.021962411268619	0.092194501650802	-0.0462848354455393	2
-3.16884979818965	2.07446148659768	-0.154535182565801	-1.54893925578627	-0.251370023088625	0.299115579764327	-0.322889369026001	0.710000050293531	1.02865157169552	0.727089975415212	-0.171076616214088	1.21716895308477	1.10554734334615	-0.209761219910254	-0.30368856473623	0.652136682040829	-1.01246978643715	0.470655712232144	0.523407401195176	-0.141597440508755	-0.116828284270642	-0.360084317180007	0.0585883504268796	-1.1729682663668	-0.0851967030838239	-0.368102657988436	-1.46143797548732	-0.292482531594335	2
2.18687088059325	-1.88853490080705	-1.80445465700777	-2.60033920279107	0.689664949489237	3.73992748025369	-2.09983917070292	0.950954084393308	-1.09319916866784	1.57681842475587	-0.191843713251945	-0.77785514231284	0.518543447863778	-0.438287870590345	0.837781012635034	-0.199366667810484	0.145459985944645	0.263580080457462	-0.621113594785169	-0.269915554986737	0.0567587019690017	0.489616399623138	0.223489843163173	0.700171514465562	-0.286607252018688	-0.0478336549564828	0.0549678388036986	-0.0397018273989572	2
-4.59944700208203	2.76253994253031	-4.6565298706326	5.20140306725894	-2.47038771213247	-0.357617930345621	-3.7671888274624	0.0614664440276634	-1.83619986278079	-1.4706452575308	2.14393063330902	-5.83973605661705	0.153011630876735	-6.17736456586248	-0.78541565373917	-4.51052273721062	-10.3405128633486	-4.18117755349571	-0.376135682527478	-1.00065772232141	1.58148035659457	0.261332719512975	0.621415022135499	0.994109926998982	-0.687853106052664	-0.337531252843331	-1.61279104641522	1.23142473470435	1
-13.1926709562391	12.785970638298	-9.90665002092758	3.32033688288942	-4.80117593230105	5.76005855618556	-18.7508891580107	-37.3534426378925	-0.391539743919107	-5.05250236713858	4.40680552357904	-4.61075647740608	-1.90948796970811	-9.07271093398351	-0.226074450896345	-6.21155748212485	-6.24814535335983	-3.14924669470095	0.0515761185277783	-3.49304991519446	27.2028391573154	-8.88701714094871	5.30360690376998	-0.639434802306313	0.263203123457008	-0.108876929971315	1.26956635541013	0.939407362758877	1
-5.62246941906299	3.48062317879011	-6.20067659397487	4.31123366835313	-5.22628632428769	-1.34176357284987	-5.22094094197327	2.68284353707778	-2.92148438224053	-6.56125741097377	3.21126387844398	-6.86166051434144	0.326461834627394	-7.7552536640417	0.50465219263742	-6.27661678567251	-10.6117146970978	-4.14677374512684	2.19728771323892	-0.156288522686099	0.949568986169808	-0.428985749759671	-0.35067550041691	0.197549503550848	0.15923422951036	-0.377790861014248	-0.213561786254573	0.459528918054306	1
-0.250970148485809	-0.739462992551407	0.844859469796983	-2.16364822126628	-1.09923974657974	1.18403862948942	-1.56363269902147	0.856291246274663	-1.8427964436728	0.942412951032675	-0.662755014955499	-0.875944725017373	0.295647221315079	-0.390181747543182	-0.244724077399044	0.0440931240432528	0.251463918287613	1.46273999449833	1.28841312830128	-0.187014855087727	0.0153385645346428	0.292115013811581	0.0919641429025468	-0.390468168658089	-0.911379338418285	-0.130972985555031	0.135639051613317	0.116392134130074	2
1.14086473658976	1.22131743135767	-1.45295546048243	2.06757505760281	0.854742052227546	-0.981222507744598	0.325713913670098	-0.0377214068783676	0.113219371615132	-2.12697274994354	0.915947028928619	-0.468571538051367	-0.523377293666349	-4.86186658087283	0.421013353871263	0.866440624739209	4.08248488419359	1.1963181517001	-1.10076358353881	-0.0677120411898438	-0.377597095255037	-0.79345965987036	-0.132333171548173	-0.33158626897425	0.664877856718148	-0.309312434134138	0.099941947375597	0.122988311929089	1
-10.8502815883108	6.72746568826853	-16.760583409542	8.42583167857118	-10.2526968683093	-4.19217104406337	-14.0770860104531	7.16828793346092	-3.68324217370244	-15.2399619587112	8.03070840755191	-16.0603057628826	0.270529742348469	-14.9529810390579	-0.241094883743813	-11.866730636746	-15.4869899240937	-5.74865155747378	4.1300314273319	-0.646818272966729	2.5416369467068	0.135534921100722	-1.02396689219897	0.40626452579196	0.106592778669641	-0.0262323892202069	-1.46463002356247	-0.411681819907858	1
-0.88525408859895	1.79064923163963	-0.945148961205205	3.85343274655953	-1.54351007486649	0.188582114329739	-2.98838275644296	1.34405855095688	-2.29453470924744	-1.88617599041763	1.90428359307622	-4.00241403073237	-0.936955588407958	-2.80191542309724	0.798328052783254	-2.34873992555213	-6.42673430721498	-0.827308425201024	1.73238175785046	0.370040520565647	0.746159905151139	0.550802011985416	-0.0348823420887786	-0.56760840448119	-0.528317952733951	0.258782456503747	0.506892694941992	0.176735548819463	1
1.02387386852139	2.00148526626613	-4.76975183220974	3.81919458538265	-1.2717542273697	-1.7346624268403	-3.05924503160896	0.889804791975203	0.415382113237262	-3.95581234352737	3.57205481558784	-7.18645159050588	0.147242340802109	-5.24930454889762	1.67833367358535	-2.64147310915178	-1.31205856007348	-0.391716050952505	1.11826355175812	0.204137684042271	0.343282648722251	-0.0541956644068491	0.709653952497143	-0.372215866946976	-2.03206836614816	0.366777602071192	0.395170669257609	0.0202055389458413	1
-1.24615005193395	0.863063907057315	0.478690331294345	0.405341886551499	0.203485361233868	0.168487622534722	-0.136938542058818	0.682942053770281	-2.00955859684143	-0.477579550809864	1.10649394547589	0.186051836688655	0.610691006852801	-1.88621357091131	0.0646837713372074	-0.880417527161604	1.71082073924038	2.98924327628777	-0.277784567129576	-0.0132114024205995	-0.319464724548221	-0.588917811654062	-0.186106642367858	0.46803590265954	0.571794405773225	-0.403076153712822	0.259077727501077	0.077266751307112	2
0.0150420929568648	0.847663531415933	0.297558365179081	-0.575427213794362	0.442710902763809	-1.13093179600227	1.03749997194223	-0.227651321070187	-0.0983767842073758	-0.423933503349627	-0.858932464182758	0.328629063635021	0.362935345220195	0.0445169774174914	-0.441192802310631	-0.11181693809675	-0.425434267886155	-0.791471087908903	-0.0908628317522598	0.00351990222221043	-0.250203793260652	-0.542929074833968	0.0855468923421477	0.0482427752799974	-0.474924189603706	0.13637976681105	0.246472573459906	0.0992407655310805	2
1.24153347806555	0.40321657874819	0.307812686878027	1.11443920935854	-0.21990126735901	-0.95346363407196	0.260729864643802	-0.267380973166689	-0.107081660057434	-0.00311316425092033	-0.291835510184966	0.502977281219719	0.588544449932461	0.272019061469306	0.854907123825428	0.0211142033414435	-0.459464201077471	-0.224241110115895	-0.375516031086195	-0.102780839202064	0.0353271519926648	0.174354237094673	-0.107426567918075	0.414218263351251	0.706925549371688	-0.330596620835825	0.0172933594774968	0.0219267189254944	2
-0.848885668341504	0.40141165121431	3.22241851872227	1.16449917687712	-0.471053125369236	0.883652950741038	-0.323028090150959	0.387868036416273	0.10453779374109	0.137660244855091	1.38947478690367	0.606578706571638	-0.132230160786896	-0.443733383966485	0.788110494693708	-0.234343687031604	-0.103754600917084	0.724782711172253	0.39427210145975	0.37228956699928	0.286551760587148	1.19107414166044	-0.266538643173762	0.258568510001284	0.125243926641806	-0.0343831329469846	0.233263291605715	-0.0679234407041883	2
-2.14267384953951	1.7171095635123	-3.00054073418433	0.456874897151986	-0.30390510996365	-2.05334965054046	-0.398178674605265	1.34010367166736	-0.252338803361402	-2.01238923466794	-0.755346814405875	-0.658879271565967	-1.19534991218161	-1.20976223638058	0.9577401767925	1.20455909955073	2.52384788881496	1.75839030656878	-0.443506923575278	-0.724330524601465	0.270607947105957	0.580137622603701	0.210681902083262	-0.194196741217889	-0.233631796184463	-0.148487285759184	-0.291109784333512	-0.411180927310526	2
-19.1397328634111	9.28684735978866	-20.134992104854	7.81867331002574	-15.6522076772063	-1.66834770694329	-21.3404780994803	0.6418997011947	-8.55011032700099	-16.6496281595399	4.81815244707108	-9.44531478308794	1.31705629332341	-7.24346097400378	0.830910291033798	-9.53325705039319	-18.7506411474674	-8.09264877340557	3.32675827497024	0.42720343146936	-2.18269194560955	0.520543072366642	-0.760556415188733	0.662766638397236	-0.948454306235033	0.121795925829793	-3.3818429293561	-1.25652362136258	1
1.70785693746472	0.0248807914815549	-0.488140038578959	3.78754815533943	1.13945148482475	2.91467262159314	-0.743357877946301	0.699135879021363	1.0084706473096	0.912806096143303	0.7653541419638	-2.04386838674929	1.00154733873148	1.32288725448265	-2.72007696175136	-0.153429555378718	0.752610596119435	-0.755785824269169	-1.91256263382671	-0.368014254987192	0.0108651916304298	0.548257831746395	0.0912182952145324	-1.00795946020642	-0.0821828177765288	0.179709188704528	0.0077377190320074	-0.0688413102470406	1
1.23423504613468	3.0197404207034	-4.30459688479665	4.73279513041887	3.62420083055386	-1.35774566315358	1.71344498787235	-0.496358487073991	-1.28285782036322	-2.44746925511151	2.10134386504854	-4.6096283906446	1.46437762476188	-6.07933719308005	-0.339237372732577	2.58185095378146	6.73938438478335	3.04249317830411	-2.72185312222835	0.00906083639534526	-0.37906830709218	-0.704181032215427	-0.656804756348389	-1.63265295692929	1.48890144838237	0.566797273468934	-0.0100162234965625	0.146792734916988	1
-1.46132368322966	-1.29158718852624	2.41656970356898	-3.4575825885542	-0.69325225741478	-0.9204604167839	-0.305620979853149	0.212096808264696	0.334979936431127	-1.46790287246734	0.717300134946746	1.29401917319591	0.0359166544793368	-0.584657008274635	-1.69228530320042	-1.76687217291667	-0.207845596572375	1.48088761468722	-0.890675783499942	-0.246258856585591	-0.330073245420807	-0.647534712484105	0.0809361073935299	0.523912213946549	0.484241378110096	-0.458859970496092	0.0126420983198688	0.0731056018135764	2
-1.73808059358119	0.305868092252274	-0.832834981598489	-0.139927898348305	0.428106016873365	-0.188299244347285	-0.352621999733563	-2.32700420678464	-0.508148196676691	-1.37019916850886	-1.49436264874543	0.0942175014458998	-0.863964751814044	1.05560458270897	-0.591278943156375	0.081913942882938	0.013854657759	-0.513533288951609	-0.131695389002474	0.306023863184795	-1.36121766969977	0.0666958709693763	0.523881163984883	0.634807791329214	-0.854542497223801	-0.0677012149461649	0.213429297657987	-0.151886776935766	2
-2.79077103894771	-1.46426898705405	1.03116500769674	1.9213560843992	-0.0900138203463016	-0.483871347899329	0.780731181206493	-0.348775795673106	0.609133451935087	0.225933803313285	-1.06453419450651	-0.787372737955552	-1.57646958451914	-0.126756361711439	0.367012281940972	-0.635321654596588	0.327006411459276	0.0438160872305435	1.40357376229763	-1.37672077946455	-0.392667221970544	0.440019838749267	0.777659196131864	0.418551935584405	0.244563185949918	-0.159360689127314	0.0605395343366452	0.356958362771354	1
-0.114360703589856	1.03612940153875	1.98440526119199	3.12824327369048	-0.740343559582751	1.54861869623	-1.70128395465886	-2.20384174839674	-1.24226477538834	0.269561809170344	1.29341829662131	0.933215784460268	-0.135325960632637	0.521483689902165	0.386884188055331	0.0598689535627266	0.306339379229928	0.265051988857439	0.223718288348024	0.732852498432027	-1.03293465200213	1.19642831010463	-0.112856718234204	0.254718993156121	0.69666788609654	0.482370416673402	0.129969314476127	0.223924333790406	1
-4.51734375344642	2.50022390414582	-4.01392753708116	1.18945163355882	-2.48686063585833	-1.41347553285281	-4.24570662259591	1.26508694822894	1.16882778968781	-4.51390660472333	3.69471123994721	-6.11044323287235	-0.110521636054475	-4.18455528093394	-0.93103463417672	-1.61471832598223	-3.35318018239636	0.236762036968587	0.0038960221310578	-1.05616226010439	1.32694422202396	0.102998961106284	0.508166904438541	-0.278017536127694	0.139721094971637	0.0646100247346309	-0.972358289293076	0.351359561196795	1
1.26121410387361	-0.67933630334504	0.400835362833532	-0.860394532395605	-0.745118850885923	0.138082890262494	-0.804140543128166	0.264894993144346	-0.915577120313484	0.73388592659083	1.76182789374235	-0.334983980054171	-1.15647514438827	0.383136065344738	0.718127430291	0.836369136196437	0.619387722425363	-1.83039313425769	0.171771890917578	-0.0414434428654307	0.053757637038836	-0.00845532439887461	0.142464848563819	-0.335492655730217	0.0892843755252409	-0.373898382513827	0.0243263941010336	0.00198069344178817	2
-15.2713618637585	8.32658106147414	-22.3385905133352	11.8853128922128	-8.72133435613386	-2.32430694897567	-16.1964186599881	0.512881820424485	-6.33368515594745	-13.175198078736	9.93981974172569	-14.2254557039818	0.716033665192873	-14.0047761755606	-0.329447848153274	-8.0594194070953	-12.1220088158237	-4.79971013254961	0.686227163597458	0.993121017282391	-2.3568962794623	1.06801917704623	1.08561716724338	-1.03979707801119	-0.182006136246673	0.649920860777984	2.14924707788821	-1.40681133211222	1
2.14370580471785	-1.60810191824347	-1.01285055549642	-1.86322904202491	-0.595107674643587	1.15721850861385	-1.50107842493173	0.356484539425136	-1.31980461703133	1.59479430610031	0.749671234452639	-0.0378813059546275	0.41644247602388	-0.255145899253738	-0.0171332191951105	-0.994224267417178	0.81809274049597	-0.693371572444157	-0.729904388342996	-0.489029953378525	-0.0628687885283401	0.409668177942762	0.241452438491684	-1.6507681736671	-0.415839080523902	-0.0666929707536168	0.0650326109444148	-0.0724013367205844	2
-0.241374477109782	-0.0438359043623951	1.54584671420167	-0.95040447020876	-0.819948213897681	0.847419000732214	-0.786321846233736	-1.42025430963059	1.64527800867231	-1.28667235813318	-1.99410013409819	1.42366211698381	1.21911245641814	-1.46605978525812	-2.82998187458375	0.374334854671418	-0.422135168806299	-0.851001554591574	-0.899740832076829	-0.503409733435882	1.22199979237936	-1.00793601670986	-0.415337347943011	-0.336823218740899	1.03333186773177	0.848539285704357	0.11712115439081	0.0926228854886227	2
-7.33434102050082	4.96089229123138	-8.45140959148547	8.1748251681484	-7.23746372952055	-2.38271066458273	-11.5088418575552	4.63579753722901	-6.55776036636164	-11.5198609264142	6.45582813287588	-13.3802218737527	0.545279226790884	-13.0268638593173	-0.453594543596495	-13.2515419788937	-22.8839985767803	-9.28783221397402	4.03823050489431	0.723313822249839	2.15375502636012	0.0339216178167887	-0.0140949200284419	0.625249955306557	-0.0533903339689031	0.164708739959664	1.41104749421382	0.315644799820923	1
-3.49910753739178	0.258555160773118	-4.48955807274398	4.85389435139681	-6.97452154477167	3.62838209065084	5.43127092073166	-1.94673371078472	-0.775680092900109	-1.9877731876087	4.69039566550924	-6.9980424321007	1.45401198637847	-3.73802333366749	0.31774206255503	-2.01354268083989	-5.1361351026702	-1.18382211654359	1.66339401354543	-3.04262575715977	-1.05236825623151	0.204816873569406	-2.11900744010783	0.170278608305444	-0.393844118118335	0.296367194488607	1.98591321801306	-0.900451638402827	1
2.02169398338624	-0.158293304747909	-2.3831069901718	0.144853781308087	0.852640062069694	-0.571320389461748	0.585059885234727	-0.238411135488212	0.290722641773925	0.170832259987012	0.178718941277812	0.273228527413985	-1.21896974267187	1.02679516417066	-0.705266458540382	-0.459015278392053	-0.5086435938403	0.270231761490779	0.655510334255308	-0.192254713443692	0.157583711602041	0.469171244315773	-0.14637469697922	0.216833208558219	0.568352018311027	-0.0901935747378771	-0.0774783265298077	-0.0774556002363347	2
-7.22273130585545	6.15577293013926	-10.8264598371575	4.1807791786876	-6.12355510135628	-3.11413648152623	-6.89511228298774	5.16151637665229	-2.51647653288733	-6.40337055173194	3.18605794805635	-6.85557098142662	-0.837722614772195	-8.03661487513855	0.956969643768367	-4.55719345408278	-7.65470424350142	-2.58841864362628	0.718555009324824	0.818859416826789	0.91270032192132	-0.630358133073199	0.190886662173033	-0.0612634320139128	0.379774656663009	-0.266845465234688	1.19369457713473	0.257468457389868	1
-4.99175779387947	5.2133398229232	-9.11132629809104	8.43198635177602	-3.4355156720863	-1.8275651016855	-7.11430284412379	3.43120663145462	-3.87564287029742	-6.86850850672582	7.15062516950116	-10.2629840447185	2.73308493575221	-10.1275247811671	-0.262783621001749	-5.19027103814098	-8.6557110398096	-2.02444347438745	1.5604792800844	0.0981321924634143	1.18942283937597	0.247858476295777	0.294448330047117	-0.548503502162266	-0.174616566570794	0.406702503092405	-0.40233927269736	-0.882885795448957	1
-0.362967439867569	0.499518415478592	2.35747045585761	-0.0879192524304359	-0.597400033259552	0.115799946002553	-0.217538280788636	0.284307583226138	0.232011498289906	-0.563332838519786	-0.4390281521396	-0.181137079487815	-0.0459503446397867	-0.236214852584457	1.58151615625393	0.435434094864764	-0.387417276922555	0.16301048690517	-0.777900131112982	-0.0755416021966999	0.368788470401224	1.13422342987422	-0.0784544523385503	0.117541038351783	-0.791042296777568	0.494992738279895	0.176055735885844	0.16760355624563	2
1.83782723064726	-0.257898587689801	-1.6730300203648	0.56486059418647	-0.136500814466839	-1.30026596305921	0.221329956509181	-0.290158874904547	1.08392192914308	-0.866038566389856	-0.553125392586671	0.077950477364365	-0.583076067211423	-1.33371977661406	-0.0715178985351773	0.0075884949574366	1.11374903236181	0.081896087609332	0.0931621964630141	-0.0241314384581291	-0.193848181610927	-0.526045651549876	0.110108866932272	-0.0766098349065653	-0.115387771293942	-0.0997613665500523	-0.0273674645710341	-0.00567577375039378	2
-0.0796525365521887	3.22201046223725	-3.7242013893074	6.03734512826846	0.583394746331946	-0.691346179707007	-1.79988483348006	-2.62778128431688	-4.00133786259094	-2.27152578398956	1.51389817939856	-3.68294346446482	0.185830426148668	-4.69278763834241	0.247495674947084	-2.68188105082889	-2.28614467887841	-1.04884490280911	0.994829500437418	1.1985372847387	-0.664694294683722	1.13855644649209	-0.350753364122197	-0.287467300585566	0.808889022979463	0.823961705381379	0.668496565754242	0.595609828713858	1
-0.860826892469905	3.13178963278262	-5.05296813449749	5.42094070941518	-2.49414141557203	-1.81128662834635	-5.47911745062699	1.18947198655298	-3.90820579292615	-7.06074618169306	4.72997415443333	-8.62905440849263	1.17879796289388	-11.1820634139742	0.445243112696547	-6.53298227788478	-13.3892507167674	-4.48041256680694	0.432054206519352	1.0857595200589	1.19269353963797	0.09035581053399	-0.341880850908644	-0.215924151333767	1.05303194615504	0.271139003495332	1.37329957704625	0.691195095871691	1
-0.967767136663499	2.09801863238761	-5.22292946625656	6.5145732431847	-4.18767406818961	2.11417834963073	0.948701404286247	-2.44842689476182	-3.20366608262076	-3.07403431268054	1.05148630261883	-3.47486296690245	0.573371300323787	-5.25425346321937	-0.32638832674693	-1.84859811431832	-2.42153561881163	-0.833344853245289	0.952141057235768	1.14720392040776	-0.843268389452352	0.796738518044592	1.31431234652212	-0.352886653077338	-1.77070558031979	0.0981333585610556	0.95676878112918	0.162777346229732	1
1.27415332784787	-0.211244733556082	-0.668608372677475	-0.533112252567809	1.68833972316667	3.53353646050928	-0.914969523574165	0.931971898308261	0.244693461382698	-0.0252257662044585	-0.0863379319981744	0.0595133416464459	0.150115874820148	0.193378029756171	1.49704199153329	0.900522697587992	-1.04394727926742	0.312593742028317	0.0470391946160592	0.0444304807439974	-0.137735601782109	-0.549643567763625	0.0541043811772099	1.01101127648646	0.319598726813969	0.228477276114048	-0.0045018839293232	0.0202883381879306	2
-1.37442438802593	2.79318461104641	-4.34657205544607	2.40073141993213	-1.68843271426041	0.111136092520939	-0.922037621262745	-2.14992997529601	-2.02747375610927	-4.39084192218279	1.24195817554592	-3.91052150018815	-1.22563629923953	-4.69799687128777	0.676108304106939	-2.07706554161602	-2.68352089790884	-0.525949332550218	0.42234244481934	0.650195855719888	-0.870778521555015	0.50484915999462	0.13799426850986	0.36827456897565	0.103136654803567	-0.414208828090744	0.454981584858352	0.0967109642319915	1
-3.00345942213401	2.09615030972986	-0.487030347865578	3.06945315960973	-1.77432868427117	0.251804209642436	-4.32877649482139	-2.42547814428288	-0.985222033510513	-3.99521073403213	1.8806015528528	-2.32517912777326	0.636458662971611	-5.41749934539643	-0.262909464785021	-3.81808566437699	-3.70070702592749	-1.99141207812339	0.779950535234061	0.692537380835205	0.163966694003732	1.24564832133152	-0.269241340185825	0.537102119409512	-0.220756683145222	-0.0595547732936557	0.460709677482052	-0.0335506071081744	1
-0.319605767656062	0.971067967433781	0.583083760280098	0.478245647776492	1.04750815846069	-0.538946747528994	1.65503461520651	-0.340998557347509	-0.805248946390986	-0.0864209032213266	0.555716851038363	-0.0865303334859661	-1.54594831407156	0.685821230484658	-1.15780696592075	-0.828977329471272	-0.256578631863476	0.145662273201026	0.485278069785028	-0.073268378147997	0.11752458928347	0.542585681283733	-0.434862969317005	0.000343447032740705	0.46503309880264	-0.445861567837971	-0.0721894694443418	-0.117084764136249	2
2.16958501587591	-0.996157094948614	-1.55119776680863	-1.44414549928533	-0.554620777428556	-0.864129401875235	-0.361309634842116	-0.218779593238587	0.21612420529854	0.4265149941619	-1.22154975523919	-0.405100236814959	-0.920615491697249	0.336930605797194	0.173954751938511	-1.98856714794574	0.27002792602652	0.587840519565114	-0.0828515493772666	-0.603902502621975	-0.62135624122532	-1.26649391913038	0.375596503506107	0.565956439362144	-0.348884904756393	0.423431297156555	-0.0736244552385139	-0.0563122548130856	2
0.00181811675792892	1.11384292191216	-0.920920255286031	-1.17816733362423	1.42239741873387	-1.19031464854729	1.6744435943988	-0.389893503490904	-0.426393690823146	-0.496423041937736	-0.969968140023612	-0.120633460344674	-0.127241523992342	0.682964639627768	-0.0925601569210999	-0.666259304371628	-0.420629619455251	-0.410000891819442	-0.147855806240046	-0.0470569201610237	0.23806229563093	0.880418018867014	-0.227630900561014	0.659286059615807	-0.284974171955899	0.0646106530743605	0.394858668887602	0.274023627600224	2
1.27669156198454	0.273675681740187	0.0330266125953708	0.934525196726658	0.050853819886993	-0.422021064752731	0.124127885082925	-0.153858291598045	0.107261878484907	0.00596206034975351	-1.15626194795691	-0.0868154415609541	0.181915957823604	0.284338052696457	1.03942883219198	0.353924907220204	-0.762516030941062	0.214955284128813	-0.107765131253046	-0.0915704825795406	0.0223664793157043	0.100497820621806	-0.224684612404672	-0.437319246431886	0.788466464732413	-0.245942388805577	0.016557035762389	0.0153196512039356	2
1.57530229888744	-0.890063891843386	-0.308032404630106	-1.57844407441905	-0.687370323469513	-0.289771893974847	-0.721766403508716	-0.163113301000695	-2.00523257631275	1.43414894406392	-1.00551998674813	-1.11485797981353	0.505804403608523	-0.152616222245074	0.676627790485582	-0.692218633552337	0.591739542583806	-0.370776984727988	-0.194052515391589	-0.361680550757579	-0.238143040783925	-0.230338301356937	-0.0957494204788861	-0.780062935537869	0.601242767382777	-0.0621724079118451	0.025930596962097	-0.00123416721688646	2
-4.61746102917986	3.66339525318756	-5.29744641020372	3.88095965427288	-3.26355091342907	-0.918546733700683	-5.7152620778107	0.831039550183167	-2.45703377841015	-5.72681709632961	3.52572598717089	-6.48911156043177	-1.01279063167124	-7.05231095228929	0.78444540329242	-6.77397674966222	-8.58807007314333	-4.51089174541971	1.14787783834912	-0.34645583270524	2.69817489528664	-0.0270808907137453	0.366775230313112	-0.123011441662663	-0.300456526768528	-0.239996239629945	-0.183463054061235	-0.0733597031884566	1
-0.792109330731829	1.19780599708363	0.37738589723857	-0.146032680539715	1.62348067077103	0.0108931784959162	0.930192900474071	0.0330626320953021	-0.495631315033346	-1.19690066329297	-1.23170732374136	-0.735280795096344	0.0586572093453637	-1.28069741662385	0.785382702329511	0.762936847525382	0.188941506291894	0.567361818639126	-0.937209061736156	-0.120493316173553	-0.0162513853274747	-0.064011680748074	-0.391791094211427	-1.45044462218592	0.45136082321737	-0.372839137241613	-0.0225349999211086	0.127634784955651	2
1.27924193682019	-0.136468161120498	0.141848830344305	-0.205223355053113	-0.135531228745005	-0.0860121116578138	-0.199586513532759	-0.0909931477430903	0.348614559380018	-0.2093284123127	-1.33788986945154	0.213241312704064	1.25180359173793	-0.159754409365211	1.29101885304108	0.910885044829521	-0.973964719014224	-0.0654840677915294	0.468789911812367	0.125954010940062	-0.250721643471763	-0.783350070534433	-0.0650469454927678	-0.946838486088369	0.20959181619671	0.867703711903353	-0.0667469604204219	0.00991832598327203	2
1.52207986461923	-0.51942947320952	-2.58168487999205	0.774741045624737	0.206721720660857	-1.43102011805619	0.757011225164691	-0.444418034237894	0.997921025301102	-1.4294901237515	-0.375466188651408	0.17909486429195	-0.148448551372914	-2.13515486441111	-0.0449156938101637	-0.0553327528802965	1.77869660251824	0.671832434178931	-0.00202115788658007	0.361168932269551	0.0196494069605455	-0.211678284664816	-0.24745192402646	-0.279471886713974	0.239646122725123	-0.50839814288348	-0.015551488169813	0.0418807020330689	1
-2.78386548658584	1.59682357624614	-2.08484398883683	2.51298558446866	-1.44674856585353	-0.828495614406621	-0.732262192061793	-0.203328860039345	-0.347045718430565	-2.16206139007752	1.96612345703981	-3.12745594474482	0.506574101009247	-5.92613104122097	0.931090795564338	-2.49930719432672	-3.71275186652084	-1.1421334371849	0.626240855695279	-0.515000920121256	0.203563419764299	0.29326788153054	0.199568287904264	0.146867632313486	0.163601884592709	-0.624084665941504	-1.33309975919931	0.42863399433625	1
-10.6457996485752	5.9183066586857	-11.6710425949575	8.80736917876038	-7.97550136587277	-3.58680634405361	-13.6167970541448	6.42816934590602	-7.36845129274034	-12.8881582878915	6.85495311388866	-13.2116950297251	1.03561234332246	-13.7789556397675	1.04044835530024	-11.2903278082585	-20.5780220491922	-7.54782411219534	3.11847976563045	-0.0461701790327979	2.57196959291347	0.206809359357246	-1.66780140024191	0.558418754024331	-0.0278978765982558	0.354253781525514	0.273328726801416	-0.152908080809092	1
-7.50392623748137	-0.360628009949399	-3.83095228272519	2.48610285639632	2.497366775329	1.33243694265115	-6.78396378716369	-15.4153849212396	0.465511605096266	-0.39438126178315	1.05410721205494	0.974058515963307	-1.45366801871907	-1.42561990549746	0.577661575273881	0.836807763068655	2.84494961758243	1.61350955823594	2.54831265500006	-0.475126442823018	-6.38913186553574	2.24996439320029	1.67050826686181	0.140450002467555	0.162147414308657	1.20773090940574	1.26895846837763	0.097538236000963	1
0.467991939825149	1.1001181155631	-5.60714499999017	2.20471352581391	-0.578538842835423	-0.174199760931247	-3.45420147180469	1.10282268929697	-1.06501551547524	-5.41603688884657	4.49792897288062	-5.01960988798824	-1.01969120130359	-7.91498900748283	0.669648023350281	-4.47201433366572	-5.8569977597527	-2.2431779037749	-0.17381402447058	0.589574721718141	0.983480729453912	0.899876105807612	-0.285103424654105	-1.92971710448514	0.319868526124677	0.170636428415686	0.851798305715368	0.372098282227753	1
1.21918319217627	-0.666274324732994	-0.13445286322154	-0.574823686144757	-0.628449872854332	-0.107651073069239	-0.653398559542422	0.160267763781614	-0.698470846128481	0.257841322151226	1.28560715875144	-0.549412271103225	-1.15217657192399	-0.910811207416454	-0.230330927582029	1.17042222068822	1.28449025280287	-0.946622664980744	0.712290452808658	0.11605019932513	-0.0031169654202782	-0.165049788002194	-0.0688238393656789	-0.398505277560498	0.35870793425732	-0.270881532357527	0.0163975605611786	0.0282680487990687	2
-10.8502815883108	6.72746568826853	-16.760583409542	8.42583167857118	-10.2526968683093	-4.19217104406337	-14.0770860104531	7.16828793346092	-3.68324217370244	-15.2399619587112	8.03070840755191	-16.0603057628826	0.270529742348469	-14.9529810390579	-0.241094883743813	-11.866730636746	-15.4869899240937	-5.74865155747378	4.1300314273319	-0.646818272966729	2.5416369467068	0.135534921100722	-1.02396689219897	0.40626452579196	0.106592778669641	-0.0262323892202069	-1.46463002356247	-0.411681819907858	1
-0.536591515061524	0.981436511305292	1.09983387128503	-0.198186425260267	0.204996457728618	-0.60079050693387	1.00717418033841	-0.283487172067617	0.0795904350315547	0.266244494160514	-0.946814668674636	-0.650543840563425	-0.425712303038242	-0.0472547311564722	0.865291253216417	0.131760861046306	-0.657592880800784	0.126256678955395	0.0428369902664199	0.274827059471539	-0.00391301955671893	0.354826548660059	-0.212825399408297	-0.0939824997803158	-0.196640667039091	0.349384517693621	0.298726557346704	0.040796201766982	2
-26.4577446501446	16.497471901867	-30.1773174564996	8.90415677106517	-17.8925996927224	-1.22790388102871	-31.1973285494605	-11.43892041491	-9.46257260540015	-22.1870885620007	4.41999660154863	-10.5923050053728	-0.703795803703315	-3.92620731586873	-2.40024649210124	-6.80988994039049	-12.4623149481086	-5.50105078380738	-0.567939572890149	2.81224110932946	-8.75569832116533	3.46089334478551	0.896537503959012	0.254835536763482	-0.738096558530353	-0.966564233789852	-7.26348214633855	-1.32488430656137	1
-1.30343346088108	0.634736250335904	1.48684081273906	1.36106378936647	-0.481396688413822	0.856518596007402	0.150594021845442	0.321454702070576	0.682550865021521	0.644287965382022	0.610174808991452	0.355016847536704	-1.47999636851489	-0.207471839656952	-0.911955414017086	-1.0603247098729	0.551003643444644	0.00101420571801216	1.12111712401897	-0.110454430371771	-0.0328474753588337	0.528620941267251	-0.0109164251538271	0.0209333665358789	-0.36017580353335	-0.23918853634144	0.268007888924955	0.316931352635728	2
-0.3021862390549	0.624350580906513	1.78844706332065	-0.108250955364169	0.102789797105465	-0.325637950880259	0.33777985329145	-0.233306876330727	2.04958137033965	-0.789333084506349	-0.144486064781447	-2.42929661775473	1.9078958727392	0.887016158458601	-0.386374580896142	-0.284871125160913	0.199178364026723	0.709745228599635	-0.0661187254819573	0.126472669504715	0.0948083604429949	1.02417053541667	-0.297489892635477	-0.0390360818041611	-0.248829394004848	-0.171768424179798	0.263253269103165	0.0130662259394034	2
-6.00342167645829	-3.93073139597263	-0.00704545511728066	1.71466918264498	3.41466660221529	-2.32958262254194	-1.9015116901208	-2.74611109114189	0.887673207764977	-0.0492328559624844	-0.153131026660117	-0.814309846145704	-1.89479558623308	-0.83148260879597	1.38728869521525	1.18890675852063	0.536817322665437	-0.0514032140040002	-1.23138550165184	-4.12818582871798	1.10167131666753	-0.992493706726384	-0.698258928361953	0.139897673540465	-0.205150795631722	-0.472412262665941	1.77537805651063	-0.104284625925588	1
-2.6618021745564	5.8563932148043	-7.65361621324071	6.37974188053221	-0.0607121191362683	-3.13154973153662	-3.10356974550479	1.77849156945338	-3.83115371623455	-7.19160424618226	7.10298858788516	-9.92869994299538	-0.0674983775194601	-10.924186865147	-1.69791397714032	-2.37942098527078	-2.77511389701838	0.273798971252603	-1.38218756352589	0.399096860264863	0.734774950378595	-0.43590118187623	-0.384765904180568	-0.286015663843443	1.00793382365812	0.413195532462339	0.28028415690056	0.303936550639395	1
0.759197882383504	-1.54479782856799	0.42868270710725	-0.19245895582008	-1.45867337597373	-0.367511279107447	-0.33564338100262	-0.0812730733207834	-0.424985288404758	0.298403129404498	-0.0764095538052274	-0.152261672566871	-0.0484628523801978	-0.385775828254708	-0.143871085200706	0.327528441723438	1.05504535154891	-2.26705607721559	0.36869785002999	0.589682856273943	0.135319765003169	-0.160693359353525	-0.152774607703825	0.437312963896905	0.215579575527312	-0.354223139788679	-0.0173617827104405	0.0676474655841164	2
1.07952397806913	0.872988038728802	-0.303850487243895	2.75536885087579	0.301687623167546	-0.350283737195093	-0.0428479677130716	0.246624608381391	-0.779175595769242	-0.157696445821874	1.92856763203456	-0.935863286411531	-2.43144644518658	-1.63347202401986	0.534336652706283	1.42560550367097	1.59352878606579	1.17846784575361	-1.56869755794851	-0.252115099030468	-0.023254784527163	-0.158600833910515	-0.0388061577093773	-0.0603272546840962	0.358338898397498	0.0769835703935526	0.0189358319830432	0.0605741494833015	1
0.50713297113758	-0.814437213823479	0.376776054392577	1.33181357567003	-0.587973048454992	0.176958343919237	0.184679452968479	0.0791394820682917	-0.196039810035623	0.000248214555647897	1.56864409758105	1.10484912149011	0.222644307466606	0.479142433243992	0.667190462974521	0.30257134661214	-0.525087055057014	-0.00786174365551448	-0.64155139247298	0.508428124130434	0.197203622035527	-0.135784142912717	-0.234592938018577	0.00958629983839495	0.198278259427814	-0.500835412881806	-0.0125542696319188	0.074145160894596	2
-4.72771265581559	3.04446910225824	-5.59835426695611	5.92819080241929	-2.19076972938784	-1.52932296564747	-4.48742195988547	0.916391814103266	-1.3070104231933	-4.13889121357616	5.14940878300581	-11.1240186070579	0.543067765541171	-7.84094220494304	0.743633944785042	-6.77706923974191	-9.93176515376766	-4.09302112201074	1.50492485905709	-0.207759445103882	0.650988236282379	0.254983288954681	0.628843468802127	-0.23812845429317	-0.671332331960485	-0.0335900627800998	-1.33177732223058	0.705697590023144	1
-3.60054350412378	4.51904694695796	-6.34088353532231	6.21476727765717	-5.829557636648	-2.4780949557906	-9.93841155861772	2.83008605053969	-5.65916161145799	-11.2981564915382	7.2529532268294	-14.2750918465127	0.18890328374228	-14.5559572107641	-0.338288547453357	-12.1465401437589	-25.1627993693248	-9.04284515066473	0.787578807808201	1.38474276211824	2.26377035551642	0.620749345000528	-0.094068667085379	0.536719087381271	0.398142307216228	0.00827658674987802	2.05352425334029	0.835749002954128	1
1.15861383609358	0.0694292159082503	0.56619016897739	0.514912875807093	-0.442161486511623	-0.343134128660729	-0.195382853451307	0.134941953064534	-0.0512566335546907	0.0937731607151904	1.68258559298439	0.574315217044326	-1.02128262589864	0.714566441235473	0.699662163196774	0.203383808653755	-0.252842160759715	-0.415670852316789	-0.256668859692334	-0.196811987058778	-0.178338926286561	-0.57803809998035	0.192968659748176	0.186164076868912	0.0467441821686203	0.0981703680313995	-0.0239792715138389	0.00496281715639715	2
1.99098652097604	-0.156056130974794	-1.02367683846059	0.334419927974472	-0.169518145303694	-0.945659418623916	0.0779945372186245	-0.179543097830741	0.320088000830511	0.245721931643517	0.989332953585822	0.997103707538787	-0.338421446601851	0.540528052637488	-0.632559817213423	0.0797459520867624	-0.487256167563158	-0.365148441068855	0.398986059195902	-0.212994810411613	-0.228143500957148	-0.60021677973511	0.333071779417567	0.0697273779300663	-0.355313815436046	0.172516010835541	-0.0785281344045529	-0.0678718129062463	2
-17.5189091261484	12.5721178535385	-19.0385383213549	11.1908946558522	-13.5547207079601	-0.41192361337145	-23.189396512394	-5.30141221815132	-8.63039030596902	-16.2556117491401	5.70211147983179	-13.8124040899594	-0.306815322507812	-7.01360737195925	-1.18229035380557	-9.3601791927531	-16.6683693822389	-7.14746777723207	2.16209864550609	2.52851232971436	-4.96947772242457	0.976124822110751	1.8412479337881	0.334417748210128	-0.720128461316563	-0.232603423065217	-3.02199247294556	-0.478158234859683	1
2.01335093644781	-0.485784988685181	-0.511420337622551	0.326804127675468	-0.538230089233972	-0.127189115388726	-0.738959800221679	0.0856970596349191	1.29241503839091	0.0547909827459014	-1.15178792397021	-0.204483834762039	-0.616286995747846	-0.0365805015401015	0.733231310465194	0.410515305037419	-0.513870204746221	0.184965479035925	-0.366747401494177	-0.220888394571411	0.227918526748543	0.800441215283155	0.156897678049377	0.64725769220937	-0.222396996912342	0.622001017417251	-0.0307683418247391	-0.0458841509263655	2
-0.467197622182368	0.818600296049503	-0.942252599100037	-0.277498649173878	1.72541266680396	-1.9945246631855	1.79226336260527	-0.779225258544427	-0.602067952797402	-0.312022439602075	-0.294513184245671	-0.326912118032334	0.207840057594341	-0.87703496428138	0.156492870922015	-0.350501628817566	0.607122894294547	-0.0133256138626675	0.170070448287434	0.0919625919515529	0.0893483147746248	0.738177305474048	0.106207880604026	0.0285378571289742	-0.292829012958799	0.728063598516384	0.11931828881914	0.0272674014190714	2
-0.624112404385693	1.126679159991	-0.470517110942697	0.191089571168175	2.21468937787105	3.79229276030056	-0.266304491462561	1.3989270245625	-0.584543282522256	-0.215732712881494	-0.771263574014216	0.0391800387489153	-0.159192662708508	0.450462024589661	0.116350371371116	-0.479977909565997	0.0230493186738007	0.252123453897849	1.452104525914	0.153848324460694	-0.0805662072030022	-0.160796239029629	-0.184695366462352	1.0146507056351	0.160802510463682	-0.234786951583893	0.293450220485804	0.13793747200378	2
-23.9847466495794	16.6978316913154	-22.209874815521	9.5849686202149	-16.2304387891461	2.59633265752887	-33.2393281671892	-21.5600394546929	-10.8425258685569	-19.836148851696	3.22323270290842	-10.8951335063028	-1.52345240330584	0.116303256118652	-3.09880532704263	-7.60642457511483	-18.1082610229766	-7.51186615794432	-1.24328515722898	5.80455066066397	-12.6150228644215	5.77408726884239	2.7502214496329	0.513411099654255	-1.60880380395117	-0.459624387540527	-4.62612660780224	-0.334560720645878	1
1.21880863025241	-0.904086584111381	0.652633758820538	-0.756940766164873	-1.25091516277153	-0.26423445534182	-0.905034609960264	0.03478387473581	-0.742746832463904	0.743337336432682	1.10321115466525	0.0323546473615937	0.408111384283986	-0.226037113541725	0.297743617911254	1.65969557996222	-0.260337572134491	-0.353584566290316	0.677327131246024	0.269198674234057	0.43426490140667	1.01674078068189	-0.23528258843458	0.0498152694300243	0.471737128349523	-0.0535372814131439	0.0122631872338728	0.0224125844092464	2
1.1973993432408	-0.846442582889793	0.0836264220986177	-0.756048888789794	-0.789360420570459	-0.506672771367381	-0.332144731537559	-0.218268703325571	-0.839237894024555	0.526444213111119	-0.808960604648333	-0.442472653164212	1.04581216498116	-0.309576384269974	0.81715628000977	1.46598959194337	-0.122052836528665	-1.36395693010596	0.875009791553592	0.422572497301538	-0.0581882292316408	-0.566975803032627	-0.0995174694569281	-0.455636827687413	0.313825872929018	-0.446173751577924	-0.0126419598302577	0.0398292656603027	2
1.9423102913216	0.106587119897811	-1.73288391527391	1.220350595161	0.665950408382592	-0.609567218215495	0.622863901457335	-0.296057086346376	-0.134135757940711	0.392920828514578	0.539688600945634	1.2384814915796	0.341076055666823	0.594137184688775	-1.25934632447452	-0.47196058036991	-0.531495990549887	-0.127647930728359	0.17436937686909	-0.169368075319765	0.108262164820812	0.459151270039203	-0.0929693704391872	-0.371067232437832	0.480207460176238	-0.492358324013589	-0.0213743310309164	-0.0681457506364709	2
-1.44096673890076	0.426902350898001	1.74359045268647	0.390715472252217	-1.12226749247494	0.532521241390598	-0.596901963936558	0.654248488109746	-1.63252376818311	0.802959278080758	0.844230377478505	-0.385543951460412	-1.05429305202819	0.64534944036176	1.2012175867092	-1.44686536392824	0.30670883259904	2.07128242095415	-0.243026290447674	-0.637239569240073	-0.0599752242918638	0.0357319291263347	-0.231828509712516	-0.0320254905111418	0.00378258809102516	-0.138603534315518	-0.360653424748687	0.0342196968888087	2
-2.78724793061533	-0.0713403777285035	-1.50528777523306	3.36177713733967	-3.35742166883665	0.565834734346537	0.303653111125521	0.966914484943676	-2.24588195188782	-3.65142656863483	0.987277021963291	-3.83478156926117	-0.961354142524746	-3.18216808481143	-1.1260022842247	-2.95430081252595	-5.84121800175148	-2.91043029785417	-1.15585017273094	1.60739677185147	0.882940442444742	-0.246201930041865	1.75222678458672	0.219924964544368	0.15628169505776	-0.265894317684036	0.220694023253282	0.256076869786525	1
1.77145293785705	-1.35333101230527	0.329892325861347	-0.358819028388436	-1.48247329045348	0.626019043565197	-1.51409382525279	0.44141593694039	2.2965610394436	-0.381441017004891	0.332610442053892	1.13089438089102	-0.412163794612188	-0.689253392174694	-0.857058563798836	0.320742061748989	-0.367690238277907	0.630593819771502	0.559083302052033	-0.00581985850472296	0.209323117042802	0.769051736564237	0.176164679652103	0.855107848493322	-0.565147960972027	0.878017108160385	-0.0177150484782995	-0.0316381673081094	2
-12.2240206243564	3.85415032971366	-12.4667657248211	9.64831072711484	-2.72696132147655	-4.44561038185083	-21.9228110340575	0.320792273696859	-4.43316165783721	-11.2014000859835	9.32879925655782	-13.1049334662012	0.88848078772943	-10.140200337183	0.713465392614318	-10.0986706554809	-17.5066115481045	-8.06120798966267	1.60687003263877	-2.14718143950284	-1.1598299509044	-1.50411888189644	-19.2543276173719	0.54486672601225	-4.78160552206407	-0.00777228109993075	3.05235768679424	-0.775035651186717	1
-5.26805322089363	9.06761342731767	-15.9607281345144	10.2966027898053	-4.70824109122294	-3.39537485177836	-11.1610570028797	5.49996263444947	-5.66737554592835	-11.6271935556579	11.0270590938161	-16.3880541668327	0.363921486512734	-17.230202160711	-0.437487559248993	-10.1223919213552	-13.6392089915234	-4.98645725844229	1.12678437819631	1.45587819528	2.00410994522741	0.191058399384387	0.622927669875126	-1.20926355739155	-0.374798862642666	0.64879803679546	1.58469734677224	0.720055870245492	1
-1.541678492331	3.8467996764866	-7.60411417332843	3.12145858452036	-1.25492417272895	-2.08487507838532	-2.38502692521029	1.47113982318282	-2.53050724987995	-5.17565967956169	1.92718574923744	-6.01115469172088	-1.19560144211912	-6.74556131619148	-0.0580910805508333	-4.3251322468452	-5.55806727496643	-1.58053122025709	0.971906321717639	0.114760087792356	1.09640466568909	1.0642221648192	0.0653703316207609	0.257209437635477	-0.693653969054163	-0.335701711683891	0.577051520346345	0.398348367999506	1
-6.13398694801985	2.94149944882418	-5.59398556768425	3.25884522291112	-5.31551221858167	-0.637327763117765	-4.47648804491816	1.69599358704814	-1.60674315131804	-5.11725920989043	3.97722223959189	-8.06609609331146	-0.760887591756867	-8.66077095912039	2.22023798968633	-6.23759654204862	-11.0463816554829	-4.15587936834903	1.76361087438004	-0.815086315781228	0.86833985051032	0.793736498280638	0.217346586657621	-0.0219850652442062	0.145881913923651	0.665087660642875	-1.68418604869422	0.31019546302906	1
-5.26775974325256	2.50671895922695	-5.29092481764433	4.8861341982102	-3.34318841087649	-1.10008548506579	-5.81050918581537	1.72634335514407	-0.749277159995058	-4.83482799462627	3.54601225001006	-7.75128547808951	-1.19569394502348	-10.0185024459282	0.29639612212368	-7.47716172698803	-9.78580026201852	-4.24397714797126	2.68112678165858	-0.286043269744833	0.764265624858483	0.473261684078133	0.54848172305712	-0.15685005182413	-0.71018694460215	-0.366422677340972	-1.48676592030738	0.677664104601632	1
1.07758402880677	-0.128253989993406	0.739196467976956	0.811030284443639	-0.658555391363075	-0.369624637895896	-0.118516841706805	-0.00943594633310056	0.476610320630859	-0.295383465082595	-0.0811029598879602	0.820597133539158	0.16007249056696	-0.115664662557366	0.0752183635516599	-0.574063347693407	0.39500846191155	-1.32820932920478	-0.242856505362439	-0.0508931946587009	-0.22454076551852	-0.532395503206125	0.110210127858404	0.431903738341354	0.190194454350885	0.290621820960182	-0.0129060460553921	0.0234099671564771	2
-1.72353134776557	-0.224379647300554	2.4667845142981	-0.0878092746435654	0.365316143518392	-0.772259140725603	0.0175785437608236	0.0478442622764494	-0.034691688225513	-0.814728142509971	0.0405110007316188	0.751048112291469	0.732018403030741	-0.464370250884131	0.119873411400857	-0.185104581073133	-0.0272476223100505	-0.779951925574023	-1.13287045939924	-0.201924893166206	0.179719534780619	0.693581150069246	-0.384451107460994	0.716610006988545	0.326041430713604	0.519239246105638	0.0359448379403555	0.020536317033554	2
1.18978435670385	0.942289402014327	0.0823341450498769	3.02404970580847	0.412406009418248	-0.214414558479438	0.0535578385040748	-0.110353351082093	0.883797757350066	-0.554223900525873	0.154921008931302	-2.77675657494788	1.6412066261065	-0.45607695680899	-1.24041439240797	0.857322735948866	1.70702446635297	0.526349196477535	-0.865104609842214	-0.143434644974988	-0.502635558485173	-1.04739752764089	-0.0567520238885425	-0.340688404752184	0.541235201259928	-0.0983002868955662	-0.0030411199129353	0.049819020358336	1
-3.55217282034342	5.42646054559111	-3.73181031980956	6.67906180701896	-2.18754337884152	2.43394023761172	-8.74811035885579	-12.1082840970182	-2.8563585144669	-5.66586179854092	2.54083553206878	-6.14705358343033	1.79689064160126	-4.32898899462283	-0.150037374792615	-1.83900466547168	-3.35463814070962	-0.282307261175205	0.148592393859995	3.79266672675409	-5.68899027177143	2.51097955615894	0.953932861684676	-0.542506228224687	-0.620152015985956	0.406012866709306	0.0230251633862463	0.164740605977244	1
1.04124977972729	-0.634679101518083	0.892217061312814	0.240808137703626	-1.05768945223519	-0.126351388805405	-0.475460558293987	0.00918314306706757	1.1069051230375	-0.520345688791346	-0.988452007423999	0.85236690357555	0.790545888887763	-0.700315073660144	-0.344444314655826	-0.0366066155320476	-0.0249248221383825	-0.591464650348322	0.563695302192115	0.187765779113711	-0.187588957246289	-0.472216202482035	-0.0621723969930785	0.137403365029883	0.17193930645048	0.951146368226388	-0.0485686923936143	0.0300235882434952	2
-0.447612200193183	1.23137375463667	0.0927609952650345	-0.632114592757633	0.227400689222121	-0.813208951446495	0.437468209832011	-1.74238887655847	0.171869625357824	-0.254944461857749	-1.02834082500043	-0.0259387425584355	-0.580860596497372	0.274799934117828	-0.378322556758777	-0.0580267000260586	-0.247406960535889	-0.656839486050534	-0.115371137597069	-0.405014225708649	1.25965196173479	-1.13549543048049	0.303333355590549	-0.00429671645456328	-0.470899394430932	0.152195451604869	0.315200386464877	0.111047232383527	2
-0.681854423755314	-0.247901252200624	1.01915020219125	-0.253160492977838	-0.653037873915294	0.288723753683488	1.31076655139276	-0.341813101823143	-1.95638230430278	0.875757968047675	1.47079083670358	0.0983779210631128	-0.0235807695550382	0.299766194770073	0.626031803766165	-1.99239270970977	0.246173518297681	0.846398108188619	0.414802278278884	-0.291144322595233	-0.654934804294654	-1.22784678228353	0.57039640558725	-0.0461260462124936	-0.754456285141329	0.149282856932234	-0.0608842409853384	-0.151924118591163	2
-1.43086372778891	-0.802528699267131	1.12332029999445	0.389760264731692	-0.281213534404278	-0.055123492429819	1.32623248909333	0.195699815379613	-0.546889550453909	-0.71347376073502	1.27462907751277	0.0236821347785728	-1.52169610821701	0.727242085814848	0.166504662441577	0.348037591565135	-0.5663900830288	0.216016101767291	-1.14037564250718	0.634184289933654	0.325575470468413	0.0140018451191784	0.844946015847872	0.114962884542335	0.156364810543393	-0.619437446641754	-0.120351072821334	0.0355941733717493	1
2.1331500457257	-1.02625573141815	-1.26904691458588	-1.07416726342283	-0.485965491667275	-0.391061848148741	-0.641352656228153	-0.0725343017990743	-0.071620804124045	0.764489072343854	-1.40579292654684	-1.35008409138969	-0.961060692250798	0.0691345794928213	0.524287183154842	1.46398806461961	-0.0592316286637168	-1.44344588957425	1.0209553652293	0.0480850107572625	-0.288276963784294	-1.12795518904835	0.402576902785089	-0.0119379869632641	-0.509430719727597	-0.683369119258344	-0.0378713247109779	-0.0367681399915505	2
-2.48836288474016	4.35901910783724	-7.77640985018266	5.36402677044258	-1.82387723220959	-2.44514013600669	-4.96422092061784	1.48489015991725	-2.94789885841072	-7.17534972178322	7.34365210856032	-10.178995535122	2.14215063066493	-8.98305216762269	-0.473746033414928	-8.14334226244301	-9.78567719982127	-3.08651950539248	3.37971333584943	0.792274684105994	1.32567239039937	1.02122620503862	-0.266476205063069	-0.370880444896658	0.365535186093547	0.081372023747405	0.184983040876449	-0.211582455539506	1
2.1107012985737	-0.0501866056415192	-2.13174779862606	0.231159327767319	0.748247919347036	-0.733948395865032	0.52798866095513	-0.418049487650176	0.587744659889105	-0.0440965152803613	-1.72206210405018	0.229031746757426	0.437954562100943	0.363991930289117	0.00935363988172952	-0.515882438619113	-0.524836579436584	-0.0840554095326676	0.327869825239137	-0.171124640800445	0.23528492375864	0.934308574389135	-0.279120071624882	-0.981233799134533	0.699923997217963	0.117160621550795	-0.0359088154488499	-0.077341146980599	2
1.8382060335073	-0.641012406581408	-0.419948290252345	1.26656981663828	-0.673271268295158	0.298685399856633	-0.901252610306496	0.43768560950617	1.38475071480445	0.416460912024547	-0.00983214745604891	-1.02160953405183	-3.84894314852575	0.803556078559736	0.0371966547867467	0.545028553330365	-0.58536749260344	1.17342712021292	-0.381521930250447	-0.403421940392446	0.265789145379188	0.683180272607719	0.13521045329885	0.603014338072939	-0.156852279227756	-0.526493804323463	0.024498685415765	-0.038232895867335	2
0.469749517487831	-1.23755547027318	-1.76734061589655	4.83349012798216	-0.268714558636067	-0.512759848060542	1.14014880560033	-0.341272999527881	-1.04635098398312	0.0856615347524881	-0.000121180334964832	-0.0543808429292316	0.736191603337369	-2.30664478783159	-0.464003364440401	1.67272279973602	1.1657365409567	0.561322707439286	-2.3007976756963	1.27731503401271	0.30390531321967	-0.647075252164857	-0.373013646280577	0.260801138202008	-0.496566411774464	-0.245972762320847	-0.117857668735614	0.144774180519932	1
-1.55424192927036	-6.91385580732872	-4.66065593986974	0.794348360998229	-1.99791724101697	-1.20537430314659	2.99443640620528	-1.10056614855307	-0.984798081817481	0.0680805278326424	-0.978932015780264	-1.64796432047601	-1.783292162664	1.29845888097193	-0.0237676671314263	0.352873060024481	0.78677143049769	-1.20145648398802	0.0555669300518664	3.83679969116527	1.66512146315694	0.282912104642488	-1.95043993476175	0.137325357856162	-0.0486410520877532	0.0979318633029487	-0.481052881908635	0.248299472190587	2
-0.451382569628168	2.22514650025341	-4.95305045271638	4.34222824814605	-3.65619018970243	-0.0201214656089607	-5.40755361778584	-0.748436141338482	-1.36219775131112	-4.17062288702767	3.76230638231684	-4.22622469486547	-2.04669403006077	-4.71049793587464	0.217572360008267	-4.73908378383857	-6.13188675183675	-2.42587063860491	2.31416486951171	0.724381267691587	-0.575924092076688	0.495889440695266	1.15412793921228	-0.0161857864909953	-2.07992826296301	-0.554376906341192	0.455179270612071	0.00132065645985432	1
-2.20763091845218	3.25907610397605	-5.43636546967173	3.68473739367705	-3.06640091036945	-0.671323195313701	-3.69617839443207	1.8222724578951	-3.04965272773018	-6.35388725151755	4.35148149710451	-6.4532473302497	-0.0614319367541572	-8.44287285721034	-0.328820639839654	-5.44079518325917	-9.5180378916264	-2.43806861829455	2.33675362049059	0.808336360421968	0.920899033968287	0.0376745089378149	0.026753977510545	-0.791488823729947	0.176492777047381	-0.136312279131778	1.08758482385547	0.373833528935625	1
-6.9852674861123	5.15109356872598	-4.59933777342036	4.53447860064768	0.849053978611719	-0.210701203278644	-4.42522968507474	-5.13452515572624	0.0693205728889109	-0.870997150804889	5.20081516878268	-7.80222778971281	0.0339124179895287	-7.56013197197136	-1.01465193469311	-1.50792960088674	-3.41027456780471	0.107544007359072	-1.37551765637273	-1.24699631854492	5.45367185347674	-2.05617714358307	-0.280333720590026	0.120771472511766	0.569357720918146	0.145971466001576	0.300193469284684	1.77936385243205	1
-22.5616992591298	13.2089042844176	-24.6438187771226	6.23253182330679	-16.905611362323	-4.49743871970001	-16.8101841919321	14.9551067734604	-3.87129682308601	-8.58126551626339	5.25698760960799	-7.39361499215009	0.538800829120431	-7.57755201800709	-0.030725531904052	-6.45478323655342	-12.8456565242928	-4.86591773720169	1.06244185030067	1.62144422472126	1.76598663639159	-1.6355166467436	-0.998316503452087	0.138972227361725	1.55935014018173	-0.22212451669	1.5044246600224	0.445919826109776	1
-2.7294819717688	3.31249456257958	-4.24271044395109	5.03698507739508	-0.376561160600044	-1.53246175254658	-3.44915850302961	1.85683931947767	-3.62333368933656	-5.6536376856402	3.94231582587852	-5.8837243606062	-1.34781373713666	-9.26612018494559	-2.4595563246821	-2.20564448269106	-5.70908680498665	-1.11393664017816	-1.55653021213315	0.164287792503557	0.72741506386268	-0.301431744500987	-0.502433327315861	-0.462308576168739	0.510682747439828	0.0466646930679243	0.514645779891103	0.140998673095746	1
2.06085417114122	-0.0969956832841	-1.07444997308285	0.424944439604676	-0.205787048571724	-1.23430363716997	0.141587939182932	-0.299166993151977	0.638113484587483	0.0920578746326169	-0.842634452074594	0.100107102228204	-0.579515961707597	0.40376799874473	0.109822286507306	-0.0776584210362111	-0.248134323609222	-0.793737725722134	0.147041466589642	-0.265457592300603	-0.295950989756754	-0.750127511420121	0.348860901867597	0.0287413045680268	-0.321365245589136	0.197514454952778	-0.0749534734105826	-0.0611932203278225	2
-6.18585747765758	7.10298492227346	-13.0304552638937	8.01082339822486	-7.88523736131971	-3.97454999359808	-12.2296077786617	4.9712317023058	-4.24830701294998	-12.9654812039222	8.68830799242781	-17.1829184301947	0.0695769150313325	-14.1161560074304	0.959031717400206	-12.3753337375636	-18.716764511809	-6.52201457322122	3.51795494036344	0.483930108481186	2.50277241039945	0.481691289576756	0.480957977547458	0.360318638811951	-0.293354295977635	-0.199193157971208	-0.203917328209747	0.398927185850218	1
-5.48803217118325	3.32956068110382	-5.99629608663308	3.6017196361428	-2.02392603601173	-1.73739347660971	-4.39685932040737	0.228394067739377	-1.67588392283112	-3.99178463209724	3.73703768128326	-6.15018666957144	0.28873807103962	-8.76069451926062	2.3446511946564	-5.14563785073948	-6.29347862779442	-2.13718660093444	2.99524475453849	-0.551121114938378	1.71963125994928	0.343209160294469	0.133583641611928	0.833339534034596	-0.839775663207077	0.502009639296227	-1.93747284570186	1.52121837279368	1
1.80456725372934	0.361533509050054	0.076465909107721	3.60126815429573	0.166095660186045	0.790574589356381	-0.373419577068133	0.243028657006567	-0.924808010810275	1.5062134191353	0.669444501301095	0.989831200942935	0.872823342791804	-0.0457073914483605	-1.18098761116734	1.45581304444125	-1.25698070938036	-0.0220258606966569	-1.27027815833023	-0.150698113468338	-0.176742470366131	-0.58781645164507	0.460365712150031	0.688059065007442	-0.571321164469668	-0.482545530755238	-0.00158423833696472	-0.0234053585277648	2
-0.525705609591011	0.63549226818024	1.6145625247039	1.47766542204239	-0.129920740003229	0.000731685991909023	0.455522888038649	-0.09326948314721	0.472379135083408	0.402081008367987	-0.467955521019504	-0.259250840200899	-1.15065549483487	-0.266691833215944	0.240226143468543	-1.29598559450505	0.672469127213839	-0.601595071076154	0.531965451952605	0.00429463191088074	-0.0123954609594657	0.507297607591474	-0.018120696270992	0.409623535164556	-0.206987484183921	-0.231015478230667	-0.0172695241965252	-0.0940106041327744	2
1.84656449141603	-0.722615513047307	-0.207929211767866	0.461526454651907	-1.00507338149549	-0.346609686698719	-0.764372342019579	0.129967590965245	1.15904323870997	0.187207931485565	0.615800293741496	0.503029608758113	-1.03795653193241	0.168474608749364	-0.235843757066837	0.541971373623735	-0.633807273836612	0.600206941801715	-0.0216219183517183	-0.159116555079499	0.235214445748915	0.708052486789444	0.135661193204773	0.108507135993706	-0.378190307305424	0.541868940368268	-0.038722854289847	-0.0500743615889572	2
0.00843036489558254	4.13783683497998	-6.24069657194744	6.6757321631344	0.768307024571449	-3.35305954788994	-1.63173467271809	0.15461244822474	-2.79589246446281	-6.18789062970647	5.66439470857116	-9.85448482287037	-0.306166658250084	-10.6911962118171	-0.638498192673322	-2.04197379107768	-1.12905587703585	0.116452521226364	-1.93466573889727	0.488378221134715	0.36451420978479	-0.608057133838703	-0.539527941820093	0.128939982991813	1.48848121006868	0.50796267782385	0.735821636119662	0.513573740679437	1
1.17671575912859	0.557090903443645	-0.490799622910899	0.756424293386678	0.2491915585394	-0.781870546568533	0.228750322026116	-0.0408400791377636	-0.432110564245139	-0.585778431385528	2.28193937592012	0.654566719272309	-0.310379432324912	-1.04370522504569	0.513750399321109	0.399177755263914	1.14313007770305	0.256013886486252	-0.511210088142662	-0.10277180482264	-0.0621660000083396	-0.128168129786567	-0.0401759895545737	0.110040347467026	0.437891432381746	0.368808854483266	-0.0182873480981415	0.0311734033163997	1
-2.04448868873478	3.36830621710984	-3.93711139061868	5.62311973109633	-3.0792320390481	-1.25347411822809	-5.77887959312275	1.70742815771205	-4.46710312294842	-6.0677981503786	3.83978771072745	-8.27784094846266	1.49391490811495	-8.41668121212274	0.792297928201949	-7.86265882647354	-14.5708366290177	-5.18538553288232	2.41438956859515	1.11202761894884	1.48359421639379	0.834310712862216	-0.148485620188757	0.00166885452328186	-0.0389957310939217	0.389526401954901	1.30023645611458	0.549940374167289	1
-1.88724651339619	0.0753044060381844	1.87812533026136	0.172308269575419	0.700079997108165	0.0538062466836648	0.205350065531312	0.201897050905524	0.0769375732267334	-0.24030443037462	0.117871546684497	-0.274463587940227	-1.51089794065154	0.187140317278104	-0.209211121419327	0.696965969851049	-0.988291264693552	0.695100471147247	0.00738713557203266	-0.688846632218228	-0.272742206577794	-0.480668118702544	0.139361184520563	-0.563643056935583	0.490168064260977	-0.803422390739709	-0.115690264589227	-0.0167019324138899	2
-18.474867903441	11.5863805198184	-21.4029168131391	6.03851541556808	-14.4511581398683	-4.14652350569915	-14.856123673178	12.4311404723263	-4.05335328722588	-9.04039624894471	5.96620250720685	-8.46396612952571	0.0786921317878341	-9.09253265181295	0.0108220973904713	-7.1863755078292	-13.7974745003699	-4.95849390971089	1.32116655982617	1.5779244011474	1.74113559593371	-1.25113794883836	-0.396219126116475	0.0957055555718895	1.32275094272025	-0.217954564863573	1.62879253147016	0.482248274865402	1
-5.31417320646342	4.14594361146639	-8.53252245892907	8.34439167363678	-5.71800820787464	-3.04353608094129	-10.9891846672722	3.40412865609659	-6.16723364181153	-11.435623996076	7.67453383416429	-14.2960914258331	0.526938923712363	-15.4450258118019	0.991651201275811	-12.3913460034009	-22.5416517287861	-7.98672065349455	2.99255446334225	1.15001731865814	2.33146580801509	0.862996305559532	-0.614453237551036	0.523647877136623	-0.712593271662611	0.324637964828057	2.24509146635599	0.497320848969724	1
1.21944551468724	0.551942036715304	-0.370106624027432	1.12660963365282	0.174935225651886	-0.704043503268947	0.133408002325454	-0.0313415668257048	-0.198933437982548	-0.373178052761918	1.31170158981335	0.104891648087319	-0.849219075607088	-0.718193340510366	0.469254531001293	0.833312901345282	0.34836212423679	1.16544147128785	-0.164422852183151	-0.134564508561579	-0.0309459225377709	-0.0914335816352505	-0.162727103472612	-0.127013423131399	0.678315352122642	-0.322023713511051	0.0224741881500975	0.036049273071661	2
-2.4340041522657	3.22594669094366	-6.59628163055385	3.59316052421617	-1.07945204530157	-1.73974070807667	-0.0474200922292621	0.301424475889641	-1.77943359731428	-5.83645272742826	3.24943114650197	-5.96148766039896	-1.15517572861188	-11.0022890615302	0.588286383997409	-2.36580146413215	-1.3519003888026	0.189498486847292	0.524007524087668	-0.280533266400441	-0.0354907261487421	-0.419177640985635	0.157435951107499	-0.714849374336836	0.468859337004353	-0.348522318188906	0.420036479941583	-0.327642696480936	1
1.37855899734127	1.28938093711056	-5.00424678441137	1.4118498419441	0.442580635567782	-1.3265359338336	-1.41316995590712	0.248525467627175	-1.12739593417081	-3.23215317539514	2.8584658156696	-3.09691489835154	-0.792532436177748	-5.21014084572584	-0.613803263850514	-2.15529688535221	-3.26711568106648	-0.68850546268346	0.737657217477667	0.226137945500703	0.370611857232494	0.0282344454140697	-0.145640429197154	-0.0810494069107769	0.521874501959455	0.739467256056059	0.389151843520624	0.186636547522687	1
-0.0335332022896477	-0.431744960814954	0.242096529004658	-1.62221253177056	1.28295354278326	4.27121561833023	-0.616637397459945	1.16423233459396	1.91585452110864	-1.52139462437034	-1.02846870575736	0.762471990147527	-0.348293766744315	-0.754887205102722	-0.814843432761832	-1.43818580604028	0.400449904418695	0.232728686356743	2.41781690504568	0.206229202148088	-0.188498559652597	-0.21982419295312	0.0449918052145407	1.03017158728768	-0.0196564082532386	-0.685677343326432	0.165429349591665	0.0525817008976804	2
-1.20139778318497	4.86453518123444	-8.32882331553453	7.65239936205533	-0.167445105903909	-2.76769464972835	-3.17642095110716	1.62327867967437	-4.36722762476754	-5.5334430286147	4.1064045585523	-6.33182479621436	0.671784814909419	-12.1565865835299	1.02025178475153	-2.11086343309451	-1.55854452752772	0.195991826282669	0.502453451135321	0.597025549850308	0.532320016259289	-0.556913021850898	0.192444399731584	-0.698588444235578	0.0250027161193826	0.514967603188505	0.378105295962737	-0.0531327938498238	1
-16.308650062507	11.6148005425867	-19.7393862972953	10.4638662754002	-12.599145656022	-1.2023933184963	-23.3805078207357	-5.78113300512982	-7.81102238181602	-16.3035376590131	5.57362527301538	-13.6352161247268	-0.483236243869236	-7.35279224297253	-2.39268418895092	-8.72814239367754	-17.5988535455879	-7.45595632935304	0.169740705598221	2.10603387120175	-4.88498262418118	1.14091043558273	1.39295263139548	0.348996604820014	-2.16750975079914	-0.798753537981903	-2.94277507305079	-0.462679619023024	1
-0.371638938415993	0.448394392988089	-1.24300765008112	-1.02947223080362	0.762228708517193	-0.865315311678866	2.3713263566133	-0.419900083937644	-0.407721124677027	-0.669730629392575	-1.08798549627801	-0.539882403161518	-0.772381299940858	0.842180360912868	-0.00200827788052749	-0.588401315385699	-0.398557646785255	-0.238211948858454	-0.197173342531176	0.392508832757022	0.360486014879707	0.807993083057535	0.298534146779646	0.614095911292383	-0.217457961444052	0.0599486426278052	0.31355051206192	0.288835227253314	2
-2.05317490361972	1.40950145223469	0.383805016138359	0.465424303565139	-1.03751509487622	-0.871653131508663	-0.678420796957421	1.3135670044647	0.791018069792077	-1.00873472308632	1.39184323322855	-2.47780111162427	-0.493163948421219	3.02509987704864	-0.884900904959256	0.896102806775728	0.444163975155777	1.2141728839274	-1.06314875664338	-0.557961337440471	0.23059210762951	0.353344764272605	-0.225561721779764	0.428452083311501	0.300199397955231	-0.424758393529588	-0.37939470378159	-0.224273814953754	2
-18.0185611876771	10.5586001882538	-24.6677412485732	11.7861803616399	-10.564656569212	-2.64568119936245	-18.02346767268	2.69365540308048	-6.21946362785238	-12.7447607871859	9.31813768535999	-13.3778574339457	1.02192386777466	-12.7843458873548	-0.451145843251939	-7.55136493140559	-11.3259968724596	-4.70125277749548	0.516317073274611	1.00770320533757	-2.31947946208034	0.908838783150801	1.35290370698024	-1.05922233762791	0.185750941504222	0.687037383632165	2.07808058379956	-1.42951702264525	1
1.83396969654272	-0.593115322439591	-0.550233727242416	0.040620916987942	-0.532669628489358	-0.325763467784113	-0.373088901901874	-0.0118864315566249	0.92780485283659	-0.085547245038613	0.76092050254193	1.4204393799905	0.650911185390531	0.0741523353495147	-0.0709812498514997	0.452439019042793	-0.882617513152133	0.189156199109529	0.449923766898446	0.00443433654126922	-0.155312711297218	-0.492448171614417	0.280913000622919	-0.348899658917742	-0.507312734332212	-0.337407321333154	-0.010337150860616	-0.035375169865099	2
1.11855963468941	1.29185826269199	-1.29880532614411	2.13577170090141	0.77220369761071	-1.14729144173341	0.390577698285265	-0.107072317539989	-0.0383392686455211	-2.15251889070952	1.35275258963919	0.092848590126307	0.273152694590986	-5.01220235869184	0.303552415334761	0.731437272149243	4.15208557256771	0.985358288437165	-1.22925431837217	-0.0235757902669068	-0.346373779572415	-0.663587986293548	-0.102325808556082	0.0179105750224893	0.650301613577378	-0.332365629546077	0.105948676665863	0.12812372864866	1
1.26132423719507	2.72680028914035	-5.43501891203698	5.34275900861121	1.44704301840055	-1.44258408548501	-0.898701853990691	0.123061977888509	-2.74849590498127	-3.20243612238872	1.99136063471588	-3.98641621648026	0.577206841836268	-8.48579450596077	-0.794782274727006	-0.66613426737281	-1.37262938444618	-0.10431295585569	-1.46691055321726	0.313331634515096	0.209086136071647	-0.425937610932652	-0.154439525696635	-0.0188195044268996	0.632233951218357	0.192921615175897	0.468180887290157	0.280486470872693	1
-1.04006722316026	3.10670266443901	-5.40902719870311	3.10990342442989	-0.887237039790953	-2.49752183582566	-2.07334746311485	0.639818099305764	-3.01333057190308	-5.9548382969224	3.58639450927204	-5.51714762692598	0.683652475018798	-8.5604228759795	1.85609491585409	-4.87824808848093	-4.33599801203682	-1.3771910852015	3.0573817418767	1.05439010295385	0.773960867519738	0.214868420362258	-0.184233022038014	-0.284091370881042	0.493466608549931	0.732328821135949	0.675066703315442	0.337076231470716	1
-1.067713272294	5.26231210944906	-8.4385670664835	7.31648729995658	0.00825357291648694	-2.12593631959976	-3.3070357352934	1.86983752340028	-4.52258362448849	-5.17281182346005	5.59112619350265	-5.64041745782421	0.784510038605689	-12.0438056158463	0.353814874886981	-1.92055816814255	-1.87992827944447	0.679751299229409	0.797641375455208	0.821404548671474	0.547789786518153	-0.491959821843257	0.0559141341245579	-1.14536853471475	0.0689513455242996	0.535054734945035	0.539263072143882	0.124255055772618	1
-0.539848632163142	1.26050198313787	-0.0911321262137733	1.9056057317429	2.10169744657967	4.39517091496324	-0.571283060974329	1.5370001122527	-1.1313010341748	0.590376274949546	-0.961068984220319	-0.230278722193347	-0.0585577293342542	0.263213252619328	-0.0683872579445235	-0.208366888945266	0.12776726960999	0.335596439067732	1.49415767782368	0.225902471962543	-0.0156347248432567	0.0486192298142903	-0.134590772200994	1.02941443653434	-0.128619434607461	0.271783394153054	0.310183653096716	0.156628964809977	2
-1.92788332105459	1.12565266367046	-4.51833064132991	1.74929253346589	-1.56648729197754	-2.01049423115212	-0.882849830858081	0.697211109261327	-2.0649452874475	-5.58779378195338	2.1157951772133	-5.4174240819973	-1.23512263142388	-6.66517689463338	0.401700686738171	-2.89782511671737	-4.57052943365069	-1.31514721385427	0.391167040935071	1.25296673470361	0.778583978950071	-0.319188818860513	0.639418961153121	-0.294885040380029	0.537502535542985	0.788395056528708	0.292679966295281	0.147967928722538	1
-10.3630494651588	4.54367201286394	-9.79589773551539	5.50800333404763	-6.03715599427489	-0.133492972364907	-11.7243461176622	-3.19834557193323	-4.76784222430147	-9.33212806886128	5.2241240042156	-7.74312234505579	-1.56034320038539	-7.14041803349475	1.18597782557697	-6.59870406570123	-12.1205390025684	-3.90409153348034	2.51343040062446	0.924396179705582	-2.45714487251707	1.68725664165106	0.977178353536712	-0.543368976583511	-0.289124786926125	-0.107586425389056	0.330641897772597	0.163577149556086	1
-13.0865194204794	7.35214833905529	-18.256576111808	10.6485054461688	-11.7314764509112	-3.65916740569145	-14.8736579646075	8.81047267511276	-5.4182040716445	-13.2025771482197	6.35722736343626	-15.5316111795156	0.659694875353275	-11.4123295951252	-2.44757607431839	-9.83374302098841	-18.1746174349071	-7.269904593126	0.623796611777714	-1.37629840858733	2.7611570593153	-0.266161809571132	-0.412860724865388	0.519952215674181	-0.743908960008006	-0.167808225140728	-2.498300252188	-0.711066151912636	1
-17.9762660516057	12.864988563015	-19.5750661905691	11.3451198184298	-13.9986456031027	-0.35489996091484	-23.7834698823143	-4.87235340557097	-8.50428479375643	-16.6011969664137	5.56925817499418	-13.9322487527403	-0.204854827407058	-7.58102324741972	-1.01361239001659	-9.01481328062598	-16.0920320589503	-6.05014766257303	1.66102935873752	2.41992113013135	-4.30043186631826	2.8657718597682	1.48930201538756	0.386039288843108	-0.232391836340479	0.413826703027495	-3.25598090607432	-0.538963227046118	1
-13.6807603221285	6.99038924197379	-13.7700011356219	8.694896899191	-11.4269679730732	-2.91984498997907	-14.5945615876748	8.62290473620712	-8.09069700355941	-12.7806339362021	5.3306013514672	-11.898065148453	1.59599290197592	-9.56016927087188	0.596403762858148	-11.3809956026059	-21.5368016259059	-8.48535580519493	3.51761050964655	-0.877391609905133	2.98955250855903	0.497598716647637	-0.509290299460639	0.732503456665873	0.280527953637944	0.280037142108891	-1.40668683562971	-0.663643363595055	1
2.07017401229879	0.137612671454329	-1.69583738541614	0.428682071310804	0.37627448308555	-0.905306459194059	0.171199843879238	-0.225003005414426	0.528899568814729	-0.371558569664123	-0.580651372262415	0.0264843165874392	-0.187368056226388	-0.793178174889166	0.229999551456288	0.318626410538762	0.499430767185043	-0.287862352594437	0.0418750419877141	-0.170287341120904	-0.364568458441804	-0.959469619374176	0.345705782452163	0.561403606465484	-0.27123676096983	0.170328954796349	-0.0644957629686377	-0.0304365568609989	2
-7.03030814445441	3.42199090467553	-9.52507177254752	5.27089100906596	-4.02463027558805	-2.86568161775739	-6.98919473439446	3.79155093755913	-4.62273033596451	-8.40966487562735	6.30904400603177	-8.57676143258937	0.246746716929862	-11.5340460181508	-0.3642651387587	-5.45249465771382	-11.8875700201872	-3.56358481007011	0.876018768156628	0.545698040621445	1.10339774484256	-0.541854751589521	0.0369432219896495	-0.355519004066217	0.353634382097	1.04245799282131	1.35951563156376	-0.272188101257294	1
-0.0554370259848878	0.71709771649473	1.68795054070364	1.10141724085902	0.260805586087406	0.210603537969583	0.680589411051388	-0.173923561694151	-0.046701484753979	-0.241979856588757	-0.407699785520316	0.926321195663296	1.24146344863958	-0.659812462116469	-0.175256533812745	-1.22394936590114	0.344681406958132	-0.788346743000418	0.400494825579271	0.108457620578201	0.0403477995182697	0.642814781800891	-0.177139214517968	0.133850998326203	-0.0997062497526993	-0.279867002977324	-0.018882438617457	-0.155073848711369	2
-4.86174665742506	-2.72266032465254	-4.6562480902453	2.50200470213773	-2.00834642496284	0.615421803000716	-3.4856795852374	1.87885554354264	-1.11626798693717	-5.11297108805175	2.9456208658257	-4.10212741074135	-0.477202973371762	-4.35043446756499	0.000716343477325508	-5.03744940979325	-8.07801049835537	-3.45798118698593	0.596696430089622	0.285558785827713	1.1388759328635	1.03366434019377	-0.806198897465357	-1.51104641883913	-0.191731402147673	0.0809988303848193	1.21515161370172	-0.923141608648516	1
0.91311613528992	1.1453810871791	-4.60287793273505	2.09180337375362	-0.473223859280585	-2.0854358325571	-1.67124403232231	0.0943965856348779	0.337798765397573	-4.4318096317282	4.87197985976052	-5.39522117678937	1.33250215621937	-4.60379669207464	-0.77731354811867	-2.57189156103509	-3.00361530529652	-0.225441388417525	0.252273565031692	0.50898474829098	0.40141574109896	-0.0849334160429759	-0.197684434494785	-0.283271078982557	0.387597335722074	-0.553526986386025	0.516274456782261	0.270828187083758	1
-7.34795494690262	2.39704134824746	-7.57235581757844	5.17781925521834	-2.85483828261718	-1.79523877381611	-8.78323473517424	0.437156561210431	-3.74059750992972	-8.33286306292127	5.76318940883843	-8.70787929219866	-1.71694948774786	-9.57719439289905	0.146369002626258	-7.58649078643175	-12.5039309695675	-4.37563101237668	2.46519487038601	0.0731637913502985	-0.175273369741836	0.543325051876651	-0.547955067054245	-0.503721690122004	-0.31093277648824	-0.16398601754964	1.19789504657005	0.378186688214491	1
-1.10103546371767	-1.67492805871463	-0.573388195590639	5.6175556662941	0.765556412634615	0.440607080848915	1.93474047501363	-1.01978754945585	-0.19324423129657	1.7837390603636	0.606910821999133	-2.85427542751023	2.37947304553589	1.26814661675691	-0.28361908940932	-0.482192055998123	0.8110054093379	-0.357910684579857	0.752760921550722	-0.0383141473363703	-0.412525822025647	-0.208823118913215	0.344832725150856	1.09143473162108	-0.686512742633337	0.0758089204336296	0.0338647378770195	-0.83285502022751	1
0.218810192243952	2.71585507956703	-5.11165783900784	6.31066097414859	-0.848345064871295	-0.882445799257676	-2.90207924674704	0.939162177941683	-3.62769814154945	-1.87333085278999	1.2038344844503	-6.17262991831307	-0.921364296717084	-3.94196510459461	-0.0622213828788873	-5.241049107605	-8.15282937205818	-3.24343644496687	1.93548375407006	0.381681938895485	1.08364021161907	1.03732380245639	0.0623251382602846	0.532489603801304	-0.149144855297463	0.639579645658501	0.351567637719089	-0.00181651495746279	1
-15.3988450085358	7.47232389650112	-19.0269123426632	11.165525840514	-6.89385628014845	-2.12093657486019	-14.9133299850456	-0.721214094320184	-7.1750966153358	-14.166794659606	10.2777688628065	-14.9854337328686	0.345179234077653	-14.6663889726541	-0.346352541965346	-8.33324249555463	-12.6025964553952	-4.87668342078337	0.604625910708604	1.11150221461014	-2.44488368228	0.727495341024629	-0.345078151264077	-0.981748551471828	0.995271346300177	0.816761717958274	2.26294237384391	-1.17806316323334	1
1.94523197780935	-0.0813478041803414	-2.28874840764714	-0.112502955865472	0.746463069636323	-1.08481772320123	0.847020938669055	-0.448805781211133	-0.0224201801803738	-0.0167824677998094	1.21463047015853	1.40783769639202	0.549089690915002	0.918803198289921	-0.253315811442431	-0.648325565146706	-0.560453615794368	0.0481554716094151	0.403839049810595	-0.0268187794061327	0.274301410559091	0.756936621530922	-0.123203878801532	0.822039492423672	0.558266379808151	-0.40815055898717	-0.058703663295793	-0.0593112172419496	2
-2.53585211738111	5.79364414692454	-7.61846283574893	6.39582974649419	-0.0652101046678037	-3.13637196409103	-3.10455736262141	1.82323263760971	-3.87865758023391	-7.29780335001461	7.07166913682445	-10.001046368327	-0.207934540884304	-10.8606980453666	-1.69082504118249	-2.36085672411086	-2.76009701528795	0.29810341564323	-1.38555780172735	0.408704184487524	0.716719907055995	-0.448059938458541	-0.402406878680357	-0.288835222564699	1.01175223958707	0.425964621387216	0.413139555823146	0.308204656968305	1
-0.430330205681344	0.985632693552081	0.645789437298841	0.317131047127407	0.616332206255463	-1.34746245720975	1.0782335690849	-0.161518267508932	-0.492855874580938	-1.03963769713185	-0.39560772252726	-0.664683930228673	-0.985700496668287	-0.660967626671015	0.344105202877093	0.530852433867815	0.278141865207384	0.355529916892446	-1.08122326117298	-0.115281935429531	-0.0163780179250957	-0.207609058231514	-0.164119225784612	0.255280162145255	0.454797817761532	-0.505032215885219	-0.0394559687978208	-0.00635758223393408	1
-0.332609951822014	0.434872321035922	0.834921145864981	-0.931415724418339	-0.685859236907123	-0.767800638561767	-0.107366359457491	0.193215128445883	0.754044901772964	-0.672950745516055	1.2192608328154	0.876949048568485	-0.255906764356023	0.516670901727298	1.3836632528346	-0.550981459747036	-0.230887789998501	1.21865152192351	1.63528261533575	-0.0605384052089773	0.422976860857851	1.40002529238283	0.0786909521345204	0.354543220927853	-1.08928498889554	-0.684882784580492	-0.0802314945582888	-0.0496854670684158	2
-19.1798264145873	11.8179219897853	-21.9191735807843	6.0862356342864	-14.7088447898427	-4.30888760741835	-15.3579518065836	12.8571650181242	-3.99986076978115	-8.9286556608751	5.8492930661792	-8.26164983722413	0.153829148314596	-8.82935922766409	0.00887883882572681	-7.0709530089254	-13.6297209427085	-4.9588298158479	1.27209136353211	1.572949614923	1.74680154191934	-1.35314876613352	-0.762965072731218	0.117027851903743	1.29799375563032	-0.224825057048525	1.62105238966989	0.4846144027264	1
-1.95293262584861	3.54138524292281	-1.31056140773257	5.95566359407	-1.00399266347247	0.983049267722507	-4.58723460197373	-4.89218360319852	-2.51675203271071	-2.85032390160027	2.02467408050134	-6.48774641306604	2.37646259977422	-2.24151634571345	-0.566869734947616	-3.93685691797738	-6.12719357199364	-2.32855196140235	1.56212955232854	1.96502978343686	-1.99809122812016	1.13370623369264	-0.041460872197789	-0.215378738296157	-0.865598577097396	0.212544577403768	0.532896738259478	0.357891632792824	1
1.01624091196361	-1.79414187014552	0.268961748215801	-1.08229076706902	-1.83971139402363	-0.628223481540388	-0.714579682685308	-0.122511754517165	-1.89249168004967	1.43355756975374	1.10782503474931	-0.239580512470348	-0.239122243037497	-0.0994945106066653	-0.861559944797827	-0.58132587558273	0.660005578036162	0.193788366025054	0.199957964235465	0.0840882474048506	-0.154760747991327	-0.533618435369156	-0.128334899679647	0.522727522000001	0.270179030385483	-0.305029528967892	-0.0179963477829872	0.0485707260925823	2
-5.76687873469586	-8.40215367768915	0.0565432462509224	6.9509829448522	9.88056402552862	-5.77319176920948	-5.74887919911031	0.721742893680168	-1.07627357886614	2.68866993252224	-1.47514531556892	-0.0504679838548109	0.11350047541885	0.98434361557577	0.363968739240705	-0.674356809209657	0.327463514418321	0.0914699151148088	1.30794073758635	2.49322389130791	0.880395096548056	-0.130435547668829	2.24147141354365	0.665345536539228	-1.89004142193457	-0.120802763842984	0.0732685585796402	0.583799418317518	1
-4.31247908052279	1.88647569827836	-2.33863356144698	-0.475242891532036	-1.18544386151204	-2.1120788975769	-2.12279296550593	0.272565132222544	0.290273064048255	-3.8337413849476	2.50978140392157	-3.61123136485112	-1.02429952994167	-5.29192495475268	1.6498073488757	-3.26265841898301	-4.33311795972043	-1.86304896791862	-0.00953360656837195	-0.718705614884897	0.550540662080627	-0.0678702198276179	-1.11469186343039	0.269069433187685	-0.0205724593187757	-0.963488862263668	-0.918888353795928	0.00145356217673386	1
-17.2751911945397	10.8196653713117	-20.3638859739149	6.04661174671427	-13.4650333517322	-4.16664724489873	-14.4094479851747	11.5807967244857	-4.07385571204177	-9.15336803834587	6.21088301172371	-8.77857203246194	-0.0613674966661798	-9.57466229922106	0.0492885399107771	-7.41848727872681	-14.1027718764864	-5.01642333521081	1.39031436050276	1.54497046707519	1.7298040916597	-1.20809608165502	-0.726839224163999	0.112539673508366	1.11919347248491	-0.233188990129274	1.68406299250578	0.503739738280361	1
-0.293989369894973	1.39413940950055	-1.34505558090432	-1.15350274676521	1.12104770209843	-1.42840609924744	1.38153530569285	-0.0613831611407716	-0.577701242528703	-0.70717360715622	-1.61101566475297	0.00859281410056846	0.262417402268011	0.92469443529863	-0.209716631964905	-0.361832231480565	-0.502441710186085	-0.1672496117745	0.11833737285038	-0.15258654132418	0.244674895191497	0.819911521606503	-0.291830947830223	-0.590977504990662	-0.181776749737471	0.130337759942018	0.272747746290179	0.200521167079605	2
-3.38760102859385	3.97788074139497	-6.97858506511079	1.65776584508859	-1.10049973277578	-3.59948697320315	-3.68665071042962	1.94225222492139	-3.06508926692316	-7.50955747436829	2.98962640655731	-5.99363242425938	-0.164740077677312	-8.38844296921614	0.0421289980360236	-4.13750050093113	-6.1039030730781	-1.9729278028075	0.434072536887008	-0.00430058983371583	1.043587159264	0.26218867442789	-0.479223920984096	-0.326638199739289	-0.156938590387884	0.113806571374194	0.354124259953911	0.287592125204715	1
-0.140958538813773	0.49530001819027	0.516382031733341	-0.541100828219369	-0.371832000090829	-0.042099788088515	-0.331853726897622	0.613054621845761	0.584652493746342	-0.850612261622661	-1.68649118244626	-0.403682543235187	-0.760601116988147	0.0799457299959884	0.0249074679286103	0.611227633636815	-0.482000433384856	0.373747352229775	-0.403785010122069	-0.290280347923617	0.241023962017139	0.629937428618174	0.00936316988232139	0.598631315978903	-0.457151550638683	0.477683384001709	-0.115647764090905	-0.0549251114777536	2
1.79798806284076	-0.600584290107672	-0.899791558265604	0.494127595758151	-0.351304915392864	-0.37420200675075	-0.170803876018329	-0.0620544649996782	0.60096268446727	0.20945055909811	0.533314245002482	0.885826992482373	-0.0258101961505857	0.283796823947366	-0.376695536359586	0.421559454786593	-0.795072021499451	0.311978646486293	0.201964302085578	0.0114981340144197	0.100579704389192	0.187003324965809	0.0624410144089787	-0.306205616735296	-0.227737980858986	0.251331790904451	-0.0588248518676061	-0.0473648831586916	2
-10.6323749061596	7.25193622855414	-17.6810718207918	8.20414440620562	-10.1665907519072	-4.51034377036334	-12.9816061559658	6.78358879797499	-4.65932958355558	-14.9246547735487	8.38914233451929	-16.4655039422141	0.33851695978655	-14.224403603167	0.556584472572111	-11.683998043525	-15.8416159780561	-5.75319975278369	3.81304079276336	-0.810146481561289	2.71535704420309	0.695602689761576	-1.13812206664164	0.459442241911828	0.386337323495895	0.522438449202614	-1.41660373652915	-0.488307035713995	1
-0.626530878509847	1.11497524743264	1.0225706119468	-0.225311619306661	0.285420802346604	-0.0487558899351054	0.427958763224365	0.311884968665253	-0.265136324240719	-0.0420752645126542	1.23488569900747	-0.0358324137308801	-1.11779300477535	-0.0580543883365792	0.614533894851747	0.416683064906132	-0.024037343026139	0.143692228098747	-0.057969633630058	0.150898349602118	-0.250962009042811	-0.642056581760636	-0.0187072394610138	-0.395581349362196	-0.20970512805962	0.113137783380918	0.357746896252258	0.138081537106252	2
-2.7560071191969	0.68382137690334	-1.39016888269883	1.50188726081003	-1.165614355805	-0.13120694925796	-1.47874061646082	-0.246921578045176	-0.100522731731488	-2.30110989675506	1.91445404493049	-3.8309980112302	0.719488566785256	-6.35301985790071	1.43871619241123	-3.29723907467834	-4.86297149937169	-2.00235399924327	1.54523326964355	-0.106944639579729	0.320473875601072	0.61102668559867	0.174863684107414	-0.502151101117601	-0.174712784335661	1.17924208342707	-1.16631532833921	0.821214803121569	1
1.48069527893177	-1.14778210710052	0.0220412092967548	2.10215371321404	-1.57323841502733	-0.55981168718117	-0.51769689038708	0.0753472952083415	1.88449689341844	-0.0297971933583723	-1.2479463596339	-0.351049142702993	-2.66442915152679	-0.0455990584911347	-1.17413522173228	-0.663400820431486	0.436652024018628	0.0402514506624329	-0.558663546601574	-0.0770446476715755	0.393911223503147	1.08400315483864	-0.0842895689524626	0.928099582840143	0.0234262080923796	-0.359473474848718	0.0237424505138309	-0.00183469801444051	2
-0.427120230455267	0.586289528449668	1.58298639373465	-1.25914931258281	-0.395395017246792	-0.921350459131728	0.34831866756765	0.151660651628455	-0.00782070409065885	-0.457427700111816	1.241611520266	0.186204385344631	-1.17974739858826	0.337779880543877	-0.0826120928198865	0.836315709915831	-0.808850678113225	0.185445917456925	-0.540432351679566	-0.0586777791470511	-0.0548033715151498	-0.196260033002121	-0.00489759225093553	0.547725131736462	-0.348442757475392	0.696314329311903	0.166453045034074	0.0565912918909965	2
1.12677538877116	0.347709074184558	0.326589287604985	1.42214136946848	-0.35533929810726	-0.555571655058107	-0.0932526633397577	0.0682581457594608	0.232409208067226	-0.476954252192085	1.4450177982683	0.786708494079956	-0.734034388394538	-0.962037356814738	-0.711633584143184	0.258037821464828	0.717722974636896	0.471861211092303	0.0848961576570901	-0.141787150338631	-0.261391083382298	-0.623312600508221	0.026411521500095	0.412649263115034	0.44837258001427	-0.554461828872796	0.046242086796171	0.0448960912767879	2
-2.87717642607719	4.56964856472544	-9.55306876711684	4.44107935434428	-3.65396138652409	-1.87798085259887	-3.5143534876061	1.5476079597065	-2.50330396990855	-7.57563437993936	7.00213577397937	-9.95919399367656	2.12207206066581	-8.88487177224851	-1.64485747819635	-7.18992618738758	-10.4451050316273	-3.2719075376306	1.48227743472618	0.105615110186545	1.27289634389685	1.30026844858483	-0.00395013351868523	-0.36084777781177	-0.597525997544942	-0.390901228489311	0.592196918920005	-0.241010152850381	1
-16.9174682656955	9.66990017304097	-23.7364434105216	11.8249902296814	-9.83054822917941	-2.51482887310345	-17.2906566748216	1.8204078670595	-6.26490348784789	-12.9166361091709	9.56711029521397	-13.7170673789468	0.899540705915631	-13.2729650621928	-0.402260044266312	-7.75409405936683	-11.6446032058862	-4.74130270962407	0.58462597267458	0.996745095162688	-2.33611095619483	0.972754726208974	1.24186581168063	-1.05108624820763	0.0380090796054737	0.672317065099677	2.10847085205046	-1.42124325273233	1
0.15438246229864	-0.549083079218585	-1.0855948869641	-3.57216639349024	2.20060018908369	2.72911885652972	-0.137248958688616	0.445638174792421	-2.36205006346846	1.48568851911282	-0.474882418519258	-1.38572531789379	0.198018761343529	-0.244149021741637	-0.339874389266147	-0.378200325952832	-0.280746780187361	0.264205391978725	-0.447910094758063	-0.0718720977177658	-0.128127166764064	0.12418343251601	-0.000862703018214062	0.982089802962469	-0.608916760579573	-0.435265372899441	0.289674396938212	0.0549312590624111	2
-0.356326154090313	1.43530513012275	-0.813563965472736	1.99311717679272	2.0558775401316	-0.54357866590526	0.487691066602944	0.0854488054265826	-0.536351998021526	-2.23120932812687	0.273983570211148	-0.535839387011391	0.595677221650834	-5.14182349291966	0.732366764261792	0.623912780633594	4.09098324669186	1.63408402811385	0.26084733041578	0.303261648412104	-0.312862941766726	-0.687873797330169	-0.267002508610821	-1.15848006325515	0.271459963711122	-0.155397186179697	0.114328416432227	0.101525594435204	1
-1.12451781271154	0.747870187655168	0.0100014817093219	1.85957408694824	2.5068515110879	-1.97782581941713	0.664422703423478	-0.314252882782874	-1.04744712129441	-1.51284152946962	1.38044696531397	-0.548589516759072	0.0352735541670178	-3.56041436549897	1.69543670151758	0.0307743604187127	3.40071903655248	1.05438500409086	-0.151532836052429	0.518174441549204	-0.0232777615384344	-0.0968389124998216	-0.153137333829115	0.0875216892232434	0.228303532800582	-0.192827398969436	-0.0359423140594984	-0.00649742082309479	2
-2.37753280180283	0.520539361927579	-8.09413945532841	8.00535147326105	2.64075021376276	-3.38158645291742	-1.93437244067366	0.562322111872781	-3.10402718606356	-3.05121035544102	5.73576265915634	-4.74769250131792	-0.784223284478966	-10.7163393018774	0.656516978131348	-1.14246727231018	0.91859080878698	1.12633522330277	0.0929734778841175	-0.634747080915274	0.148284201590387	0.7210995412337	2.66129069804724	-0.508619933518595	-0.401656629278738	0.587611216267645	0.500326371108344	0.551759687906722	1
-0.25147096006823	4.31352332575143	-6.89143771650147	6.79679668055103	0.616296505250374	-2.96632654187403	-2.43665252687714	0.489327898838014	-3.37163857159343	-6.81081309938215	7.62008905836908	-10.2852825163315	-0.342444334069655	-11.5434979157865	-1.3349879032835	-2.68928420445067	-3.20438340295762	0.0865218956911394	-1.31449509665307	0.632709963789826	0.536892074447128	-0.546126023729244	-0.605239547613772	-0.263743459593593	1.53991583077868	0.523573696680871	0.891024688365269	0.572740666549584	1
-1.54878809850026	1.80869795041448	-0.953509033832342	2.21308539346999	-2.01572779170327	-0.913456844516923	-2.35601298316433	1.19716896702387	-1.67837405659509	-3.53865023182429	3.1020899271543	-3.99337305447702	-1.93741062327519	-3.82289410599595	0.830970110708369	-2.47535885382925	-5.21187516766885	-0.413871678166879	0.933262164554872	0.390785963777347	0.855138263312025	0.77474482148342	0.0590371520063436	0.343199807900813	-0.468937928609185	-0.278337986906642	0.625922215184372	0.395573378256676	1
-2.37316053005383	-1.29643196217051	-0.666701676534415	-0.456461394399841	4.04022456048348	2.12789805058323	-1.0089121939866	1.39937907165561	-0.738716410428643	-0.722746088242385	-0.593774132823968	0.0462008407204695	-0.0202868740473476	0.851409780484965	0.524451563578493	0.633120214294107	-0.951423685730337	0.50173668262245	-0.529398382068222	0.509322258932113	0.322972716167971	-0.17041080425002	-0.247169083810971	1.01102851524135	0.266004064477303	-0.51280640884847	0.0250925610810365	-0.289059365407548	2
1.95377787799461	-0.505564158281487	-0.350825366701098	0.346892657592925	-0.663091543322937	-0.127177153493011	-0.744835568350038	0.133846928727326	1.31536023611433	0.0201475768960611	0.331260797300907	0.775447724736253	-0.466627252846779	0.0895160099702609	-0.142716236087613	0.388047458427535	-0.832417182588092	0.862985741130729	0.179615696559802	-0.23574618027783	0.218393798060754	0.827242868580863	0.0738821145448565	-0.32575981178582	-0.103278235937222	-0.21100839373374	0.0339083834870026	-0.0508439905950266	2
-2.41045078094069	1.04493321381484	-0.00802424455551776	-0.357722565188263	-0.700099679387692	0.601102461524808	-0.69330183013486	1.4441483984565	-0.405445289421706	-0.651015417712197	-0.878577015828994	0.0769304179657908	-0.528641858241485	1.04121967425945	0.390819172099777	0.967263564224703	-0.295993611746128	0.923863037909685	1.87953049879768	-0.234006452244129	-0.221907498946534	-1.04208750175392	-0.419420674586353	-1.38046122932447	0.168970693560394	0.586391096396372	-0.416405692964222	-0.200764553894835	2
-29.8763655139763	16.4345245512223	-30.5586968214292	6.50586178736296	-21.6656542956569	-4.94035632949796	-20.0813910746494	19.5877726234404	-3.59149104711596	-7.80059820772759	3.94783971729026	-5.4879114860488	1.36994034924206	-4.82955244300835	-0.134412095441135	-5.12116240451142	-11.1181904509172	-4.65995586983801	0.608930080519071	1.72477883837961	1.81295397464878	-2.23225158753151	-1.41280344282556	0.178731069561437	2.15604185816706	-0.20938462411377	1.25564890085966	0.364530452975509	1
-1.10847821852891	3.44895257232738	-6.21697180605649	3.02105161812575	-0.529900931709915	-2.55137517507643	-2.00174290819286	1.09243237369483	-0.836098368778531	-4.09564897273592	2.42595071598052	-6.06726194524698	1.83243272022382	-3.50170251648822	-1.00400820464185	-3.5012811030282	-2.941876323532	-1.12574106196719	0.37371480785248	-0.0685983809223332	0.825951491439622	1.14416978988846	0.208559481945769	-0.295497424488562	-0.690232196243341	-0.364749075788586	0.229327220125504	0.208829891689567	1
-3.22568275968347	-2.17490234093112	1.58739484559693	-0.983112246068709	-0.130504347107179	1.19796737658385	-1.18590093010551	1.1442976339636	-0.159948614920413	-0.258842964079468	-0.620922410942163	-0.266851962225715	-1.23506163049576	-0.213479381137953	0.365575696788242	-2.42950436959182	1.59503953362531	-0.918600945070045	-2.31586453108876	-0.767680482471258	-0.488150555017871	-0.69383003133966	0.252361723566721	-0.94705014651532	-0.183527671297101	0.972459853980682	-0.0111375187647026	0.156262645256303	2
-4.42350762703846	1.64804777413239	-6.93438785672913	4.89460056642244	-5.07813111998958	0.0108488776042783	-3.40909567897227	1.40929050029893	-3.26067152936237	-7.78135276287243	6.28337707847689	-9.65660635996176	-1.61913485478932	-10.7321089251086	0.288220764475555	-7.89812205175049	-13.5706825019333	-4.59023530005094	2.59017338411194	-0.562264103606392	0.698359061079766	0.487477720585547	1.22869827965959	-0.535217333195035	0.388278095984062	-0.00946564715170412	2.300164247557	0.0812314897144668	1
-2.83098405592803	0.885657038258755	1.19993009832405	2.86129223993172	0.321668777779154	0.289966026429405	1.7677604489638	-2.45104966190813	0.0697358066743391	3.24508640095346	0.675287853392807	-0.677096334427304	-0.222741128141729	-0.913786970583513	1.60333192308268	-1.0245020918608	0.0220452070437295	-0.940684674142594	0.484758940230455	-1.01692314354721	0.546589339675499	0.334970736976198	0.172105676221893	0.623590288019672	-0.527114316331261	-0.079214654387473	-2.53244529803097	0.311176714703215	1
-1.60021129907252	-3.48813018118561	-6.45930280667571	3.24681566349703	-1.61460769860713	-1.26037454854632	0.288223321921388	-0.0489639910109505	-0.734974617920653	-4.44148408070017	2.94437484242405	-3.80546898374331	-2.10222683492697	-6.1061832734711	-0.641736399701777	-1.55596289626148	-2.08406707082134	0.394247352869229	0.0833797227600835	3.18935489592753	1.19117480721903	-0.96714144500067	-1.46342052446637	-0.624230851495284	-0.176461532068143	0.400348351070197	0.152946864261687	0.477774924576796	1
-10.5273044341626	7.63974510878724	-13.4431145027514	4.30340291762786	-8.04820986720506	-3.46699653575204	-8.64319279153494	7.28410530047069	-2.36209663777244	-5.99659592015915	2.5891035399443	-5.9622614216576	-0.468955402702701	-6.77818372152522	0.907946622048306	-3.97013003226966	-6.85761265464239	-2.51173568202806	0.511761951503497	0.847085223070639	0.937415595523653	-0.931178206442092	-0.235696693319785	-0.0313933540844794	0.591558276561224	-0.263516323288921	1.10889729755393	0.219021143211497	1
1.98769515546213	-0.125194227078718	-1.5622154393725	1.23659714972596	0.587142143222466	0.0847176884670359	0.140016470533978	-0.109768630564338	0.73098752655938	0.158044933550737	-1.84344583657906	0.0652803732824805	-0.179940317878625	0.119259175046777	-0.592260539990192	-0.405303121291632	-0.38489751694823	-0.0908794136354605	-0.0234178374486301	-0.186985716176096	0.14285127950615	0.623951701602587	-0.122868624999867	0.0505208259769145	0.521602025026433	-0.364271273347239	0.00507057906054983	-0.0495472181693567	2
2.2734537277843	-1.44720703321477	-0.946779185798394	-1.73806310057533	-1.07417247435129	-0.139591915064119	-1.26680676620984	-0.0470249581449337	-1.3450618697769	1.71304093934207	0.122518196250029	-0.157116067836181	0.741846062339779	-0.390752859613185	-0.755527867987023	-0.163991628803078	-0.00336623327940455	0.561695426093957	0.302648383641748	-0.384805839671362	-0.142608586109837	0.0988885239224689	0.150236410677242	-0.813565196768002	-0.193345890632533	-0.148292834244446	0.0203794213640859	-0.063041661711417	2
-0.926329628194182	0.174081474331998	1.12681609217311	1.36013788297536	-0.50703974812535	0.490258688818135	-0.13077187349488	0.69203030896046	0.0507919650163414	-0.567044213548396	0.0293622516111506	1.05785945169935	-0.0430731181542081	0.00795578124690277	-1.53047645685118	-0.588578790084977	0.168002592027299	0.827380032105577	0.883031692172688	0.148876891322063	0.559365298574782	1.59599928709286	-0.0381812090959059	0.0686901032400009	-0.254857506743806	-0.253501304617425	0.130973814456053	0.0848426991213765	2
1.91619526080487	-0.405147756768793	-0.417427851964494	1.34454316100724	-0.536079821831257	-0.0235567215719046	-0.661726253528947	0.157503923179076	1.34678753159187	0.201619932461517	-1.48243271762975	-0.682357709676622	-1.73108448162626	0.192922574576595	0.473125761425313	0.33320145359633	-0.534013623153331	0.541948861922458	-0.581150104527772	-0.296971413381266	0.220360267748787	0.703763443409747	0.116247656911907	0.686125011456061	-0.0296516034111244	-0.515173302820028	0.0401345695716846	-0.0256762982875196	2
-4.19873460983989	0.194120636801706	-3.91758567828042	3.92074784640417	-1.87548574659158	-2.11893292738694	-3.61444510993627	1.68788446543007	-2.18987113590881	-4.68423332514029	4.37690666362302	-5.00744082816051	-1.30474507803596	-6.19247526385522	1.00240426741391	-3.31693430074553	-6.18883415213498	-1.04041264854272	1.23304434947994	1.0033504305956	0.801312235949018	-0.183000576489906	-0.440386862411508	0.292539411877521	-0.144967421927777	-0.251743981877142	1.24941367428483	-0.131524643545312	1
-2.1511948385607	-1.56072245702678	1.53725087278919	-0.677747523239533	2.35035902746223	-1.93257141285382	-0.0556019403573629	-0.0981649959038668	-0.567073231746764	-0.360873283012418	0.925298894805196	0.223132918597198	-0.557877895703127	0.389717464485003	-0.246482558205537	0.382640945952652	-0.834824963593449	0.17770092063076	0.0218148187366002	0.676237463917009	0.14770086910762	-0.263691289303427	0.112166232734184	0.048550084890084	0.526608940988533	0.898721146821558	-0.351793358022477	-0.154026570469687	2
-4.84437152213983	5.64943864783758	-6.73039574613665	5.25284201867297	-4.4095661499774	-1.74076745609347	-6.31169852901067	3.44916731253577	-5.41628435913526	-7.8335555711125	3.6573495649865	-7.7814479532704	1.50772042676786	-8.60475886835984	0.0105926875670707	-6.55397325691037	-12.6243936527694	-4.98990973846596	1.64541389333247	0.284555090358885	1.19488835625662	-0.845752531858704	0.190673885417928	-0.216443252531192	-0.325033100382822	-0.270327592956951	0.210214051535782	0.391854886292055	1
1.17664228911098	0.154754180228764	0.246079599839617	0.800813650534364	-0.590837895382577	-1.48770545923882	0.336948763406294	-0.316724550720498	-0.0470563022287454	-0.0166046586428254	0.0549609832701695	0.0319293553139092	-0.694575525496023	0.583058992466124	0.827140850673011	-0.120390848564619	-0.0559229002663845	-0.574196595568009	-0.319815993213356	-0.0973297655104839	-0.00857229472890987	-0.105115460434414	-0.017629490455052	0.937907478719062	0.463495067549799	0.332979903968854	-0.06203906584284	0.0161487827341312	2
1.95034102662959	-0.341001789673585	-0.273968177599975	0.469091333425522	-0.709712675115515	-0.668709460755753	-0.44995615867093	-0.0663860791162113	1.28239139579809	-0.175776616598478	-0.765551159303034	0.530319502083405	0.0550311873234693	-0.0200566399277394	0.704012251658267	0.136388002602937	-0.482985036115973	-0.277729546312631	-0.151613062179177	-0.21049551283567	-0.166874397037557	-0.350410557671242	0.368644689487348	-0.0583068830635841	-0.449562433594115	-0.620367608236562	0.0357072376807698	-0.0290457917402979	2
-0.481531150954278	1.05954227713479	0.647117402910268	0.905586233912649	0.81936824001549	-0.0911835663506086	0.504134851323607	0.161064336313081	-0.765053776949662	-0.55054534794377	1.48028602025778	-0.105359122514952	-0.804841454759319	-0.819901849432008	0.916881766469427	0.201150538864914	0.874890632270019	0.941476678511478	0.272698476205832	-0.0425151328862889	0.0706328691882125	0.192490772493404	-0.174659253437827	-0.438908072947488	0.239258996609831	-0.217823405004998	-0.0728522476980958	0.0104633125817071	1
-2.14051149219032	4.10487145129475	-8.99685940156949	4.02839095079544	-5.13135934640223	-4.15356844523859	-9.36009513383968	1.92207487977653	-4.02618037499445	-13.6913151328525	9.09528815249629	-14.1681208819376	-0.140455389751523	-17.6206343516773	1.48274041096936	-13.2568330912778	-21.675483501012	-7.82346881553754	2.9951111673215	1.72557761649372	1.85426666080646	-0.165533725878965	-0.339938978813788	0.296313762529247	1.36422533027428	-0.518995630979066	2.35233346525926	1.13062483533989	1
1.15937314510686	2.84479469928473	-4.05067950821309	4.77770088131929	2.94898004123771	-2.01036111013216	1.74408581794948	-0.410286521869204	-2.45019774688553	-2.04216786301424	1.84409317018026	-2.42593281501277	-1.5842751343556	-7.2083115791564	0.459828383286257	2.37529619792022	6.4435098643744	2.59184606301795	-2.88977035831304	-0.059264385833904	-0.176541018596848	-0.433469859425429	-0.529323202003731	-0.597019604985794	1.33595405267787	0.547092070642555	0.00997894426391215	0.160769150049196	1
-5.31377384241729	2.66427399774238	-4.25070701802015	0.394707094952515	-0.391383377283543	0.683526139774215	-5.13367100176311	-7.90778989157428	0.215474664930064	-2.29773425918487	1.96148093151336	-1.94444112769897	-0.69255896504056	-4.3463476308633	-1.72692923293524	-1.82040477188062	-3.74648955100281	-0.880399311360603	0.267914551538718	-2.64290184721809	8.66466242953635	-2.71638258812677	0.483559093855452	0.0792347976258407	0.311065240462952	0.555544234123026	0.176740004036668	0.362906575787496	1
0.809330989514487	-1.19705003613414	0.704232079618114	0.602326848283493	-1.23337783904526	0.451912921556216	-0.660691712415206	0.208602597767519	-0.689320747169095	0.733017803534675	0.949399038258053	0.65693529576182	-0.0606803963706564	0.0612988588605596	-0.0830859932077784	-1.50666696576085	-0.0134934387646334	1.54267296921903	-1.24699160879634	-0.159926396034855	-0.0410740472816733	0.0404932476166283	-0.215221581678811	0.00047903981622014	0.337036022791103	-0.230965040109197	0.0498631625144805	0.0560512901213757	2
-3.89119195123086	7.09891625215749	-11.4264670967961	8.60755678650129	-2.06570621026229	-2.98528802203595	-8.13858941693861	2.97392807853452	-6.27279046836547	-13.1934150665232	11.6197234753825	-17.6316063138707	-0.355194389515515	-18.8220867423816	-1.2831290856146	-10.0310966568698	-15.2270075099256	-5.32200898058982	-0.501750653452579	1.38261899967275	1.75708522742867	-0.18970915318715	-0.508629244173448	-1.18930816877394	1.18853649934791	0.605241885913626	1.8815287524148	0.875260407222375	1
1.08043336974687	0.962830680816555	-0.27806547765439	2.74331806279958	0.412364075681078	-0.320778352962878	0.0412895489552235	0.176170299597767	-0.966951551053629	-0.194120466505581	2.14005681553663	-0.276308752749667	-1.19130573752489	-1.88027540328199	0.398271956336376	1.36743302249318	1.52266169956075	1.02631748255981	-1.57707047840184	-0.172658644566365	-0.00899617409257402	-0.0570361435998535	-0.0536915092211487	-0.0263732767799466	0.40029973123052	0.0728277709127376	0.0270429343018625	0.0632375727147923	1
-2.63059770314604	5.12575923008793	-6.09225454651378	5.52739306209755	1.60514485494011	-2.31988352953118	-3.20707570564086	-1.48258321071708	-5.07487063178104	-6.77833138248069	5.72525459149638	-6.94917182528041	-3.12779501198771	-11.090424813263	-0.800272569362332	-1.70750085360527	-1.68547301699574	0.274890838662414	-2.02888535240153	0.948863770149954	-0.527474204141788	0.220546094514546	-1.37110989476897	-0.504898994517705	0.382306792598482	0.395527722278956	0.782035950782542	0.62852786395406	1
1.18651174746675	-0.16739890802655	0.680786517475298	-0.0137069624134322	-0.84931353691602	-0.761400086267565	-0.308403311006023	-0.0108425755314996	0.48153793703743	-0.242296076298536	0.159473019027852	0.0172967252866202	-0.697891785432268	0.331350123861066	1.56353122961124	0.0551360112538381	0.0772810434831896	-0.879637924189889	-0.45322983483197	-0.1249583035257	-0.0840559197891455	-0.267296146687144	0.161925240184807	0.43033007343288	-0.0303434052424231	0.91531267610158	-0.0615831783665757	0.0103054156705953	2
1.88149946716946	0.179853194451335	-0.244903133794588	3.54857898983245	0.181040651724876	1.01202507742929	-0.631611090824434	0.372162399334791	-0.483791582283896	1.62326504771124	-0.220951459492019	-0.400620838572006	-1.13285240364708	0.263225429291796	-0.959591849509899	1.53535632989683	-1.28522457308442	0.942249771697187	-1.37891336067814	-0.311614637992797	0.322795249267067	0.916183283445955	0.0742159618605084	0.316124722482234	-0.0605740161720107	0.156699867096443	-0.0127905144166375	-0.0471823257435515	2
-0.122088943585745	1.02482038065123	-0.706878588055993	-1.00324019950973	1.22635558066353	-1.70852024031653	1.77427429595864	-0.537654511167678	-0.54639306169382	-0.518799035702338	-0.696219092696913	0.410630658779567	0.66802228173869	0.546498337692654	-0.232373125157788	-0.769525531599225	-0.396270704936522	-0.580392728605538	-0.21734717476675	0.0378527768366747	0.281102267788166	1.02147131563914	-0.195921728506208	0.0647562998982829	-0.280946857361665	0.0875293881323427	0.395505833449391	0.27353220032273	2
-8.42681446458936	6.24165891255794	-9.94646974501132	8.19961393161759	-8.21309336768256	-2.52204605104398	-11.6430282742756	5.33950009801351	-7.05101582770698	-12.2653238444006	7.04773274001302	-13.7429528415799	0.821627223133927	-14.1074642630375	1.02047093981622	-11.8478871921138	-21.6739867132891	-7.78404247450965	3.20430921695579	0.563869352833826	2.42746037443776	0.692666548056743	0.0203051671536146	0.499809093124917	0.467593621860553	0.483161969665241	1.19567086957704	0.198294350072086	1
1.34703782415111	-0.370251373084016	0.226696467272854	-0.503767951476872	-1.03498396646183	-1.45560180214057	-0.081244789999884	-0.341008463644371	-1.09831481259627	0.671727210957375	-0.139254099521843	-0.0830037922927015	-0.0467252148872204	0.357745780255456	0.711774327208727	-1.4653389381871	0.190941505546385	0.269543117491573	-0.608909433032945	-0.466988438742794	-0.775207071489884	-1.88279880752805	0.316437950181515	0.68134254963486	-0.0718219296443654	0.602225727040859	-0.080695570312659	0.0149258668453698	2
-0.53463851267804	0.462399679887336	2.61423543157185	1.11806434326278	-0.596837121275511	1.59925900345252	1.43645904435542	-0.510461899427146	2.14537578108658	-0.333042275167394	1.91174294397655	-1.16455783475335	1.60955630515186	0.00473763573464035	-3.35300290990547	-1.37767049972251	0.94483933521215	-0.610912139471428	0.348925173177854	-0.0853725798070855	-0.544726707720865	-0.287959516271774	-0.055235123747225	0.179379230882754	-0.590694817485242	-0.791149765625271	-0.433968338911047	-0.588619378391465	2
1.12892693354739	-1.05235019924314	1.09458026493723	-0.680370536127429	-0.756579691261702	2.01235087802258	-1.58240244355071	0.811600985320568	-0.107659033167764	0.370060381737483	1.81034280148299	0.70575479786078	-0.335804557495315	-0.555808606535974	-0.267965599729044	-0.321603669695112	1.65713826631492	-2.96630271104573	-0.342247719947805	-0.110575658308573	0.165387154701597	0.778852165489656	0.131974320065438	-0.995667182299883	0.0342482497068353	-0.131054126003393	0.12193248342597	-0.00179633049636566	2
-1.16980610239513	1.67673488609335	1.40421133244592	2.81574885401267	-0.364996092913905	1.02522907324521	-0.526632907228046	-0.217511173405815	-0.679830047335204	0.773060885609542	-1.76207588229494	0.0650086275498742	1.00234512279059	-0.270100982218115	0.221306308067239	0.0191952326018736	0.129697951396404	0.448027922240092	1.18628307082168	-0.0160018389483103	0.917097415256086	0.366039965585138	-0.180624220302521	-0.39681913337076	-0.14326299660542	0.378428842549662	0.109979085282799	0.130076065923914	2
1.1372047010833	-0.0627231642079754	0.907425044814925	0.575419522484867	-0.802201102000251	-0.48092357192037	-0.367625024055392	0.0111822981012851	0.343136199127037	-0.13927014313752	0.186294485060454	0.43410787666803	0.230723340992964	0.078065457245585	1.50314744698545	0.114734016839099	-0.120830499689622	-0.576402790444093	-0.843398270589196	-0.0779133541623535	0.144498255961383	0.453828852538008	0.0254855100696329	0.464298173744462	0.198361544586184	0.555544345949212	-0.00637768996629211	0.0227717652860949	2
2.03891341460946	0.5283943272386	-2.38603472578701	0.778120575823144	0.495011595436226	-1.74507203443148	0.312793701288463	-0.344786039385386	0.615900510336907	-1.18649719147588	0.124161811218573	-0.59497615697693	-0.747053554037267	-2.38490136455781	1.1968709686829	0.746470336840563	1.86738638697758	1.26999350009093	-0.765425521907531	-0.206358876544423	0.0950462455726582	0.449632368002778	-0.0321536190642513	-0.247427433381399	0.21850486909641	-0.0950877685606105	0.018575257342313	0.00573232203845064	2
-0.855534728177721	0.185307963097933	1.3627877237549	-2.62562436910278	0.0682369580314624	-0.283434884898106	0.450407478412616	0.190612578972549	-1.5103034856376	-0.0270985624091653	0.944582082387485	-0.723939114058051	-0.967732622429111	0.147886670735683	-0.538688323067354	1.64121231170339	-0.322053108394067	-1.17100699543913	0.316551645644871	0.264012018915468	-0.217126268612838	-0.979848607594042	0.00370898100884048	0.599946467734357	0.321292377764385	-0.688672297150881	0.20777218993583	0.111577537589552	2
2.04645968397192	0.452158252465286	-2.53378172560339	1.3872799743749	1.16354398887815	-0.716509893752917	0.632139916544241	-0.273451069607744	0.244363899741016	-0.347021206924521	-1.05103203873919	-0.450070781290299	-0.797862844096468	-0.902972753163975	-0.225612410735192	-0.0673615392575227	0.872546162554988	0.254190274170248	-0.259457034912395	-0.233627900399181	-0.0707586750085684	-0.0396711674603039	-0.0464304234378685	0.128461653051696	0.518361397882913	-0.493101074582746	-0.0070747662450267	-0.0266682747028011	2
-1.64440309669641	3.1298519330804	-2.57697682172296	3.41557336328899	-0.448525407316687	-1.24189285626533	-1.9916521878557	1.00266488963021	-2.8090712430123	-4.15369240632128	1.39818511854919	-5.65326970240352	-1.23369413839885	-6.332512814541	0.458714800173025	-1.98360960777769	-4.92916202340023	-1.03848208531443	-0.133819199948815	0.290186829391141	0.417762091477206	-0.648575871519649	-0.318617393380036	-0.680412931832076	0.389868676205949	0.0557502963989842	0.394681955439504	0.298820725838569	1
-1.51251575792702	1.13313858781029	-1.60105247993576	2.81340096831714	-2.66450340578315	-0.310371093924795	-1.52089516380539	0.852995775116439	-1.49649450564954	-4.05629261571005	1.55375586796783	-2.74355135914945	1.50454067059684	-5.42878849870488	-0.0160171233729703	-3.72718761269833	-3.94629958919926	-1.68028644319238	2.30361261010114	1.24958556268985	0.729827756052255	0.48528591471162	0.567005413227757	0.323585691602658	0.0408708540928058	0.825813553299941	0.41448227186994	0.267265082454707	1
1.26116824567925	0.255426688934524	0.0299761209693697	0.419964940983521	-0.014723755934107	-0.364128096717886	-0.0581086917833945	0.0102996115744922	-0.118753893391254	-0.101002251777145	0.94810099255268	0.481236061337713	-0.143087555103508	-0.051571594251052	0.488251841615593	0.894632396727236	-0.483016329375547	0.470388345457266	0.353118253779482	-0.0729238154291993	-0.285682004324415	-0.877427026890177	0.0365419781060459	-0.408304876871347	0.264042886156089	0.120957777454979	-0.0304763219214149	0.0128315052237365	2
1.42778052589044	-0.529853262239502	-0.261911731224065	-1.02500183355991	-0.307659053017476	-0.177281304604618	-0.451342987787052	-0.0863550628168617	-1.11263641175383	0.812198118412515	0.440424376796341	-0.198487252464978	0.507687367885167	0.0172904181363568	0.0173881504993341	1.51831435606393	-0.395079910381318	-0.536774170485351	1.24036561339849	0.170908953508246	0.201662577338049	0.456830624761275	-0.290785601731907	-0.795711369161045	0.757128401145296	-0.0642360235580931	-0.0134529543321639	-0.00764566696778161	2
-0.986503656318903	1.08212737086278	-1.00558071619772	-1.92505275959325	2.21658353288019	3.59495870967949	-0.572366155310395	1.56636061735586	0.491239246635901	-1.11249738637825	0.0709619618687887	0.0724020466343053	-0.227310194318418	-1.0400576539601	0.831579277602123	0.644824382050816	0.429406246208264	0.2828198213066	-0.51673585679754	0.113469556875419	-0.252041571931672	-0.786349948022048	0.048461685976176	0.557302795529886	-0.0717213224841615	-0.239225837226085	0.148926903216075	0.0965309521221222	2
-4.79366743133161	3.41891065333381	-5.07444453285381	4.03598694267746	-3.52787459906065	-1.92324150219959	-5.06598083804842	1.99688475994042	-3.09737916358313	-6.44720227383046	3.77557843937585	-7.49878345527601	0.231306922054262	-8.65826843157538	1.34330765668858	-6.17333085967808	-10.7080182544535	-3.50489419159365	1.88404425730219	0.342122343012083	1.16861781897539	0.289530903898366	-0.371888203724815	0.144761276597316	0.0847348250689305	-0.19743147093529	0.328671522253493	0.835394921353057	1
-1.52230450950001	1.50515204317029	0.372364350808073	2.28686855813503	-0.526518744404641	0.998593092488712	-1.0875560400314	-0.027248402908359	-0.533001251290556	0.169572797878818	2.79039639060721	-2.31695189213093	-0.78253178710191	-3.43173796295146	-0.527701760836688	-3.2935576903327	-3.90149898369755	-2.52544048175208	0.79514422023384	0.412800620721233	0.332216175668172	0.493980864616249	-0.0801982925908616	-0.253327337787628	-0.477799682605952	0.991739677999628	-0.952553959120801	-0.39036399798095	1
-0.224815643265473	1.8217212365732	0.13143921307336	3.34861410160152	2.58216783211862	1.62834809513425	1.24763211854715	0.0553093291526292	-1.92583943831195	0.424950379717539	1.76123976127039	-0.522737745211563	-0.486871389924298	-2.66039863741986	-0.181033258904359	0.386488271537244	2.04715497908362	-0.182369717228439	-1.44373923801626	0.0269409169693575	-0.285439133242629	-0.430957028453301	-0.0361612180658724	-1.72399121820665	-1.03992867903847	-0.213176325090473	-0.208386058750884	-0.207902336637537	2
-4.1243162505368	3.74859690056241	-7.92650660758866	7.76324179132026	-0.769374580551456	-2.03117088274041	-3.4745494647169	0.107121410006842	-1.55135158957203	-2.4112720149303	4.48003526995735	-8.83250972518326	-1.21516414034012	-13.7256846134361	1.23274441510587	-4.3896876778022	-5.81091981744958	-1.25542240180062	1.11403305037529	-0.181978583306058	0.547096801357099	0.68785388119585	0.429938703679497	-0.620601279432049	-0.369688286259497	0.367348753696039	-2.66476709501523	0.417100621604896	1
-2.78101460457399	-0.0213851237987165	2.01576442450007	-1.27220016866171	-0.529662359012584	0.4303010163115	0.579297195719801	-1.20630454225852	1.71710712332073	0.577460264705809	0.464709038516395	-0.0650518291518522	-1.58474179527387	-1.13010955840652	-1.34967555414258	0.342272901926584	-0.779628976690694	0.039267639017599	0.148237559299742	-0.681132184480471	0.274031801076502	-0.597027854129295	0.0347009616300726	0.0192887604677706	0.206904025271247	0.661876693671387	-1.52670346811916	-0.348991025944274	2
2.14957172799411	-1.5542590227683	-1.31217753534404	-1.94409581415564	-0.250548808586093	1.41965484149173	-1.40425633997283	0.41209142740216	-1.4694147906996	1.60283709154367	0.974757399226858	-0.0744568724985208	0.21397331737192	-0.113346722015672	-0.0158100254756167	-1.21888781973761	0.998158383546674	-0.916329911456884	-0.824439939963572	-0.492766036115299	-0.0613597066067526	0.376703104203261	0.290468960836937	-0.75046248570261	-0.361763948770475	-0.0905445024936582	0.0511586409467889	-0.0694648854198653	2
-2.78975297050245	2.68943095790222	-2.21115725518717	-0.807996062088748	-1.08088681060176	-0.840779023020921	-0.863342435434452	2.07600665608401	-0.329372208649835	-0.0355404703103978	-0.227554155150478	1.69965342184129	0.68577577287063	1.4749479819464	-1.22088620735055	0.757635488998002	-0.0557393565963435	-0.0252781230153797	0.238823918613516	-0.0564981877277951	-0.137125340448102	-0.677213947443025	0.257444458838592	-0.503288910233875	-0.140542716522966	0.164012427992081	-0.0830250207645776	-0.00193046609934371	2
-2.03690568595364	2.02351621485809	0.642865723637542	-0.308976642050041	-0.581459100530731	-0.358128786240983	0.00378079554484372	0.866249410358244	-0.132182910729238	0.801001684806677	1.63011398746214	1.18272948634408	0.221716050529686	0.475721257978585	0.376496362856635	0.115304384329851	-0.108114904634203	-0.416950145523941	-0.260026901602261	0.442887907727676	-0.223562872363896	-0.39932828112762	0.122422217617246	0.195781030396636	-0.089405524560399	0.0641836560914794	0.287881227639586	0.0108771395233696	2
-12.8357595817777	6.57461542943546	-12.7884624825347	8.7862568391843	-10.7231209172666	-2.81353585641993	-14.2488465310891	7.96052082227957	-7.71875064933864	-13.0740681657723	5.97513066688423	-12.375374654316	1.47220511856229	-11.4706925061593	0.993143253686908	-10.9738046181506	-21.047629901985	-7.99078328442082	3.33103902941017	-0.617296150458597	2.67949007049737	-0.0473351062766089	-0.836982346024597	0.625349328179101	0.125864937720446	0.177623612238763	-0.817680255865793	-0.521029795905738	1
-3.97593925787714	-1.24493887246577	-3.70741371980754	4.54477220840185	4.05067557270479	-3.40767861716595	-5.06311826997904	1.00704199678733	-3.19015819504631	-4.25071651144568	4.18216236800046	-4.56367473788251	1.18250275143465	-6.96497247579046	1.11533951405808	-4.99733165466689	-6.41953891153561	-1.18359273970866	3.56973257751778	2.1094026874149	1.05973707375805	-0.037394796398813	0.348707142883828	-0.162929482857413	0.410530958112178	-0.123612265343157	0.877423851434985	0.667568429836307	1
0.934018177910407	-0.690415797518214	1.10952689954772	0.141869141703055	-0.611373904940957	1.46847538652374	-0.957911386589709	0.642952133266556	1.21238394242626	-0.650194208696731	0.399138043705057	0.87991033860404	-0.487689439264017	-0.340571765279779	0.804089652600192	-1.46106338492913	1.4873863316454	-2.64140088604372	-1.21703024760603	-0.175298631357845	-0.0755348458009204	0.0971675672673163	0.221531498871406	-0.556809093206318	-0.246075625708425	1.04792970889567	0.0293138183671235	0.00833333040165247	2
0.316459000444982	3.80907594667829	-5.61515901119457	6.04744510216478	1.55402595692572	-2.6513531120137	-0.746579273100222	0.0555863112529252	-2.6786785422399	-4.95949291161496	6.43905335158373	-7.52011739288703	0.38635166741077	-9.25230724747513	-1.36518841502051	-0.502362190618164	0.784426598154274	1.49430460743838	-1.80801215867357	0.388307428238927	0.208828369001674	-0.511746619200722	-0.583813220813723	-0.219845029091423	1.47475258440688	0.491191925656006	0.518868284577287	0.40252806767232	1
-2.58961719821269	7.01671438495857	-13.7054072869097	10.3432280604117	-2.95446103475574	-3.05511578527804	-9.3012886151434	3.34957336071614	-5.65421202641103	-11.853866972601	11.6692047358121	-17.2286622386187	0.0555715664836118	-18.4937733551053	-0.304172113519045	-10.6294973901353	-14.4412111342765	-5.10548646597228	1.2702262705049	1.48885519236896	1.88773772551451	0.333998184533223	0.28765904061745	-1.18640640906644	-0.690272670076388	0.631703772210546	1.93422076005943	0.789687172212655	1
-13.8972058704019	6.34428045616839	-14.2816664432471	5.58100899740718	-12.8871331616131	-3.1461763671985	-15.450467216827	9.06028147442157	-5.48612077680694	-14.6764702497464	5.1483517210937	-10.7495919949504	1.58548896754337	-9.79801207658904	0.733276999106463	-12.675268899047	-20.7406637223494	-8.15366802624724	5.2283417900513	-1.02522792390103	3.05808183846397	0.941180290424241	-0.232710298333368	0.763508019302571	0.0754562386388435	-0.453839571774416	-1.50896825698328	-0.686835738780169	1
1.94368668306141	-1.56261360647815	0.282051422296069	-0.41727907783091	-1.81174673442002	0.0475935808733946	-1.5190179212933	0.112538791301975	1.05545874072683	0.42113422380346	-1.45172700358851	0.103203227754794	0.568283100332186	-1.38201232175493	-1.31153932302679	0.828654598297437	0.510762089109583	-1.3430251837198	0.901628766248474	0.136131206256431	0.170013155630812	0.680673000542526	0.132956263428673	-0.0543354760762916	-0.321282313244712	-0.181466010082856	0.0529742099567719	-0.0230402533200339	2
-0.512348993642627	4.82706041999945	-7.97393924909553	7.3340585164719	0.367703644775346	-2.0551290853684	-2.93585569967936	1.43100813095171	-4.54472224374179	-5.25809597551632	5.71631869503674	-5.81040712597652	0.723292646283101	-12.2891333850899	0.378773196301938	-2.02073438121173	-2.03970261739192	0.658182927257658	0.832574035012694	0.804101330337598	0.535619750720892	-0.459495920284509	-0.00936366784259746	-1.1404357941897	-0.00644526874323798	0.527970329614587	0.55888099608345	0.126516761960086	1
-2.92382666427262	1.52483716405302	-3.01875803326242	3.28929147538496	-5.75554237361289	2.21827630310359	-0.509995431790455	-3.56944356866613	-1.01659168855188	-4.32053577559936	1.27720226474415	-3.70174966668488	-0.97186959353265	-4.85777667212588	0.0906055221312176	-2.80150199048762	-4.18680753704806	-1.64840609367465	1.1764455977519	-0.447039406719925	-0.511656805196235	-0.12272408639124	-4.28863899895194	0.563796657800838	-0.949451350280346	-0.204532177495445	1.51020648735902	-0.324706012560446	1
0.909123838691231	1.33765782444144	-4.48472766746064	3.24535764512838	-0.417808776149092	-0.762118684149486	-2.5063487752776	0.694163949223675	-0.467555883753771	-4.5652600954372	3.61264534637429	-3.17193661178549	-0.400045818565063	-8.56945415472099	-1.61483120714345	-2.38820756249222	-2.57746443422373	0.0926786705401108	0.0982420128901166	0.445573384128196	0.586829162500182	0.59407754473212	-0.252120311226939	0.325438827876011	0.562765676359647	-0.256278184868886	0.652673806782709	0.319879228007944	1
-0.971378741914761	1.38516143363892	-0.318556458391496	2.4244049548356	1.9885888186336	0.345817617305949	1.56411098679616	-0.183919986608374	-2.18132190056106	1.45267362921899	0.040986463236257	-0.550857422861895	-0.731100083534047	0.71009062658033	-1.48631953070585	0.859421791404432	-1.22297711907548	0.121275783331525	-1.19838940552327	-0.468822713751905	0.151959738550273	0.273539011654926	-0.179793945956233	0.187668542018045	0.368928738425705	0.00166492077841715	-0.562761038816089	0.130238399027666	2
-0.0754834663888726	1.81235458422751	-2.56698081016962	4.12754860722303	-1.62853157024518	-0.805895445766318	-3.39013454458215	1.01935326231828	-2.45125125188341	-3.55583492739064	4.31571103012142	-5.47980167679906	-2.11550315600957	-5.5887855765974	0.280108069299552	-3.50723062361012	-7.45709493793125	-2.32549168188332	-0.440434552920779	0.338598140549314	0.794372451897782	0.270471232297866	-0.143624140755259	0.0135659145316466	0.634203128800614	0.213693187250942	0.773625466697089	0.387434054572014	1
0.269614090485094	3.54975512877325	-5.81035344453706	5.80936957402456	1.53880793351049	-2.26921913566818	-0.824203333436328	0.351069915343584	-3.75905945636624	-4.59238980599474	5.47939151009669	-5.65785754091816	-2.6480760898503	-10.3848897408947	-0.225946407826958	-0.701882908954806	0.409735840500415	0.939603694029483	-1.95429995537505	0.310524633435283	0.371121111209288	-0.322289520392532	-0.549855883222537	-0.520628958812409	1.37821038664663	0.564714292689441	0.553254713878568	0.40240000915925	1
-1.30603030982079	-1.45705199143749	3.27338903324574	-0.0905305783479155	-0.959461786476103	0.0176842175415974	-0.0906633746412186	-0.581138014562464	0.248360372812907	0.878201478905428	-0.437726890133924	-0.656788247833974	0.109516465491994	-2.00156279536174	-0.55410818703768	-0.156796010883123	0.978728563252245	-1.33857535640652	2.13128925062539	0.176124724604327	-0.0725502384386322	0.921140525831748	0.259609456274977	0.782734596014568	0.279448813265488	-0.0342317195979326	-0.488603396065181	-0.533017205516082	2
2.07810558677155	0.236465277160991	-2.53718729393941	0.298697459051405	0.782778990779801	-1.23314429458143	0.521962166698063	-0.249055300561428	-0.0691540509691307	-0.0852490210624011	1.17044513415285	-0.323112276189026	-1.88941890410486	-0.0392258144749456	-0.0727603219336501	0.357887451272953	0.526890974960742	0.607038327914229	0.0719970912030035	-0.262664234357018	0.0350029232940431	0.0673069996305146	0.0661452494890473	0.66822996005718	0.165072810837074	0.565613546011222	-0.119517758148522	-0.0588314496737673	2
1.14995863983492	-0.132453794572292	0.712751577601251	1.27010136453818	0.123204630548373	1.72054939658462	-0.595607644504702	0.451921197066461	0.90646324911214	-0.276547817787525	-0.421944150784456	1.85364849976159	1.07099956520563	-0.865315959910526	-2.43683996183819	-0.61102912124551	-0.0381576426543859	-0.562912429656672	0.970926912008394	-0.0959707565927727	-0.444714118624506	-0.754591775644714	-0.103197723576319	-1.31513610159092	0.620132306159882	-0.445292847359555	0.0951885354252962	0.00570719049737461	2
-1.06067628419757	2.60857946990866	-2.97167900258071	4.36008935234848	3.73885304346426	-2.72839507263672	1.98761635466291	-0.357344707416169	-2.75753451251209	-2.33593332652232	2.11151686706104	-2.59194964968951	-1.9505893546741	-7.31157981735935	0.0777527657738322	2.29060783198994	6.50927165018434	2.56997142628646	-3.28615008214787	-0.0890615369649179	-0.0631678773494982	-0.207385284031508	-0.183260817119722	-0.103679373403096	0.896178353364318	0.407386872028391	-0.130918311231478	0.192177382137495	1
-1.02063166582361	1.49695912243222	-4.49093711758335	1.83672705849852	0.627318467501556	-2.73556861001066	-1.54627364241291	0.459821576439238	-0.68274140597399	-4.36310219273296	4.28702087961434	-5.40376835689762	1.26026230900043	-3.08774290682652	-1.31748806297981	-3.53705628406879	-3.17202752176385	-0.52988508450368	1.01162645030639	0.443488532055906	0.773630966413973	0.86061818130652	-0.304666447555476	-0.155499583027691	0.41216629075428	-0.220079647308722	0.392337584118175	-0.0200894870934853	1
-1.27353051177285	-0.998512806767483	-0.232577606392199	1.50456211249846	1.73524993546744	-0.704034411367112	0.516348900427756	-0.121832952295579	0.0975210050942707	0.0562360946281467	-1.43692388315398	-0.0965926280180375	-0.228531380972447	0.0939744449258869	-0.462049802726729	-0.987351098550244	0.0531134572992757	0.0543500369469099	0.805395193535895	-0.364369674861304	0.250553783517707	1.45783269577226	1.35389210822983	0.682579564987609	-0.497739824876897	-0.399309102654348	0.414876157242603	0.127101300106365	2
-3.81821371829341	2.55133767783118	-4.75915831591909	1.63696695878653	-1.16790008391088	-1.67841338780471	-3.14473247208576	1.24510555037845	-1.69254135414833	-4.75993137385013	3.64225693939881	-4.165202322571	0.703069875094878	-7.62431631397779	-1.49801239964762	-4.07999232998846	-6.71717654755023	-1.88754964911755	1.35674828969143	0.164453445972909	0.837685440079622	0.761712127064149	-0.417694265920243	-0.469712471536136	-0.225934235750846	0.586415248500604	-0.348107405939032	0.0877768724326224	1
-2.01900071938148	1.49126972926361	0.00522181572867197	0.817253270463702	0.973252233873376	-0.639268312778292	-0.974072997078786	-3.14692889107659	-0.00315907368902013	-0.121653217684609	0.0243696057661544	-1.07381224038496	-2.00276910919169	-0.895433620751722	1.74893630108012	-0.103527023620705	2.03119574973193	0.31759835677742	0.38676063692414	-1.02996468249782	2.83959610796444	-1.18544284096841	-0.142811875801854	-0.0861029384113329	-0.329113253522425	0.523601226377288	0.626282771397878	0.152439938058669	1
-12.9809425647533	6.72050777097643	-13.4556359425571	8.69861009281133	-11.4795517833437	-2.68151865053833	-14.0192907576919	8.21819051252864	-7.93089996826719	-12.6959474039839	5.58936163192341	-11.9608660326622	1.53867076186333	-9.88721406724695	0.6339792179337	-11.3502438549644	-21.7101876525534	-8.85945192496352	3.62971365041526	-0.84330261969681	2.54962823474498	-0.532227763596568	-0.235096473604284	0.673209169467055	0.22659797207791	-0.00616785819002466	-1.18569550568181	-0.747361321404312	1
1.80034961287145	-1.45030528443292	-2.27619284302841	-1.1760136566383	0.104862175116782	-0.117184658104853	0.0261631512403961	-0.216138694728678	-0.905539653439547	0.914503102654926	0.186804471549476	-0.292016534142924	0.201853365766496	0.354524298540255	-0.300481650890212	1.42550788653855	-0.448789318564457	-0.829931627589999	1.29680715969237	0.527812681138305	0.172895231850616	-0.183750793497029	-0.109956127211585	-0.343257571593357	-0.0274393792975327	-0.327291889527419	-0.105379243083927	-0.0336030937849439	2
1.10082403472965	-0.222096835281615	0.910436913161246	0.235656721483158	-0.782064940265898	-0.173361145924353	-0.634179289132573	0.10685125416475	1.5740240148051	-0.383553610053184	2.61251292077892	-1.93692539476789	0.877892474692064	1.87198512614986	0.203971894080406	0.3706844735222	0.441520363608068	0.234640634460712	-0.551422115663948	-0.111331971694608	0.0313592306229978	0.258445470596018	0.0156517142984169	0.221006944189289	0.0418481329821932	1.0310357570759	-0.0858794083389148	-0.00337325256411794	2
-2.17913506011513	0.0202179180614602	-2.18273279614299	2.57204626116115	-3.6637331119316	0.0815679330899005	0.268048730691862	0.660437428502318	-2.37402736257173	-3.58281002008802	1.97582106179607	-3.50054226479879	0.170681027067223	-2.73594037401519	1.67025110352247	-4.04629299726117	-5.07947908460579	-2.58685704537203	1.66926055335833	1.95796029993605	1.02642111100453	0.299613501640326	1.65680000734873	0.328432501784239	0.106456827905221	0.691774505774569	0.196778974067123	0.241085157494976	1
-1.25822769409865	-1.58570244826443	0.523519635447304	-0.905265077468661	0.980897313703011	-1.40623874391257	-0.0706473598061978	-0.105190302052766	-1.3860243938689	0.274379842405847	-1.14527229261915	-1.42545840272505	-0.602228935893571	0.208214049687699	0.583890748649284	0.499403502469581	0.588075891810889	-1.29764041253809	1.88414760450274	0.838665364486394	0.175697956318256	-0.261679216253406	0.439018655038347	-0.465911358962959	-0.0582452846139555	-0.209176564739586	0.00616346160608969	0.159813252813112	2
1.24126171793152	-0.414765600632992	0.314441949979382	-0.781939089519722	-0.877891930964147	-0.842429101768258	-0.305199898047369	-0.0721287546051607	1.76684678894088	-1.03150538900973	-0.921867757778779	0.0686503634309698	-1.05101686621562	0.210310790436899	1.19929180653961	-0.536569589870289	-0.107759486499668	0.270355692267018	0.783132088790057	-0.129243225053995	-0.0231777398900493	0.0763100439758936	-0.157322497536763	0.0343579620476126	0.679945821376637	-0.603460606457475	0.0599527121910517	0.0254983429305784	2
-1.02479994932933	0.552911333338708	1.10001558854819	0.907340316162778	-1.11865828050979	0.920411290674765	-1.37232398678219	1.30692810296475	0.834305318173638	-0.61056524628749	-0.513233586302324	1.28757245617465	0.276424695435409	-0.260729283646985	-1.48380958007697	0.475206862184949	-0.35573588054512	1.12230872744404	0.161662171918893	-0.428028003436249	0.430631710601911	1.29497286677008	0.122094622978875	-0.383078642854238	-0.79465182310842	-0.589689594895672	-0.234092894175909	-0.0193845376561671	2
-2.82069283607132	-2.79899322950521	2.45342474409522	-0.482702232572684	1.72886031522113	-1.11112193111357	-1.15540212200704	0.445262902715021	0.732003535217439	-0.495100557212848	1.01151421528162	0.749909170544695	-0.592982915200093	-0.390696145669152	-0.661591774599213	0.165331329085498	-0.375292553475294	-0.105596542750713	-0.527906572449102	1.06843145187821	0.231393642887793	0.00776293213354551	0.665980483092788	0.0365517647757474	-0.0683616314401483	0.831757445814699	-0.0368405960365958	-0.0227506988762319	2
-25.2663550194138	14.3232538097233	-26.8236729135114	6.34924780743689	-18.664250613469	-4.64740304866878	-17.9712120192706	16.6331030618556	-3.76835097141465	-8.303239351259	4.78325736701241	-6.6992520739678	0.846767864669643	-6.57627643636006	-0.0623303798952992	-5.96165987257541	-12.2184817176797	-4.79184198325342	0.894853521838799	1.65828884445902	1.78070097046593	-1.86131814726914	-1.18816729293127	0.156667050663465	1.76819198236914	-0.219916008250323	1.41185477685432	0.414656383638367	1
-4.08554638038995	-0.486143529140312	1.38327697200394	-0.212758841312846	-2.26120141443902	0.955177837594548	-0.927525952554822	1.32551644739968	1.56421416959861	-0.61815363947348	-0.389990082454315	1.32165812379922	-0.0639066969504334	-0.851737233040498	-2.39575491679507	0.52772633922922	0.136942964684522	0.445345986268289	0.452837854949278	-0.65523403881065	-0.0464549769033523	0.609040579304259	-0.33164737599123	0.188016191847173	0.457473520485721	1.1266726008797	-0.691111024449226	-0.120572151777013	2
0.286302363835244	1.39934474808556	-1.68250270884931	3.86437703955242	-1.18537340204974	-0.341732013808781	-2.53938012266357	0.768378375007388	-1.54788162780199	-2.65971794652165	2.6215881261205	-3.46236188507757	-1.05430017332918	-4.95582330430277	-1.40027445820489	-2.33994291742419	-5.19779447735003	-1.34281449785555	0.288846910516582	0.270360155086889	0.352456413618901	-0.243677652080658	-0.194078546536702	-0.172201087463232	0.742237197555102	0.127789797006944	0.569730790365159	0.291205858831994	1
1.19239598990768	1.33897371069007	-0.678876186687009	3.1236723071222	0.643244863589275	-1.18432299431215	0.397585526006899	-0.253498538261658	0.41113497684127	-0.859862301810301	1.124059382453	-3.76387384832398	0.367975966769142	-0.971757538368114	-0.0138825132357776	1.45757852763076	2.61145033447876	1.2919552295122	-1.56381522671193	-0.185454650142832	-0.377503243008699	-0.889596747960403	-0.0742075893964193	0.0354455164139561	0.550577974200231	-0.0271712789934873	-0.0249206212266212	0.0736053986634045	1
-9.43551017163238	-6.66935212576225	0.515011888011526	-0.280617818584133	1.49436293116673	0.021646338317942	1.93706553375483	-2.81157272450228	2.32000108535386	4.43786972053218	2.68605099082053	-0.826064544339406	-0.0195029974338925	-3.25629529308725	0.835572986359078	1.06197077506867	-0.842711146561904	-2.46135659291386	0.937517207041811	-7.03171724342976	-2.45855505710401	1.91962749604826	1.82257363816017	0.0252812271808604	1.09316972140247	-0.308699108149641	-2.32748534812464	-1.32668216441763	2
-12.8336314219519	7.50878980635543	-20.4919522106577	7.46577999198461	-11.5753037055975	-5.14099947650773	-14.0205637048257	8.33212047126021	-4.33771253089739	-15.5637913387301	7.61081978841573	-15.5923232225286	0.504789055226229	-13.2478885958622	-0.796526030140245	-10.3423283585648	-16.0445243414767	-5.8821359384126	1.57369789640089	-1.37892322363159	2.96684240389381	0.615344322057327	-0.766494757432984	0.431261005079751	-0.104974994617143	-0.0100913270781415	-2.4008113496639	-0.720556600051925	1
1.44331825810047	-0.23346739665152	-0.367043533250754	-0.92066611443613	0.0761561879987372	0.123843236383063	-0.490771059371306	-0.0615394672542407	-0.950300461938276	0.128637362568974	-0.667043006196974	-0.242936179180956	1.94639661668694	-1.48597557599579	1.06065446044905	1.57005457752197	0.638529633637182	-1.35731636333093	0.63294959870333	0.223959184483572	-0.191405832233492	-0.553693557469793	-0.0484722709180421	-1.37886687800552	0.398554034344559	-0.369184789891242	0.0459280946827726	0.0304429713169024	2
1.88323304607294	-0.635588402993086	0.0961233091951286	0.38608215115559	-0.853174246332293	0.240306078888034	-1.16803860071194	0.234339706007208	2.54992022838599	-0.209890151202238	1.60571762122255	-2.05513343857939	0.726765769333107	1.50734489162271	-0.51205522489916	0.898542716136006	-0.102944246104736	0.950667940701188	-0.229078920193831	-0.186827184398609	-0.0625236431888875	0.0310693379853761	0.345972947266917	0.702026342326106	-0.683938535028072	0.38730648214362	-0.0600241880354409	-0.0439732686595559	2
-5.14072311805277	3.56875123426923	-5.89624545735196	4.16471993013258	-4.09119263947502	-1.98996029061886	-5.47243601705169	2.42282066166249	-2.90973525837833	-6.28780335064533	3.70431215185119	-7.26754953396678	0.329269938095914	-8.45897495556967	1.35448720090917	-5.9762209822112	-10.5760149147501	-3.52516124688807	1.73797600497073	0.318995199686566	1.13113028151049	0.118021510216711	-0.332704205017834	0.139940733895169	0.324757896441424	-0.180769130367976	0.177810382911191	0.661555355551591	1
0.232512476136408	0.938943680000523	-4.64777987861917	3.07984368774547	-1.90265531863884	-1.04140751952949	-1.02040664482631	0.547068603184495	-1.10599029357172	-3.52012767367189	2.07411645462861	-3.01077173816878	0.694977689554512	-5.38783122686352	1.778669797797	-2.93580442477364	-2.28557270821558	-0.237055632781029	1.97974707098703	1.14161507545704	0.911372759326949	1.04292865643844	0.999393887913078	0.901260455221573	-0.452093168108936	0.192959213794113	0.180859449380341	-0.0293153378913553	1
-15.9036352020113	10.3939171427504	-19.1336024646827	6.18596883540498	-12.5380209157442	-4.02703044708406	-13.8978265981985	10.6622517826007	-2.84495398482036	-9.66878891236125	7.39441941053863	-11.6356300484755	1.42327692545531	-8.64045910049478	-0.674719538892936	-7.69556878829619	-13.6841395944616	-4.77740603940726	1.26834277321029	1.50156541071894	1.57754822493456	-1.28013712313136	-0.601294526869194	0.0404039214626868	0.99550197117886	-0.273742711729157	1.688135896398	0.527830799573719	1
0.727878185469274	-1.93312433294331	1.25127957057878	-0.137196504612657	-2.03409613810761	0.703343303212056	-1.30075712125979	0.422635634178056	0.344921660252357	0.339803975121133	0.902223610200121	0.173652352178041	-1.06590471197931	-0.725997267529358	-1.44358556369938	0.548768820784023	0.98591352154621	-1.27523613071649	0.742600986856466	0.464868367857132	0.324583802099994	0.599087457388672	-0.225723993343123	0.277961588827077	0.187453473362611	-0.142832821464047	0.0326358899061297	0.0573425536408234	2
2.09190018751563	-0.757459362256544	-1.19225763407193	-0.755458092963448	-0.620323625943217	-0.322077026663935	-1.08251065680614	0.117199961876445	-0.140926651717943	0.24931080342673	1.33831754595819	-0.329759339656804	-0.363591188943619	-1.82483910494673	-0.229678513727838	1.84234692345975	1.19421171382239	0.0374666576390236	0.423099369076423	0.0374375437836754	0.288252720367131	0.831939310447442	0.142006990607899	0.592614974257539	-0.196143145198634	-0.136676262268618	0.0201823653167864	-0.0154697051692816	1
-7.38154698606367	-7.44901515872674	-4.6962865237175	3.72843914957409	6.19830434711234	-6.40626663445964	-5.83145156036761	1.45717491941563	-0.6462025802667	-4.02912871953916	2.52894302060173	-3.308721722205	-1.99200968898389	-5.75721608217278	-0.877323474271716	-1.54755182348258	-1.90901678581052	0.500567470429737	0.136722438174659	2.93275812573212	1.17657484784395	-0.978692051214679	-0.278330343454922	-0.635873793806618	0.123539440325404	0.404729308452323	0.704914653621431	-1.22999168169143	1
-0.0342308763888667	1.09054783030567	-1.3414066998531	-0.704365095039391	1.4938301295919	-1.07991258100006	1.62303326880621	-0.364137984774571	-0.920286868719693	-0.61685014925297	1.1388991746778	0.29003141091073	-0.233206402989288	-0.37682016432977	-0.845563156377386	0.214485704003118	0.178002433921251	0.519068527604914	-0.111268007942577	-0.165220355608979	0.249549572622057	0.704791622226706	-0.0612717297972584	0.728225178712522	-0.942429146876295	0.325857680967848	0.0721042231730189	0.249728475460623	2
1.32272425078878	-0.843910597775511	-2.0968875375015	0.75975906867787	-0.196377115172222	-1.16635257897589	0.482534011071884	-0.349790812508124	1.04500741682416	-1.47497416110315	0.0110374511201705	0.483019027615191	0.665272820090391	-2.33279338224807	0.820578433757924	0.461206283587447	1.46805197816555	0.891705535237246	-0.45793403989618	0.585434736822602	0.133814675110081	-0.121562328444589	-0.208573690328062	-0.254751784229223	-0.0983244022531656	-0.613874016689451	0.0026541572433407	0.0723858076215552	1
-3.29112509261551	4.4011941515981	-8.39421162258901	4.45357956949695	-4.79005451824953	-4.24018208232724	-9.21900099642753	1.97402995723142	-2.91294270907847	-13.540168238225	9.41303953977606	-18.0475965708216	-0.728186553999085	-15.3930448312636	0.3494850489774	-13.30388757707	-21.2979057823155	-7.26231079476482	2.27422550991903	1.4908691418867	2.10234346771868	0.597370314627801	-0.328086184026121	0.445752402449364	0.585280580866405	-0.399005421878678	2.11600444233121	1.05074380386505	1
1.12533553530785	1.13014648418496	-0.962975334759173	2.67568785863118	0.990074518469203	-0.243317741184431	0.316192138064781	0.122960131988498	-1.1433427947576	-0.369908966047961	1.83449419801385	-0.491243315415958	-1.12990700459946	-2.23862224442526	0.27846874170613	1.47792560308038	1.77645429510255	1.14928218583042	-1.30699464468423	-0.138813697509247	-0.166736918429935	-0.52193383894905	-0.112376257435029	-0.592076750460089	0.520791314299405	0.0433535805717847	0.0151590212632604	0.0636117222853327	1
-1.23280412810524	2.24411874456383	-1.70382579275654	1.49253586483501	-1.19298516971563	-1.68611021267902	-1.86461150490967	0.856122313785725	-1.97353527775248	-3.94238290411726	2.40165068027699	-3.39426561777896	-0.145161724970334	-4.32979551307589	0.758760885824274	-3.19904647594093	-4.48018356526203	-2.48566878350317	-0.0958074336903356	0.207889301735382	0.560475065574211	0.165681717805126	-0.0137535165177887	0.474935180269258	-0.218725074414735	0.302809125708237	0.46603094153746	0.250133538809307	1
0.196706751987779	1.18975728641634	0.704882217511495	2.89138777331251	0.0455553693851548	1.24573045976205	-1.19871420021049	-2.42161641083942	-1.23208864617238	0.324238886093679	-1.27393508028395	-0.868686295319925	-1.18194465496857	1.0275841718551	1.68813234484864	0.256215978185418	0.120608339589106	-0.0523460171330233	0.329826631850516	0.646616407050903	-1.32813178943378	0.189310618105111	-0.00552418359572104	-0.814707739467747	0.400924279960331	0.286281378755055	0.135214945600326	0.257314769060283	1
-2.13631529939169	2.5515324886935	2.08066975959799	2.60374396470878	-0.669571188648465	0.322376782696362	-0.126200438734182	0.411707467585591	0.69659165321127	2.16342444075091	2.46692046773257	-1.90288935043809	2.20137591767842	1.3009734742397	0.189528526948664	0.292817723206368	0.423195732790112	0.843523169042701	0.556670650921328	0.844007185297209	-0.30100171422933	-0.185101424232248	-0.0661498019293098	0.443945500538912	0.140959662224019	0.0707520559497326	0.443894089093615	0.160527055960874	2
-0.0997238993578782	2.79541433019956	-6.42385558221477	3.24751301512342	-1.6322902693315	-2.76666493059313	-2.31222288290759	0.961014122482514	-1.89600096481329	-4.91934829935247	3.05365441815753	-5.29781140208753	-1.46602972848647	-7.03588005080407	1.99713237234969	-3.83618852542499	-2.51518280017187	-0.864578711859257	2.32892697361116	0.340898315660141	0.647714388377444	0.126575864283858	0.203953480088146	0.0084949976311171	-0.174501150725926	0.575294798178312	0.152875890788003	-0.0981728103598323	1
-0.135289118240229	-0.893210881696662	1.26967021973637	-2.36571711482857	-1.45234801607398	-0.449897462878495	-0.245121567615099	0.00530874596288829	-2.20991246877837	1.00983753681502	0.845818525228726	-0.428732715598093	0.460825630746575	-0.411564646513514	-0.69936364833417	0.232779867152749	-0.231075731869546	0.948657937540863	-0.845462617904836	-0.141770711994119	0.249981671586651	0.866968241544641	0.380327454729202	0.305631162331537	-1.1330300514662	-0.481463809147244	0.222486040037155	0.240898670226267	2
-1.57679919017032	-0.463658447063501	2.14889905543117	-0.674059179165142	-0.960036177568836	1.6676415934771	-1.16933691711516	-2.60618191289793	-0.266698039187027	-0.826267718614948	-1.62706217621365	0.79461702889662	1.25323022106392	-1.12652352408215	-1.00162786524516	-1.92130045285065	0.309526256859171	1.28992013827645	-0.224869494394871	0.308655612572569	-1.75346252933233	0.0130384300932372	-0.582138947783	0.649399386086208	0.223170837832807	-0.224560820557918	0.152700220879415	-0.164093028247279	2
1.93187963612103	-0.036291661350682	-1.95383632393205	0.392362644381916	0.330062276784315	-0.984832423871605	0.214524205279804	-0.215036156135118	0.412817392448981	-0.358078790220447	0.958572665756207	0.376761742826084	-0.447383194054391	-0.560599027878551	0.29082687544473	0.573586956930674	0.110383814973273	1.23211157679148	-0.0265520975951852	-0.0926668526548094	0.245148349910988	0.701667682108999	-0.127207833335787	-0.488076922906701	0.239985639901931	-0.101245642654609	-0.0189089651734915	-0.0340889637132868	2
-2.33565492855671	2.22537994112476	-3.37945038583039	2.17853822878821	-3.56826371512658	0.316813583664713	-1.73494800330036	1.4491394338594	-1.98003348126993	-5.71150474047788	1.83721490161197	-4.5403416445233	0.747845860345767	-6.28431406964108	-0.128887216546494	-3.5632394063049	-7.36832064555377	-2.69295315786876	-0.450550113544917	0.274027122680488	0.78554012192761	0.29741198434836	0.308536146370564	-0.598415746387816	-0.121850330815637	-0.491018310202025	0.701606041424924	0.206966343288918	1
-1.08041807383011	1.16873336264427	0.269367410176963	-1.6834946224312	0.455204832183934	0.161573403631767	0.194148975179845	0.593138720251383	-0.268886787023662	-0.337496443119453	0.450894717110357	1.01106857314799	1.02847114604949	0.216574375181785	-0.0879339761024181	0.783601603706448	-0.930655598541049	-0.114671647967308	-0.374913093825621	0.0671592312067212	-0.0351488363065268	-0.0946100684906929	-0.0913480247478848	-1.09242516856006	-0.0533375688029778	0.844422207907251	0.0494559998161575	0.0631252605761513	2
1.89360653660054	-0.549269268300144	-0.531326944432203	0.0206426796038754	-0.570066622573547	-0.355448731685202	-0.466003179398938	0.0391545760168271	1.04656900889836	-0.0491340593132559	0.631490254816819	1.01606634948541	-0.112407748336589	0.217772580576301	0.00846180541230532	0.484033669062174	-0.839927359614039	0.275183320974437	0.465755313646949	-0.107327997690073	-0.182968059537129	-0.538405927034702	0.317534296541513	-0.371106400949704	-0.522069831647831	-0.3290829532575	-0.0096033285984112	-0.042456196764247	2
-3.82193880087939	5.66724730913206	-9.24496345774236	8.24614693395311	-4.36828608664298	-3.45073451820581	-8.42737802930292	2.30560850484611	-5.33807918394682	-12.0111608836062	8.62125508140256	-18.6837146333443	-0.962073428413392	-15.2976561861343	-2.41413212341002	-12.105602245184	-21.3381950868483	-8.04543571561822	0.15601503277122	1.11524688892983	1.99051970513882	0.0833533215963405	-0.0622635530228708	0.390187802079359	0.329883884451897	0.0980170825531413	1.86957016296191	1.00084956292018	1
-2.71919985781393	2.370475458478	0.467991111784527	-2.01126769634756	-0.457002042065268	-0.709456137835638	0.573810550304041	0.029480785342722	2.23381440967783	3.12267706050068	1.18819442917371	0.0405858184967169	-0.911631360917472	-0.872460131310772	0.157754878858302	0.570939980176671	-1.30921014526795	0.115903265099636	-0.603680878240488	1.32114950851466	-0.581167411401972	-0.324879816581282	-0.0673506332791811	-0.0196068936079044	0.0791740715380865	0.577203287462073	-0.41434886661621	-1.15413269767601	2
0.239517714980691	0.71081919000998	0.382590906595462	0.877635143576498	0.455030502387538	-0.103201607960828	0.456361639573393	-0.0251755604216636	-0.719465465772575	0.327325036923138	0.448537415748193	0.0801429260715708	-0.522305019724676	0.702739655951269	0.640206437372714	-0.860715993992199	0.293175674132574	0.381150723564553	3.33198483603403	0.208474160675733	-0.141475597866211	-0.294926594208271	0.0333948071485229	-0.475525117142124	-1.06986260833349	0.564776742675866	0.188366326308481	0.19254782164732	2
-7.62607064700076	5.97710503032016	-5.77411150280552	-2.81828484869305	-1.95426339675432	2.30270343161733	-4.14794274512595	5.83091205199396	1.16962963174015	1.86744723212149	-1.49737637315163	1.72695124276565	0.616354154791788	2.41430066993524	0.514289091695799	1.98462416770178	0.520495726088248	0.234110956360829	-0.92732302452663	0.979317154055689	-0.173767735889232	-1.04247188581534	0.700138491136943	0.95971853370974	0.987306514666703	0.836769091551384	0.490660302512145	0.325034959863402	2
1.485940827704	-0.32503467721508	-0.551498646412102	-0.845371046836746	-0.216371442201754	-0.917920583167308	-0.011791734802851	-0.375972775358979	-1.13615538117432	0.674815676946956	-0.933014220500587	-0.752400158726219	0.53034090456291	0.014988235281431	0.456121099946567	0.959853874803244	0.0887307193695964	-1.35824189662412	0.945582033187692	0.131705286734852	0.145207223578582	0.346198549761091	-0.281322268451864	-0.40463423119588	0.909394265719277	-0.0348676222897851	-0.0303283839293791	-0.0040640800168172	2
-0.665144840061892	0.732592357529825	0.94140155495862	-0.210790228483409	1.33954419943198	1.16485014259884	0.808060730662197	0.318412260361092	-0.446856674279566	-0.684630423955583	-0.634418032851193	0.337640204037297	-0.0458860849729188	0.0240763555745048	-1.31082307362743	0.133998869786164	-0.862852583230581	0.189421927488211	0.0328698992872136	-0.0712065085819517	-0.0607867283879752	-0.107202470182198	-0.425053259215918	-1.70511686711682	0.515465952807686	-0.375367015655213	0.0886034601962058	0.0748724639255812	2
-1.41085190223088	2.26827061391536	-2.29755364869312	1.87133052690782	0.248957097554545	-1.20879869131782	-1.35864849113679	1.10291613180529	-1.31736377078276	-4.62691916410905	3.35763973653551	-2.99881490434833	-1.95678634545881	-6.76663337149207	-0.869899592420961	-0.868576751992314	-0.370333268936992	0.419265507331837	-0.894893657235367	0.0580625903425241	0.155380926745126	-0.614880421672272	-0.196125537805858	-0.464375543427361	0.118473100986687	-0.484537034984231	0.373595915880442	0.187657248903867	1
0.364376991240021	1.44352346510311	-2.2209073739296	2.03698508634993	-1.23705503097364	-1.72816100636381	-2.05858236489925	0.358895084111675	-1.39330570864802	-3.50579032571994	2.81431415481622	-3.34217599575955	-0.150269366634614	-4.82032224395007	1.10260955786246	-3.15703267184314	-4.40585022452865	-2.55882785118576	-0.208809536741974	0.310979602822284	0.402729680639885	-0.132128891527171	-0.0329771760409112	0.460860836846427	0.560403798330262	0.409366102366135	0.539668285308506	0.296918378210685	1
-2.98646550822273	-0.000891229481688474	0.605886830263541	0.338337780759695	0.685448451171472	-1.58195443740193	0.504206377175919	-0.233402618007887	0.636767742518801	1.01029102209398	0.00451796796642434	0.0443966388940644	0.420853062352676	-0.931614224984722	1.14797368277192	0.48306309357216	-0.152470829644753	-0.285666258848129	0.0725498490088206	-0.764274258309323	-0.875146363670133	-0.509848660993286	1.31391790371009	0.355064731381086	0.448551563224067	0.193489780350156	1.21458768687535	-0.0139228973515758	1
1.17663267315551	3.14191813880044	-6.14044483643302	5.5218205893507	1.76851488910857	-1.72718569844821	-0.932428910444584	0.292796545267059	-3.15682655843537	-3.89824038104731	4.77672033006624	-4.15249885001879	-0.472990802974345	-10.2588514782991	-0.533455591604466	0.458138563036142	0.167601789076859	1.4043108943267	-1.87401526330162	0.329567972643983	0.1293716296303	-0.803020814325114	-0.0740983557012839	-0.0310844052836625	0.375366225335466	0.0658967838964971	0.488257738746484	0.325871630319106	1
-2.85716975415491	4.04560138120513	-4.19729878550198	5.48719863078843	-3.07077616787415	-1.42268633776286	-5.65131373987331	2.01965739455388	-5.01549098658195	-6.31970750896333	3.77960220775921	-8.07709364590223	1.4408888557809	-7.89190877856627	0.530452788364339	-7.9540700449952	-14.2650559534715	-5.7710644259128	2.8921696850147	0.981608721582294	1.08032273397717	-0.561384150324839	0.102678427260093	-0.0671947227831213	-0.476931194262915	-0.103716356143308	1.16696149168342	0.663632066947765	1
-10.3008197578448	6.48309458751086	-15.0763627200288	6.55419115286706	-8.88025172157215	-4.47167242014489	-14.900688599735	3.84017023811699	-4.35844142237671	-14.5331616869738	7.58874088021049	-15.8357188077344	0.135035383391472	-11.5670059165135	-0.077026912374336	-11.4674297370042	-19.1729963590355	-6.96985638421183	2.21175583268581	0.113244363257218	1.50874842459643	1.04164209875775	-0.682789602968657	0.573543946252624	-1.6023889741646	-0.393520821299559	-0.468892515546761	0.105920160381125	1
-0.691179644978323	0.625557683811552	1.40705420733993	-0.217062737482119	-1.02612066161781	-0.114569228115854	-0.629324221572886	0.568760894861076	0.990255601898444	-0.754368671506483	-1.34166876139325	-0.0460549027401967	-0.306229822420295	-0.0933517030951414	0.903529133462694	0.408886273407379	-0.445874395510739	0.790443844381468	-0.197324803484903	-0.29334691063312	0.452855334169711	1.26081135429351	0.018921133502958	-0.0092938071512922	-1.13521762735015	-0.348109185694606	-0.0776014639484552	0.176865877541098	2
-5.55212217135236	5.67813391258695	-9.77552798040134	8.41629539413803	-4.40984381923171	-1.50623535484733	-6.89983879692634	3.75044289681131	-3.8797925578861	-6.86416435989436	7.05106508958574	-10.1375291936462	2.81543981456255	-9.90916805374299	-0.262229551498562	-5.02255717747726	-8.52297487191683	-2.01293906157489	1.52573244095261	-0.0647801372282915	1.12847223060537	0.228484046768752	0.286257667302864	-0.536294098099933	-0.104924889157331	0.420919229293903	-0.297556884880609	-0.946184387308798	1
1.24967507438989	-1.09193553381145	-2.15033929391674	1.51871604390384	0.245001823959812	-0.498679564332161	1.04682415859589	-0.345984256535557	-0.0615794955668298	0.248324680207027	0.415577767862027	0.850175834858872	-0.352918311379237	0.826065580491356	-1.13112927962105	-0.389160831147323	-0.477567550887037	0.0387316616909526	0.0650678025831647	0.511616730789185	0.316617234191001	0.208009162944483	-0.399625324138904	-0.37343470369355	0.323027786220448	-0.528025784144634	-0.0940170268023418	-0.00739746051448048	2
-0.339258219786274	1.12958393927192	1.2912746419317	0.0624431767258122	0.012661772723367	-0.9800996747652	0.716104790609511	-0.0704372805648267	-0.385879751119491	-0.511249363033723	-0.222404912190419	-0.115774071841151	0.0500464127205993	-0.415915101371237	0.901072741768101	0.38589984687806	0.0123516479824176	-0.130233530905171	-0.0912127320733599	0.110636044206445	-0.264247120351657	-0.694368582391682	-0.0121329691741115	0.332278331767868	-0.16271032189396	0.0720368316450588	0.24497740628596	0.0981254810205181	2
-0.344548972026357	0.996299369820082	1.42426989696525	0.99210797306417	0.0697383450351282	-0.919556628634614	0.977640912778408	-0.271602928331475	-0.894739001226265	-0.284255154453833	-0.00951943862804984	0.68279702950973	1.30532896982549	0.107345271511741	0.846168317340846	-0.478584089211794	-0.146539080977	-0.142045535448139	0.291487164047487	0.172389047716204	0.22338732304254	0.671941454416151	-0.0412831572617144	0.761031939000033	-0.237805713202431	-0.361002686983034	0.167307515040661	0.174649701798373	2
1.4726885386434	-0.924962019561001	-1.29393468386696	0.508264491750477	-0.304662443045985	-0.783279212926741	0.35036397624583	-0.424003721280246	1.92928436326112	-0.61052968796305	2.03498708749046	-0.724842736968048	2.65243550649297	1.75733267366864	-1.18189938898413	-0.459404610879988	0.165787565141841	0.695002846748872	-0.029074351643862	0.348334625775557	0.403468120853027	1.08466112079584	-0.334541125969294	0.1164766307037	0.291383230768773	-0.338284629392736	-0.0638143728372551	-0.0211121250171151	2
2.0132281195957	0.210354201779371	-1.70416170039181	0.534828602499145	0.24636784046147	-1.41386259899076	0.343998915144995	-0.425085696903066	0.454841750786845	-0.51464507491308	-0.149220429839327	0.550221610078728	0.871503267817784	-0.893041943122566	0.851384474275942	0.105257555019436	0.403493856628926	0.307044654361482	-0.516285063595167	-0.118910904415253	0.222767523732545	0.827029561183616	-0.0405582647563988	-0.0520136730176479	0.261033957010117	-0.103244383743016	0.00303638655365737	-0.0265649573167081	2
1.08813900390228	-1.95573213509934	-2.58275537558279	-0.158130081831016	1.65131764890375	3.78631837343388	-0.143685194077888	0.813351559341145	0.605645517723379	-0.180645637104837	-0.0329592244146783	0.531413621633503	-0.0838184822328405	0.388654710476167	0.519233215399632	0.0874397813067275	-0.41168528370513	-0.914408696817426	-0.117271173009444	0.810518729313631	-0.211519835474545	-1.69027502326583	0.141362129380107	0.671188463075564	-0.738541101543665	-0.271452507288785	-0.103283489169457	0.0315722892043127	2
1.96571411259983	-0.414771145760051	-0.227737456766677	0.525047046271702	-0.795463829561775	-0.53678587188477	-0.611729416793901	-0.039616246344609	1.46701710445869	-0.174081852983477	-0.93580627471682	0.509362828413156	0.116831425005278	-0.193418359956163	0.520454632477057	0.0136289951429794	-0.441028054850299	0.105866581857851	-0.306025479006383	-0.227658488069452	0.200012099771407	0.843012883315187	0.125849809805682	0.0123056096909361	-0.111980064405681	-0.210111641081209	0.0449712582307354	-0.036784914220314	2
-2.00345953080582	-7.15904171709445	-4.05097631587393	1.30957974749918	-2.05810158798669	-0.0986209270722274	2.88008272715204	-0.727484046608914	1.4603805509699	-1.53160798206082	-1.39432826167269	-0.220718797789479	-1.53099043146804	1.0752476539262	0.388383209307268	-0.660655352312646	0.0933209955444861	0.335742221574637	0.0575510393537501	3.97321702726744	1.24428677489095	-1.01523228673153	-1.80098486605048	0.657585626965743	-0.435617246752788	-0.894508922176968	-0.39755738695085	0.314261714087509	1
-1.49094484258492	0.999737355913551	1.02009375276121	0.109555740848227	-0.146328634460547	-0.913866201990064	0.794972427118501	-0.047614690904137	-0.34917967154261	-0.0835839901485509	0.00414006451093397	-0.425334472463726	-1.22861704810815	0.564350777404161	0.970026764909467	-0.494378374869399	0.300455045510457	-0.809299542156576	-0.423828090608103	-0.410792677768681	0.0835997974345619	0.232841630475081	-0.035160071497066	0.615942630765679	-0.145892141186813	0.255203952069085	-0.720351228671627	-0.173254790319223	2
-12.3396031574122	4.48826730168204	-16.5870729373632	10.1072738734101	-10.4201989827431	0.130669811857349	-15.6003233044816	-1.15769598093331	-5.3046309683427	-12.9389293107706	8.80568196718575	-13.5561301301468	1.16546376028499	-9.80988150207055	0.369987279150665	-9.50521044515487	-17.5420303090874	-6.79263778723153	2.06937744931751	-0.0855014634055812	-2.0896096332232	1.74531450014405	1.37681580939778	-0.554271418366818	-1.61074085196174	0.153725444536768	1.2124772080589	-1.86929047595671	1
1.23103933800259	0.22361705022953	0.165986504723768	0.509668554779401	-0.230819231078547	-0.576880370462571	-0.0783664355104146	0.0130451984553716	-0.0737991579354083	-0.089203185873472	1.18662985721925	0.354028278340464	-0.663845670171238	0.0616246972488486	0.513046451596228	0.813204729971412	-0.327938688141959	0.411676937786913	0.221919777947217	-0.108709318295669	-0.266152397990736	-0.851127823806375	0.0836257578999294	-0.0660037609301098	0.200314809653929	0.100264062789035	-0.0334880438218319	0.0158743974551444	2
-1.01761216747647	-1.34118733677526	1.00036927444202	-1.20541835656493	-0.875180172409687	0.335285268815975	0.788614520742874	0.0881679883010102	-0.960903974043782	-0.319326544089248	-1.52554153970488	-0.91199292672766	-0.312868562539049	-0.192738133387219	0.328356194977709	-0.868162630642281	-0.363661995191866	1.33843701714098	-0.79518031763052	0.377447416592077	-0.46042932357391	-1.69341500235696	0.858053448309466	0.349202255672566	0.372652026968473	0.351599780208795	-0.265244363022962	-0.0777190883351435	2
-28.5242675938406	15.8769229879536	-29.4687320925264	6.44759140152748	-20.7860000418837	-4.86561341755669	-19.5010840750712	18.7488719520883	-3.64298981925263	-7.93964241937325	4.18467368942509	-5.83507521523889	1.21595964527928	-5.33014378246253	-0.118631138153322	-5.36777527618834	-11.4317569116986	-4.69692444373293	0.69268841200477	1.7068890619925	1.80576978392608	-2.11937616760819	-1.31744962200248	0.169845630469178	2.05168733506275	-0.210502000459411	1.30173396497076	0.380246181418509	1
-1.86375555343732	3.44264397684973	-4.46825973145511	2.80533625940251	-2.1184124774924	-2.33228488731467	-4.2612371974404	1.70168184397858	-1.43939587542941	-6.99990663386522	6.31620967716699	-8.67081800476226	0.316023991908777	-7.41771206475053	-0.436537471366146	-3.65280196004741	-6.29314531907376	-1.24324829133852	0.364810482193887	0.36092400372093	0.66792657242141	-0.516242362128804	-0.012217811746839	0.070613703103445	0.0585044669560628	0.304882839588584	0.418012467185258	0.208858278145839	1
-23.9141008948243	13.7659421584186	-25.7337337663194	6.2909179135006	-17.7848236618953	-4.57249762015164	-17.3907644695894	15.7941361803271	-3.81983218698836	-8.44226241787632	5.02011249777419	-7.0464278465108	0.692785249374773	-7.07689932873899	-0.0465348409616521	-6.20823797273981	-12.5320624040465	-4.82885763250639	0.978636193358608	1.64003733516462	1.77339928248294	-1.74842552125898	-1.09310448820022	0.147807442391992	1.66379235724108	-0.221024471156944	1.45807561131952	0.43031504868091	1
-13.0865194204794	7.35214833905529	-18.256576111808	10.6485054461688	-11.7314764509112	-3.65916740569145	-14.8736579646075	8.81047267511276	-5.4182040716445	-13.2025771482197	6.35722736343626	-15.5316111795156	0.659694875353275	-11.4123295951252	-2.44757607431839	-9.83374302098841	-18.1746174349071	-7.269904593126	0.623796611777714	-1.37629840858733	2.7611570593153	-0.266161809571132	-0.412860724865388	0.519952215674181	-0.743908960008006	-0.167808225140728	-2.498300252188	-0.711066151912636	1
2.01543697849863	-0.0783268509733934	-1.27755861415275	0.20701709155763	0.123340587647613	-0.810154043808685	0.172205315424383	-0.18689850101892	0.423247832988028	0.109123421741418	0.727892136220327	0.960510733746404	-0.194418409334075	0.669436175476362	-0.174546553084816	0.0813770492336941	-0.762675599944711	0.0193183663158684	0.500670634159523	-0.219412461038749	-0.210147845206406	-0.558933324642987	0.249726065750983	-0.381801635196455	-0.144357924881279	-0.60437923212714	-0.0220573739135134	-0.0610196836513361	2
0.315641749332386	1.63677796226183	-1.51964988293973	4.02857099852445	-1.18679426720391	-0.789813099852487	-2.27980740468004	0.472987926704315	-1.65763500271185	-2.89499040084744	1.60198538284757	-2.82494562476694	1.26920363552044	-5.59136368933409	-0.974827287131074	-2.73779549628906	-4.9615343155062	-2.22479740778771	-0.136117269757132	0.388884849068478	0.345920750226663	-0.1080015945344	-0.165441941824109	0.279894580016653	0.808783092569154	0.117362632970147	0.58959490284462	0.30906407378289	1
-7.62692409246447	-6.97642000754641	-2.07791115073952	3.41675415987856	4.45875840248762	-5.08040779918275	-6.57894786782983	1.76034141396682	-0.599508728352202	-4.00174208524931	2.61176184321338	-2.21069105518154	0.145323220628924	-5.28167813117348	-1.44622731547596	-2.34217826208892	-4.44208205885268	-0.812202197039381	0.254771833248553	2.87526030369363	1.22479498325958	-0.656639147267532	-0.330810728527997	-0.0789460153087798	0.270305924800976	0.431119110160139	0.821381426988655	-1.05608777393768	1
-1.29835900258265	1.07967115744319	-0.180677930886891	1.28783908383189	1.85827347944352	-2.22369500209375	0.525166986044906	-0.0968743110676978	-0.168893374133313	-2.544410418956	0.706999574201444	-0.835695915134352	-1.02211731659325	-4.99399178918475	-0.455706843211384	1.31536513941655	3.63919954823548	1.62342609471098	-1.53933883157799	-0.18757199362802	-0.332983053581271	-0.851270427572191	-0.370799798865314	0.29824168728035	0.442929877216587	-0.522832450531743	0.000104856507220322	0.135698346061769	1
-14.4744374924863	6.50318451651946	-17.7126323688621	11.2703523334822	-4.15014206409808	-3.3720982088695	-16.5358068114174	-1.4439469925952	-6.81527289964437	-13.6705451263516	10.5452629545898	-15.0226996343749	0.171633085144947	-15.0663743633461	-0.259575939555838	-8.6687392723375	-12.8041408991277	-5.11662049533788	0.579200358016368	1.10124987016838	-2.47596222945688	0.342390706034285	-3.56450803816097	-0.81814019000188	0.153407682695978	0.755079460824454	2.70656616161759	-0.992916047059418	1
-1.22739717031502	-1.10134543990617	-2.16817520151439	-0.855053940012321	1.33994193172009	-1.85697885817602	-0.061675017841966	-3.20392732171207	-1.55637691349385	0.166992010404502	-1.66993045678824	-0.878268534236661	-1.45486109820687	1.27216956135031	-0.907461014226091	-2.01759133424254	0.147257940207199	0.941355747879931	-1.08059411760244	-0.386304580942181	-1.24800367387766	1.47347296783866	1.42256140051424	-0.0802984288921137	-1.16722978386629	0.708714476240414	0.464318497296244	0.183390429094642	2
1.15596977689632	-0.938662785777785	0.536651682906698	-0.966621873113764	-0.576949152127334	1.34100725600247	-1.26826799960243	0.726804173253172	-0.589242212751422	0.654654256394202	2.03358499625796	-0.803189214703142	-2.39988623358743	0.58315816034993	1.56851164508781	0.363891549164088	1.26308768804218	-2.57084642271101	-0.722496632449468	-0.197781810795198	0.137083799275486	0.266670353166948	0.240288191546056	-1.08846909246136	-0.187166979540351	-0.292656698477742	0.0680166528211227	-0.00478476815599076	2
-4.26241899319776	3.89245223023659	-5.78777489958949	1.83528822744449	-2.38061020557823	-2.04329887029801	-1.62186393434543	3.22445199338771	-0.557586813542404	-0.729210574504593	1.56444208822994	1.30087832284039	-0.0514417624865656	-1.19801015798609	0.297626728605545	1.95683504934289	3.93059466711158	2.15611571761525	-0.470271068948793	-0.0202419878064075	-0.0287462717621396	-0.401751132212614	0.0590813420238043	0.203537912881103	-0.0924824328412229	-0.40009838823785	0.119127054946989	-0.239109745416615	2
1.00629911892219	-0.31786521311453	1.04682808999194	0.559839767018931	-1.07670141166158	-0.434607739547888	-0.455729854967189	0.0809504114797251	0.207923171505772	0.0301698798169844	1.5429289102846	0.938741171289612	0.0484244352335292	0.218451860338971	0.690897045399129	0.797839134040723	-0.738949399027252	0.432537598199089	-0.175918837739679	0.0903153786162241	0.0993889856643115	0.0767356989500988	0.00789606230803389	0.573745363488709	0.0610283459020888	0.343494295463584	-0.0269454708159836	0.0324298673527359	2
1.30940072461922	-1.06954180362072	0.814109092914212	-1.26519868508154	-1.34349357290372	-0.0221353953850957	-1.19356992988987	-0.0533441490423538	-0.906242828534442	1.10631212759535	2.64262247058911	-1.93711524137189	3.2752458854829	1.0531574612062	-0.555351111310393	-0.361562312228356	1.11738517093137	0.10154440251868	-0.536788741988365	-0.193577968607	-0.391672255145524	-0.602872695929141	0.143218782658561	-0.0529777439649685	0.0253420582481273	-0.446713283297409	0.025924939018414	0.0224500808006506	2
1.91782653091941	0.951966571156228	-2.05920551344214	3.83399771227534	1.66819219140891	0.769825697337707	0.23246305671161	0.107940567202011	-1.14364568858013	0.541699242973355	0.301977229683697	0.257697090947377	0.709147651977866	-2.420715975085	-1.99774018079568	1.50669615001484	0.799832475247662	1.16276426158317	-1.15062735713932	-0.115922317627863	0.0152553539964535	0.239994342022941	-0.111915984520572	-0.380575889863537	0.370994788995014	0.189116547062326	-0.00582328067918961	-0.0121050906997506	1
-4.38422089880268	3.26466481012305	-3.07715801666012	3.40359359659281	-1.93807528041028	-1.2210812776781	-3.3103166090276	-1.11197501012863	-1.97759328056305	-3.28820356526528	2.88609147657536	-6.84897793447677	-1.02923459062256	-7.46010298330266	0.0559060176229105	-4.33478342671028	-9.87456039324105	-3.54190332932228	-0.531558760456647	-0.141533268810834	2.07638272101207	-0.990302787008607	-0.330358452316133	0.158377625833497	0.0063514462492984	-0.493860013315231	-1.53765237842389	-0.994022490842227	1
-0.841434646123373	0.787527496352204	-0.567361540987939	0.274413338704401	2.15361477077659	3.80879540642176	-0.135821341775966	1.3891306180825	-0.59983331936541	-0.264327718544514	-0.772636050706056	0.0365499407768428	-0.139172281095129	0.466079308212823	0.127573965110415	-0.466767238832337	0.021350364524198	0.28090518964606	1.43469392441706	0.335565702797233	-0.0298688175547464	-0.180239968502246	-0.0421915775954436	1.00882671436433	0.184096193467524	-0.238434906617471	0.275098596947478	0.116942235853244	2
0.92376442016477	0.34404807190464	-2.88000365579163	1.72168007534123	-3.01956477860235	-0.639736122583852	-3.8013245024591	1.29909588513018	0.864065471140902	-2.89525166830126	3.02816223099618	-2.54917730779636	-1.56043182473423	-2.97131675769274	1.07889539651163	-4.70201182527384	-4.90809850732764	-1.5088732903485	3.0016850593747	0.170871765618069	0.8999311755668	1.48127100376248	0.725265549161058	0.176959582872624	-1.81563797523647	-0.536517111308732	0.489035020411905	-0.0497285787992942	1
-0.622067361920002	0.629318480574393	1.5225487317064	0.130723970724254	0.640951882467642	-0.583478793814302	1.17789764842597	-0.145251146725599	-0.319968545881588	-0.435327905013618	-0.500380064740035	-0.790119460437876	-1.70934124852295	0.4608951245507	0.588673782900168	0.0113888462251681	-0.41994574550403	-0.873621582260323	-1.06767447518379	-0.101940773385137	-0.363528049982817	-1.16273125758457	0.237750260655826	-0.0601473156312057	-0.537331268605851	-1.03761846156924	-0.062146633739482	-0.0750101040060375	2
0.0073790751145725	2.36518252886777	-2.60028738169342	1.11160176466249	3.2764413263667	-1.7761407852846	2.11453088108345	-0.830084106599812	0.900489974281822	-3.37617706712688	2.05681205985716	-3.9842567303491	1.02196791340796	-5.96790496861639	-1.15160831490592	1.67973960141233	5.58611468683053	2.78913115591619	-2.24107485298106	-0.00638849728163087	-0.563944162060269	-0.902099515410175	-0.404382448597275	-0.0129439005065412	0.589836154947909	-0.734449052212668	-0.447529183217452	-0.362374775122343	1
-0.974029379838089	0.800199832165209	2.8048320757529	-0.0487689520410994	0.197837468181502	-0.224325766360289	0.867125307107524	-0.340688534216428	0.0986236177903351	-0.210522272435037	0.0866242527266793	-0.178789543213661	-0.309502063227847	-0.447993968408025	1.06102019125114	0.0659707190810571	-0.636813963261696	-0.460092456306085	-1.40834347160679	-0.107017074321148	-0.049465374794277	0.117695457741544	-0.165779072632979	0.364612069369936	0.150570899965472	-0.658702133069861	-0.487387038477043	-0.391288036495355	2
-5.97611932262173	-7.19697963053735	-5.38831591092631	5.104798647287	4.67653286692543	-5.56687006039983	-4.29118042196746	0.876530560032016	-1.07547808735089	-3.27256917385192	1.1682159434835	-2.13473197122041	1.12831321986543	-4.56600986017187	-0.126950406755583	-2.82698551177892	-2.86574970146517	-0.912934238200631	0.421144082740547	3.13633813209484	1.45936905794799	-0.13626168712612	0.848177173598492	-0.269916379777294	-1.09505960437355	-0.710905241951938	0.565846302250925	-1.03410718662341	1
0.933000296950196	-1.30920319954303	-3.75306958721499	1.05151092781812	0.537058256416212	-1.20107489457535	1.31810529217283	-0.507154731101751	0.173614735103987	-1.47926672332561	-0.0773018413032982	-0.69726730034907	-0.36379830715402	-2.67149563455238	0.707573889112805	1.03829899740923	2.17557621275307	1.13625971444992	-0.560280789686401	1.13034265459948	0.211790866328059	-0.644480513687962	-0.499959058489797	0.274273688035534	-0.0838986844463068	0.616022222942137	-0.184493364948765	0.106691711274381	2
-15.1404496225073	7.37804241221284	-16.356367356494	9.19493491430021	-13.4661632895942	-2.95843050082103	-16.1655386244192	10.0752539455532	-7.90182112627786	-13.0094028057641	4.82823533219729	-11.0584014244364	1.99812557552295	-8.59204740189288	0.540385309176116	-10.6157452968661	-21.0178983428443	-8.39739305199317	3.18355894967976	-1.69148198782553	3.14742810473234	0.341677595071206	-1.15016247089952	0.795189734964946	-0.194542181109758	0.145963568626439	-2.45868034756574	-1.18988788135128	1
1.16790945127799	0.125286770277246	0.129244456573086	0.536403830238883	-0.171909921818924	-0.518204922641744	0.101286655457317	0.00621961297716671	-0.261030126543946	0.126278171051831	1.65379203273162	0.613243973275621	-0.902251577964142	0.812897594691412	0.416213359630983	-0.116926943254608	-0.139771246300045	-0.407111044292452	-0.254713567863508	-0.174555094233502	0.030316518280755	0.0632649193216566	-0.0145628366739665	0.238451920246064	0.409485799744438	0.369125533479912	-0.0455138107216773	-0.00600212202522038	2
-9.38088154355923	-9.39746240306681	-0.532848042445272	1.93374916118086	5.04828149198202	-4.75378797451461	-1.13038731186015	-0.0846811593706348	0.951782371358008	0.176197410896526	-0.782581647160051	-0.112265547222452	-0.236916395903926	-0.0961350958449165	0.276279372227665	0.686048015753775	-0.447100125483106	-0.481243956657908	0.86995737486992	-4.2591094574129	-1.51128959272681	1.27303426971069	7.84945737384607	0.4295983796298	1.67164193006123	1.30235062791257	2.31382315931508	-1.37961003285548	2
-7.4279242314783	2.94820920837905	-8.67855038407896	5.18530347959595	-4.76108997261691	-0.95709501604379	-7.77337978477431	0.717309273781191	-3.68235923846278	-8.40315026242229	5.70520550718269	-8.6407464115182	-1.60292501896209	-9.46613912320431	0.137324186945341	-7.30324272860725	-12.4480392359586	-4.33283424125087	2.35202964025176	-0.123085015912889	-0.299847070706951	0.610478813685703	0.789022761446755	-0.564511939509452	0.201195825477742	-0.111225430586455	1.14459850910478	0.102279545438297	1
2.17510989289546	-0.555486012757848	-1.03302819184484	-0.684864100096563	-0.944829663463573	-2.08434566404246	-0.113188746148711	-0.511483903277065	-0.713198309485354	0.871244990499539	0.235627730778139	-0.389022458109537	-0.293668079759925	0.268360836674815	0.198827936577805	0.601971771583503	0.544923082264404	-2.03462727613252	0.333392783289619	-0.0957590509311872	0.103737766356473	0.24115788110913	0.331683261409341	0.922038525700465	-0.193417978192788	-0.37067700004977	-0.0480566973281376	-0.0542101332483558	2
1.14179232244652	0.615598221247098	-0.0377245819868433	1.40707070803085	0.159221070377801	-0.495668164042069	-0.0395921884674604	0.00424038681004076	1.07664235784937	-0.782686603800013	2.92100167213846	-2.24952019230704	0.474694653617555	0.817071431651249	-0.0328442971789088	0.36620436470691	1.5637737852251	0.841489469943423	-0.924874748522735	-0.239812260118469	-0.1212293433439	-0.0820751750938441	-0.0533317971001786	0.0273158184473068	0.50459971504309	-0.363187948144962	0.0115936680035794	0.0311760477732166	2
-1.21268170063531	-2.48482353043406	-6.39718581511927	3.67056244781436	-0.863375060980971	-1.85585473063724	1.01773157976221	-0.54470377516891	-1.70337804998263	-3.73965947930309	1.73812401383737	-2.84444933585435	0.765863961245672	-4.79973713485762	-0.0113354116437183	-2.69316808210374	-3.16695515760391	-1.06780011996093	-0.559132202274595	2.90837394592783	1.39687206274272	0.0920728715219574	-1.49288249863592	-0.204227396265286	0.532510949154644	-0.293871104406878	0.212663059827185	0.431094707976035	1
-10.6323749061596	7.25193622855414	-17.6810718207918	8.20414440620562	-10.1665907519072	-4.51034377036334	-12.9816061559658	6.78358879797499	-4.65932958355558	-14.9246547735487	8.38914233451929	-16.4655039422141	0.33851695978655	-14.224403603167	0.556584472572111	-11.683998043525	-15.8416159780561	-5.75319975278369	3.81304079276336	-0.810146481561289	2.71535704420309	0.695602689761576	-1.13812206664164	0.459442241911828	0.386337323495895	0.522438449202614	-1.41660373652915	-0.488307035713995	1
-18.2475132286673	8.71325017095966	-17.8801268207974	9.24945923683651	-14.5412125237225	-1.91156359308197	-18.0146601306809	5.52216218981207	-9.28392451240577	-14.5571590528859	4.39243558567834	-10.3800731219167	1.61182090128819	-6.91763950579126	0.158841037400664	-10.3282423879882	-20.2545556896053	-8.53452256380618	3.25653448060821	-0.526368288315335	0.598842606268504	0.615318868165234	-0.486498927270445	0.739268468431111	-0.236844752247958	-0.0460816699541002	-3.01147328474912	-1.02214746628442	1
-1.64927881611351	1.26397355628777	-1.05082567399718	2.23799063903423	-2.52788923751396	-0.889939993137591	-2.35525367110661	0.85465864123984	-1.28124261677782	-2.70501138232752	1.17447506014201	-4.38191956749248	-1.22666589816604	-2.95382425341893	1.99416119386347	-3.30425391022094	-5.58579436647491	-1.64370403169872	2.11863332532912	0.0874063699474628	0.679176431149171	0.731907051356776	0.333045475501739	0.392505235969248	-0.274197297543759	0.802348667525187	0.390808552793314	0.11214553148245	1
1.31540417163793	-0.0335770857321864	-1.089984305864	-0.557087388354872	2.02993119987457	3.26812962634987	-0.534993827316445	0.80825009836415	-0.0527240382988317	0.00114875453377001	-0.0286089299546822	0.0736565150203547	0.04128482958256	0.425500485392321	1.2452765300024	0.640367512512013	-0.910236503458034	-0.0686980996025901	0.255267674459398	0.0169521541786674	-0.313307445437249	-1.06893437804012	0.103796606011009	0.992125714637669	0.369398160051982	0.110373548574965	-0.0283020664307734	0.0118363066968965	2
-5.83919161928092	7.1515323543223	-12.8167600806187	7.03111476501099	-9.6512721679897	-2.93842725771624	-11.5432071690832	4.84362653179436	-3.49427572506535	-13.3207888671784	8.46024444901677	-17.003289445516	0.101556614891384	-14.094451660329	0.747030766392512	-12.6616957230679	-18.9124938172188	-6.62697484523061	4.00892074227194	0.0556838813863639	2.46205591127559	1.05486518382957	0.530480596078193	0.472669814042592	-0.275997967880675	0.282435024801752	0.104886020210564	0.254417096767513	1
0.830514001380395	-0.501087130153177	1.38123503401289	1.20080322693994	-1.29469071146762	-0.0635490561632514	-0.635850177909443	0.181929643560469	0.397483827816455	0.0379460116693592	1.42365935020278	1.01516803339257	0.261199072346217	0.0514907688615925	0.868238962716582	0.911851789080696	-0.945891767139041	1.04301874296521	-0.623471875694375	0.196619723122617	0.405747430439592	0.880878280747937	-0.184640130695959	0.554641940866242	0.263580439072891	-0.2998915444121	0.0472621635372743	0.0604919163078396	2
0.725645739819857	2.30089443776603	-5.32997618300917	4.007682804682	-1.73041059025206	-1.73219256822244	-3.96859261813707	1.06372815344105	-0.486096552344833	-4.62498495406596	5.5887239146762	-7.14824263637845	1.68045074096412	-6.21025774661028	0.495282117814298	-3.5995402092184	-4.83032424210571	-0.649090120211694	2.2501232487881	0.504646226103286	0.589669127323198	0.109541319229913	0.601045276521079	-0.364700278220039	-1.84307769215194	0.351909298434892	0.594549978086464	0.0993722360416487	1
-0.675305012270877	0.209745901606284	1.95126393552725	-1.96990555232106	-0.226780606119472	-0.470277225659138	0.22404548942478	0.0456873810247395	-1.75103941948112	-0.031862016493951	1.0670016397189	-0.0546031140859694	0.456799067465776	-0.219460442615636	-0.520244204577078	1.6455961986494	-0.383331574164568	-0.934864472938597	0.534754169990996	0.181645919515768	0.00319823326857828	-0.271567240696125	-0.180766122667195	-0.0293766863728967	0.282379355978303	-0.562538605926931	0.0173592314545433	0.0534076920010042	2
1.00738514777977	0.0476395627138862	0.840180394049586	2.38856060936133	-0.50035135020862	0.18572554922129	-0.350807669562175	0.237397935639453	-0.449218987529812	0.85760957250829	0.519960950604714	-0.439762999019643	-1.57674534663531	0.602439246096681	0.277834194022072	1.31726314637871	-1.03110130189565	0.892417803858938	-0.800504637161982	-0.0825066166529635	0.166147615043504	0.188496583315569	-0.135633243022739	-0.0500877141721894	0.344311619055002	0.0699981181330551	-0.0157922111133047	0.0252261719037369	2
-0.936773138467872	0.881709604015564	1.68078910606567	-1.34655479927445	-0.0533504003066126	-0.335419628462717	0.463727821836167	0.224234460067477	0.161079872090684	-0.508081196555307	0.263321381834512	0.182273093127089	-0.225118782102426	-0.0200703287294355	1.0177892734214	-0.102232748940537	0.00638067891331476	-1.36254847293287	-1.56396147556677	0.0750475627726895	-0.0369074077042511	0.0735905054160435	0.037881786348795	0.12200953714875	-0.487640201587362	0.762953573817668	0.396892847222189	0.23276377532457	2
0.432554461820961	1.86137334473124	-4.31035306214219	2.44808047483365	4.57409367462504	-2.97991207512663	-2.79237913364276	-2.71986651919035	-0.276703666493858	-2.31474716368481	2.22296005779154	-0.407550442912615	-1.65231153851303	-5.87143807802568	-0.427646957092402	1.67987296365444	5.54086531862428	3.20763696362324	-0.559479810847182	0.318852892094648	-1.3844768425902	-0.348903877586001	-3.9799478814166	-0.828156262241172	-2.41944598182275	-0.767069606648857	0.387038910929273	0.319401534511631	1
-2.00338824994468	1.36370876065048	1.3754905787129	0.408690102248713	-0.505368389019828	0.555982853164811	-1.11334399488945	-1.65640113017714	-0.562634829788266	-0.0739925682326769	1.1898970491862	0.261401375824582	-1.24977676208496	0.981310743168491	1.19973893015022	0.0264641437365722	0.405383774722389	0.290362113257922	0.850222407991781	-0.694719634484785	2.33132352235961	-0.842796527994595	0.0308106245474785	-0.0201712080671671	-0.0679147309803556	0.436686604590034	-0.0219810996453519	-0.0555043697575096	2
-3.63280894927825	5.43726336227612	-9.13652148062595	10.3072263079132	-5.42183029451154	-2.86481514933136	-10.6340876212042	3.01812657999175	-4.89164032107494	-11.2350479111446	8.78878366710272	-18.5536970096458	-0.339533407676443	-15.6231873302985	-0.188978574214972	-12.4279613630565	-20.1590474539227	-6.88889109280947	2.58609321670737	1.35406479520345	2.30988016889674	0.978660126299279	-0.0961301444473713	0.432376722544823	-0.435627929953396	0.65089278643537	1.69360750804844	0.857685371687245	1
-2.25415568540071	0.925022228844653	-3.88682463069903	-0.0596244349123448	-0.087800094727549	-1.54460768239368	0.865604751936024	0.974865572536012	-0.874627717389263	-0.647491260069474	-1.84279283951877	0.123630813275569	-0.513817325501853	2.0352163037446	-0.866370821809804	-0.177984122447974	0.293762570253293	-0.24268011415464	-0.225423955997874	-0.820331580361839	0.572702162040508	1.48329258092964	0.314329987801485	0.843684604210098	-1.05711105959825	0.334106134745914	-0.145415075726194	-0.273616729014902	2
-3.84300903438536	3.37511020399082	-5.49289319668564	6.13637764344382	2.79719546082743	-2.64616226518954	-1.66893106391951	-2.61755205155675	-3.94584260288362	-4.56525209408734	4.09721607443527	-5.4509164388957	-0.965692752165388	-10.9044588731508	0.526947764497797	-1.13975413041553	0.835639563488731	0.389774231161906	-1.43960797610281	0.0547955667305956	-1.2778115827927	0.719652000906672	0.451125175067876	-0.25809365058648	0.656129466667281	0.556676326289228	0.739383212515096	-0.203049673816441	1
-0.17253915565255	-0.0655360659383551	-0.439120090711107	-1.33168297534653	2.30476368204038	4.11112689972477	0.059505447361631	0.939424425951478	0.489207733880295	-1.00690859224637	0.0383766100379298	-0.336525580898306	-0.165595587167337	-1.57590887928883	0.783971160240123	0.862130267639741	-0.0518079324196122	0.672462426770946	-0.884623590966638	0.275723583670652	0.129867925835162	0.346997461060924	0.391463762589712	0.58952254187613	-1.38326938984949	-0.0192329354196745	0.0898813152190429	0.0692207218987868	2
-5.18787810836635	6.96770866359565	-13.510931139095	8.61789514115238	-11.2144223939458	0.6722478387604	-9.46253281088355	5.32870420774381	-4.89700552817542	-11.7868116556041	9.36907905765884	-15.0941631493865	1.25637700700759	-11.8521613037824	0.274429814172421	-10.6882417917386	-18.3888105354245	-6.89884013301839	2.38280793552097	-0.623737291574186	2.08608300107406	0.760190240866359	0.716805785858217	-0.646743429628277	-1.61704292571624	0.172346889503238	0.626646780979254	-0.169726031129409	1
1.14625926661879	1.40345824321907	-4.15914819129688	2.66010705652321	-0.323216826628972	-1.83607089433649	-1.62374005926978	0.259562498148672	-1.13204414952948	-3.35647371355361	3.64647783754223	-3.00268415590657	-0.647500580265193	-5.94500331282299	0.17465003740523	-1.47563951431173	-3.08227352537105	0.224739755103275	-0.300930778531616	0.284830655578029	0.564449516452437	0.445743911757892	-0.141136197426929	-0.265517116377678	0.362259920457956	-0.416062097561802	0.507369852566067	0.243744113775662	1
1.89649771095695	-0.226696159281594	-0.646536020220167	0.950077102076493	-0.643231916999793	-1.41651081318265	0.150696400559896	-0.389994508449444	0.666745684793471	-0.00121941556481181	-0.152153090092533	1.19832316532514	0.653662935424702	-0.0979096095347205	-0.771580623052362	-0.740290323881154	0.181281119757744	-0.9194325809757	-0.281587137980517	-0.133449056577365	0.161207849638906	0.719075436343702	0.120209464082532	1.02459477629557	0.0249308753138158	0.392047802246811	-0.0479039809554177	-0.0466665339807016	2
0.630578744212506	1.18363142021427	-5.0662827181354	2.17990251484867	-0.703375740890159	-0.10361428842267	-3.49034985781286	1.09473429241599	-0.717418480774938	-5.17993471366321	2.86702850008408	-5.25999613299847	-1.27715142230195	-6.98927231350758	0.690009613250389	-5.49618760977607	-5.99533723596091	-3.9905149275795	-0.167199797868911	0.357369307955279	0.621621663049365	0.0438073846680806	0.102711029430332	-0.601504870194403	0.127371352545737	-0.163009126463793	0.853791839587473	0.356503102101233	1
-0.354069092565162	0.743146507785087	-0.851650481600062	-1.07376198462823	0.392886578500169	-0.338193950022925	0.827352563932242	0.455021132977147	-0.139852453318025	-0.697938646402841	0.0706963020840481	0.167730728433833	-1.313900725426	0.980758417180029	-0.874484331697735	0.0916912916844387	-0.515463346111286	0.269772685988884	0.398507191666663	-0.0408052850006631	-0.0493793348656419	-0.326032522414395	0.12461448783283	0.306402686295766	0.107675081402322	-0.139037136223891	0.032599279439779	-0.0471215006594514	2
2.13238602134104	0.705607819703042	-3.53075873641584	0.514779310643757	1.52717469821568	-1.71626826866624	1.13279092955315	-0.574214355395823	0.128903890816348	-1.00080505203989	-0.191190536963042	-0.323794189703165	-0.572455950927237	-1.42206385294204	0.314684199046673	-0.387162054366978	1.73474160368315	0.610975987993976	-0.221267207742386	-0.211167179112658	0.163739121720823	0.703910440133969	-0.24507615703343	0.460049173768465	0.920280992581626	-0.216585741807507	-0.026218563758315	-0.0250012963633226	1
-3.24018658731411	2.978121790406	-4.16231393691373	3.86912437879902	-3.64525645477793	-0.12627056104764	-4.74472973694714	-0.06533104369042	-2.16836609501902	-4.75830407509117	3.47109784646449	-6.5331067689397	-0.983468669556775	-6.07398900285949	1.12540670902583	-7.71804240456347	-9.85592743669396	-5.19390789281555	2.04269768780688	-0.224043462894117	2.60144102940002	0.23191011639882	-0.036489849092758	0.0426396452203885	-0.438330345949387	-0.125821080392006	0.421299802439127	0.00314587612156787	1
-1.17141224880096	0.405820543989778	-0.533825364627036	-0.653390146144057	1.16160140526003	-0.810502329902319	0.606688110537202	-0.0332458791953819	0.379981533111039	0.808704737380703	0.917930268882505	1.35327216274594	0.777456299786275	-0.143861365719384	-1.3528967154443	-0.0695977047410345	-0.701310415251609	-0.425369911493475	0.182212127733485	0.105105423471272	-0.346212948141552	-0.241486011608942	0.38636477695378	0.79554544245733	-0.441603369179863	0.137873796620597	0.679641116840236	0.374685641189261	2
-0.0415300368754155	1.18810645436889	-1.54031521144888	-0.636431504004952	1.33619041708859	-1.09143466939541	1.35106541332455	-0.150819227517875	-0.274955029689357	-0.203703114110407	0.827939585732174	-0.16720721594201	-1.44608204327492	-0.407518353242752	-1.27457322954853	-0.0173954255060714	0.461365420265849	0.512459563712851	-0.060180737679883	0.0436722713824079	0.123151674771324	0.58222950095917	-0.121215676115105	0.704111087051252	-0.367828496343627	0.511135313165734	0.397924722427339	0.248255644362929	2
-1.37129040022978	-1.8789844839731	-0.1155803413831	0.815837987709523	-2.04559202849742	1.63882410830633	3.78442897007663	-0.290422220015546	-0.163717270886692	-1.00344252786386	0.22400855429351	0.281324399097192	-0.44910145203637	-0.0236623512534562	-1.21129043655886	0.378446094576642	-0.970701177158495	0.46477910393328	-0.199194172762791	1.79846340846057	0.20274072561571	-0.767598930818291	2.20303512119986	-0.608774717857524	-0.29030384859488	-1.19317714826624	-0.357529526215976	-0.105309270743196	2
1.1939160689293	-0.571085006532232	0.742522413618004	-0.0145876823031251	-0.624560898094263	0.832161659907577	-0.833350424512102	0.272896998506182	1.16942539891152	-0.371671945168217	-0.245676823310174	1.37594135044076	0.870456831276252	-0.819319364809584	-1.55090356200859	0.125852995600752	-0.397245548944671	0.272377065433488	1.22602219788409	0.062908129152134	-0.0495024276847497	0.207265101065706	-0.265271877292053	-0.67929377017329	0.511811527633814	1.24660443744052	-0.0286711040907993	-0.00611200759772271	1
-5.31380252695741	2.5785342516068	-0.508286226221451	0.0823712269787906	-2.0630446154154	-0.948380231115142	-0.93795098919435	1.41141753471285	1.94159345696471	2.32791262008936	-0.747357243546292	1.08938032854446	0.693655104843777	-0.369866062702589	-0.06324698573764	0.0377371612210041	0.384004402676812	-0.280488448893703	-0.209770439532145	0.13121263871154	-0.302648364639844	0.614414036742432	0.414193215313691	0.782888800805616	0.552642061111843	0.469938063045495	0.657266391472862	0.309283143636279	2
1.16106260437462	-0.0948143719651591	0.694028688889054	0.832739335926728	-0.737087211576896	-0.404870200905159	-0.267545731404854	0.0665235590611349	0.439032711440394	-0.0278992341905516	0.987379283929124	0.892737371391817	-0.815173896454139	0.143758865424368	-1.04591468134837	-0.198763972102485	-0.0508709247381223	-0.0568641429668094	0.403142514328056	-0.152515246801446	-0.0287240112897438	0.0903070284286822	-0.0708830480897929	0.592648253845609	0.506339417639544	0.409505363456623	-0.0242121949144777	0.00207366395959114	2
-1.36029263351035	-0.45806896998712	-0.700403917726715	2.73722917151503	-1.00510597388675	2.89139936351597	5.80253735302589	-1.93319735249124	-1.01771714252211	1.987861862693	0.504116141204789	-0.863430853145281	-0.184450076491427	-1.01691553500414	-1.55941019827384	1.15431268558106	-2.04385766822656	-0.151698807119589	-0.94351353548825	-1.49340137472525	-0.936989532415364	-0.0538115862306455	0.580105893889531	0.216927302487974	0.151642929701357	-0.33211456915886	-0.469800301881959	-1.495005896766	1
0.925851195281503	-0.40402585536113	1.12793768187804	1.30594751943206	-0.877784686866676	0.531649668414337	-0.705882001374056	0.392368652412657	0.606868472807434	0.0396366722596353	1.02414771090828	0.536411432084821	-1.07115314090256	0.195117420941632	0.260927483169939	0.248794264055762	-0.330046800128931	0.395680797291194	-0.572008921633022	-0.0617671131573918	0.238812850677662	0.629380591948385	-0.129127195438368	0.00869416294595006	0.337448445997901	-0.234683374168174	0.0584710219456289	0.0338339344131126	2
1.88961791435199	1.07309853428207	-1.67801752213825	4.17326819444992	1.01551580609762	-0.00938903453768562	-0.0797056036973578	0.0640708218352963	-0.714516675807338	0.0422275201898101	-0.408402781057003	-0.929370065771482	0.0586863166856154	-3.51284546122181	-0.164612974126633	2.06985302474878	1.7333815808837	1.58075796212324	-2.33518537609962	-0.15357026465285	0.203727978494943	0.733795720552592	-0.0365597489616082	0.334305770703597	0.147171035637962	0.279556488222951	0.0316687807243937	0.0358833226413502	1
1.03782538202898	0.161217835577036	0.491413750690291	1.10027438185721	-0.101870713547678	-0.00996849557866909	0.0487375883163369	0.0395409740586353	-0.422061682450428	0.116899842073271	1.72618649523156	1.55309773187969	1.0287250134463	0.336091065020162	0.442515290256748	0.104030984831569	-0.533135817886216	-0.252630735418454	-0.518544230329453	0.0163294033343007	0.0498199395203208	0.0914264362857862	-0.0418094326813112	0.0256430004036532	0.415606682810783	-0.445039521070784	0.0326941060529277	0.0249006118253597	2
-0.218736809876047	0.884301261310636	-0.105778047614839	-0.377550568223984	0.874765055134232	-0.609634434799289	0.899563109672774	-0.183086189410812	0.0814993006187838	-0.256809394198763	-0.93795502687985	-0.102742520254695	0.0651117662199517	0.383051476832272	0.96659427583711	-0.675984363675297	-0.341986672678989	0.316946789457115	0.482384942328471	0.0336861487855729	0.363175590656064	1.3001654444419	-0.0869717820615346	0.632674558478715	-0.352372931661717	-0.434389025905622	0.380100182258924	0.274222443599531	2
-6.18585747765758	7.10298492227346	-13.0304552638937	8.01082339822486	-7.88523736131971	-3.97454999359808	-12.2296077786617	4.9712317023058	-4.24830701294998	-12.9654812039222	8.68830799242781	-17.1829184301947	0.0695769150313325	-14.1161560074304	0.959031717400206	-12.3753337375636	-18.716764511809	-6.52201457322122	3.51795494036344	0.483930108481186	2.50277241039945	0.481691289576756	0.480957977547458	0.360318638811951	-0.293354295977635	-0.199193157971208	-0.203917328209747	0.398927185850218	1
-1.88553512396709	0.621989866785872	-1.84488677149504	-5.0204878050273	0.376921988068797	3.41166876072757	-0.955682989097578	2.14760031003899	0.0877724785386929	-1.28161894119906	-0.771838580765548	0.65897270343037	0.136533997857603	0.691862317926516	0.248900046070895	-1.17650076448038	-0.193886218359219	1.08126215427364	-1.46497480148241	-0.79302011880021	-0.457788338311397	-1.07777571111784	0.284323201576687	0.628471662317257	-0.480773148791404	-0.787923063993025	-0.000504398506493068	0.0543366016167652	2
1.15602065968992	-0.307596344010424	1.10334026653089	0.684553610267609	-0.976670767691187	0.179018798338791	-0.8055092449606	0.30209376022494	0.861242306544881	-0.0394022238525262	0.480487002908836	0.432320536203521	-1.08780622338873	-0.00947207032931845	-0.355428463550849	0.50800492463992	-0.482334561717084	0.503644265357402	0.380872649443034	-0.144793619117132	-0.0730029250496793	-0.109922199803281	-0.0115908072001344	0.00336949584891229	0.230059920768653	0.323630308779769	0.00500723376439506	0.0117269368554873	2
-20.9069081014654	9.84315322329519	-19.947726046163	6.15578864849515	-15.142013159868	-2.239565648142	-21.2344631540976	1.15179506554623	-8.73967037069304	-18.2711681738888	4.67734929657245	-9.58356643737056	1.03516582361622	-8.19969002891841	-0.32651888245129	-8.37643882097816	-18.4854603221489	-7.58997395860914	1.1266403652792	0.396654845079575	-1.97719619445615	0.652931885295435	-0.519776859411322	0.541701730134149	-0.0538607606750096	0.112670774311131	-3.76537100922261	-1.07123831223447	1
-0.443793956538852	1.27139528958141	1.20617786290079	0.790371244425149	0.418935334538855	-0.848375714713356	0.917690595034239	-0.235511404707869	-0.285692136421657	-0.867899742347565	0.614977120327696	-0.657947690982211	-0.948412031653891	-1.63514452424164	1.26320316314475	0.0685328870737372	1.32579410174258	0.376383480838994	-1.09619645414336	-0.0672050359210024	0.119278777095323	0.513479449681292	-0.264243409026182	0.443311288026016	0.0295163920697956	-0.335141048988331	-0.188814985117408	-0.123391459240302	1
1.08369268125484	1.17950120574809	-1.34615039129229	1.99882440095464	0.818034176163642	-0.771419407716543	0.230307373480955	0.0936831311994367	-0.167594341704434	-1.95980925751416	2.80433477984687	0.312424168769405	-0.595976467281167	-4.66257695501824	-0.299515020029103	1.00141391934549	3.90282478361756	1.61960922680862	-0.888087464222472	-0.0601585380014646	-0.311999618117422	-0.639699711353317	-0.120249014807271	-0.180217694458199	0.609282565276013	-0.339524442352566	0.0967012906089022	0.114971915513805	1
-0.973996687211064	1.70804568432101	-1.35224062433331	-0.582888342195312	0.109308528453338	-0.835509122859678	0.175056891534865	0.763997490333121	0.241817999629324	-0.0773481164670876	-1.70927625768851	-0.573389017216695	-1.15843077752963	1.15252640099855	0.621422583657989	-0.0629703846987465	-0.21244112826489	0.506216912912171	0.105502513940108	-0.0323595769247472	0.352853091984232	1.0513960700216	0.00843343381365055	0.465240135926976	-0.626251611664373	-0.218806296996736	0.455710384171491	0.318472045043231	2
-0.714875434135206	1.10122788852474	1.06138365636903	0.662574659169929	0.803146341042298	-0.155336949619519	0.815280225959738	-0.0833955792087309	-0.287416077422998	-1.06940664540857	-1.04055527519817	0.390752699751238	1.30095780252252	-1.71220858398734	-0.337900838118582	0.146210930333165	0.500522786840336	0.276788868753753	0.392424358767708	0.0360423348090681	-0.259817704036271	-0.533051553948336	-0.141932155665463	-0.545874284803695	0.170056849913128	-0.532582592152839	0.0431212385801188	0.139643469629835	2
-6.61821088302128	3.83594330652809	-6.31645312939344	1.84411148322924	-2.47689242073119	-1.88671810778613	-3.81749461717225	0.613470204441387	-1.48212104737573	-4.86874726825181	3.35972193954249	-5.96916163430263	0.0511899909273825	-8.72449560202264	0.776390603031746	-3.93938374023711	-7.16443030217363	-2.43467181629124	0.235226841085862	-0.953826982523315	1.63662230588548	0.0387273057562163	0.27821816645377	0.786670356804443	0.063894559165062	0.154707097104458	-2.04240272642132	1.40514055826157	1
-0.601572462633741	0.62292182754665	-0.981546783736751	-0.786905296819861	0.766943944851098	-0.201694645160523	0.24738430315867	0.613574713700688	0.162620159281902	-0.0466164531709344	-0.270382593474933	-0.0109164921701968	-1.49003042045768	0.789876697060738	-1.11428616037274	0.306856283207566	-0.547872059721424	0.0984841618153987	0.380219127234175	-0.0875600138821648	-0.196287293322892	-0.532709736411932	0.284890238125686	-0.0119878341190942	-0.574291963484184	0.168192464834137	0.250124661283953	0.0719592102449298	2
-0.578171421747673	0.997735211789682	1.04319770507453	0.839245829222944	-0.117676934142564	-0.0730344988615832	1.07207305971654	-0.152740846573606	-0.474790834220673	-0.0899079820838847	-0.357107258290078	-0.331095508566119	-0.45792800559884	0.386148810528958	1.35110661289892	-0.577084220570296	0.0872427002271469	-0.290453892813002	0.0785715873189378	-0.145878809640231	0.187586358379819	0.586140663056073	-0.0974786198715109	0.0843534106700431	-0.360000591429539	-0.326510620178595	-0.0347668382750909	0.152975470076214	2
-0.498344480241924	0.582160707010288	0.230947601989223	-1.76940103828862	0.0396719616780709	-0.567821404843262	0.237050791325681	0.283321536765526	-1.97772843687039	-0.011834204862424	0.512567904300194	0.0583145097639007	0.364020693198509	0.344875732051055	-1.10714110581308	0.727073701110897	0.36315053308212	-1.14227673726168	1.60695160576476	0.0323102928356721	0.167200048430676	0.317745569476232	-0.266425055961033	-0.367235660520974	0.123374709186322	-0.17969037190203	-0.0368628170411285	0.0333140967664119	2
-2.3269223698887	-3.34843873033788	-3.51340796089061	3.17505971028128	-2.81513703435586	-0.203362788049123	-0.892144430418318	0.333225702638422	-0.8020052289805	-4.35068531246963	3.06424584128211	-2.71873063246571	0.0687877027069899	-5.58687312563725	-0.966076477695954	-2.50204941657576	-4.46049463214891	-0.870525745045081	0.595629103995644	3.20917094389277	1.22664839880046	-0.695902072928095	-1.47849021051453	-0.0615525997443275	0.236155012156618	0.531910616094765	0.302324354380578	0.536375347733134	1
-7.56913736839879	-4.77645899971259	-2.74222906134779	-1.38663018536245	-0.985579285060464	2.24212795613133	2.23704205872646	-0.514836023899428	1.81130535364144	3.03475500545143	1.16696337960508	-0.145233178820493	0.111816449670534	-1.55200435274156	-0.106533433097392	1.35275482146219	-0.140258384076391	-2.78161747053196	-0.121212464598599	-2.71381591037829	-1.73359302944765	-0.19998733599558	-0.709861471174111	-0.753505366859067	-0.530173555400544	-0.690575093085554	0.0606784177776324	3.47332498433975	2
-9.84877583247984	7.36554648639464	-12.8985382309124	4.27332307326376	-7.61199101126967	-3.4270452374345	-8.35080815251842	6.86360392236365	-2.3875673251028	-6.06578236274727	2.70785640511515	-6.13603446645473	-0.545976095807375	-7.02898027290706	0.916068574603162	-4.09288449351717	-7.01462170672071	-2.5309672589153	0.554027499068527	0.832398066019608	0.931958309450931	-0.87446736131737	-0.192639469446569	-0.0354260265633338	0.538665050436448	-0.263933516556866	1.13409509350836	0.225973163975667	1
1.12041602780624	0.298502635578109	0.622848798239831	1.40590650288037	-0.358556626804238	-0.617385076297008	-0.0432344513527924	-0.134092700437302	1.04609832147333	-0.140506376530333	2.35130258630522	-1.76355401988916	1.22203467556508	2.04622777082245	-0.474286952057068	0.277511287238351	0.103188708653227	0.681141336020547	-0.47265867304445	-0.139870513939376	-0.000568347822016829	0.172351711745416	-0.107328472622245	0.483208367987748	0.57064038069006	-0.351836447251665	-0.0200868422631354	0.0121883973250107	2
-0.937843305478391	3.46288948991687	-6.44510395393435	4.9321986662268	-2.23398306982245	-2.29156112129773	-5.69559392853253	1.33882463362261	-4.32237655329329	-8.0991193981365	7.18296700883659	-9.44594338249901	-0.314619967520224	-12.9914655817567	-0.136358931959623	-6.36752437517144	-12.7343938853776	-3.84512965889743	1.00766725992114	1.12953228130351	1.06655024941577	-0.521657289347299	-0.319917292909547	-0.405859088093617	0.906802159957716	1.16578389011737	1.37449533233535	0.729889341911333	1
-11.3206331107815	7.1919501426236	-13.1790825454686	9.09955188204157	-10.094748875094	-2.44011507020033	-14.1843372950953	4.45250293397358	-6.24196000276902	-12.618162687238	6.05731930477932	-15.7176066468772	0.117817409556609	-8.65374335706751	-2.50255377627617	-11.2313644545234	-21.5851521412337	-9.09089206099764	1.17118873250237	-0.180934725269677	1.08223532776525	-0.350562500439559	0.483043945803059	0.661132920850802	-0.396521511995203	-0.413315388408682	-0.997547797965388	-0.235035882545031	1
-3.58696386180132	2.60912703784891	-5.56857720803735	3.63194695349796	-4.54358971050144	-0.15789907530677	-4.08912766842153	2.41730514407718	-3.23990097529344	-5.822449155685	3.36918605153883	-5.69192578583088	0.287371390782189	-5.41378669142638	-0.555549924912204	-5.86366171303999	-11.1432410242579	-3.48093955285599	2.79433340410919	-0.178533964286313	1.02442283357462	0.428756482022381	0.182032121144153	-0.534597882665306	0.16893349468844	-0.149843614233619	0.685517241438814	-0.299728379437129	1
0.667713641374798	3.04150237620527	-5.84511195572955	5.9675870384467	0.213863332794167	-1.46292281110712	-2.68876058357809	0.677763512400754	-3.44759589638668	-4.70757080611204	4.90581986504193	-5.20837397192841	0.532498380473016	-10.5440113995705	-1.3074187011067	-2.1335934878907	-5.13308149079721	-1.06215078075411	-0.819371096333784	0.558424597641949	0.32976014592914	-0.941383471890008	-0.00607466234002341	-0.958925352213278	0.239297864946551	-0.0673556786513241	0.821047585911653	0.426175251596766	1
-2.02713542158538	-1.13189035724166	-1.13519425354743	1.08696263677666	-0.0105473464481483	0.423796701647855	3.79088017117747	-1.15559509817023	-0.0634335699320076	1.33441406239882	1.03201558219625	-0.722023081820061	-1.53323965243517	0.334119448067333	0.297478860324539	-0.429391896447094	-0.824644210487403	0.489667798839098	0.87334427153726	0.0338040154798561	-0.315104559619618	0.575519699616524	0.490842008633879	0.756502366364478	-0.142685358889407	-0.602776608703914	0.508712458871011	-0.091645525701271	1
-1.66293711018596	3.25389242362715	-7.0404847120185	2.26645647990886	-4.17764891282786	-0.746924828187599	-0.248336733243902	1.09115651568673	-0.307137450847617	-5.56794705115052	2.71273940377591	-5.94840312668093	2.14472605490538	-4.21175592358692	-0.137195538810617	-2.63940913979839	-2.53235540606601	-0.667067027160165	0.626059293435215	-0.842178336511866	0.450381285220709	0.521161529635377	0.308325446158517	-0.318011840652356	-1.25536156975299	-0.691963403718384	0.264878381232973	-0.130444804408444	1
-0.673567564783077	0.248266189793718	-0.710993886987183	0.683108238258241	2.28337396705847	-1.05544784851622	0.81183839731383	0.0250423520669919	-0.723895881855419	-0.839765750333209	0.881994492467269	0.00636148110928728	-1.22057245935239	-0.736882625352108	-1.26076803708286	-0.00103740928307718	0.749430852774603	0.776555601000457	-0.289197500349207	0.0948820267685925	0.127990565652088	0.0950429038784814	-0.106090634478608	0.547149826606507	0.64296773480887	-0.535400480684274	-0.0575143044532486	-0.000454541482307051	2
0.224414466674279	2.99449857558056	-3.43245819570533	3.98651893184362	3.76023294891974	0.165640145963465	1.09937770884947	-0.654557103379097	-2.43541565257984	-2.27673307339047	1.84607851719332	-1.96119460001748	-0.851166387195622	-7.12231638408937	1.01960490036808	2.13101467212875	6.44364914460203	1.59253819138457	-3.68190355226504	-0.20084628074101	0.491337124801356	-0.984222622736636	-0.421979358037133	-1.0480578940284	0.726411519627846	0.26862463804569	0.283689474052924	0.419101636371901	1
-0.440095203221886	1.13723897606434	-3.22707975693117	3.24229293383089	-2.03399815309639	-1.61841464754635	-3.02801259904704	0.764554819893569	-1.8019372093973	-4.7117686842189	4.66325458481107	-5.17173460782892	-1.62407024790733	-6.71387819491558	0.607986267670607	-3.27520749888835	-6.8238312134789	-1.35530868624906	0.291250739005026	0.895840844006848	0.764186724577691	-0.275577693085964	-0.343571526478397	0.233084829252444	0.606433640125543	-0.315433462199896	0.768290751269875	0.459623327730251	1
-2.27475407384981	-1.020831996932	-0.479974874387653	-2.23154824540035	1.00376724002684	-2.17413784809703	1.11531782236357	0.0903811955361541	-0.353886194930189	-1.90545454592427	0.936809301426587	0.734120513324554	-0.808901597453411	1.4705602781799	0.0712397941285364	-0.820707193139165	-0.0895635740835126	0.402098019358579	1.00514843733953	0.609552547479582	0.44422479284392	0.313520508653387	-0.223329370022532	0.121452961614573	1.26034846116151	0.00326635210813758	-0.199436319178798	-0.273430044790637	2
-5.90492080575337	4.43991138307409	-8.63180221299529	7.78868440738042	-4.98957980058454	-1.20014396478769	-7.6740599401754	4.12576101681016	-5.31577802250603	-4.89115620289902	4.22041859352387	-6.40830067684822	1.32800326739361	-5.853545070898	-0.928337066900246	-7.08579817642873	-12.62385610867	-4.74522383798077	2.79789150183086	-0.505607961764415	1.77502979034156	1.26644115239936	-0.199409588840669	0.0149600028407991	-1.90822653976519e-5	0.544209892335915	-1.16756581297999	-1.20635432583345	1
0.702709900098753	2.42643280600508	-5.23451329584052	4.41666124290876	-2.17080621591773	-2.66755356121463	-3.87808845483572	0.911337122229195	-0.166199039175942	-5.00924850212751	4.67572941865677	-8.16718805173089	0.638559282180499	-6.76333439062322	1.29686025605627	-3.81175840977789	-3.75412806618729	-1.04917740227906	1.55419726345897	0.422743129198702	0.551179689117248	-0.00980235731325313	0.721698230069415	0.473245751402033	-1.9593037711687	0.31947554010746	0.600484916486359	0.129305225096566	1
0.0510754846328574	1.31042652386526	0.733222065309853	2.62028192286183	1.40235761449282	0.528488564738172	1.08601442622803	-0.146422713225732	-1.72433297471822	1.28016674259048	0.470864719590572	0.43554195900858	0.594974116113431	-0.142098601080574	-2.02473460275883	0.828290651436422	-1.27478714656577	0.134277305184542	-1.48943421708841	-0.125876996990695	0.229936134951611	0.766926566765976	-0.189623667620704	0.766852957965077	-0.141400750027805	-0.0772779620355944	-0.29759539535716	-0.221816034161724	1
-1.7567118508365	3.26657425418237	-4.15338789695403	3.92452561357555	-1.7537718434176	-1.0057867792296	-4.31321717578502	1.56071190324579	-3.29567366751075	-6.2133552491157	4.52299197543382	-6.6528440527591	-0.12468523386066	-8.60448620191387	0.110359314846888	-5.94548061159606	-9.33893779428438	-2.39019258818085	3.18415235636348	0.874720103498016	0.911427441871296	0.0530612807310541	-0.367700953962814	-0.776337755840596	0.292093831084717	0.025999713844171	1.0629681996854	0.501148168228208	1
-0.65545939735686	0.966480940273164	2.30820469412101	-0.47535401408226	0.131864345745437	-1.08468298753856	1.11441268706011	-0.353168117511219	-0.518371449690547	-0.640364655830442	-0.0455764584284808	0.0693724205510584	0.122080993753287	-0.104101294787187	0.452455306422593	0.270666063908663	-0.624132093135939	-0.587839570200151	-0.730595669785702	-0.0190856740077164	-0.236528924420407	-0.615787445250141	-0.190258514696205	0.697659676847683	0.154826235682856	-0.0390176368073472	-0.175012049471802	-0.159094585510587	2
-1.92959692675373	4.0664132778545	-4.86518400996861	5.89860229319899	-0.552492585328532	-1.55596245330906	-3.83362344068736	0.679511648528001	-3.46376549143694	-6.68368922880726	7.02127774818005	-11.1024933822497	1.71175507363653	-10.447632938235	-2.79907615915518	-6.26174085045904	-11.6471577741668	-3.45143614190286	-0.507536514254236	0.942488941965831	1.13721164676769	0.674245235425331	-0.531765489027487	-0.433409350510738	0.378658562357166	0.198107291025294	0.869694411928137	0.228047851815119	1
-4.71797238867155	-2.53028464042259	1.15876431857003	-1.13789102793688	2.40027422454858	-2.36080371453467	-10.210274120419	-8.21737086477119	-1.65918655558949	1.01914644865324	1.05854575277492	0.93118222098066	-1.08569518870161	1.286888347956	0.115614078919098	1.04693982336552	0.710796765990949	0.0594807238576738	-1.59991868013495	-0.446229682827079	-4.35031489532782	-0.981905778379222	-16.1720761677412	1.42583337140345	-3.95288311335886	-0.67033353611478	2.15162056508022	0.184006371916815	2
-1.78884760551214	0.388840615371236	1.14045762070287	-1.45464173151055	0.980792784002482	1.71079035954051	-0.381216030119647	1.21032004509375	-0.010869892377659	-1.04530406183071	0.870609708233691	0.615158299098003	-0.453848904876242	0.485016439829227	0.989105399010596	-0.0922360295471275	-0.0279299850993774	-0.649915479915108	-0.755338293102889	-0.200830173001918	-0.0732898588474164	-0.133886422884246	0.285096644067975	-0.866079621112812	0.274991600520752	-0.0439455057283287	0.121852737169246	-0.00961013229083919	2
1.97260139197577	-1.9584821907481	-0.878241399024538	-1.53744314448164	-1.49982737611547	-0.239645596080101	-1.19501608828412	-0.0430706136751568	-1.23360187956676	1.65789179043305	0.316235882941241	-0.354211390564201	0.13646040122295	-0.268343935502984	-0.642734347191147	-0.154430044326752	0.127769418072365	0.612900466694246	0.102993392370322	-0.145838000820752	-0.0280203958962862	0.0818094001685907	0.0808901418778459	-0.487411270774639	-0.340123582600365	-0.180235639090432	-0.00405822611081111	-0.0345345154198125	2
-15.0209806030789	8.07523975163174	-16.2980905380446	5.66482005292134	-11.9181533731348	-4.24695712395156	-14.7166675516611	9.43508432139337	-6.7953981269244	-15.1241628144947	6.03766622940467	-11.6767222367813	1.32697878633103	-12.3816058947985	-0.0716392778020956	-9.48414337021449	-19.6718814509262	-7.64327282087749	1.16906441801605	-0.995786857833133	2.52511546344786	-0.832074336953531	-0.186116823393738	0.429780833741005	0.697102812320081	0.0560310740941657	-1.31088762047629	-0.707402991270252	1
-0.907144934490586	0.460834387357393	2.30280261225345	-0.139117885241665	0.343147541494432	0.750025259660809	0.0205436391433966	0.45746975482438	0.137776922283919	-0.787401458841771	-0.467129227968922	0.113945170667422	-0.634450736400233	-0.245264565011306	-0.941675040194583	0.79033359997387	-1.09864117267354	0.993132279984054	0.0320504352727124	-0.0691274063620061	-0.0304159613977677	-0.0961361576861704	-0.422015071405451	-0.857090131843442	0.538616715792463	-0.436313065588711	0.0723356092445948	0.0590105659272618	2
-0.68001803062864	0.604165832043542	-0.210250663098432	-0.424791316548374	1.46289872998531	4.24619306835453	-1.15812547320681	0.63736296773924	-1.4519165712351	0.416601062247507	-1.12123757973403	-0.164086865667074	0.140782911197658	0.162836760092751	-0.150863670802772	-1.91566253056955	0.350394696054676	1.74848361474009	0.678680143191113	-0.551703066054561	0.419020647189508	-0.786888617093638	-0.00132595950306008	0.969036358729741	-0.0260745544458835	-0.201156814144209	0.130707976410872	0.0902052074785812	2
-1.73449885187214	0.852536670389065	-0.244218888613856	-0.83433443344599	0.961880020938173	-0.162120829735326	1.11628330797141	-0.244639264558891	-0.0198301973415451	-0.165173139352829	-1.52588730106017	0.222891236755073	0.867745701950062	-0.178928443841191	-0.483952079342763	-0.0769573664470871	-0.562853395894427	-0.612794579913513	0.471608537459995	-0.377737893946173	-0.224649868292929	-0.58421345712972	-0.291014169531374	0.142525342583041	-0.0464843844555583	0.179666033626735	-1.05185078738472	0.0215966480452628	2
0.567539266873172	3.30938527728796	-6.63126848884588	6.39457369583463	-0.0541723256891658	-2.39653528063935	-2.79248887303506	0.514811021472804	-3.54178025732386	-5.33475387061743	3.61873721262172	-7.10148829773798	-0.442125291870087	-11.0816168429851	-0.813721638541621	-3.30289861059986	-5.84890261106356	-1.85063546419134	-1.01863859540215	0.555411780502512	0.614220932245907	-0.365047253101859	-0.180408542452136	-0.52327142948781	0.645054313073713	0.246465837556682	0.902675054512292	0.47357149999817	1
1.22887073721599	-0.0367255187555155	0.760929591482733	0.128850103317323	-0.588985834247133	-0.31526073945101	-0.530869013676589	-0.0481319134264105	1.46093312328259	-0.35783113164892	2.09007402306056	-1.65199325202756	2.01659427695719	1.60110309127736	-0.124193249679942	0.767428408258443	-0.0903667127232675	0.726672807162208	0.00853832240485492	-0.044768636562642	-0.0341088976170931	0.141973115122474	-0.0701657053812376	0.0397664365651866	0.22973434722599	1.03282876933944	-0.091878287035939	-0.00720594795848616	2
-0.960903373327576	-0.771420399684826	-1.68133068553158	-0.688291091970462	-3.07354393346505	1.54580522703644	5.60224530076567	-1.22431957899718	0.582147891532527	-0.598947656026991	-0.950333475551971	-1.31387256565887	-1.74344892942356	0.0252857077921324	0.142675489519918	-0.0760910899458215	-0.65727029245093	-0.267360325490066	-0.115019243341895	0.293146828048001	-0.37747820385125	-0.363506914696876	0.634447116159883	0.712138944057467	0.183258283929539	-0.171628200505564	0.422072355842076	-0.632377323005201	2
-2.12548982597957	5.97355569173344	-11.0347272274446	9.00714687170235	-1.68945053397167	-2.85441528535313	-7.81044074525876	2.03086994595841	-5.90282812214984	-12.8409338181318	12.0189131816199	-17.7691434633638	-0.431035658230095	-19.2143254902614	-0.962464574748091	-10.2666091836641	-15.5033921000669	-5.49492764246329	-0.410480977392724	1.49377464554928	1.6465182926595	-0.278484510810644	-0.664841293974353	-1.16455536944202	1.70179641354046	0.69080561470369	2.11974873337031	1.10893340333617	1
-3.86143862521777	-2.3329058699762	1.57500897878025	3.39579287382481	1.93147519188801	0.0739219753950451	0.143129485418489	-0.422140533406567	-0.243508162392367	2.39993355034477	1.40028315818859	-0.071171624712674	0.30679474446554	-0.637539126857734	1.49984225004709	0.276882617456899	-0.705700729362894	0.439711940678393	1.0980896025091	-1.81630343091133	-0.671517000112729	1.39773430981272	2.30721307134296	-0.255603726330079	0.0772698400928257	0.311607590395123	0.113155956984563	-1.09404958618501	2
-2.86419911526752	1.62836027254403	-0.679703915935164	2.0831825960163	-0.69770217656504	-0.623964161056363	-1.53495761569926	-1.58145633024936	-1.48793023250115	-1.56335575465424	-0.403738844466618	0.288960426045229	0.089867897614458	0.217283989516008	1.76993531636392	0.403542733558273	1.93227596919082	0.957546120277201	1.09455302026938	0.193224389920302	-1.21028542937835	0.422664832181083	0.138243102500324	0.302929882631524	0.469805853181254	-0.0601304669004582	-0.321828648266713	-0.563089421171616	2
-0.699306402091018	0.469231112937516	1.54569747626615	-0.588565358185761	0.784684771209783	-0.178214453396075	0.558029154832452	-0.0079108771890297	-0.272223604795068	-0.146899088783627	1.02862255404422	-0.0114197710613148	-1.17014527305228	0.341708431192282	0.184717080898386	0.374131827990476	-0.769265556722526	-0.156616903823657	-0.469634037449281	-0.197423012426943	-0.148562369507476	-0.403834309996317	-0.0849543684087806	-0.351158869203977	-0.642180882176475	-0.095993984503466	-0.170985431829414	-0.118423914777024	2
-5.21654616875328	2.44864992014871	-1.90611308070714	-0.591755306799439	-0.892739097777483	-0.696558127382463	-3.70909581327103	-5.6283439042002	0.498805790801302	-0.115793829937016	-1.41053507029212	0.738416442343984	-1.46824169932549	1.60056859188686	-0.582101288610932	0.564376892793769	0.653565915496895	-0.496798566279075	-0.742412160564578	0.552858620703322	-1.27975922772302	0.217246564239541	-0.290280671334231	0.465769007613716	-0.556262875600514	0.796896377148614	0.540771648730402	-0.6509632220369	2
-23.237920244511	13.4873857909274	-25.1887729688701	6.26173255148578	-17.3451881651558	-4.53498915241687	-17.1004924771637	15.3746300252798	-3.84556677176243	-8.51176669710133	5.1385473219039	-7.22001986441493	0.615793286019405	-7.3272215995796	-0.0386320690669864	-6.33151509399145	-12.6888576275064	-4.84738160696153	1.02053587929144	1.63078748322503	1.76970812949114	-1.69197330547661	-1.04567292278161	0.143386499863412	1.61157707182701	-0.221575644736264	1.48123260638065	0.438124804842523	1
-5.25643383358625	0.364541282922338	-5.41208501568175	2.40003149118237	0.697301198779903	-1.99875502849663	-5.83553244176087	-0.887739383363895	-2.82828664079509	-4.61450773315675	2.71069667870109	-3.15815569757752	1.0836091478793	-3.41515194777416	-1.05387003179712	-3.75103073303678	-9.26164098662644	-2.95516522195402	0.606570797159568	-0.403684910413759	-0.648259076792221	0.511284975320154	-1.11004452267604	0.178986970607497	0.22023534750991	-0.699808550320153	0.580486716857456	-0.173629869645159	1
-1.73934096431325	1.34452078912347	-0.534379047474665	3.19529149873811	-0.416196142475576	-1.26196066822182	-2.34099093949748	0.713003645507275	-1.41626499933122	-2.9966693020716	0.747478135782509	-4.59661151187479	-1.92775970193864	-4.75707449850737	-1.2478148188713	-2.53549425081321	-5.35646454386042	-1.97474852459452	-0.603726269220942	0.00274947845372853	0.38318010845642	-0.21395221812466	-0.336639824887574	0.23707630076775	0.246002931555889	-0.044227636498999	0.510729074882634	0.22095159365596	1
-0.644277679025173	5.00235242592827	-8.25273876012125	7.75691471173633	-0.21626731754316	-2.75149611755953	-3.3588573150418	1.40626809118347	-4.40385171690245	-5.94563397292191	4.47590467269415	-7.60726146360792	-0.160723119948911	-13.0107493697978	1.09438181918719	-2.86403911817187	-2.87134152887014	-0.180613560248759	0.647708880496559	0.816557858909547	0.587727519791778	-0.605759173274255	0.0337455457845425	-0.756169511485339	-0.00817162525374399	0.532772006004636	0.663969504849476	0.192066835389178	1
-0.827547565638397	0.273455704335055	1.05127456575087	-1.34585188947836	-2.01570235869411	0.478682535074016	-2.61756649862075	-5.28341676660346	-1.16359660510702	-1.0165499317151	-0.693476419712873	-0.588047540295504	-0.853491595947849	0.480366986407879	0.555356203876429	2.16452598644681	0.0767215817371586	-0.76996149468816	-0.906375902339665	1.28428350456022	-2.16230370509333	1.59904865471537	-0.380463037601939	0.415871622142931	0.840233922176773	-0.128880734228724	0.11126962577544	0.224771675722481	2
1.83930283667685	-0.658990456686771	-1.31802856862497	0.27153440242355	1.65095637019164	4.23073695286622	-1.3349163019969	1.15980688971407	1.0135930791432	0.144832269097748	-0.219966963555553	0.409758988961249	0.0388127267183542	-0.0255842996529718	1.05844082809747	0.495287111000254	-0.858105334631652	0.139520259871459	-0.806055244583434	-0.0874743926514277	0.0740622398455704	0.180544918881278	0.282957913783552	0.660040942586303	-0.314983202254958	-0.738293288966313	0.0906498939396676	-0.0196618818611168	2
-4.69679522444504	2.69386747884008	-4.47513271259153	5.4676845487781	-1.55675807549758	-1.54942028904253	-4.10421487278526	0.553934075416293	-1.49846813107494	-4.59495176285009	5.27550585077254	-11.3490285500915	0.374549235103921	-8.13869488434773	0.548570894168134	-6.65359434741365	-10.2467554066001	-4.19106626655491	0.991486122257293	-0.158970548660611	0.573898081112651	-0.0801627753981571	0.318407817148194	-0.245862202650853	0.338238431564141	0.0322706213908033	-1.50845793363219	0.608074682590101	1
-1.51924353075082	2.30849245367643	-1.50359931953802	2.06410058377601	-1.00084505842829	-1.01689703316417	-2.05973051990126	-0.275166374590629	-1.56220609694371	-2.75579692797163	3.43824825990431	-3.52152936013651	-0.918761288376486	-4.45210024854037	0.499313753853031	-2.90790343439971	-5.24864639527919	-0.936814652613817	1.16012029433585	0.175018552247898	1.30787143187069	0.102825644139183	-0.0177462832428156	0.149695925673219	-0.0966024680642115	-0.369114567720136	-0.0192440931269227	-0.20831909164279	1
0.711155481810016	2.61710490740972	-4.72236322125	5.84296995871769	-0.600179298610849	-1.64631317703679	-2.78519836554505	0.540367735499417	-3.04402909749745	-3.92650993997042	2.75783745850663	-5.43735368941346	0.546878907367748	-8.39657296658687	-0.810715738936796	-3.01429397773507	-6.64248226272335	-2.58402822440731	-0.820354414754465	0.46103194379752	0.360500881641394	-0.865525509838014	0.139978107568553	-0.336237870703344	0.128449337645535	-0.155645815012462	0.799459945626899	0.392170236404553	1
-3.36526491864606	2.92854110729003	-5.66099919906905	3.89115992835328	-1.84037510965314	-1.80088720390662	-5.55867935318221	2.40232168278639	-2.84892272106495	-5.99567612703198	4.22130410784879	-6.11966735264192	0.0230135705891201	-8.14932178394224	-0.301351931335019	-5.37528289323615	-9.31500138499105	-2.48756256913711	2.35591891159776	0.57637946532203	0.875260063301294	-0.102501391250503	-0.606282749133978	-0.743164794295893	0.096318936065612	-0.135060497401362	1.23869473001415	0.0998237563444676	1
-0.428398651828518	1.02495159125955	1.39353684648304	0.00771837766110473	-0.00645905480369963	-0.800568652727144	0.581703685522766	0.0759827281020448	-0.632488249940956	-0.335295867820533	1.63035087205502	0.558456556034935	-0.227341000720876	-0.17354391036008	0.204872210098286	0.529805397166783	-0.154821673217922	0.320133431615293	0.122889108720675	0.118951881809211	-0.196761253423244	-0.560170169386514	0.0136791812417394	0.477677050769092	-0.22288966952782	0.04248877395338	0.238405241408216	0.0906140308910889	2
-2.69863918256499	2.60790723276774	-0.769417702230627	-1.12329499942004	-0.290472644281465	-1.15795753266468	0.7091229410457	0.233223402307354	1.4513329236038	1.96735364579186	-1.00885842808854	-0.175601750086174	-0.847421760450111	-0.0481455541422463	-0.195821155626032	-0.249315178550927	-0.25835061177749	-0.813594256450818	-0.323618900075719	0.677744239218503	-0.411701594444329	-0.646932862951461	0.153109065328244	-0.0686761469595757	-0.373962916182188	0.0617005910968833	0.0863268948440571	0.142706858317415	2
-1.10184700698197	-1.63244121283891	0.901066556872515	0.847752885502341	-1.24909072939532	0.654936785498635	1.44886782586722	0.0233079125519542	-0.136742416820243	-0.150129182778684	1.17235508293037	-0.795988136674965	-2.13695096583302	0.578869439330842	1.4121147225086	0.0134668068434063	-0.119204381070058	0.826814373772222	0.476859902488945	1.23027784051309	0.610653920616913	0.835795006603528	1.17995542066426	-0.0290908864225033	-0.300895693792436	0.699174952578756	-0.33607170899039	-0.177586827857027	1
-28.7092292541793	22.0577289904909	-27.8558111336212	11.8450129100508	-18.9838125824286	6.47411462748849	-43.5572415712451	-41.0442609210741	-13.3201546920984	-24.5882624372475	3.48195180343701	-9.12834128617468	-3.00825547830858	0.796579962453559	-2.1022985205307	-5.66036644069929	-13.0327849564566	-5.39234917412895	-0.901040817847599	11.0590042933942	-22.7976039055519	8.31627543891357	5.46622995370963	0.0238542303884927	-1.52714472319428	-0.145225187134896	-5.68233823990698	-0.439133675051458	1
-11.2054613927303	7.91463349246877	-13.9877516388388	4.33334117975523	-8.48496952268505	-3.50656117309394	-8.93524303241605	7.70444915069923	-2.33658417970129	-5.92735916911943	2.47040101557896	-5.7885170305197	-0.391939257057427	-6.52746224116063	0.899859362283244	-3.84729284231041	-6.70063744821132	-2.49261610727828	0.469554313978012	0.860911741764656	0.942593331002491	-0.987848114682141	-0.279446305433771	-0.0272992246723051	0.644344195524188	-0.263077923082484	1.08402252771111	0.211933356664813	1
0.287952771527529	1.72873464521162	-1.65217304572257	3.81354418795523	-1.09092715391318	-0.984744665624589	-2.20231792699069	0.555087932252191	-2.03389204830362	-2.73415555507211	2.36843367282003	-3.65680265130054	-0.169534683304731	-4.74441333023745	0.765192829294304	-2.47951355643698	-4.93111196829858	-2.54740252736051	-0.90268980289448	0.265250210286539	0.262201510185118	-0.633527564205563	0.0928910102678184	0.187612655556196	0.368708354409639	-0.132474029018571	0.57656075692479	0.309842705461879	1
-3.57636177773708	3.29943622098785	-7.46043319687438	7.78363417666419	-0.398548657536885	-1.96844144838725	-3.11047619254795	-0.328403695377149	-1.57436284547485	-2.49756054724841	4.60417047790948	-9.0019148555682	-1.27632400546329	-13.9694706254616	1.25694535316357	-4.49162922501012	-5.96998693103967	-1.27466622002178	1.14778361222539	-0.181455201194929	0.540730752300116	0.719526342466937	0.379248749413946	-0.616961860032022	-0.44281081400968	0.359840688732324	-2.65182487459349	0.422184391599186	1
-3.11383160738512	0.58586417180689	-5.39973021073242	1.81709247345531	-0.840618465991056	-2.94354779071974	-2.20800192003372	1.05873267723056	-1.63233334974982	-5.24598383776964	1.93351953683592	-5.03046479695456	-1.12745457501155	-6.41662797597451	0.141237234328704	-2.54949823633632	-4.61471706851594	-1.47813794126038	-0.0354803664667244	0.306270740368093	0.583275998701341	-0.269208637986581	-0.456107772584008	-0.183659129549716	-0.328167759255761	0.606115810329683	0.884875539542905	-0.253700318894381	1
-2.73631065680945	-2.41280163425253	-1.39636521071823	2.21489919686634	-4.12507185649984	1.48187708017599	5.20696283530097	-0.114868491001045	-1.01611974909045	-1.32071093203446	-1.04539729798404	-0.589539661016952	-0.536875241005052	0.806641188312902	0.344283765331826	-0.421065204363796	0.310035879670104	0.537776639728391	0.562578732712383	2.98716366550171	0.924304771830852	0.380251348853939	3.1973385742741	0.212266249931331	0.151025695811026	-0.301044781571214	-0.14514593036908	0.296957331074176	2
1.21322298457742	-0.521574436664878	0.902561066391491	-1.25170911160434	-1.08042280914886	-0.333690941174719	-0.670099700213328	0.04770887462394	1.88406289808741	-1.3004747949237	-0.0866291340088048	1.52089308558881	1.0653487735211	-0.523793787510408	1.02080012432565	-0.930062208833554	0.296686069024609	-0.660272150205051	0.529664564311297	-0.0469728052737093	-0.0338803159039363	0.287816107559148	-0.00076241815294662	0.171765166217733	0.352623280115557	-0.0106096062507509	0.0725010805151872	0.024686037937601	2
-1.92861326665902	4.60150558710842	-7.12405297794577	5.71608803673092	1.0265785454506	-3.18907306708797	-2.26189690158112	1.18509635557546	-4.4419416151592	-6.64615382952148	3.8278680907164	-6.51864882248249	0.25113654845891	-12.4567059527055	-0.649166482109423	-1.28314500024635	-2.71855972503703	-0.0854660890712058	-2.09738547120766	0.328795983029392	0.602290585417557	-0.541287465014078	-0.354639278954951	-0.701492058320209	-0.0309729820836431	0.03406987758686	0.57339303199888	0.294686316081238	1
-4.59561704249556	5.08369023030901	-7.58101461744265	7.54603279503791	-6.94916456384443	-1.72918492987346	-8.19019171984817	2.71466961013434	-7.08316933143187	-11.1412776902967	7.38185937432083	-14.4686550955305	0.299659909360646	-13.602211465597	0.516112699650764	-13.5632729563133	-23.8156358284126	-9.17055721888169	3.66952343976659	1.68216030642087	2.24897122592187	0.566843572297808	0.0337440528595468	0.591783408003629	0.334228764687698	0.386801106292112	2.16389776726335	0.983103834042297	1
1.18489112271901	3.15208420536211	-6.13477982463031	5.53125220648323	1.73386651414214	-1.81686146600342	-0.916696277644188	0.265568287019436	-3.15801423516395	-3.89016924226376	4.7365938426554	-4.16211519175474	-0.456696779485289	-10.2667581077355	-0.583018263021109	0.513470571003558	0.113665405648114	1.48862035938935	-1.80557671393198	0.336441865694103	0.124235616370838	-0.823864650327076	-0.0798873559390688	0.0288277898864561	0.389711468856018	0.0601710709421762	0.485186935489591	0.326551571745814	1
-6.15960693036327	1.46871292315117	-6.85088814665684	5.17470627250374	-2.98670392387712	-1.795054145699	-6.54507152628193	2.62123613805269	-3.60587012643541	-8.12216107491307	6.02903256317613	-9.22585530778592	-1.54675863096913	-10.3093341893072	0.308062393533042	-7.78732622111619	-12.8221770045808	-4.36767713342358	2.64398422133793	-0.289829585956863	1.06131418230601	0.125737468595024	0.589592331660844	-0.568730604518481	0.582824720935876	-0.0425826450995479	0.951130233081124	0.158996023697089	1
1.2294073703656	-1.06326053067135	1.52910896969563	-0.147380537443473	-1.62622293853889	0.646038067053114	-1.43211809173428	0.283137203265927	0.588679683246994	0.124128371038649	-0.870977262103616	0.66917211410475	0.966557835951358	-1.62359928023689	-1.79527509550936	-0.0650028362628862	1.32269971973663	-2.23685921029631	0.862862456670813	0.092684582759166	0.0451831544285622	0.584859413908768	-0.0558599295649542	0.17958334212102	0.449416778382857	-0.101468106190914	0.102010121606112	0.0270316412633626	2
-1.04800528916284	1.30021877705413	-0.180400575706546	2.58984264330545	-1.1647935523262	0.0318234062644092	-2.17577809872951	0.699071737631603	-1.14020827768059	-3.22678710680364	3.49080495043995	-2.45433920979968	0.177189485247745	-5.16060809721957	-0.686114234287445	-3.99614471325468	-4.69556272249452	-1.81916096350279	1.46108031890323	0.644993308471186	0.549014458224783	0.624321410729297	-0.136662719519743	0.131737918713915	0.0309213718346795	-0.176701082429858	0.504897671691263	0.0698824528615783	1
-2.59896746760893	2.78071983806393	-4.02133484301434	-1.59648981111383	2.13512622203505	2.6378815330187	-0.752751051642489	2.74042657392939	-1.28793667404763	-1.40901989797904	-0.633734852010087	0.371994912981601	-0.311996659526492	0.904080033096486	-0.33763313592241	0.153399038767129	1.50124923779798	-0.0575033984437551	-0.313208605872855	-0.361311162451219	0.297379131165983	0.214496412115671	-0.132969844954771	0.669002039829935	0.580363852864324	0.711387479793153	-0.638740179433062	-0.0638534670470976	2
1.17782379154942	2.48710339519253	-5.33060816051087	5.32454683526606	1.15024325844862	-1.28184253527583	-1.17199420002259	0.413778202141836	-2.6598401542684	-2.9716952359177	3.6195974073081	-4.47804406487578	-2.03418448611283	-7.77219735461502	-1.20149274946259	-0.509866916309607	-1.30436979397668	0.495999534593581	-1.35984389291856	0.156057238983783	0.262325116604754	-0.431790202566124	-0.092088065214941	0.145215897986796	0.457788410050576	0.167739067416406	0.451242541470912	0.268421209703893	1
1.37563922104622	-0.423632161827568	0.247272635141872	-0.210934835844286	-0.817085950817831	-0.616890961108018	-0.43855069978596	-0.196212912734434	-0.850725886123021	0.748099152834485	-1.01960513549146	-0.227281786427354	0.635245770144292	-0.00999773943343495	0.899952887264507	-1.13015240888221	-0.326938616586432	1.3686293546557	-0.865179394286617	-0.439960239053969	-0.250260048402253	-0.215766252832694	-0.117222247686203	-0.0886774395551022	0.493262754981964	0.653229767263203	-0.014482665095591	0.0130913378917082	2
-0.50225623455028	1.19343802919963	1.27624499513456	0.0528130807722606	0.142523357873324	-0.996320611796882	0.723870787045729	-0.153265822535587	-0.446885806751591	-0.419322308813625	-0.0618433268888224	0.364507167897892	0.95041571274919	-0.629006708775742	0.813303314940454	0.330534782071074	-0.0452731887478735	-0.247237391343982	-0.0912138058626203	0.154358914418094	-0.236153067948284	-0.622526678014047	0.00396540350116875	0.355863259529138	-0.138153744202796	0.0568734425003269	0.112381593669928	0.10551837465464	2
-2.3122265423263	1.95199201064158	-1.60985073229769	3.9979055875468	-0.522187864667764	-1.42654531920595	-2.53738730624579	1.39165724829804	-2.77008927719433	-2.77227214465915	3.20203320709635	-2.89990738849473	-0.595221881324605	-4.28925378244217	0.389724120274487	-1.14074717980657	-2.83005567450437	-0.0168224681808257	0.416955705037907	0.126910559061474	0.517232370861764	-0.0350493686052974	-0.465211076182388	0.320198198514526	0.0445191674731724	0.177839798284401	0.261145002567677	-0.143275874698919	1
-2.15085504470997	2.18791662800118	-3.43051589218087	0.119476214172018	-0.173210022248717	0.290699943542092	-2.80898761953492	-2.67935050574045	-0.556684932588288	-4.48548270396242	1.90399926160786	-2.64421945060054	-0.982272877372442	-4.69115085524464	-0.6930797524851	-2.55325078310516	-3.48343626722796	-0.0648523857005649	1.49032876283779	0.53214542192165	-0.0732053058243562	0.561496277430611	-0.0750342624995709	-0.437619179374193	0.353840756362622	-0.521338535540234	0.144464860203719	0.02658811547881	1
1.96827595620925	-0.393145906580988	0.255860242536656	0.558653790679528	-0.96543244552819	-0.421889594639444	-0.935406157711912	-0.084642726372314	2.59775887230797	-0.405706403237632	0.101656380543875	-1.91329740318459	2.34748748322451	1.00725548996241	-0.0212579849966188	0.627117303616643	0.0482210385722594	0.256238829277158	-0.497317515936981	-0.173474582679985	-0.110942983285431	0.0965059550077394	0.312416592843894	-0.0439796014472274	-0.599078983942932	0.44223709938063	-0.0368980751926382	-0.0425155540754855	2
0.908636658181293	2.84902401493181	-5.64734296336341	6.00941477810058	0.216656395035464	-2.39701442397293	-1.81930788593969	0.338526987742346	-2.81988277297887	-4.06309810827338	2.94119009271712	-6.15136219091534	-1.98952853525001	-9.15095100562097	-0.604289998808266	-1.95229039984463	-2.89255533222526	-0.912057960709434	-1.56373996709776	0.241921294746754	0.407260461266497	-0.397434852530952	-0.0800058534116311	-0.168596545191964	0.465058497798457	0.210509756241616	0.648704799002062	0.360224330288316	1
-0.728606141782505	-2.74417461299199	-0.876247903598991	1.91078021808567	-0.925635452901413	-0.0181234619196297	1.50409009471691	-0.266464930398935	-0.600312952947755	-0.252453089328688	1.73421519750798	1.10161753052764	0.0708927211207814	0.913859655463832	0.388074377501593	-0.0705587814123586	-0.245964861487629	-0.143449895421934	-0.793477891003861	1.80772065192231	0.65283141929386	-0.290991458105816	-0.908022750991079	0.270733930433593	0.236384115500105	-0.44632311899771	-0.168446539221534	0.174903716625099	2
-0.50408647545185	1.15539019393658	0.773306413332062	1.25254187134305	-0.376699321649025	-0.168759519530124	0.318696826882896	0.412339119675646	-0.641760962541488	-0.215632160995276	-0.44551758647964	-0.160611287113144	-0.488929943171081	0.724150797395412	1.48765728881317	-0.39494331149289	0.353978228064444	-0.408499476536735	0.344526943433866	-0.19065816381201	-0.012017110185975	-0.159637839668492	0.178353399412343	0.0280232695635913	-0.359970192328962	-0.444875489137164	-0.147217028435238	-0.0532033533248967	2
-1.76372272236274	1.75167969997013	-0.635491709092543	0.0066752067821058	-0.202307383538028	0.254918571970634	-0.176387649372413	1.12973288519866	-0.868054571890112	-0.606516180418906	-1.7339315775039	0.0761366177360279	0.514169496710161	1.10887787343687	1.31876031286136	0.311030782740496	0.14499684357858	-0.540077863990548	1.07831288503815	-0.417457443970145	-0.274463642769176	-1.30622100130663	0.286001604141893	-1.35034496377564	-0.71644883091346	0.0453452053677279	-0.756985151206294	-0.0678723736971802	2
1.99061662124551	0.000417288498335666	-0.736447918956298	0.649317312966512	-0.398252853138723	-0.87188331108746	-0.396425009590077	-0.18242900266958	1.11577848966416	-0.667440431782923	-0.320920830140358	0.937341905440313	1.46807004755258	-1.63419187169787	0.640007758288729	0.448782488435678	0.311508972797842	0.661586688647519	-0.521611355075313	-0.109603385345492	0.224855823395237	0.987902060438687	0.0436356186310199	0.0140277359031148	0.0176051314530625	-0.145509836592103	0.0622827339721937	-0.00952838874336394	2
2.04905620451575	-1.30905334354782	-0.123882402897278	-0.732266697996565	-1.33815075172936	0.163407136176185	-1.40141923076956	0.228446114721664	0.518270988257571	0.7134358290228	0.209528856938064	0.178427696083074	-0.454428472952515	-0.658717549722527	-1.52694122077546	1.08644043848639	0.226918633620789	-1.03235709507982	1.25078135198174	-0.0321736626920585	0.00128751324272683	0.134987995285921	0.262891137720143	-0.403764286618489	-0.422427892235913	-0.360986343637557	0.0308010093769353	-0.051155956366561	2
