# Supplementary material for: Layer wise Scaled Gaussian Priors for Markov Chain Monte Carlo Sampled deep Bayesian neural networks
Source: Front Artif Intell. 2025 Apr 25;8:1444891. doi: 10.3389/frai.2025.1444891 (PMC12061901; doi:10.3389/frai.2025.1444891)
Supplement: Supplementary file 1 [file Data_Sheet_1.zip › Codes and Data/Data/Tabular/coalmineseismicbumps/DataSplitting.jl]

using ARFFFiles
using StatsBase
using DataFrames, DelimitedFiles, CSV
PATH = @__DIR__
cd(PATH)

df = ARFFFiles.load(DataFrame, "seismic-bumps.arff")

println(describe(df))

# shift = Int.(permutedims(unique(df.shift)) .== df.shift)
# seismic = Int.(permutedims(unique(df.seismic)) .== df.seismic)
# seismoacoustic = Int.(permutedims(unique(df.seismoacoustic)) .== df.seismoacoustic)
# ghazard = Int.(permutedims(unique(df.ghazard)) .== df.ghazard)

# insertcols!(df, :shift, :shift => shift[:, 1], :shift => shift[:, 2], makeunique=true, after=true)
# insertcols!(df, :seismic, :seismic => seismic[:, 1], :seismic => seismic[:, 2], makeunique=true, after=true)
# insertcols!(df, :seismoacoustic, :seismoacoustic => seismoacoustic[:, 1], :seismoacoustic => seismoacoustic[:, 2], makeunique=true, after=true)
# insertcols!(df, :ghazard, :ghazard => ghazard[:, 1], :ghazard => ghazard[:, 2], makeunique=true, after=true)

select!(df, Not([:seismic, :shift, :seismoacoustic, :ghazard]))

rename!(df, :class => :label)
df[!, :label] = Int.("1" .== df.label)
df[df.label.==0, :label] .= 2

a = mapcols(col-> StatsBase.standardize(UnitRangeTransform, Float64.(col)), select(df, 1,2,5:9,13,14))
b = mapcols(col-> StatsBase.standardize(ZScoreTransform, Float64.(col)), select(df, 3,4))

float_features = hcat(a, b)
float_features.label = df.label


include("../../../DataUtils.jl")
# train, test = split_data(float_features)
# train = data_balancing(train, balancing="undersampling", positive_class_label=1, negative_class_label=2)
# # test = data_balancing(test, balancing="undersampling", positive_class_label=1, negative_class_label=2)

# CSV.write("./train.csv", train)
# CSV.write("./test.csv", test)

Random.seed!(1234)
df = float_features[shuffle(axes(float_features, 1)), :]
train_size = 100
n_folds = 3
fold_size = div(size(df)[1], n_folds)

mkpath("./FiveFolds")
#generate five folds and save them as train/test split in the 5 Folds Folder
for i in 1:n_folds
	train = df[(fold_size*(i-1))+1:fold_size*i, :]
	train, leftovers = balanced_binary_maker(train, positive_class_label=1, negative_class_label=2, maximum_per_class = Int(train_size/2))
	test = df[Not((fold_size*(i-1))+1:fold_size*i), :]
	test = vcat(test, leftovers)
	CSV.write("./FiveFolds/train_$(i).csv", train)
	CSV.write("./FiveFolds/test_$(i).csv", test)
	# println((fold_size*(i-1))+1:fold_size*i)
end


# using MultivariateStats

# M = fit(KernelPCA, permutedims(Matrix(select(train, Not([:label])))), maxoutdim=2)
# train_x_transformed = MultivariateStats.transform(M, permutedims(Matrix(select(train, Not([:label])))))

# # M = fit(PCA, test_x', maxoutdim = 150)
# test_x_transformed = MultivariateStats.transform(M, permutedims(Matrix(select(test, Not([:label])))))

# CSV.write("../coalmineKernelPCA/train.csv", DataFrame(hcat(permutedims(train_x_transformed), train.label), :auto))
# CSV.write("../coalmineKernelPCA/test.csv", DataFrame(hcat(permutedims(test_x_transformed), test.label), :auto))
