# Supplementary material for: Layer wise Scaled Gaussian Priors for Markov Chain Monte Carlo Sampled deep Bayesian neural networks
Source: Front Artif Intell. 2025 Apr 25;8:1444891. doi: 10.3389/frai.2025.1444891 (PMC12061901; doi:10.3389/frai.2025.1444891)
Supplement: Supplementary file 1 [file Data_Sheet_1.zip › Codes and Data/Data/Tabular/coalmineseismicbumps/test.csv]

genergy	gpuls	nbumps	nbumps2	nbumps3	nbumps4	nbumps5	energy	maxenergy	gdenergy	gdpuls	label
0.021432836970969545	0.08525243578387955	0.3333333333333333	0.25	0.14285714285714285	0.0	0.0	0.023880597014925373	0.02	-1.2621635011859016	-1.4486922514482221	1
0.013496176147637302	0.18976970770593446	0.0	0.0	0.0	0.0	0.0	0.0	0.0	0.6551898419757595	0.5302030209574623	2
0.012556105642349406	0.08370239149689991	0.2222222222222222	0.25	0.0	0.0	0.0	0.002736318407960199	0.00175	-0.540043410904237	-0.15053695275009313	1
0.023239775770068	0.11846767050487157	0.2222222222222222	0.125	0.14285714285714285	0.0	0.0	0.01119402985074627	0.01	0.21942771852992743	0.6093588318536897	2
0.15218739766138198	0.2305137289636847	0.3333333333333333	0.0	0.42857142857142855	0.0	0.0	0.014925373134328358	0.005	0.41863326067659345	0.5618653453159533	2
0.14799560786731136	0.1658547387068202	0.3333333333333333	0.125	0.2857142857142857	0.0	0.0	0.024129353233830846	0.015000000000000001	-0.10428128745840495	0.02360583122160713	1
0.023702105526766968	0.042736935341009745	0.1111111111111111	0.0	0.14285714285714285	0.0	0.0	0.007462686567164179	0.007500000000000001	-0.5649441036725703	-0.13470579057084764	2
0.009662691915008379	0.13064658990256864	0.0	0.0	0.0	0.0	0.0	0.0	0.0	0.3314808359874271	0.3085667504480257	2
0.004750438250081871	0.040965456155890166	0.0	0.0	0.0	0.0	0.0	0.0	0.0	-0.5524937572884037	-0.7204587912029302	2
0.0010017144728477587	0.002657218777679362	0.0	0.0	0.0	0.0	0.0	0.0	0.0	-0.19143371214757135	-1.1004066835048216	2
0.004230317273795535	0.07550930026572188	0.0	0.0	0.0	0.0	0.0	0.0	0.0	0.2567787576824273	1.5750597247876637	2
0.0034135347036273623	0.005757307351638618	0.0	0.0	0.0	0.0	0.0	0.0	0.0	-1.0380572662709022	-0.8787704129953849	2
0.017830517616690106	0.02900797165633304	0.1111111111111111	0.0	0.14285714285714285	0.0	0.0	0.012437810945273632	0.0125	-0.07938059469007169	-0.32467973672179334	2
0.0273082776290189	0.25575730735163865	0.2222222222222222	0.0	0.2857142857142857	0.0	0.0	0.024875621890547265	0.015000000000000001	1.850423094855756	0.5143718587782169	2
0.004785112981834294	0.07063773250664306	0.0	0.0	0.0	0.0	0.0	0.0	0.0	0.3065801432190938	-0.0238876553161293	2
0.0016374178883088364	0.0044286979627989375	0.0	0.0	0.0	0.0	0.0	0.0	0.0	0.44353395344492674	-0.7837834399199122	2
0.032128065342605615	0.19840566873339238	0.2222222222222222	0.125	0.0	0.0	1.0	0.24950248756218907	0.25	-0.7641496458192364	-0.6571341424859484	1
0.0013330507984820174	0.017936226749335697	0.0	0.0	0.0	0.0	0.0	0.0	0.0	-1.1376600373442354	-1.1320690078633127	2
0.00441139642850263	0.033215234720992026	0.1111111111111111	0.125	0.0	0.0	0.0	0.0002487562189054726	0.00025	-0.7641496458192364	-1.0212508726085943	2
0.0012675540829496638	0.0024357838795394157	0.0	0.0	0.0	0.0	0.0	0.0	0.0	0.5306863781340931	-1.1479001700425582	2
0.015384022654158079	0.12732506643046945	0.0	0.0	0.0	0.0	0.0	0.0	0.0	-0.5026923717517372	-0.2771862501840569	2
0.021999190922925776	0.17072630646589904	0.2222222222222222	0.0	0.2857142857142857	0.0	0.0	0.012437810945273632	0.007500000000000001	1.1158526581899249	0.9734755619763357	2
0.024445685885457803	0.07152347209920283	0.0	0.0	0.0	0.0	0.0	0.0	0.0	0.032672522767427985	0.4827095344197259	2
0.013723488278014295	0.06731620903454384	0.0	0.0	0.0	0.0	0.0	0.0	0.0	0.38128222152409363	-0.577978331589721	2
0.006484174837702992	0.17493356953055803	0.1111111111111111	0.125	0.0	0.0	0.0	0.0004975124378109452	0.0005	1.3524092394890908	3.6331108080895755	1
0.017006029550576948	0.1496899911426041	0.0	0.0	0.0	0.0	0.0	0.0	0.0	3.9171805946274167	1.1792806703065268	2
0.01337674096049007	0.12134632418069088	0.0	0.0	0.0	0.0	0.0	0.0	0.0	0.045122869151594615	0.02360583122160713	2
0.0037024908015642157	0.05447298494242693	0.0	0.0	0.0	0.0	0.0	0.0	0.0	-1.050507612655069	-0.9737573860708578	2
0.003348037988095009	0.01129317980513729	0.1111111111111111	0.0	0.14285714285714285	0.0	0.0	0.007462686567164179	0.007500000000000001	-1.2870641939542349	-1.512016900165204	2
0.009154129182639519	0.08569530558015943	0.1111111111111111	0.0	0.0	0.3333333333333333	0.0	0.09950248756218906	0.1	-0.4528909862150706	-0.2771862501840569	2
0.11152934830768045	0.4393268379096546	0.2222222222222222	0.0	0.14285714285714285	0.3333333333333333	0.0	0.13432835820895522	0.125	-0.6271958355934034	-0.03971881749537477	2
0.01002485022442257	0.07506643046944199	0.1111111111111111	0.125	0.0	0.0	0.0	0.0009950248756218905	0.001	0.6178388028232595	0.5460341831367078	2
0.003806514996821483	0.03720106288751107	0.1111111111111111	0.0	0.14285714285714285	0.0	0.0	0.0024875621890547263	0.0025	-0.8264013777400695	-0.2771862501840569	2
0.009419968792741424	0.013286093888396812	0.0	0.0	0.0	0.0	0.0	0.0	0.0	0.3937325679082603	0.2927355882687802	2
0.006861744139007147	0.018600531443755536	0.4444444444444444	0.0	0.5714285714285714	0.0	0.0	0.029850746268656716	0.015000000000000001	-1.212362115649235	-1.3220429540142582	2
0.002658396101019052	0.028565101860053146	0.1111111111111111	0.0	0.14285714285714285	0.0	0.0	0.0024875621890547263	0.0025	-0.6520965283617367	-0.9579262238916124	2
0.009654986419063398	0.09056687333923827	0.0	0.0	0.0	0.0	0.0	0.0	0.0	-0.4030896006784041	-0.19803043928782954	1
0.2218951667276685	0.3407883082373782	0.1111111111111111	0.125	0.0	0.0	0.0	0.002238805970149254	0.0022500000000000003	-0.4528909862150706	-0.4196667097972662	2
0.007636146481477914	0.08813108945969886	0.0	0.0	0.0	0.0	0.0	0.0	0.0	-0.34083786875757094	-0.3088485745425479	2
0.02052744119743407	0.023472099202834367	0.3333333333333333	0.25	0.14285714285714285	0.0	0.0	0.004228855721393035	0.0025	-0.31593717598923765	-0.19803043928782954	2
0.0015796266687214656	0.015943312666076175	0.0	0.0	0.0	0.0	0.0	0.0	0.0	0.5182360317499265	1.2742676433819997	2
0.002446494962532026	0.024357838795394157	0.0	0.0	0.0	0.0	0.0	0.0	0.0	-0.6271958355934034	-1.1953936565802945	2
0.0018608772707133362	0.023693534100974314	0.1111111111111111	0.0	0.14285714285714285	0.0	0.0	0.012437810945273632	0.0125	-0.8886531096609027	-0.5621471694104755	2
0.016859625127622277	0.2092559787422498	0.0	0.0	0.0	0.0	0.0	0.0	0.0	0.49333533898159326	0.24524210173104377	2
0.0023501762632197414	0.046279893711248896	0.0	0.0	0.0	0.0	0.0	0.0	0.0	-0.776599992203403	-0.32467973672179334	2
0.007443509082853345	0.1304251550044287	0.0	0.0	0.0	0.0	0.0	0.0	0.0	-0.042029555537571796	0.38772256134425304	2
0.05040935447207721	0.30890168290522585	0.1111111111111111	0.0	0.14285714285714285	0.0	0.0	0.004975124378109453	0.005	-0.3283875223734043	-0.10304346621235667	2
0.5833137485311398	0.3356953055801594	0.3333333333333333	0.25	0.14285714285714285	0.0	0.0	0.004726368159203981	0.0025	0.19452702576159417	0.11859280429707998	1
0.0016489761322263103	0.029229406554472984	0.0	0.0	0.0	0.0	0.0	0.0	0.0	-0.9011034560450694	-0.5621471694104755	2
0.011515863689776733	0.04450841452612932	0.3333333333333333	0.125	0.2857142857142857	0.0	0.0	0.023383084577114428	0.015000000000000001	-0.8388517241242361	-1.2587183052972764	2
0.02100132919805051	0.1162533215234721	0.6666666666666666	0.125	0.7142857142857142	0.0	0.0	0.03656716417910448	0.01	1.0287002335007585	1.2584364812027542	1
0.017996185779507234	0.12178919397697077	0.3333333333333333	0.125	0.14285714285714285	0.3333333333333333	0.0	0.06840796019900498	0.05	0.19452702576159417	0.6726834805706716	2
0.008780412629307854	0.06222320637732507	0.0	0.0	0.0	0.0	0.0	0.0	0.0	1.1407533509582581	0.2927355882687802	2
0.01832752210514149	0.11182462356067316	0.0	0.0	0.0	0.0	0.0	0.0	0.0	0.34393118237159376	-0.24552392582556598	2
0.02757026449114831	0.11736049601417184	0.2222222222222222	0.125	0.14285714285714285	0.0	0.0	0.006965174129353234	0.005	-1.1252096909600686	-1.2428871431180308	2
0.005786827454682052	0.03631532329495128	0.1111111111111111	0.0	0.14285714285714285	0.0	0.0	0.007462686567164179	0.007500000000000001	-0.5898447964409036	-0.9895885482501033	2
0.03350349636878504	0.2305137289636847	0.2222222222222222	0.125	0.14285714285714285	0.0	0.0	0.006965174129353234	0.005	2.485390760448254	1.8600206440140823	2
0.0039567721677486465	0.029229406554472984	0.3333333333333333	0.125	0.2857142857142857	0.0	0.0	0.01567164179104478	0.01	-0.7018979138984033	-0.1663681149293386	1
0.019568106952283715	0.1328609388839681	0.2222222222222222	0.125	0.0	0.3333333333333333	0.0	0.17537313432835822	0.17500000000000002	0.368831875139927	1.020969048514072	2
0.014694380767082122	0.09034543844109832	0.1111111111111111	0.125	0.0	0.0	0.0	0.0002487562189054726	0.00025	0.4310836070607601	-0.3088485745425479	2
0.011315520795207182	0.07639503985828167	0.0	0.0	0.0	0.0	0.0	0.0	0.0	-0.3283875223734043	0.2769044260895347	2
0.028618211939665968	0.19774136403897255	0.0	0.0	0.0	0.0	0.0	0.0	0.0	1.750820323782423	1.1951118324857724	2
0.06634046733832906	0.09632418069087688	0.1111111111111111	0.125	0.0	0.0	0.0	0.0014925373134328358	0.0015	-0.8637524168925694	-0.9420950617123669	2
0.018262025389609138	0.14747564216120462	0.8888888888888888	0.5	0.2857142857142857	0.6666666666666666	0.0	0.24154228855721394	0.125	-0.004678516385071906	0.6568523183914261	2
0.06808961491784014	0.2867581930912312	0.5555555555555556	0.25	0.2857142857142857	0.3333333333333333	0.0	0.0900497512437811	0.07500000000000001	0.5182360317499265	0.8151639401838809	2
0.008903700564427578	0.05801594331266608	0.1111111111111111	0.125	0.0	0.0	0.0	0.002238805970149254	0.0022500000000000003	-0.004678516385071906	-0.4988225206934936	2
0.0013446090423994916	0.04450841452612932	0.0	0.0	0.0	0.0	0.0	0.0	0.0	-1.013156573502569	-1.0212508726085943	2
0.002134422376760224	0.06510186005314438	0.0	0.0	0.0	0.0	0.0	0.0	0.0	-0.7392489530509031	-0.4038355476180207	2
0.005328350445955578	0.09322409211691762	0.0	0.0	0.0	0.0	0.0	0.0	0.0	-0.4777916789834039	-0.577978331589721	2
0.0027893895320837588	0.04672276350752879	0.0	0.0	0.0	0.0	0.0	0.0	0.0	-0.39063925429423746	-0.514653682872739	2
0.011065092176995242	0.03742249778565102	0.1111111111111111	0.0	0.14285714285714285	0.0	0.0	0.007462686567164179	0.007500000000000001	-0.44044063983090403	0.5618653453159533	2
0.018023155015314672	0.11536758193091232	0.0	0.0	0.0	0.0	0.0	0.0	0.0	0.21942771852992743	-0.26135508800481144	2
0.024391747413842924	0.16939769707705934	0.1111111111111111	0.125	0.0	0.0	0.0	0.0014925373134328358	0.0015	0.5555870709024264	0.26107326391028923	2
0.00709290901735663	0.06355181576616475	0.0	0.0	0.0	0.0	0.0	0.0	0.0	-0.67699722113007	-0.7362899533821757	2
0.01477528847450444	0.07550930026572188	0.1111111111111111	0.0	0.14285714285714285	0.0	0.0	0.0024875621890547263	0.0025	0.1696263329932609	1.2742676433819997	2
0.005309086706093121	0.11182462356067316	0.0	0.0	0.0	0.0	0.0	0.0	0.0	-0.4279902934467374	0.1027616421178345	2
0.004434512916337578	0.06930912311780336	0.0	0.0	0.0	0.0	0.0	0.0	0.0	-0.41553994706257075	-0.0238876553161293	2
0.0028356225077536554	0.05270150575730735	0.0	0.0	0.0	0.0	0.0	0.0	0.0	-0.5026923717517372	-0.577978331589721	2
0.017884456088304985	0.3509743135518158	0.0	0.0	0.0	0.0	0.0	0.0	0.0	0.1571759866090943	0.751839291466899	2
0.01156209666544663	0.23604960141718337	0.1111111111111111	0.0	0.14285714285714285	0.0	0.0	0.004975124378109453	0.005	2.323536257454088	3.205669429249948	2
0.147710504517347	0.3097874224977857	0.1111111111111111	0.0	0.0	0.3333333333333333	0.0	0.0746268656716418	0.07500000000000001	-0.67699722113007	-0.54631600723123	2
0.022634894338386856	0.05181576616474757	0.0	0.0	0.0	0.0	0.0	0.0	0.0	-1.0629579590392355	-1.2428871431180308	2
0.004257286509602974	0.04406554472984943	0.0	0.0	0.0	0.0	0.0	0.0	0.0	-0.017128862769238536	-0.26135508800481144	2
0.030236366088112348	0.2934012400354296	0.1111111111111111	0.0	0.0	0.3333333333333333	0.0	0.09950248756218906	0.1	1.676118245477423	0.8784885889008628	2
0.03589990560767468	0.1649689991142604	0.3333333333333333	0.0	0.2857142857142857	0.3333333333333333	0.0	0.03980099502487562	0.025	3.244861889882419	0.7043458049291625	2
0.01491013465354164	0.007971656333038087	0.2222222222222222	0.125	0.14285714285714285	0.0	0.0	0.004228855721393035	0.0025	0.057573215535761245	-0.7837834399199122	2
0.006588199032960259	0.057573073516386186	0.0	0.0	0.0	0.0	0.0	0.0	0.0	0.4310836070607601	0.15025512865557092	2
0.0006626726512685173	0.011736049601417184	0.0	0.0	0.0	0.0	0.0	0.0	0.0	-0.577394450056737	0.5302030209574623	2
0.006449500105950569	0.06997342781222321	0.0	0.0	0.0	0.0	0.0	0.0	0.0	-0.5026923717517372	-0.3405108989010388	2
0.06521546493036158	0.1421612046058459	0.0	0.0	0.0	0.0	0.0	0.0	0.0	-0.813951031355903	-0.7837834399199122	2
0.04018801410105758	0.1392825509300266	0.3333333333333333	0.25	0.14285714285714285	0.0	0.0	0.003980099502487562	0.0025	0.5182360317499265	0.7201769671084081	2
0.01002870297239506	0.05713020372010629	0.6666666666666666	0.375	0.42857142857142855	0.0	0.0	0.019154228855721395	0.007500000000000001	-0.34083786875757094	-0.4038355476180207	2
0.0024542004584770087	0.021257750221434897	0.0	0.0	0.0	0.0	0.0	0.0	0.0	-0.24123509768423787	-0.7204587912029302	2
0.013985475140143708	0.09056687333923827	0.2222222222222222	0.125	0.14285714285714285	0.0	0.0	0.02164179104477612	0.02	-0.24123509768423787	-0.15053695275009313	2
0.0008129298221956811	0.0070859167404783	0.2222222222222222	0.125	0.14285714285714285	0.0	0.0	0.00845771144278607	0.007500000000000001	-0.9509048415817358	-0.8787704129953849	2
0.0036023193542794396	0.045837023914969	0.0	0.0	0.0	0.0	0.0	0.0	0.0	-0.9384544951975692	-1.0054197104293487	2
0.015283851206873303	0.19220549158547387	0.0	0.0	0.0	0.0	0.0	0.0	0.0	2.560092838753254	3.8547470785990123	2
0.01546878310955289	0.09942426926483613	0.4444444444444444	0.375	0.14285714285714285	0.0	0.0	0.007213930348258707	0.005	0.9788988479640919	1.3692546164574726	2
0.07715127814913987	0.36891054030115145	0.0	0.0	0.0	0.0	0.0	0.0	0.0	0.38128222152409363	0.3085667504480257	2
0.009400705052878966	0.10761736049601417	0.0	0.0	0.0	0.0	0.0	0.0	0.0	-0.26613579045257113	0.039436993400852605	2
0.0122016528288802	0.05070859167404783	0.3333333333333333	0.125	0.2857142857142857	0.0	0.0	0.025870646766169157	0.02	-0.1291819802267382	-0.11887462839160215	2
0.010648995395966173	0.09765279007971657	0.0	0.0	0.0	0.0	0.0	0.0	0.0	0.8543953841224255	0.5776965074951987	2
0.001887846506520776	0.035651018600531444	0.0	0.0	0.0	0.0	0.0	0.0	0.0	-0.776599992203403	-0.5304848450519846	2
0.0025813411415692242	0.0491585473870682	0.0	0.0	0.0	0.0	0.0	0.0	0.0	-1.1376600373442354	-0.8154457642784031	2
0.014443952148870181	0.24645704162976087	0.1111111111111111	0.0	0.0	0.3333333333333333	0.0	0.09950248756218906	0.1	1.6636678990932565	2.350786671570692	2
0.004261139257575466	0.11979627989371125	0.0	0.0	0.0	0.0	0.0	0.0	0.0	-0.6645468747459033	0.039436993400852605	2
0.006253009959353509	0.05934455270150576	0.0	0.0	0.0	0.0	0.0	0.0	0.0	-0.06693024830590506	-0.2930174123633024	2
0.0009516287492053707	0.001771479185119575	0.0	0.0	0.0	0.0	0.0	0.0	0.0	0.07002356191992788	-1.2587183052972764	2
0.0033056577603976034	0.04118689105403012	0.0	0.0	0.0	0.0	0.0	0.0	0.0	0.23187806491409407	0.039436993400852605	2
0.10400107876943229	0.158325952170062	0.2222222222222222	0.25	0.0	0.0	0.0	0.001990049751243781	0.00125	-0.029579209153405166	-0.2930174123633024	2
0.04788195180212287	0.26970770593445526	0.0	0.0	0.0	0.0	0.0	0.0	0.0	3.879829555474917	2.2399685363159736	2
0.12635086975785478	0.15611160318866255	0.1111111111111111	0.125	0.0	0.0	0.0	0.0004975124378109452	0.0005	0.4808849925974266	-0.07138114185386572	2
0.026799714896650034	0.07971656333038087	0.2222222222222222	0.25	0.0	0.0	0.0	0.001990049751243781	0.00125	-0.2785861368367378	-0.19803043928782954	1
0.024923426634046734	0.2008414526129318	0.1111111111111111	0.0	0.14285714285714285	0.0	0.0	0.01990049751243781	0.02	1.3026078539524242	1.1317871837687905	2
0.013997033384061181	0.11027457927369354	0.2222222222222222	0.0	0.14285714285714285	0.3333333333333333	0.0	0.2338308457711443	0.225	-0.540043410904237	-0.32467973672179334	2
0.02639132361156595	0.2325066430469442	0.1111111111111111	0.125	0.0	0.0	0.0	0.002238805970149254	0.0022500000000000003	1.5640651280199234	0.45104721006123494	2
0.012394290227504767	0.1392825509300266	0.1111111111111111	0.125	0.0	0.0	0.0	0.0012437810945273632	0.00125	-0.054479901921738426	0.751839291466899	2
0.009689661150815819	0.14747564216120462	0.1111111111111111	0.0	0.14285714285714285	0.0	0.0	0.009950248756218905	0.01	-0.776599992203403	-0.21386160146707503	2
0.00924659513397931	0.08635961027457928	0.0	0.0	0.0	0.0	0.0	0.0	0.0	-0.540043410904237	-0.5304848450519846	2
0.008306524628691414	0.0954384410983171	0.0	0.0	0.0	0.0	0.0	0.0	0.0	-0.5275930645200704	-0.2930174123633024	2
0.010159696403459768	0.00775022143489814	0.2222222222222222	0.25	0.0	0.0	0.0	0.002238805970149254	0.0015	-0.2536854440684045	-0.8154457642784031	2
0.012448228699119648	0.26638618246235607	0.0	0.0	0.0	0.0	0.0	0.0	0.0	2.9834046158149192	4.59881170102355	2
0.3215734622719655	0.5104074402125776	0.4444444444444444	0.0	0.2857142857142857	0.6666666666666666	0.0	0.13432835820895522	0.07500000000000001	0.3065801432190938	0.21357977737255282	2
0.012055248405925527	0.07971656333038087	0.0	0.0	0.0	0.0	0.0	0.0	0.0	0.3314808359874271	-0.4829913585142481	2
0.010895571266205622	0.13861824623560673	0.1111111111111111	0.0	0.0	0.3333333333333333	0.0	0.04975124378109453	0.05	0.020222176383261355	0.34022907480651665	2
0.0015333936930515691	0.0037643932683790967	0.0	0.0	0.0	0.0	0.0	0.0	0.0	0.7547926130490925	-0.8946015751746305	2
0.025362639902910752	0.19198405668733393	0.0	0.0	0.0	0.0	0.0	0.0	0.0	1.4022106250257573	1.115956021589545	2
0.02108608965344532	0.15323294951284322	0.5555555555555556	0.375	0.2857142857142857	0.0	0.0	0.009950248756218905	0.0025	0.41863326067659345	1.0051378863348266	2
0.018497043015931112	0.0954384410983171	0.0	0.0	0.0	0.0	0.0	0.0	0.0	0.9913491943482585	-0.2771862501840569	2
0.015145152279863613	0.2533215234720992	0.1111111111111111	0.0	0.14285714285714285	0.0	0.0	0.007462686567164179	0.007500000000000001	-0.004678516385071906	0.07109931775934356	2
0.0010710639363526034	0.019929140832595216	0.1111111111111111	0.0	0.14285714285714285	0.0	0.0	0.004975124378109453	0.005	-1.0754083054234023	-1.1320690078633127	2
0.006218335227601087	0.14858281665190434	0.0	0.0	0.0	0.0	0.0	0.0	0.0	0.1198249474565944	1.1001248594102995	2
0.06951513166766196	0.07130203720106289	0.0	0.0	0.0	0.0	0.0	0.0	0.0	-0.06693024830590506	-0.0238876553161293	2
0.033576698580262375	0.2316209034543844	0.1111111111111111	0.125	0.0	0.0	0.0	0.0012437810945273632	0.00125	1.0037995407324252	0.7360081292876535	2
0.680688100787887	0.6414968999114261	0.0	0.0	0.0	0.0	0.0	0.0	0.0	0.2443284112982607	0.21357977737255282	1
0.005359172429735509	0.07484499557130204	0.1111111111111111	0.125	0.0	0.0	0.0	0.0014925373134328358	0.0015	-0.813951031355903	-0.577978331589721	2
0.0032555720367552156	0.04495128432240921	0.0	0.0	0.0	0.0	0.0	0.0	0.0	-0.34083786875757094	-0.24552392582556598	2
0.08666371289322108	0.12688219663418956	0.2222222222222222	0.0	0.2857142857142857	0.0	0.0	0.017412935323383085	0.015000000000000001	-0.19143371214757135	0.007774669042361652	2
0.040110959141607755	0.04052258635961028	0.2222222222222222	0.25	0.0	0.0	0.0	0.0012437810945273632	0.00075	-0.6396461819775701	-0.9579262238916124	2
0.010487179981121536	0.09986713906111604	0.0	0.0	0.0	0.0	0.0	0.0	0.0	0.057573215535761245	-0.13470579057084764	1
0.0048313459575041896	0.012178919397697078	0.0	0.0	0.0	0.0	0.0	0.0	0.0	-0.9384544951975692	-0.8946015751746305	2
0.022634894338386856	0.14991142604074403	0.3333333333333333	0.375	0.0	0.0	0.0	0.0032338308457711446	0.002	1.2528064684157576	-0.38800438543877525	1
0.0025235499219818536	0.005535872453498672	0.0	0.0	0.0	0.0	0.0	0.0	0.0	-0.41553994706257075	-0.577978331589721	2
0.007794109148350061	0.09100974313551816	0.0	0.0	0.0	0.0	0.0	0.0	0.0	-0.67699722113007	-0.4671601963350026	2
0.008976902775904915	0.03055801594331267	0.3333333333333333	0.375	0.0	0.0	0.0	0.004975124378109453	0.002	-0.4030896006784041	-0.45132903415575715	2
0.0015488046849415345	0.004650132860938884	0.0	0.0	0.0	0.0	0.0	0.0	0.0	-0.9882558807342358	-0.8946015751746305	2
0.009554814971778621	0.034765279007971654	0.0	0.0	0.0	0.0	0.0	0.0	0.0	-0.8637524168925694	-0.5304848450519846	2
0.01784978135655256	0.16275465013286095	0.4444444444444444	0.25	0.2857142857142857	0.0	0.0	0.0373134328358209	0.022500000000000003	-0.11673163384257158	0.6568523183914261	2
0.37012193947332933	0.4683348095659876	0.0	0.0	0.0	0.0	0.0	0.0	0.0	0.29412979683492724	0.6251899940329352	2
0.0022885322956598796	0.008635961027457928	0.2222222222222222	0.125	0.14285714285714285	0.0	0.0	0.008208955223880597	0.007500000000000001	-0.31593717598923765	-0.5938094937689664	2
0.12697886767737088	0.28033658104517273	0.1111111111111111	0.0	0.0	0.3333333333333333	0.0	0.17412935323383086	0.17500000000000002	-0.4528909862150706	-0.4829913585142481	2
0.17352391593303923	0.31775907883082377	0.6666666666666666	0.25	0.5714285714285714	0.0	0.0	0.03159203980099502	0.01	-0.5275930645200704	-0.514653682872739	1
0.003617730346169405	0.005314437555358724	0.0	0.0	0.0	0.0	0.0	0.0	0.0	-0.9011034560450694	-1.0370820347878398	2
0.045466278823370766	0.3671390611160319	0.1111111111111111	0.0	0.14285714285714285	0.0	0.0	0.004975124378109453	0.005	-0.577394450056737	-0.3088485745425479	1
0.0011018859201325345	0.023472099202834367	0.0	0.0	0.0	0.0	0.0	0.0	0.0	-1.1003089981917353	-0.9737573860708578	2
0.0156883897439849	0.01682905225863596	0.0	0.0	0.0	0.0	0.0	0.0	0.0	0.9290974624274253	1.4325792651744544	2
0.009038546743464776	0.1204605845881311	0.0	0.0	0.0	0.0	0.0	0.0	0.0	0.1696263329932609	0.07109931775934356	2
0.025096800292808846	0.22276350752878654	0.4444444444444444	0.375	0.14285714285714285	0.0	0.0	0.006218905472636816	0.0025	0.7547926130490925	0.5460341831367078	2
0.005093332819633604	0.03343666961913198	0.1111111111111111	0.0	0.14285714285714285	0.0	0.0	0.007462686567164179	0.007500000000000001	-0.8015006849717363	-1.1479001700425582	2
0.0007320221147733621	0.0283436669619132	0.0	0.0	0.0	0.0	0.0	0.0	0.0	-1.1252096909600686	-0.9895885482501033	2
0.007955924563194699	0.07240921169176262	0.1111111111111111	0.125	0.0	0.0	0.0	0.0017412935323383085	0.00175	0.941547808811592	0.5935276696744443	2
0.0020689256612278707	0.05203720106288751	0.0	0.0	0.0	0.0	0.0	0.0	0.0	-0.8513020705084028	-0.15053695275009313	2
0.017969216543699793	0.12201062887511072	0.6666666666666666	0.375	0.42857142857142855	0.0	0.0	0.014427860696517414	0.005	0.18207667937742755	0.38772256134425304	2
0.1635684151721215	0.2362710363153233	0.2222222222222222	0.0	0.2857142857142857	0.0	0.0	0.014925373134328358	0.01	-0.14163232661090483	0.039436993400852605	2
0.0028741499874785693	0.11315323294951285	0.1111111111111111	0.125	0.0	0.0	0.0	0.0007462686567164179	0.00075	-0.46534133259923727	0.6726834805706716	2
0.004638708558879621	0.06975199291408327	0.0	0.0	0.0	0.0	0.0	0.0	0.0	-0.054479901921738426	0.5302030209574623	2
0.003055229142185664	0.0491585473870682	0.0	0.0	0.0	0.0	0.0	0.0	0.0	0.23187806491409407	0.5935276696744443	2
0.00189940475043825	0.027236492471213465	0.0	0.0	0.0	0.0	0.0	0.0	0.0	-0.5026923717517372	-0.5304848450519846	2
0.029431141761861648	0.2659433126660762	0.0	0.0	0.0	0.0	0.0	0.0	0.0	5.871884976941578	5.7386553779292235	2
0.018446957292288724	0.08414526129317981	0.3333333333333333	0.125	0.14285714285714285	0.3333333333333333	0.0	0.09601990049751244	0.07500000000000001	-0.4777916789834039	-0.577978331589721	2
0.013118606846333147	0.07617360496014172	0.2222222222222222	0.125	0.14285714285714285	0.0	0.0	0.01567164179104478	0.015000000000000001	0.057573215535761245	0.5302030209574623	2
0.021020592937912967	0.28454384410983175	0.0	0.0	0.0	0.0	0.0	0.0	0.0	0.9664485015799252	1.0051378863348266	2
0.004168673306235673	0.02967227635075288	0.1111111111111111	0.125	0.0	0.0	0.0	0.0004975124378109452	0.0005	0.5680374172865931	-0.32467973672179334	2
0.22195681069522838	0.34455270150575734	0.6666666666666666	0.375	0.42857142857142855	0.0	0.0	0.05298507462686567	0.02	0.032672522767427985	-0.4196667097972662	1
0.024445685885457803	0.07152347209920283	0.0	0.0	0.0	0.0	0.0	0.0	0.0	0.032672522767427985	0.4827095344197259	2
0.004950781144651422	0.008635961027457928	0.0	0.0	0.0	0.0	0.0	0.0	0.0	-0.9633551879659025	-0.9420950617123669	2
0.01849319026795862	0.12843224092116917	0.4444444444444444	0.25	0.2857142857142857	0.0	0.0	0.03009950248756219	0.0175	-0.029579209153405166	0.19774861519330733	2
0.01846236828417869	0.15190434012400356	0.0	0.0	0.0	0.0	0.0	0.0	0.0	0.6053884564390929	0.45104721006123494	2
0.009462349020438828	0.07927369353410098	0.1111111111111111	0.125	0.0	0.0	0.0	0.0009950248756218905	0.001	-0.4279902934467374	-0.3563420610802843	2
0.0004738880006164397	0.011514614703277236	0.0	0.0	0.0	0.0	0.0	0.0	0.0	-1.249713154801735	-1.2745494674765219	2
0.007613029993642966	0.1616474756421612	0.1111111111111111	0.0	0.14285714285714285	0.0	0.0	0.007462686567164179	0.007500000000000001	-0.042029555537571796	0.9418132376178447	2
0.002577488393596733	0.003321523472099203	0.0	0.0	0.0	0.0	0.0	0.0	0.0	-0.6894475675142366	-1.0529131969670853	2
0.0011827936275548535	0.007528786536758193	0.0	0.0	0.0	0.0	0.0	0.0	0.0	-1.249713154801735	-1.3220429540142582	2
0.010309953574386932	0.10097431355181577	0.0	0.0	0.0	0.0	0.0	0.0	0.0	2.883801844741586	2.350786671570692	2
0.04409084779719135	0.10761736049601417	0.2222222222222222	0.0	0.2857142857142857	0.0	0.0	0.01990049751243781	0.0125	-0.44044063983090403	-0.07138114185386572	2
0.009138718190749552	0.1158104517271922	0.0	0.0	0.0	0.0	0.0	0.0	0.0	0.6302891492074262	0.6251899940329352	2
0.004334341469052802	0.02037201062887511	0.0	0.0	0.0	0.0	0.0	0.0	0.0	-1.2372628084175683	-1.4011987649104858	2
0.0024503477105045175	0.005535872453498672	0.0	0.0	0.0	0.0	0.0	0.0	0.0	-0.6147454892092369	-0.577978331589721	2
0.06643293328966886	0.6357395925597874	0.3333333333333333	0.25	0.14285714285714285	0.0	0.0	0.0057213930348258705	0.0025	0.07002356191992788	0.6251899940329352	2
0.010729903103388491	0.1550044286979628	0.0	0.0	0.0	0.0	0.0	0.0	0.0	-0.540043410904237	0.08693047993858903	2
0.004792818477779276	0.046279893711248896	0.0	0.0	0.0	0.0	0.0	0.0	0.0	-0.15408267299507147	-0.32467973672179334	2
0.011411839494519465	0.10628875110717449	0.0	0.0	0.0	0.0	0.0	0.0	0.0	3.419166739260752	3.015695483099002	2
0.14648918341006723	0.341674047829938	0.4444444444444444	0.125	0.2857142857142857	0.3333333333333333	0.0	0.07686567164179105	0.05	-0.6520965283617367	-0.45132903415575715	1
0.0241798462753559	0.13153232949512844	0.3333333333333333	0.375	0.0	0.0	0.0	0.0032338308457711446	0.00125	1.7632706701665894	0.419384885702744	2
0.005852324170214406	0.09610274579273693	0.0	0.0	0.0	0.0	0.0	0.0	0.0	0.7796933058174258	0.6726834805706716	2
0.009323650093429139	0.11204605845881312	0.0	0.0	0.0	0.0	0.0	0.0	0.0	-0.1291819802267382	0.1027616421178345	2
0.0010286837086551984	0.009521700620017715	0.0	0.0	0.0	0.0	0.0	0.0	0.0	-0.9882558807342358	-1.3220429540142582	2
0.013808248733409105	0.13441098317094774	0.0	0.0	0.0	0.0	0.0	0.0	0.0	0.19452702576159417	-0.1663681149293386	2
0.01128084606345476	0.08392382639503985	0.0	0.0	0.0	0.0	0.0	0.0	0.0	0.07002356191992788	-0.3088485745425479	2
0.02239602396409239	0.06133746678476528	0.0	0.0	0.0	0.0	0.0	0.0	0.0	-0.054479901921738426	0.3560602369857621	2
0.007204638708558879	0.014393268379096547	0.0	0.0	0.0	0.0	0.0	0.0	0.0	-0.7890503385875697	-0.4354978719765117	2
0.01069908111960856	0.05225863596102746	0.0	0.0	0.0	0.0	0.0	0.0	0.0	-0.22878475130007125	-0.15053695275009313	2
0.001067211188380112	0.0044286979627989375	0.0	0.0	0.0	0.0	0.0	0.0	0.0	-0.6520965283617367	-0.7837834399199122	2
0.6546550827377627	0.7579716563330381	0.1111111111111111	0.0	0.0	0.3333333333333333	0.0	0.12437810945273632	0.125	0.10737460107242777	0.4985406965989714	2
0.012968349675405983	0.12533215234720993	0.3333333333333333	0.125	0.14285714285714285	0.3333333333333333	0.0	0.2027363184079602	0.2	-0.24123509768423787	0.4827095344197259	2
0.007050528789659225	0.009743135518157663	0.0	0.0	0.0	0.0	0.0	0.0	0.0	-1.0007062271184024	-1.0212508726085943	2
0.17187493980081292	0.22763507528786536	0.0	0.0	0.0	0.0	0.0	0.0	0.0	-0.6520965283617367	-0.577978331589721	2
0.01482922694611932	0.15810451727192207	0.0	0.0	0.0	0.0	0.0	0.0	0.0	0.2443284112982607	0.6726834805706716	2
0.0033557434840399917	0.057573073516386186	0.0	0.0	0.0	0.0	0.0	0.0	0.0	-0.49024202536757056	0.02360583122160713	2
0.0101905183872397	0.07263064658990256	0.2222222222222222	0.125	0.14285714285714285	0.0	0.0	0.004228855721393035	0.0025	-0.36573856152590417	-0.4354978719765117	2
0.017499181291055845	0.2683790965456156	0.0	0.0	0.0	0.0	0.0	0.0	0.0	2.049628637002422	2.5249294555423925	2
0.24376336421952957	0.6547829937998229	0.2222222222222222	0.0	0.14285714285714285	0.3333333333333333	0.0	0.06218905472636816	0.05	0.3314808359874271	0.5776965074951987	2
0.322243840419179	0.5117360496014172	0.4444444444444444	0.0	0.5714285714285714	0.0	0.0	0.0472636815920398	0.022500000000000003	0.5306863781340931	0.22941093955179828	1
0.009920826029165303	0.1313108945969885	0.0	0.0	0.0	0.0	0.0	0.0	0.0	1.0909519654215916	1.2426053190235087	2
0.026237213692666295	0.029893711248892826	0.0	0.0	0.0	0.0	0.0	0.0	0.0	-0.2163344049159046	-0.6729653046651938	2
0.008757296141472906	0.1341895482728078	0.0	0.0	0.0	0.0	0.0	0.0	0.0	0.5057856853657599	0.8943197510801083	2
0.021848933751998614	0.06266607617360496	0.5555555555555556	0.25	0.42857142857142855	0.0	0.0	0.01517412935323383	0.005	-0.5898447964409036	-0.4988225206934936	2
0.010121168923734854	0.11558901682905226	0.1111111111111111	0.0	0.0	0.3333333333333333	0.0	0.0746268656716418	0.07500000000000001	0.7547926130490925	1.8125271574763457	2
0.004280402997437923	0.06510186005314438	0.0	0.0	0.0	0.0	0.0	0.0	0.0	-0.9758055343500691	-0.5304848450519846	2
0.0069888848220993624	0.018821966341895483	0.2222222222222222	0.125	0.14285714285714285	0.0	0.0	0.006218905472636816	0.005	-0.813951031355903	-1.21122481875954	2
0.0015295409450790777	0.03786536758193091	0.0	0.0	0.0	0.0	0.0	0.0	0.0	-0.913553802429236	-0.9262638995331214	2
0.013299686001040242	0.145925597874225	0.0	0.0	0.0	0.0	0.0	0.0	0.0	0.07002356191992788	0.4985406965989714	2
0.014451657644815165	0.22187776793622677	0.0	0.0	0.0	0.0	0.0	0.0	0.0	-0.017128862769238536	-0.07138114185386572	2
0.025959815838646916	0.030779450841452612	0.3333333333333333	0.25	0.14285714285714285	0.0	0.0	0.006965174129353234	0.005	-0.2785861368367378	-0.7679522777406667	2
0.01530696769470825	0.1403897254207263	0.0	0.0	0.0	0.0	0.0	0.0	0.0	0.29412979683492724	0.3718913991650076	2
0.007347190383541061	0.03454384410983171	0.2222222222222222	0.125	0.14285714285714285	0.0	0.0	0.01119402985074627	0.01	-0.7018979138984033	-0.7996146020991576	2
0.01793068906397488	0.31820194862710366	0.0	0.0	0.0	0.0	0.0	0.0	0.0	0.941547808811592	1.7650336709386094	1
0.011966635202558225	0.137511071744907	0.1111111111111111	0.125	0.0	0.0	0.0	0.0009950248756218905	0.001	-0.22878475130007125	0.24524210173104377	2
0.0027238928165514054	0.06111603188662534	0.0	0.0	0.0	0.0	0.0	0.0	0.0	-0.44044063983090403	-0.18219927710858408	2
0.03583826164011481	0.2736935341009743	0.1111111111111111	0.0	0.14285714285714285	0.0	0.0	0.004975124378109453	0.005	-0.5524937572884037	-0.6729653046651938	2
0.004615592071044673	0.06820194862710363	0.1111111111111111	0.0	0.14285714285714285	0.0	0.0	0.009950248756218905	0.01	-0.4279902934467374	0.08693047993858903	2
0.004438365664310069	0.004650132860938884	0.0	0.0	0.0	0.0	0.0	0.0	0.0	-1.1003089981917353	-1.1953936565802945	2
0.020504324709599123	0.04450841452612932	0.1111111111111111	0.0	0.14285714285714285	0.0	0.0	0.009950248756218905	0.01	-0.540043410904237	-0.6887964668444393	2
0.08436362235364374	0.10473870682019487	0.0	0.0	0.0	0.0	0.0	0.0	0.0	0.032672522767427985	-0.13470579057084764	2
0.0045000096318699315	0.034765279007971654	0.1111111111111111	0.125	0.0	0.0	0.0	0.0007462686567164179	0.00075	-0.24123509768423787	-0.6254718181274573	2
0.004130145826510759	0.11558901682905226	0.0	0.0	0.0	0.0	0.0	0.0	0.0	0.045122869151594615	1.115956021589545	2
0.0036369940860318624	0.07462356067316209	0.0	0.0	0.0	0.0	0.0	0.0	0.0	-0.11673163384257158	0.7676704536461445	2
0.002334765271329776	0.0566873339238264	0.0	0.0	0.0	0.0	0.0	0.0	0.0	-0.7267986066667365	0.02360583122160713	2
0.0011866463755273449	0.001992914083259522	0.0	0.0	0.0	0.0	0.0	0.0	0.0	-0.10428128745840495	-1.21122481875954	2
0.016466644834428158	0.05447298494242693	0.3333333333333333	0.0	0.42857142857142855	0.0	0.0	0.009950248756218905	0.005	0.14472564022492765	0.007774669042361652	2
0.001614301400473888	0.009521700620017715	0.0	0.0	0.0	0.0	0.0	0.0	0.0	0.35638152875576035	0.11859280429707998	2
0.012332646259944905	0.09410983170947741	0.1111111111111111	0.125	0.0	0.0	0.0	0.0004975124378109452	0.0005	-0.042029555537571796	-0.03971881749537477	2
0.0109495097378205	0.10651018600531444	0.3333333333333333	0.375	0.0	0.0	0.0	0.004228855721393035	0.00175	-0.39063925429423746	0.007774669042361652	1
0.0052050625108358535	0.057573073516386186	0.0	0.0	0.0	0.0	0.0	0.0	0.0	0.41863326067659345	-0.3721732232595298	2
0.01447092138467762	0.14526129317980513	0.0	0.0	0.0	0.0	0.0	0.0	0.0	-0.2163344049159046	0.039436993400852605	2
0.025855791643389647	0.09255978742249779	0.1111111111111111	0.0	0.14285714285714285	0.0	0.0	0.009950248756218905	0.01	-0.540043410904237	-0.577978331589721	2
0.0012752595788946466	0.003100088573959256	0.0	0.0	0.0	0.0	0.0	0.0	0.0	-0.9758055343500691	-1.0212508726085943	2
0.02174876230471384	0.24136403897254208	0.0	0.0	0.0	0.0	0.0	0.0	0.0	1.0037995407324252	1.8283583196555913	2
0.017329660380266225	0.10318866253321524	0.3333333333333333	0.25	0.14285714285714285	0.0	0.0	0.004975124378109453	0.0025	-0.11673163384257158	-0.1663681149293386	2
0.002812506019918707	0.005093002657218778	0.0	0.0	0.0	0.0	0.0	0.0	0.0	-0.303486829605071	-0.6729653046651938	2
0.005821502186434475	0.02900797165633304	0.1111111111111111	0.125	0.0	0.0	0.0	0.0017412935323383085	0.00175	0.1198249474565944	-0.8154457642784031	2
0.0010826221802700776	0.004871567759078831	0.0	0.0	0.0	0.0	0.0	0.0	0.0	-0.2163344049159046	-0.7046276290236848	2
0.010741461347305966	0.0533658104517272	0.6666666666666666	0.375	0.42857142857142855	0.0	0.0	0.017412935323383085	0.007500000000000001	-0.6520965283617367	-0.6254718181274573	2
0.0014601914815742328	0.009743135518157663	0.0	0.0	0.0	0.0	0.0	0.0	0.0	0.8543953841224255	0.16608629083481638	2
0.005000866868293811	0.008857395925597875	0.0	0.0	0.0	0.0	0.0	0.0	0.0	0.020222176383261355	0.007774669042361652	2
0.012409701219394734	0.10252435783879539	0.0	0.0	0.0	0.0	0.0	0.0	0.0	0.23187806491409407	0.18191745301406187	2
0.015183679759588526	0.04472984942426927	0.1111111111111111	0.0	0.14285714285714285	0.0	0.0	0.012437810945273632	0.0125	-0.004678516385071906	0.5618653453159533	2
0.01321107279767294	0.14260407440212577	0.0	0.0	0.0	0.0	0.0	0.0	0.0	-0.07938059469007169	0.2769044260895347	2
0.04825181560748204	0.06421612046058459	0.0	0.0	0.0	0.0	0.0	0.0	0.0	0.2816794504507606	0.9101509132593537	2
0.005470902120937759	0.06045172719220549	0.0	0.0	0.0	0.0	0.0	0.0	0.0	0.2567787576824273	0.15025512865557092	2
0.030821983779931037	0.19154118689105404	0.2222222222222222	0.125	0.14285714285714285	0.0	0.0	0.0037313432835820895	0.0025	1.713469284629923	0.4827095344197259	2
0.01790757257613993	0.05713020372010629	0.1111111111111111	0.0	0.14285714285714285	0.0	0.0	0.004975124378109453	0.005	-0.8513020705084028	-0.8312769264576486	2
0.013607905838839552	0.0637732506643047	0.1111111111111111	0.125	0.0	0.0	0.0	0.002238805970149254	0.0022500000000000003	-0.017128862769238536	-0.577978331589721	2
0.006299242935023405	0.08325952170062002	0.0	0.0	0.0	0.0	0.0	0.0	0.0	-0.7516992994350697	-0.32467973672179334	2
0.014686675271137139	0.26350752878653677	0.1111111111111111	0.0	0.14285714285714285	0.0	0.0	0.014925373134328358	0.015000000000000001	0.2567787576824273	0.4827095344197259	2
0.007952071815222207	0.112488928255093	0.0	0.0	0.0	0.0	0.0	0.0	0.0	0.6676401883599261	1.5750597247876637	2
0.004484598639979966	0.009743135518157663	0.1111111111111111	0.0	0.14285714285714285	0.0	0.0	0.009950248756218905	0.01	-1.2746138475700683	-1.5911727110614313	2
0.010309953574386932	0.07019486271036315	0.0	0.0	0.0	0.0	0.0	0.0	0.0	-0.09183094107423832	-0.6571341424859484	2
0.010256015102772052	0.01129317980513729	0.1111111111111111	0.0	0.14285714285714285	0.0	0.0	0.0024875621890547263	0.0025	0.10737460107242777	0.26107326391028923	2
0.011604476893144035	0.13064658990256864	0.1111111111111111	0.125	0.0	0.0	0.0	0.0002487562189054726	0.00025	-0.07938059469007169	-0.1663681149293386	2
0.005339908689873052	0.06443755535872454	0.1111111111111111	0.0	0.0	0.3333333333333333	0.0	0.0746268656716418	0.07500000000000001	-0.303486829605071	0.11859280429707998	2
0.008618597214463217	0.0675376439326838	0.1111111111111111	0.125	0.0	0.0	0.0	0.0007462686567164179	0.00075	1.0660512726532583	0.34022907480651665	2
0.016274007435803588	0.11359610274579274	0.0	0.0	0.0	0.0	0.0	0.0	0.0	0.41863326067659345	0.19774861519330733	2
0.14187359133902255	0.2929583702391497	0.1111111111111111	0.0	0.14285714285714285	0.0	0.0	0.004975124378109453	0.005	-0.5026923717517372	-0.13470579057084764	2
0.008383579588141243	0.04295837023914969	0.0	0.0	0.0	0.0	0.0	0.0	0.0	-0.3532882151417375	-1.0212508726085943	2
0.021147733621005183	0.03985828166519043	0.0	0.0	0.0	0.0	0.0	0.0	0.0	-0.14163232661090483	-0.514653682872739	2
0.008352757604361312	0.20859167404782994	0.0	0.0	0.0	0.0	0.0	0.0	0.0	1.5391644352515903	3.2373317536084385	2
0.005031688852073742	0.009743135518157663	0.0	0.0	0.0	0.0	0.0	0.0	0.0	-1.0380572662709022	-1.2745494674765219	2
0.009127159946832077	0.1299822852081488	0.0	0.0	0.0	0.0	0.0	0.0	0.0	0.5431367245182598	0.46687837224048045	2
0.03280229623779161	0.03055801594331267	0.1111111111111111	0.125	0.0	0.0	0.0	0.0004975124378109452	0.0005	-0.7392489530509031	-0.8787704129953849	2
0.04893375199861301	0.2519929140832595	0.3333333333333333	0.125	0.14285714285714285	0.3333333333333333	0.0	0.05621890547263682	0.05	-0.303486829605071	-0.21386160146707503	1
0.6399414382308182	0.39193976970770594	0.1111111111111111	0.0	0.14285714285714285	0.0	0.0	0.02238805970149254	0.022500000000000003	0.49333533898159326	0.4352160478819895	2
0.020793280807535976	0.15367581930912314	0.0	0.0	0.0	0.0	0.0	0.0	0.0	0.5431367245182598	0.34022907480651665	2
0.003074492882048121	0.06465899025686449	0.0	0.0	0.0	0.0	0.0	0.0	0.0	-0.7516992994350697	-0.008056493136883823	2
0.04673383290632043	0.23494242692648362	0.2222222222222222	0.0	0.2857142857142857	0.0	0.0	0.01990049751243781	0.015000000000000001	-0.44044063983090403	-0.5304848450519846	2
0.004519273371732388	0.04406554472984943	0.0	0.0	0.0	0.0	0.0	0.0	0.0	-0.49024202536757056	-0.3563420610802843	2
0.012829650748396294	0.1654118689105403	0.0	0.0	0.0	0.0	0.0	0.0	0.0	0.8543953841224255	0.751839291466899	2
0.0032517192887827244	0.01771479185119575	0.2222222222222222	0.125	0.14285714285714285	0.0	0.0	0.006467661691542289	0.005	0.1198249474565944	-0.8787704129953849	2
0.0013253453025370346	0.04074402125775022	0.0	0.0	0.0	0.0	0.0	0.0	0.0	0.6178388028232595	1.1001248594102995	2
0.020041994952900155	0.15345438441098316	0.1111111111111111	0.0	0.14285714285714285	0.0	0.0	0.004975124378109453	0.005	0.6676401883599261	0.7993327780046354	2
0.002824064263836181	0.04295837023914969	0.0	0.0	0.0	0.0	0.0	0.0	0.0	-1.0256069198867357	-1.0370820347878398	2
0.008125445473984319	0.08857395925597875	0.1111111111111111	0.0	0.14285714285714285	0.0	0.0	0.014925373134328358	0.015000000000000001	1.1532036973424247	0.02360583122160713	2
0.08780027354510604	0.1620903454384411	0.2222222222222222	0.125	0.14285714285714285	0.0	0.0	0.010696517412935324	0.01	-0.8015006849717363	-1.0054197104293487	2
0.11026564697270329	0.30535872453498675	0.0	0.0	0.0	0.0	0.0	0.0	0.0	-0.7641496458192364	-0.7204587912029302	2
0.005852324170214406	0.06930912311780336	0.1111111111111111	0.125	0.0	0.0	0.0	0.0009950248756218905	0.001	-0.31593717598923765	-0.0872123040331112	2
0.23910924466876	0.395704162976085	0.0	0.0	0.0	0.0	0.0	0.0	0.0	0.057573215535761245	0.2927355882687802	2
0.030490647454296776	0.30535872453498675	0.0	0.0	0.0	0.0	0.0	0.0	0.0	1.3897602786415906	0.6726834805706716	1
0.028001772264067346	0.059123117803365814	0.1111111111111111	0.0	0.14285714285714285	0.0	0.0	0.007462686567164179	0.007500000000000001	-0.7516992994350697	-0.8946015751746305	2
0.0252971431873784	0.1705048715677591	0.0	0.0	0.0	0.0	0.0	0.0	0.0	2.049628637002422	1.0051378863348266	2
0.009778274354183122	0.09455270150575731	0.0	0.0	0.0	0.0	0.0	0.0	0.0	-0.3283875223734043	-0.03971881749537477	2
0.009574078711641077	0.07573073516386182	0.1111111111111111	0.125	0.0	0.0	0.0	0.0007462686567164179	0.00075	-0.24123509768423787	-0.4038355476180207	2
0.022584808614744465	0.11315323294951285	0.0	0.0	0.0	0.0	0.0	0.0	0.0	2.0247279442340886	0.05526815558009808	2
0.006692223228217526	0.14193976970770594	0.1111111111111111	0.125	0.0	0.0	0.0	0.0007462686567164179	0.00075	-0.26613579045257113	0.2927355882687802	2
0.00032748357766176727	0.009743135518157663	0.0	0.0	0.0	0.0	0.0	0.0	0.0	-1.0007062271184024	0.16608629083481638	2
0.020261601587332166	0.15101860053144375	0.1111111111111111	0.0	0.14285714285714285	0.0	0.0	0.004975124378109453	0.005	0.045122869151594615	-0.10304346621235667	2
0.0118433472674385	0.2258635961027458	0.0	0.0	0.0	0.0	0.0	0.0	0.0	2.7717487272840864	3.648941970268821	2
0.02930014833079694	0.05713020372010629	0.1111111111111111	0.0	0.14285714285714285	0.0	0.0	0.009950248756218905	0.01	-0.8015006849717363	-0.8629392508161395	2
0.0038334842326289225	0.07528786536758193	0.0	0.0	0.0	0.0	0.0	0.0	0.0	-0.6645468747459033	-0.6887964668444393	2
0.0033326269962050434	0.009964570416297608	0.0	0.0	0.0	0.0	0.0	0.0	0.0	-1.150110383728402	-1.2587183052972764	2
0.0028857082313960432	0.003985828166519044	0.0	0.0	0.0	0.0	0.0	0.0	0.0	-0.540043410904237	-0.8629392508161395	2
0.004738880006164397	0.08857395925597875	0.0	0.0	0.0	0.0	0.0	0.0	0.0	-0.042029555537571796	0.6251899940329352	2
0.1395696480514727	0.12688219663418956	0.4444444444444444	0.25	0.2857142857142857	0.0	0.0	0.025870646766169157	0.0175	1.3648595858732573	1.4009169408159634	2
0.005574926316195026	0.07174490699734279	0.0	0.0	0.0	0.0	0.0	0.0	0.0	-0.2536854440684045	-0.3563420610802843	2
0.005763710966847104	0.13640389725420726	0.0	0.0	0.0	0.0	0.0	0.0	0.0	-0.36573856152590417	0.38772256134425304	2
0.013927683920556337	0.07949512843224092	0.0	0.0	0.0	0.0	0.0	0.0	0.0	0.368831875139927	-0.514653682872739	2
0.0052166207547533275	0.046058458813108945	0.0	0.0	0.0	0.0	0.0	0.0	0.0	1.377309932257424	0.45104721006123494	2
0.004473040396062492	0.015057573073516387	0.1111111111111111	0.0	0.14285714285714285	0.0	0.0	0.009950248756218905	0.01	-1.050507612655069	-0.8154457642784031	2
0.020958948970353105	0.16718334809565988	0.0	0.0	0.0	0.0	0.0	0.0	0.0	0.2816794504507606	0.22941093955179828	2
0.03898210398566778	0.24667847652790081	0.1111111111111111	0.125	0.0	0.0	0.0	0.0017412935323383085	0.00175	2.622344570674087	1.7017090222216276	2
0.010683670127718595	0.04162976085031001	0.4444444444444444	0.0	0.5714285714285714	0.0	0.0	0.0472636815920398	0.02	-1.1376600373442354	-1.4961857379859584	2
0.036570283754888175	0.18976970770593446	0.1111111111111111	0.125	0.0	0.0	0.0	0.0014925373134328358	0.0015	-0.4030896006784041	-0.4671601963350026	2
0.01444009940089769	0.1266607617360496	0.0	0.0	0.0	0.0	0.0	0.0	0.0	0.2567787576824273	0.2927355882687802	2
0.014062530099593535	0.07506643046944199	0.3333333333333333	0.0	0.42857142857142855	0.0	0.0	0.03233830845771144	0.0175	0.09492425468826114	0.5143718587782169	2
0.6979407062087034	0.4262621789193977	0.1111111111111111	0.0	0.0	0.3333333333333333	0.0	0.09950248756218906	0.1	0.4310836070607601	0.5776965074951987	2
0.0556413862187205	0.08968113374667848	0.1111111111111111	0.0	0.14285714285714285	0.0	0.0	0.007462686567164179	0.007500000000000001	-0.577394450056737	-0.4988225206934936	2
0.002438789466587043	0.006200177147918512	0.1111111111111111	0.125	0.0	0.0	0.0	0.0007462686567164179	0.00075	-0.5649441036725703	-1.3220429540142582	2
0.010606615168268769	0.16186891054030117	0.0	0.0	0.0	0.0	0.0	0.0	0.0	-0.44044063983090403	-0.4988225206934936	2
0.36090616632313	0.3841895482728078	0.2222222222222222	0.125	0.14285714285714285	0.0	0.0	0.006467661691542289	0.005	0.14472564022492765	0.19774861519330733	2
0.05578008514573019	0.07949512843224092	0.1111111111111111	0.0	0.14285714285714285	0.0	0.0	0.004975124378109453	0.005	-0.7267986066667365	-0.8946015751746305	2
0.003082198377993104	0.06598759964570416	0.0	0.0	0.0	0.0	0.0	0.0	0.0	-0.303486829605071	0.4827095344197259	2
0.15142840631080118	0.3726749335695306	0.3333333333333333	0.25	0.14285714285714285	0.0	0.0	0.012935323383084578	0.01	-0.17898336576340473	-0.03971881749537477	2
0.03940590626264183	0.11204605845881312	0.8888888888888888	0.5	0.5714285714285714	0.0	0.0	0.03333333333333333	0.02	0.08247390830409451	0.5143718587782169	2
0.018604919959160873	0.11736049601417184	0.0	0.0	0.0	0.0	0.0	0.0	0.0	1.1407533509582581	0.18191745301406187	2
0.005975612105334129	0.054030115146147036	0.0	0.0	0.0	0.0	0.0	0.0	0.0	0.1571759866090943	-0.10304346621235667	2
0.0037833985089865347	0.04849424269264836	0.0	0.0	0.0	0.0	0.0	0.0	0.0	0.3065801432190938	0.4985406965989714	2
0.009789832598100595	0.012843224092116919	0.0	0.0	0.0	0.0	0.0	0.0	0.0	-1.0878586518075688	-1.0212508726085943	2
0.0023732927510546897	0.05890168290522586	0.0	0.0	0.0	0.0	0.0	0.0	0.0	-0.5649441036725703	-0.24552392582556598	2
0.006634432008630156	0.12931798051372898	0.0	0.0	0.0	0.0	0.0	0.0	0.0	-0.36573856152590417	-0.1663681149293386	2
0.001236732099169733	0.003321523472099203	0.0	0.0	0.0	0.0	0.0	0.0	0.0	0.2567787576824273	-0.9895885482501033	2
0.006291537439078423	0.04672276350752879	0.1111111111111111	0.0	0.14285714285714285	0.0	0.0	0.014925373134328358	0.015000000000000001	-0.49024202536757056	-0.8154457642784031	2
0.008818940109032768	0.08702391496899911	0.0	0.0	0.0	0.0	0.0	0.0	0.0	-0.2536854440684045	-0.26135508800481144	2
0.024807844194871993	0.16674047829938	0.0	0.0	0.0	0.0	0.0	0.0	0.0	1.3399588931049242	0.7993327780046354	2
0.013977769644198725	0.04871567759078831	0.1111111111111111	0.0	0.14285714285714285	0.0	0.0	0.009950248756218905	0.01	-0.5524937572884037	-0.10304346621235667	2
0.007593766253780509	0.08015943312666077	0.0	0.0	0.0	0.0	0.0	0.0	0.0	-0.577394450056737	-0.26135508800481144	2
0.007273988172063725	0.05425155004428698	0.0	0.0	0.0	0.0	0.0	0.0	0.0	-0.3532882151417375	-0.6096406559482119	2
0.006299242935023405	0.030779450841452612	0.3333333333333333	0.25	0.14285714285714285	0.0	0.0	0.009452736318407961	0.007500000000000001	-0.7392489530509031	-0.7046276290236848	2
0.023193542794398104	0.12688219663418956	0.0	0.0	0.0	0.0	0.0	0.0	0.0	0.49333533898159326	-0.18219927710858408	2
0.013199514553755466	0.13330380868024802	0.0	0.0	0.0	0.0	0.0	0.0	0.0	0.34393118237159376	0.6251899940329352	2
0.05074839629365645	0.12865367581930912	0.1111111111111111	0.0	0.14285714285714285	0.0	0.0	0.0024875621890547263	0.0025	-0.7392489530509031	-0.7362899533821757	2
0.001055652944462638	0.025022143489813995	0.0	0.0	0.0	0.0	0.0	0.0	0.0	0.07002356191992788	-0.0872123040331112	2
0.002477316946311957	0.007971656333038087	0.1111111111111111	0.125	0.0	0.0	0.0	0.0002487562189054726	0.00025	-1.050507612655069	-1.5278480623444495	2
0.005609601047947449	0.05026572187776794	0.0	0.0	0.0	0.0	0.0	0.0	0.0	-0.19143371214757135	-0.4671601963350026	2
0.0130954903584982	0.13263950398582816	0.0	0.0	0.0	0.0	0.0	0.0	0.0	0.020222176383261355	0.18191745301406187	2
0.010175107395349733	0.09809565987599646	0.1111111111111111	0.125	0.0	0.0	0.0	0.002238805970149254	0.0022500000000000003	1.7757210165507562	0.19774861519330733	2
0.05945560671148697	0.07019486271036315	0.1111111111111111	0.0	0.14285714285714285	0.0	0.0	0.007462686567164179	0.007500000000000001	-0.7267986066667365	-0.7521211155614211	2
0.021856639247943597	0.08680248007085917	0.5555555555555556	0.25	0.42857142857142855	0.0	0.0	0.02611940298507463	0.0125	-0.4030896006784041	-0.10304346621235667	2
0.022773593265396543	0.038308237378210805	0.0	0.0	0.0	0.0	0.0	0.0	0.0	-0.8264013777400695	-1.0370820347878398	2
0.01768026044576294	0.07683790965456157	0.3333333333333333	0.25	0.14285714285714285	0.0	0.0	0.010447761194029851	0.007500000000000001	0.5804877636707597	1.416748102995209	2
0.002099747645007802	0.03675819309123118	0.0	0.0	0.0	0.0	0.0	0.0	0.0	-0.8015006849717363	-0.910432737353876	2
0.20503939434801874	0.4546058458813109	0.2222222222222222	0.0	0.2857142857142857	0.0	0.0	0.009950248756218905	0.005	-0.203884058531738	-0.3721732232595298	2
0.0032979522644526207	0.04495128432240921	0.1111111111111111	0.0	0.0	0.3333333333333333	0.0	0.024875621890547265	0.025	0.045122869151594615	2.9048773478442835	2
0.002750862052358845	0.06488042515500443	0.0	0.0	0.0	0.0	0.0	0.0	0.0	-0.5151427181359038	-0.2930174123633024	2
0.01566912600412244	0.20106288751107176	0.0	0.0	0.0	0.0	0.0	0.0	0.0	0.09492425468826114	-0.2296927636463205	2
0.002812506019918707	0.04517271922054916	0.0	0.0	0.0	0.0	0.0	0.0	0.0	-0.540043410904237	-0.3088485745425479	2
0.014416982913062742	0.1862267493356953	0.0	0.0	0.0	0.0	0.0	0.0	0.0	0.0077718299990947246	0.8309951023631263	2
0.014756024734641984	0.12245349867139062	0.2222222222222222	0.0	0.2857142857142857	0.0	0.0	0.029850746268656716	0.02	0.6178388028232595	0.26107326391028923	2
0.0027200400685789138	0.05004428697962799	0.0	0.0	0.0	0.0	0.0	0.0	0.0	-0.22878475130007125	-0.13470579057084764	2
0.005035541600046233	0.012621789193976971	0.0	0.0	0.0	0.0	0.0	0.0	0.0	-1.112759344575902	-1.1320690078633127	2
0.007443509082853345	0.012843224092116919	0.0	0.0	0.0	0.0	0.0	0.0	0.0	1.0660512726532583	0.24524210173104377	2
0.00628383194313344	0.006643046944198406	0.0	0.0	0.0	0.0	0.0	0.0	0.0	0.4808849925974266	-0.38800438543877525	2
0.009346766581264087	0.09787422497785651	0.0	0.0	0.0	0.0	0.0	0.0	0.0	-0.4030896006784041	-0.5621471694104755	2
0.00025042861821193967	0.002878653675819309	0.0	0.0	0.0	0.0	0.0	0.0	0.0	-1.0629579590392355	-1.0529131969670853	2
0.008514573019205949	0.1512400354295837	0.1111111111111111	0.0	0.14285714285714285	0.0	0.0	0.007462686567164179	0.007500000000000001	1.750820323782423	1.986669941448046	2
0.03375007223902449	0.20659875996457042	0.2222222222222222	0.125	0.14285714285714285	0.0	0.0	0.003980099502487562	0.0025	-0.813951031355903	-0.847108088636894	2
0.016042842557454105	0.07285208148804252	0.2222222222222222	0.25	0.0	0.0	0.0	0.002736318407960199	0.00175	0.3065801432190938	0.38772256134425304	2
0.008899847816455086	0.08060230292294066	0.0	0.0	0.0	0.0	0.0	0.0	0.0	2.074529329770755	1.7966959952971004	2
0.011319373543179674	0.112488928255093	0.0	0.0	0.0	0.0	0.0	0.0	0.0	-0.24123509768423787	-0.6887964668444393	2
0.0037718402650690607	0.019264836138175378	0.1111111111111111	0.0	0.0	0.3333333333333333	0.0	0.04975124378109453	0.05	-0.9384544951975692	-1.3220429540142582	2
0.6096781029068984	0.5631089459698849	0.0	0.0	0.0	0.0	0.0	0.0	0.0	0.13227529384076103	-0.05554997967462025	2
0.005967906609389147	0.01771479185119575	0.0	0.0	0.0	0.0	0.0	0.0	0.0	-0.8886531096609027	-0.8312769264576486	2
0.021883608483751035	0.16806908768821968	0.2222222222222222	0.125	0.14285714285714285	0.0	0.0	0.006716417910447761	0.005	1.0660512726532583	-0.13470579057084764	2
0.010772283331085897	0.10363153232949514	0.0	0.0	0.0	0.0	0.0	0.0	0.0	-0.3283875223734043	-0.24552392582556598	2
0.03969871510855118	0.16829052258635963	0.3333333333333333	0.125	0.2857142857142857	0.0	0.0	0.01865671641791045	0.0125	-0.67699722113007	-0.6254718181274573	2
0.021240199572344975	0.19973427812223207	0.0	0.0	0.0	0.0	0.0	0.0	0.0	0.5555870709024264	0.8151639401838809	2
0.007358748627458535	0.09211691762621789	0.0	0.0	0.0	0.0	0.0	0.0	0.0	1.476912703330757	2.28746202285371	2
0.006191365991793647	0.09123117803365811	0.0	0.0	0.0	0.0	0.0	0.0	0.0	-0.6147454892092369	0.02360583122160713	2
0.009131012694804569	0.11913197519929142	0.0	0.0	0.0	0.0	0.0	0.0	0.0	0.8668457305065922	0.9576443997970902	2
0.0038951282001887847	0.08680248007085917	0.0	0.0	0.0	0.0	0.0	0.0	0.0	1.950025865929089	3.9022405651367484	2
0.010063377704147483	0.15611160318866255	0.0	0.0	0.0	0.0	0.0	0.0	0.0	0.4808849925974266	0.2769044260895347	2
0.012482903430872069	0.12488928255093003	0.0	0.0	0.0	0.0	0.0	0.0	0.0	0.10737460107242777	0.3085667504480257	2
0.0023732927510546897	0.021257750221434897	0.0	0.0	0.0	0.0	0.0	0.0	0.0	-0.4777916789834039	-0.7362899533821757	2
0.28311147926258406	0.45615589016829056	0.2222222222222222	0.125	0.14285714285714285	0.0	0.0	0.011940298507462687	0.01	-0.5151427181359038	-0.05554997967462025	2
0.0011596771397199052	0.004650132860938884	0.0	0.0	0.0	0.0	0.0	0.0	0.0	-0.07938059469007169	-0.7362899533821757	2
0.005809943942517	0.04295837023914969	0.0	0.0	0.0	0.0	0.0	0.0	0.0	-0.19143371214757135	-0.4038355476180207	2
0.003259424784727707	0.046058458813108945	0.0	0.0	0.0	0.0	0.0	0.0	0.0	-0.3781889079100708	-0.03971881749537477	2
0.008522278515150932	0.09145261293179806	0.1111111111111111	0.0	0.14285714285714285	0.0	0.0	0.017412935323383085	0.0175	-0.2163344049159046	-0.24552392582556598	2
0.009531698483943673	0.13441098317094774	0.0	0.0	0.0	0.0	0.0	0.0	0.0	0.9913491943482585	1.3059299677404905	2
0.007123731001136561	0.0704162976085031	0.0	0.0	0.0	0.0	0.0	0.0	0.0	-0.577394450056737	-0.5621471694104755	1
0.013765868505711699	0.08968113374667848	0.0	0.0	0.0	0.0	0.0	0.0	0.0	0.5182360317499265	-0.2771862501840569	2
0.0026661015969640348	0.021257750221434897	0.0	0.0	0.0	0.0	0.0	0.0	0.0	-0.7018979138984033	-1.0370820347878398	2
0.00795977731116719	0.07174490699734279	0.0	0.0	0.0	0.0	0.0	0.0	0.0	-0.5524937572884037	-0.847108088636894	2
0.005201209762863362	0.08104517271922056	0.1111111111111111	0.125	0.0	0.0	0.0	0.001990049751243781	0.002	-0.2910364832209044	0.24524210173104377	2
0.0017684113193735431	0.027457927369353412	0.0	0.0	0.0	0.0	0.0	0.0	0.0	-0.8388517241242361	-1.1004066835048216	2
0.012074512145787983	0.07949512843224092	0.3333333333333333	0.25	0.14285714285714285	0.0	0.0	0.011442786069651741	0.01	-0.49024202536757056	-0.4196667097972662	2
0.002242299319989983	0.01771479185119575	0.0	0.0	0.0	0.0	0.0	0.0	0.0	-1.3244152331067347	-1.417029927089731	2
0.051931189921211304	0.3120017714791851	0.1111111111111111	0.0	0.14285714285714285	0.0	0.0	0.014925373134328358	0.015000000000000001	-0.2785861368367378	0.07109931775934356	1
0.03510238677736896	0.5225863596102746	0.0	0.0	0.0	0.0	0.0	0.0	0.0	3.170159811577419	3.9655652138537305	2
0.002577488393596733	0.042515500442869794	0.0	0.0	0.0	0.0	0.0	0.0	0.0	-0.5275930645200704	-0.3088485745425479	2
0.003575350118472	0.051372896368467674	0.0	0.0	0.0	0.0	0.0	0.0	0.0	-0.31593717598923765	-0.11887462839160215	2
0.0005971759357361638	0.00420726306465899	0.0	0.0	0.0	0.0	0.0	0.0	0.0	-1.1376600373442354	-1.1637313322218035	2
0.008553100498930863	0.011736049601417184	0.0	0.0	0.0	0.0	0.0	0.0	0.0	-0.1291819802267382	0.19774861519330733	2
0.09585636955558552	0.16319751992914083	0.1111111111111111	0.125	0.0	0.0	0.0	0.0009950248756218905	0.001	-0.26613579045257113	-0.07138114185386572	2
0.0038142204927664658	0.04561558901682906	0.1111111111111111	0.125	0.0	0.0	0.0	0.0012437810945273632	0.00125	-0.9260041488134025	-0.847108088636894	2
0.010887865770260638	0.09565987599645705	0.0	0.0	0.0	0.0	0.0	0.0	0.0	-0.39063925429423746	-0.38800438543877525	2
0.012143861609292829	0.04561558901682906	0.2222222222222222	0.125	0.0	0.3333333333333333	0.0	0.10049751243781095	0.1	-0.9509048415817358	-0.7837834399199122	1
0.0018146442950434398	0.03100088573959256	0.0	0.0	0.0	0.0	0.0	0.0	0.0	-0.7641496458192364	-0.9579262238916124	2
0.01220550557685269	0.11868910540301152	0.0	0.0	0.0	0.0	0.0	0.0	0.0	0.18207667937742755	-0.2930174123633024	2
0.0005856176918186897	0.001992914083259522	0.0	0.0	0.0	0.0	0.0	0.0	0.0	-0.5275930645200704	-1.21122481875954	2
0.005821502186434475	0.1162533215234721	0.0	0.0	0.0	0.0	0.0	0.0	0.0	-0.9509048415817358	-0.9579262238916124	2
0.011916549478915836	0.11780336581045173	0.1111111111111111	0.125	0.0	0.0	0.0	0.0014925373134328358	0.0015	-0.2536854440684045	-0.07138114185386572	2
0.3161179711429177	0.7759078830823738	0.2222222222222222	0.125	0.14285714285714285	0.0	0.0	0.02164179104477612	0.02	0.9913491943482585	1.4642415895329455	1
0.3633911887653869	0.21811337466784766	0.2222222222222222	0.125	0.14285714285714285	0.0	0.0	0.003482587064676617	0.0025	-0.44044063983090403	-0.54631600723123	2
0.012359615495752346	0.20637732506643047	0.1111111111111111	0.125	0.0	0.0	0.0	0.0009950248756218905	0.001	0.3937325679082603	0.8309951023631263	2
0.27606095047292484	0.37090345438441097	0.2222222222222222	0.25	0.0	0.0	0.0	0.0017412935323383085	0.00125	-0.2536854440684045	0.15025512865557092	2
0.016778717420199957	0.07351638618246235	0.0	0.0	0.0	0.0	0.0	0.0	0.0	0.31903048960326047	1.353423454278227	2
0.02781684036138776	0.03387953941541187	0.1111111111111111	0.0	0.14285714285714285	0.0	0.0	0.012437810945273632	0.0125	-0.3283875223734043	-1.3695364405519947	2
0.0016528288801988017	0.003100088573959256	0.0	0.0	0.0	0.0	0.0	0.0	0.0	1.0287002335007585	-1.0212508726085943	2
0.01694438558301709	0.07462356067316209	0.2222222222222222	0.125	0.14285714285714285	0.0	0.0	0.009203980099502488	0.007500000000000001	-0.4279902934467374	0.1027616421178345	2
0.03215888732638555	0.10761736049601417	0.3333333333333333	0.25	0.14285714285714285	0.0	0.0	0.004477611940298508	0.0025	-0.4528909862150706	-0.11887462839160215	2
0.0015565101808865172	0.04074402125775022	0.0	0.0	0.0	0.0	0.0	0.0	0.0	-0.9882558807342358	-0.4829913585142481	2
0.03558012752595789	0.1716120460584588	0.4444444444444444	0.125	0.2857142857142857	0.3333333333333333	0.0	0.06865671641791045	0.025	0.032672522767427985	0.3085667504480257	2
0.007724759684845216	0.013728963684676706	0.1111111111111111	0.0	0.14285714285714285	0.0	0.0	0.012437810945273632	0.0125	-0.7890503385875697	-1.0529131969670853	2
0.01902486948816243	0.12776793622674934	0.0	0.0	0.0	0.0	0.0	0.0	0.0	0.368831875139927	0.02360583122160713	2
0.015719211727764828	0.17139061116031887	0.1111111111111111	0.125	0.0	0.0	0.0	0.0009950248756218905	0.001	0.38128222152409363	0.8309951023631263	2
0.010710639363526035	0.13197519929140833	0.1111111111111111	0.125	0.0	0.0	0.0	0.0007462686567164179	0.00075	-0.7143482602825699	-0.3563420610802843	2
0.006765425439694862	0.0491585473870682	0.5555555555555556	0.25	0.42857142857142855	0.0	0.0	0.024626865671641792	0.01	-0.6645468747459033	-0.4988225206934936	1
0.018832232089537864	0.2225420726306466	0.0	0.0	0.0	0.0	0.0	0.0	0.0	0.5182360317499265	0.26107326391028923	2
0.0018955520024657587	0.006643046944198406	0.0	0.0	0.0	0.0	0.0	0.0	0.0	0.804593998585759	-0.38800438543877525	2
0.018504748511876095	0.2940655447298494	0.0	0.0	0.0	0.0	0.0	0.0	0.0	1.8753237876240891	2.509098293363147	2
0.0026160158733216465	0.04472984942426927	0.0	0.0	0.0	0.0	0.0	0.0	0.0	-0.577394450056737	-0.7996146020991576	2
0.005917820885746759	0.04561558901682906	0.1111111111111111	0.0	0.14285714285714285	0.0	0.0	0.009950248756218905	0.01	-0.776599992203403	-0.8787704129953849	2
0.006249157211381018	0.06532329495128432	0.0	0.0	0.0	0.0	0.0	0.0	0.0	-0.7143482602825699	-0.7204587912029302	2
0.004700352526439483	0.09344552701505758	0.0	0.0	0.0	0.0	0.0	0.0	0.0	0.26922910406659395	0.5460341831367078	2
0.0035368226387470863	0.00907883082373782	0.1111111111111111	0.0	0.14285714285714285	0.0	0.0	0.004975124378109453	0.005	-0.8637524168925694	-1.4961857379859584	2
0.0060334033249215	0.12577502214348982	0.1111111111111111	0.125	0.0	0.0	0.0	0.0007462686567164179	0.00075	-0.6520965283617367	0.2927355882687802	2
0.017479917551193387	0.12643932683790965	0.8888888888888888	0.625	0.2857142857142857	0.3333333333333333	0.0	0.08358208955223881	0.05	0.6427394955915928	0.9576443997970902	2
0.016632312997245286	0.14858281665190434	0.0	0.0	0.0	0.0	0.0	0.0	0.0	0.2069773721457608	0.3718913991650076	1
0.015033422588661362	0.14371124889282552	0.2222222222222222	0.25	0.0	0.0	0.0	0.0024875621890547263	0.0022500000000000003	0.0077718299990947246	0.21357977737255282	2
0.00879582362119782	0.07218777679362268	0.0	0.0	0.0	0.0	0.0	0.0	0.0	0.941547808811592	0.4985406965989714	2
0.02482710793473445	0.047165633303808685	0.1111111111111111	0.0	0.14285714285714285	0.0	0.0	0.014925373134328358	0.015000000000000001	-0.15408267299507147	0.07109931775934356	2
0.0017799695632910173	0.04074402125775022	0.0	0.0	0.0	0.0	0.0	0.0	0.0	-0.9260041488134025	-0.4829913585142481	2
0.0063685923985282505	0.017493356953055803	0.0	0.0	0.0	0.0	0.0	0.0	0.0	-0.9633551879659025	-1.0054197104293487	2
0.011542832925584173	0.2508857395925598	0.0	0.0	0.0	0.0	0.0	0.0	0.0	0.2069773721457608	0.9734755619763357	2
0.006607462772822716	0.05004428697962799	0.1111111111111111	0.0	0.14285714285714285	0.0	0.0	0.004975124378109453	0.005	-0.2910364832209044	-0.577978331589721	2
0.010941804241875517	0.0741806908768822	0.1111111111111111	0.125	0.0	0.0	0.0	0.0009950248756218905	0.001	-0.4777916789834039	-0.4196667097972662	2
0.00988615129741288	0.09034543844109832	0.1111111111111111	0.125	0.0	0.0	0.0	0.0004975124378109452	0.0005	-0.2910364832209044	-0.18219927710858408	2
0.006511144073510431	0.07395925597874226	0.0	0.0	0.0	0.0	0.0	0.0	0.0	-0.14163232661090483	0.3718913991650076	2
0.019001753000327484	0.1809123117803366	0.0	0.0	0.0	0.0	0.0	0.0	0.0	-0.17898336576340473	0.11859280429707998	2
0.003941361175858681	0.007307351638618246	0.0	0.0	0.0	0.0	0.0	0.0	0.0	-0.2910364832209044	-0.577978331589721	2
0.0005008572364238793	0.012400354295837024	0.0	0.0	0.0	0.0	0.0	0.0	0.0	-0.9260041488134025	-0.8154457642784031	2
0.02375989674635434	0.23472099202834368	0.6666666666666666	0.25	0.5714285714285714	0.0	0.0	0.026865671641791045	0.015000000000000001	0.23187806491409407	1.353423454278227	1
0.03400435360520892	0.09765279007971657	0.4444444444444444	0.25	0.2857142857142857	0.0	0.0	0.01567164179104478	0.01	-0.14163232661090483	0.16608629083481638	2
0.0053553196817630174	0.034986713906111605	0.0	0.0	0.0	0.0	0.0	0.0	0.0	0.8543953841224255	-0.38800438543877525	2
0.5182485407717055	0.7767936226749336	0.0	0.0	0.0	0.0	0.0	0.0	0.0	-0.36573856152590417	0.18191745301406187	2
0.005856176918186897	0.0059787422497785654	0.0	0.0	0.0	0.0	0.0	0.0	0.0	-0.39063925429423746	-0.7837834399199122	2
0.03724066190210167	0.24867139061116034	0.0	0.0	0.0	0.0	0.0	0.0	0.0	2.2986355646857546	1.2584364812027542	2
0.008895995068482595	0.08104517271922056	0.0	0.0	0.0	0.0	0.0	0.0	0.0	-0.4279902934467374	-0.4988225206934936	2
0.018836084837510356	0.042515500442869794	0.1111111111111111	0.0	0.14285714285714285	0.0	0.0	0.009950248756218905	0.01	-0.49024202536757056	-0.11887462839160215	2
0.011288551559399743	0.07285208148804252	0.2222222222222222	0.0	0.14285714285714285	0.3333333333333333	0.0	0.05472636815920398	0.05	-0.5524937572884037	-0.1663681149293386	2
0.005266706478395716	0.05580159433126661	0.0	0.0	0.0	0.0	0.0	0.0	0.0	-0.3283875223734043	0.07109931775934356	2
0.00561345379591994	0.009300265721877768	0.0	0.0	0.0	0.0	0.0	0.0	0.0	0.13227529384076103	0.08693047993858903	2
0.008711063165803008	0.014614703277236492	0.0	0.0	0.0	0.0	0.0	0.0	0.0	-0.8637524168925694	-1.179562494401049	2
0.01469052801910963	0.18445527015057572	0.0	0.0	0.0	0.0	0.0	0.0	0.0	0.6053884564390929	0.9259820754385992	2
0.15273448787347577	0.26727192205491584	0.1111111111111111	0.0	0.14285714285714285	0.0	0.0	0.014925373134328358	0.015000000000000001	-0.2785861368367378	-0.2771862501840569	2
0.06400184931902679	0.3897254207263065	0.0	0.0	0.0	0.0	0.0	0.0	0.0	-0.06693024830590506	0.24524210173104377	1
0.007027412301824276	0.11780336581045173	0.0	0.0	0.0	0.0	0.0	0.0	0.0	-0.11673163384257158	0.19774861519330733	2
0.007505153050413207	0.09676705048715678	0.0	0.0	0.0	0.0	0.0	0.0	0.0	-0.7018979138984033	-0.45132903415575715	2
0.0019571959700256207	0.015721877767936227	0.1111111111111111	0.125	0.0	0.0	0.0	0.0009950248756218905	0.001	-1.0754083054234023	-0.8787704129953849	2
0.05267091753192965	0.16474756421612047	0.1111111111111111	0.0	0.0	0.3333333333333333	0.0	0.09950248756218906	0.1	-0.6645468747459033	-0.8154457642784031	2
0.002781684036138776	0.0387511071744907	0.0	0.0	0.0	0.0	0.0	0.0	0.0	-1.0380572662709022	-1.1004066835048216	2
0.0005856176918186897	0.011736049601417184	0.0	0.0	0.0	0.0	0.0	0.0	0.0	-1.212362115649235	-1.21122481875954	1
0.026684132457475293	0.05646589902568645	0.1111111111111111	0.0	0.14285714285714285	0.0	0.0	0.009950248756218905	0.01	-1.1625607301125687	-1.1004066835048216	2
0.13433761630482943	0.15965456155890168	0.1111111111111111	0.125	0.0	0.0	0.0	0.0007462686567164179	0.00075	-0.44044063983090403	-0.008056493136883823	2
0.005667392267534819	0.009521700620017715	0.0	0.0	0.0	0.0	0.0	0.0	0.0	0.35638152875576035	0.11859280429707998	2
0.0139893278881162	0.11448184233835253	0.0	0.0	0.0	0.0	0.0	0.0	0.0	0.41863326067659345	-0.008056493136883823	2
0.11693475371308586	0.22852081488042517	0.0	0.0	0.0	0.0	0.0	0.0	0.0	-0.4777916789834039	-0.4038355476180207	2
0.014081793839455993	0.09123117803365811	0.0	0.0	0.0	0.0	0.0	0.0	0.0	0.35638152875576035	-0.2930174123633024	2
0.013869892700968967	0.1341895482728078	0.0	0.0	0.0	0.0	0.0	0.0	0.0	-0.054479901921738426	0.19774861519330733	1
0.01627786018377608	0.3593888396811338	0.0	0.0	0.0	0.0	0.0	0.0	0.0	0.7174415738965926	2.2083062119574826	2
0.002246152067962474	0.006421612046058459	0.0	0.0	0.0	0.0	0.0	0.0	0.0	-0.4777916789834039	-0.4196667097972662	2
0.005351466933790526	0.0675376439326838	0.0	0.0	0.0	0.0	0.0	0.0	0.0	-0.8762027632767361	-0.7521211155614211	2
0.0075013003024407155	0.03343666961913198	0.1111111111111111	0.125	0.0	0.0	0.0	0.0017412935323383085	0.00175	-0.6022951428250702	-0.4038355476180207	2
0.012082217641732966	0.08724534986713907	0.0	0.0	0.0	0.0	0.0	0.0	0.0	0.0077718299990947246	-0.3563420610802843	2
0.0003159253337442931	0.001550044286979628	0.0	0.0	0.0	0.0	0.0	0.0	0.0	-0.9633551879659025	-1.306211791835013	2
0.0007127583749109052	0.0037643932683790967	0.0	0.0	0.0	0.0	0.0	0.0	0.0	-0.4777916789834039	-0.8946015751746305	2
0.02608695652173913	0.22143489813994685	0.0	0.0	0.0	0.0	0.0	0.0	0.0	1.750820323782423	1.8283583196555913	2
1.0	0.9661204605845881	0.0	0.0	0.0	0.0	0.0	0.0	0.0	0.8543953841224255	0.9734755619763357	2
0.018770588121978002	0.0983170947741364	0.5555555555555556	0.5	0.14285714285714285	0.0	0.0	0.009701492537313432	0.005	0.5555870709024264	1.115956021589545	2
0.02745468205197357	0.18268379096545617	0.2222222222222222	0.125	0.14285714285714285	0.0	0.0	0.011691542288557214	0.01	1.6263168599407567	0.9893067241555811	2
0.00834890485638882	0.06421612046058459	0.0	0.0	0.0	0.0	0.0	0.0	0.0	0.2816794504507606	0.3718913991650076	2
0.02734680510874381	0.16939769707705934	0.5555555555555556	0.375	0.2857142857142857	0.0	0.0	0.011442786069651741	0.005	0.941547808811592	1.416748102995209	1
0.005255148234478242	0.047829937998228524	0.0	0.0	0.0	0.0	0.0	0.0	0.0	-0.8388517241242361	-0.7362899533821757	1
0.06062298934715186	0.09211691762621789	0.0	0.0	0.0	0.0	0.0	0.0	0.0	-0.5649441036725703	-0.5621471694104755	2
0.22747009304386354	0.3937112488928255	0.1111111111111111	0.125	0.0	0.0	0.0	0.001990049751243781	0.002	0.13227529384076103	-0.1663681149293386	2
0.015630598524397528	0.1341895482728078	0.1111111111111111	0.125	0.0	0.0	0.0	0.0004975124378109452	0.0005	-0.39063925429423746	-0.3405108989010388	2
0.006272273699215966	0.162533215234721	0.0	0.0	0.0	0.0	0.0	0.0	0.0	0.6302891492074262	1.7017090222216276	2
0.012479050682899579	0.1313108945969885	0.0	0.0	0.0	0.0	0.0	0.0	0.0	-0.24123509768423787	0.039436993400852605	2
0.041679027566411744	0.4771922054915855	0.2222222222222222	0.125	0.14285714285714285	0.0	0.0	0.0236318407960199	0.022500000000000003	2.2114831399965884	1.6067220491461547	2
0.01125387682764732	0.09809565987599646	0.0	0.0	0.0	0.0	0.0	0.0	0.0	2.5102914532165874	0.5302030209574623	2
0.007239313440311302	0.08503100088573959	0.1111111111111111	0.125	0.0	0.0	0.0	0.0009950248756218905	0.001	1.1158526581899249	0.22941093955179828	2
0.002627574117239121	0.021700620017714792	0.0	0.0	0.0	0.0	0.0	0.0	0.0	-0.4777916789834039	-1.1637313322218035	2
0.013103195854443181	0.08990256864481842	0.3333333333333333	0.25	0.14285714285714285	0.0	0.0	0.01318407960199005	0.01	1.240356122031591	1.0368002106933176	2
0.0058137966904894915	0.04561558901682906	0.1111111111111111	0.125	0.0	0.0	0.0	0.0017412935323383085	0.00175	-0.6271958355934034	-0.8312769264576486	2
0.0051087438115235695	0.08436669619131976	0.0	0.0	0.0	0.0	0.0	0.0	0.0	-0.8886531096609027	-1.0370820347878398	2
0.00955096222380613	0.07993799822852082	0.1111111111111111	0.125	0.0	0.0	0.0	0.0012437810945273632	0.00125	-0.4777916789834039	-0.577978331589721	2
0.004962339388568897	0.09610274579273693	0.0	0.0	0.0	0.0	0.0	0.0	0.0	-0.31593717598923765	0.18191745301406187	2
0.043092986072316077	0.22032772364924713	0.4444444444444444	0.375	0.14285714285714285	0.0	0.0	0.010945273631840797	0.007500000000000001	-0.2536854440684045	-0.2771862501840569	2
0.0031900753212228622	0.051372896368467674	0.0	0.0	0.0	0.0	0.0	0.0	0.0	-0.26613579045257113	0.02360583122160713	2
0.009404557800851457	0.18666961913197522	0.0	0.0	0.0	0.0	0.0	0.0	0.0	-0.3532882151417375	0.07109931775934356	2
0.0010171254647377242	0.003321523472099203	0.0	0.0	0.0	0.0	0.0	0.0	0.0	-0.15408267299507147	-0.9895885482501033	2
0.013754310261794226	0.15943312666076173	0.0	0.0	0.0	0.0	0.0	0.0	0.0	0.18207667937742755	0.1027616421178345	2
0.051018088651730846	0.2595217006200177	0.1111111111111111	0.125	0.0	0.0	0.0	0.0004975124378109452	0.0005	-0.540043410904237	-0.6887964668444393	2
0.003810367744793974	0.025686448184233837	0.1111111111111111	0.0	0.14285714285714285	0.0	0.0	0.0024875621890547263	0.0025	0.057573215535761245	-0.9579262238916124	2
0.0071584057328889835	0.12931798051372898	0.2222222222222222	0.125	0.14285714285714285	0.0	0.0	0.006218905472636816	0.005	-0.7392489530509031	-0.7679522777406667	2
0.004041532623143457	0.09743135518157663	0.0	0.0	0.0	0.0	0.0	0.0	0.0	2.622344570674087	3.3798122132216477	2
0.020785575311590993	0.08215234720992029	0.3333333333333333	0.125	0.2857142857142857	0.0	0.0	0.023383084577114428	0.015000000000000001	-0.3283875223734043	-0.5621471694104755	2
0.008187089441544181	0.08281665190434012	0.0	0.0	0.0	0.0	0.0	0.0	0.0	-0.6271958355934034	-0.5621471694104755	2
0.001198204619444819	0.0024357838795394157	0.0	0.0	0.0	0.0	0.0	0.0	0.0	-0.2163344049159046	-1.1479001700425582	2
0.007119878253164069	0.1662976085031001	0.0	0.0	0.0	0.0	0.0	0.0	0.0	-0.24123509768423787	0.32439791262727113	2
0.01616613049257383	0.16341895482728078	0.0	0.0	0.0	0.0	0.0	0.0	0.0	0.38128222152409363	0.7043458049291625	2
0.025042861821193967	0.037643932683790966	0.1111111111111111	0.0	0.14285714285714285	0.0	0.0	0.007462686567164179	0.007500000000000001	-1.1750110764967352	-1.2587183052972764	2
0.0022769740517424053	0.07240921169176262	0.0	0.0	0.0	0.0	0.0	0.0	0.0	-0.6022951428250702	0.007774669042361652	2
0.002469611450366974	0.040965456155890166	0.0	0.0	0.0	0.0	0.0	0.0	0.0	-0.5898447964409036	-0.3721732232595298	2
0.19219818535570496	0.3199734278122232	0.1111111111111111	0.125	0.0	0.0	0.0	0.002238805970149254	0.0022500000000000003	0.21942771852992743	0.19774861519330733	2
0.007597619001753	0.07971656333038087	0.0	0.0	0.0	0.0	0.0	0.0	0.0	-0.41553994706257075	-0.7362899533821757	2
0.0009323650093429138	0.017936226749335697	0.0	0.0	0.0	0.0	0.0	0.0	0.0	-1.212362115649235	-1.2587183052972764	2
0.0038296314846564313	0.06598759964570416	0.0	0.0	0.0	0.0	0.0	0.0	0.0	-0.06693024830590506	-0.18219927710858408	2
0.017425979079578508	0.14304694419840566	0.2222222222222222	0.25	0.0	0.0	0.0	0.002238805970149254	0.0015	0.7423422666649259	0.5618653453159533	1
0.0012752595788946466	0.006864481842338353	0.0	0.0	0.0	0.0	0.0	0.0	0.0	-0.9260041488134025	-0.577978331589721	2
0.011407986746546975	0.10429583702391497	0.0	0.0	0.0	0.0	0.0	0.0	0.0	-0.3781889079100708	-0.38800438543877525	2
0.001440927741711776	0.0024357838795394157	0.0	0.0	0.0	0.0	0.0	0.0	0.0	0.5929381100549262	-1.1479001700425582	2
0.06418678122170639	0.07993799822852082	0.0	0.0	0.0	0.0	0.0	0.0	0.0	-0.577394450056737	-0.9579262238916124	2
0.001726031091676138	0.021700620017714792	0.0	0.0	0.0	0.0	0.0	0.0	0.0	-0.9509048415817358	-1.0054197104293487	2
0.0022692685557974225	0.030779450841452612	0.0	0.0	0.0	0.0	0.0	0.0	0.0	-0.7143482602825699	-0.4988225206934936	2
0.0031515478414979483	0.006200177147918512	0.0	0.0	0.0	0.0	0.0	0.0	0.0	-0.49024202536757056	-0.4671601963350026	2
0.018812968349675406	0.16984056687333923	0.0	0.0	0.0	0.0	0.0	0.0	0.0	0.5182360317499265	0.6568523183914261	2
0.0001887846506520776	0.001992914083259522	0.0	0.0	0.0	0.0	0.0	0.0	0.0	-1.0754083054234023	-1.21122481875954	2
0.011804819787713586	0.06997342781222321	0.1111111111111111	0.125	0.0	0.0	0.0	0.002238805970149254	0.0022500000000000003	0.8792960768907588	0.2769044260895347	2
0.015480341353470362	0.18556244464127547	0.0	0.0	0.0	0.0	0.0	0.0	0.0	3.381815700108252	4.329681943976376	2
0.07849973993951186	0.10496014171833482	0.1111111111111111	0.0	0.14285714285714285	0.0	0.0	0.007462686567164179	0.007500000000000001	-0.3283875223734043	-0.577978331589721	2
0.07158791007686233	0.5422940655447299	0.8888888888888888	0.5	0.5714285714285714	0.0	0.0	0.02810945273631841	0.01	-0.054479901921738426	0.3085667504480257	2
0.005097185567606095	0.14813994685562445	0.0	0.0	0.0	0.0	0.0	0.0	0.0	-0.9509048415817358	-0.6887964668444393	2
0.0037101962975091985	0.10761736049601417	0.0	0.0	0.0	0.0	0.0	0.0	0.0	-1.0380572662709022	-0.8154457642784031	2
0.009215773150199379	0.10186005314437556	0.0	0.0	0.0	0.0	0.0	0.0	0.0	-0.203884058531738	-0.4829913585142481	2
0.01533393693051569	0.2174490699734278	0.1111111111111111	0.0	0.14285714285714285	0.0	0.0	0.009950248756218905	0.01	-0.303486829605071	0.5776965074951987	2
0.004041532623143457	0.0562444641275465	0.0	0.0	0.0	0.0	0.0	0.0	0.0	-0.39063925429423746	-0.10304346621235667	2
0.008206353181406638	0.08613817537643934	0.1111111111111111	0.125	0.0	0.0	0.0	0.0007462686567164179	0.00075	-0.3283875223734043	-0.2930174123633024	2
0.035799734160389896	0.5358724534986714	0.1111111111111111	0.125	0.0	0.0	0.0	0.0014925373134328358	0.0015	1.813072055703256	2.144981563240501	2
0.0012328793511972415	0.002878653675819309	0.0	0.0	0.0	0.0	0.0	0.0	0.0	0.14472564022492765	-1.0529131969670853	2
0.009782127102155612	0.1204605845881311	0.0	0.0	0.0	0.0	0.0	0.0	0.0	-0.3781889079100708	-0.03971881749537477	2
0.0032825412725626555	0.037643932683790966	0.0	0.0	0.0	0.0	0.0	0.0	0.0	-0.36573856152590417	-0.9420950617123669	2
0.008765001637417889	0.11359610274579274	0.0	0.0	0.0	0.0	0.0	0.0	0.0	-0.31593717598923765	-0.2296927636463205	2
0.07112558032016336	0.32772364924712133	1.0	0.125	1.0	0.3333333333333333	0.0	0.12388059701492538	0.07500000000000001	0.6053884564390929	1.1634495081272813	2
0.22256169212690952	0.6118246235606731	0.1111111111111111	0.0	0.14285714285714285	0.0	0.0	0.004975124378109453	0.005	0.18207667937742755	0.5302030209574623	1
0.004769701989944328	0.05713020372010629	0.0	0.0	0.0	0.0	0.0	0.0	0.0	-0.15408267299507147	-0.008056493136883823	2
0.0007898133343607328	0.0024357838795394157	0.0	0.0	0.0	0.0	0.0	0.0	0.0	-0.3781889079100708	-1.1479001700425582	2
0.24875267284390593	0.450177147918512	0.4444444444444444	0.125	0.14285714285714285	0.6666666666666666	0.0	0.15870646766169155	0.1	-0.06693024830590506	0.02360583122160713	2
0.010086494191982431	0.08901682905225863	0.0	0.0	0.0	0.0	0.0	0.0	0.0	-0.31593717598923765	-0.3563420610802843	2
0.005505576852690181	0.10031000885739592	0.1111111111111111	0.0	0.14285714285714285	0.0	0.0	0.0024875621890547263	0.0025	-0.776599992203403	-0.19803043928782954	2
0.003875864460326328	0.09632418069087688	0.0	0.0	0.0	0.0	0.0	0.0	0.0	-0.6520965283617367	-0.4038355476180207	2
0.3435187147232764	0.4506200177147919	0.0	0.0	0.0	0.0	0.0	0.0	0.0	-0.017128862769238536	-0.07138114185386572	2
0.0	0.0004428697962798937	0.0	0.0	0.0	0.0	0.0	0.0	0.0	-1.349315925875068	-1.4961857379859584	2
0.008830498352950241	0.14769707705934457	0.0	0.0	0.0	0.0	0.0	0.0	0.0	0.18207667937742755	0.5618653453159533	2
0.21972221687118337	0.4185119574844996	0.2222222222222222	0.0	0.2857142857142857	0.0	0.0	0.02736318407960199	0.0175	-0.36573856152590417	-0.18219927710858408	2
0.006622873764712682	0.06111603188662534	0.1111111111111111	0.0	0.14285714285714285	0.0	0.0	0.009950248756218905	0.01	-0.5275930645200704	-0.6887964668444393	2
0.0001887846506520776	0.001992914083259522	0.0	0.0	0.0	0.0	0.0	0.0	0.0	-1.0754083054234023	-1.21122481875954	2
0.009458496272466336	0.07307351638618247	0.0	0.0	0.0	0.0	0.0	0.0	0.0	-0.5151427181359038	-0.7204587912029302	2
0.014093352083373466	0.11315323294951285	0.0	0.0	0.0	0.0	0.0	0.0	0.0	0.4310836070607601	-0.0238876553161293	2
0.006530407813372888	0.08901682905225863	0.1111111111111111	0.125	0.0	0.0	0.0	0.0017412935323383085	0.00175	-0.17898336576340473	-0.54631600723123	2
0.03467087900444992	0.25022143489813997	0.1111111111111111	0.0	0.14285714285714285	0.0	0.0	0.009950248756218905	0.01	2.423139028527421	1.9550076170895552	2
0.01075301959122344	0.15301151461470328	0.0	0.0	0.0	0.0	0.0	0.0	0.0	0.13227529384076103	-0.0238876553161293	2
0.009805243589990562	0.09942426926483613	0.0	0.0	0.0	0.0	0.0	0.0	0.0	-0.2536854440684045	-0.8154457642784031	2
0.016828803143842344	0.116696191319752	0.1111111111111111	0.0	0.14285714285714285	0.0	0.0	0.0024875621890547263	0.0025	1.9375755195449225	1.2584364812027542	2
0.016293271175666042	0.07838795394154119	0.3333333333333333	0.125	0.2857142857142857	0.0	0.0	0.016417910447761194	0.007500000000000001	-0.7516992994350697	-0.18219927710858408	2
0.1597349309394926	0.19884853852967227	0.0	0.0	0.0	0.0	0.0	0.0	0.0	0.7049912275124259	0.9259820754385992	2
0.024449538633430294	0.06975199291408327	0.0	0.0	0.0	0.0	0.0	0.0	0.0	2.311085911069921	-0.5938094937689664	2
0.004476893144034983	0.03897254207263065	0.1111111111111111	0.125	0.0	0.0	0.0	0.0017412935323383085	0.00175	-0.6396461819775701	-0.8154457642784031	2
0.002812506019918707	0.004871567759078831	0.0	0.0	0.0	0.0	0.0	0.0	0.0	-0.44044063983090403	-0.7046276290236848	2
0.006580493537015277	0.06820194862710363	0.0	0.0	0.0	0.0	0.0	0.0	0.0	-0.776599992203403	-0.8154457642784031	2
0.006137427520178767	0.05181576616474757	0.2222222222222222	0.125	0.14285714285714285	0.0	0.0	0.012935323383084578	0.0125	-0.5026923717517372	-0.6413029803067029	2
0.0033018050124251123	0.03299379982285208	0.0	0.0	0.0	0.0	0.0	0.0	0.0	-0.46534133259923727	-0.9895885482501033	2
0.008757296141472906	0.10296722763507529	0.1111111111111111	0.125	0.0	0.0	0.0	0.0012437810945273632	0.00125	-0.39063925429423746	-0.514653682872739	2
0.012529136406541967	0.15854738706820196	0.0	0.0	0.0	0.0	0.0	0.0	0.0	-0.15408267299507147	0.19774861519330733	2
0.017691818689680415	0.05868024800708592	0.1111111111111111	0.0	0.14285714285714285	0.0	0.0	0.012437810945273632	0.0125	-0.3781889079100708	0.02360583122160713	2
0.005178093275028414	0.09632418069087688	0.0	0.0	0.0	0.0	0.0	0.0	0.0	-0.4030896006784041	-0.4038355476180207	2
0.002889560979368535	0.054030115146147036	0.0	0.0	0.0	0.0	0.0	0.0	0.0	-0.67699722113007	-0.4671601963350026	2
0.014193523530658243	0.09676705048715678	0.0	0.0	0.0	0.0	0.0	0.0	0.0	0.40618291429242687	-0.0872123040331112	2
0.007412687099073414	0.047829937998228524	0.1111111111111111	0.0	0.14285714285714285	0.0	0.0	0.007462686567164179	0.007500000000000001	0.07002356191992788	-0.3721732232595298	2
0.0008052243262506983	0.0059787422497785654	0.1111111111111111	0.125	0.0	0.0	0.0	0.0004975124378109452	0.0005	-1.013156573502569	-0.7362899533821757	2
0.0026815125888540003	0.03277236492471214	0.0	0.0	0.0	0.0	0.0	0.0	0.0	-1.013156573502569	-1.0212508726085943	2
0.003421240199572345	0.04140832595217006	0.0	0.0	0.0	0.0	0.0	0.0	0.0	-0.3283875223734043	-0.8629392508161395	2
0.0005316792202038103	0.0011071744906997344	0.0	0.0	0.0	0.0	0.0	0.0	0.0	-0.8264013777400695	-1.3695364405519947	2
0.010232898614937104	0.10717449069973428	0.0	0.0	0.0	0.0	0.0	0.0	0.0	-0.1665330193792381	0.11859280429707998	2
0.007023559553851785	0.01970770593445527	0.1111111111111111	0.0	0.14285714285714285	0.0	0.0	0.009950248756218905	0.01	-0.8637524168925694	-0.7521211155614211	2
0.008017568530754561	0.1204605845881311	0.0	0.0	0.0	0.0	0.0	0.0	0.0	2.074529329770755	3.61727964591033	2
0.40923118414208937	0.43844109831709477	0.2222222222222222	0.125	0.14285714285714285	0.0	0.0	0.012935323383084578	0.0125	-0.49024202536757056	-0.4988225206934936	2
0.001521835449134095	0.0070859167404783	0.1111111111111111	0.125	0.0	0.0	0.0	0.0014925373134328358	0.0015	-0.540043410904237	-0.6571341424859484	2
0.0026237213692666293	0.005093002657218778	0.0	0.0	0.0	0.0	0.0	0.0	0.0	-1.212362115649235	-1.1162378456840671	2
0.00026198686212941383	0.0008857395925597874	0.0	0.0	0.0	0.0	0.0	0.0	0.0	-1.0256069198867357	-1.417029927089731	2
0.004018416135308509	0.0387511071744907	0.0	0.0	0.0	0.0	0.0	0.0	0.0	-0.9882558807342358	-1.0212508726085943	2
0.011157558128335035	0.14570416297608504	0.1111111111111111	0.125	0.0	0.0	0.0	0.0007462686567164179	0.00075	1.4022106250257573	1.5592285626084181	2
0.023058696615360908	0.1800265721877768	0.0	0.0	0.0	0.0	0.0	0.0	0.0	1.1532036973424247	0.9893067241555811	2
0.0011558243917474138	0.04030115146147033	0.0	0.0	0.0	0.0	0.0	0.0	0.0	-1.050507612655069	-0.8154457642784031	2
0.3124424495771609	0.6366253321523472	0.2222222222222222	0.25	0.0	0.0	0.0	0.002238805970149254	0.00175	0.40618291429242687	0.3718913991650076	2
0.06862514688601645	0.08170947741364039	0.2222222222222222	0.25	0.0	0.0	0.0	0.001990049751243781	0.001	0.0077718299990947246	0.039436993400852605	2
0.004661825046714569	0.12798937112488928	0.0	0.0	0.0	0.0	0.0	0.0	0.0	1.1532036973424247	4.836279133712232	2
0.022839089980928897	0.2096988485385297	0.5555555555555556	0.25	0.2857142857142857	0.3333333333333333	0.0	0.06616915422885572	0.05	0.18207667937742755	0.40355372352349855	2
0.12178536341045251	0.24069973427812225	0.3333333333333333	0.125	0.2857142857142857	0.0	0.0	0.006716417910447761	0.0025	-0.6147454892092369	-0.4038355476180207	2
0.00762458823756044	0.05181576616474757	0.1111111111111111	0.0	0.14285714285714285	0.0	0.0	0.01990049751243781	0.02	-0.6520965283617367	-0.9420950617123669	1
0.008537689507040896	0.09300265721877768	0.0	0.0	0.0	0.0	0.0	0.0	0.0	-0.46534133259923727	-0.03971881749537477	2
0.026634046733832906	0.21102745792736935	0.2222222222222222	0.0	0.14285714285714285	0.3333333333333333	0.0	0.0845771144278607	0.07500000000000001	1.8628734412399226	1.6067220491461547	2
0.010726050355416001	0.07351638618246235	0.0	0.0	0.0	0.0	0.0	0.0	0.0	0.7672429594332592	0.5460341831367078	2
0.012140008861320337	0.1899911426040744	0.0	0.0	0.0	0.0	0.0	0.0	0.0	-0.029579209153405166	0.11859280429707998	2
0.01868582766658319	0.12400354295837024	0.0	0.0	0.0	0.0	0.0	0.0	0.0	0.6427394955915928	0.11859280429707998	2
0.0013484617903719827	0.003985828166519044	0.0	0.0	0.0	0.0	0.0	0.0	0.0	-0.09183094107423832	-0.8629392508161395	2
0.0003159253337442931	0.001550044286979628	0.0	0.0	0.0	0.0	0.0	0.0	0.0	-1.0380572662709022	-1.306211791835013	2
0.02248463716745969	0.11913197519929142	0.2222222222222222	0.125	0.14285714285714285	0.0	0.0	0.009701492537313432	0.007500000000000001	0.7547926130490925	-0.05554997967462025	1
0.005374583421625475	0.05004428697962799	0.0	0.0	0.0	0.0	0.0	0.0	0.0	-0.7143482602825699	-0.9420950617123669	2
0.00416096781029069	0.038529672276350756	0.1111111111111111	0.125	0.0	0.0	0.0	0.0017412935323383085	0.00175	0.26922910406659395	-0.008056493136883823	2
0.02066228737647127	0.31930912311780335	0.1111111111111111	0.0	0.0	0.3333333333333333	0.0	0.19900497512437812	0.2	1.2901575075682576	1.780864833117855	2
0.0045963283311822156	0.06775907883082374	0.0	0.0	0.0	0.0	0.0	0.0	0.0	-0.3532882151417375	-0.4829913585142481	2
0.009866887557550424	0.0566873339238264	0.1111111111111111	0.0	0.14285714285714285	0.0	0.0	0.017412935323383085	0.0175	-1.0754083054234023	-1.2428871431180308	2
0.00684248039914469	0.07063773250664306	0.1111111111111111	0.125	0.0	0.0	0.0	0.0009950248756218905	0.001	-0.7018979138984033	-0.8629392508161395	2
0.026884475352044846	0.18888396811337468	0.2222222222222222	0.25	0.0	0.0	0.0	0.0029850746268656717	0.002	1.6387672063249232	1.0684625350518084	2
0.008641713702298165	0.07218777679362268	0.1111111111111111	0.125	0.0	0.0	0.0	0.0009950248756218905	0.001	-0.6396461819775701	-0.7996146020991576	2
0.011569802161391612	0.08879539415411869	0.0	0.0	0.0	0.0	0.0	0.0	0.0	-0.34083786875757094	-0.4988225206934936	2
0.002627574117239121	0.03454384410983171	0.0	0.0	0.0	0.0	0.0	0.0	0.0	-0.6645468747459033	-0.577978331589721	2
0.002134422376760224	0.04229406554472985	0.0	0.0	0.0	0.0	0.0	0.0	0.0	-0.7516992994350697	-0.07138114185386572	2
0.22401417811253876	0.4650132860938884	0.2222222222222222	0.125	0.14285714285714285	0.0	0.0	0.01616915422885572	0.015000000000000001	-0.06693024830590506	-0.4354978719765117	1
0.003898980948161276	0.08990256864481842	0.0	0.0	0.0	0.0	0.0	0.0	0.0	-0.9260041488134025	-0.2930174123633024	2
0.005809943942517	0.010186005314437556	0.0	0.0	0.0	0.0	0.0	0.0	0.0	-1.050507612655069	-1.21122481875954	2
0.0014486332376567586	0.016607617360496013	0.0	0.0	0.0	0.0	0.0	0.0	0.0	-0.6271958355934034	0.11859280429707998	2
0.20247346419833948	0.1620903454384411	0.1111111111111111	0.125	0.0	0.0	0.0	0.0004975124378109452	0.0005	-0.8264013777400695	-0.8312769264576486	2
0.01885149582940032	0.2267493356953056	0.0	0.0	0.0	0.0	0.0	0.0	0.0	0.7298919202807592	0.46687837224048045	2
0.0038527479724913796	0.06488042515500443	0.0	0.0	0.0	0.0	0.0	0.0	0.0	-0.5898447964409036	0.18191745301406187	2
0.009458496272466336	0.08613817537643934	0.0	0.0	0.0	0.0	0.0	0.0	0.0	-0.5275930645200704	-0.54631600723123	2
0.016690104216832657	0.137511071744907	0.2222222222222222	0.25	0.0	0.0	0.0	0.0012437810945273632	0.001	0.5431367245182598	0.45104721006123494	2
0.08733794378840708	0.158325952170062	0.0	0.0	0.0	0.0	0.0	0.0	0.0	-0.1291819802267382	-0.07138114185386572	2
0.0022268883281000174	0.038308237378210805	0.0	0.0	0.0	0.0	0.0	0.0	0.0	-0.6520965283617367	-0.45132903415575715	2
0.008402843328003699	0.15345438441098316	0.1111111111111111	0.125	0.0	0.0	0.0	0.0007462686567164179	0.00075	-0.2785861368367378	-0.13470579057084764	2
0.010945656989848009	0.17781222320637732	0.1111111111111111	0.0	0.0	0.3333333333333333	0.0	0.024875621890547265	0.025	-0.24123509768423787	-0.2771862501840569	2
0.37538479320375256	0.40434012400354297	0.2222222222222222	0.125	0.0	0.3333333333333333	0.0	0.05124378109452737	0.05	0.09492425468826114	0.24524210173104377	2
0.007593766253780509	0.045837023914969	0.0	0.0	0.0	0.0	0.0	0.0	0.0	0.10737460107242777	-0.4196667097972662	2
0.04292346516152646	0.03697962798937113	0.2222222222222222	0.0	0.2857142857142857	0.0	0.0	0.012437810945273632	0.007500000000000001	-0.6022951428250702	-1.0687443591463306	2
0.002134422376760224	0.012400354295837024	0.1111111111111111	0.0	0.14285714285714285	0.0	0.0	0.012437810945273632	0.0125	-0.07938059469007169	0.19774861519330733	2
0.0006819363911309741	0.001992914083259522	0.0	0.0	0.0	0.0	0.0	0.0	0.0	-0.4528909862150706	-1.21122481875954	2
0.006884860626842095	0.11426040744021258	0.0	0.0	0.0	0.0	0.0	0.0	0.0	-0.14163232661090483	0.13442396647632543	2
0.0026930708327714743	0.04827280779450842	0.0	0.0	0.0	0.0	0.0	0.0	0.0	-0.6271958355934034	-0.2296927636463205	2
0.4090308412475198	0.31908768821966343	0.1111111111111111	0.0	0.14285714285714285	0.0	0.0	0.007462686567164179	0.007500000000000001	-0.19143371214757135	-0.07138114185386572	1
0.002669954344936526	0.04428697962798937	0.0	0.0	0.0	0.0	0.0	0.0	0.0	-1.1252096909600686	-0.910432737353876	2
0.17231800581764944	0.2945084145261293	0.2222222222222222	0.125	0.14285714285714285	0.0	0.0	0.020895522388059702	0.02	-0.6147454892092369	-0.5938094937689664	1
0.3015353200670378	0.35230292294065546	0.2222222222222222	0.0	0.2857142857142857	0.0	0.0	0.014925373134328358	0.007500000000000001	-0.042029555537571796	-0.3405108989010388	2
0.0009285122613704224	0.003321523472099203	0.0	0.0	0.0	0.0	0.0	0.0	0.0	-0.3532882151417375	-0.9895885482501033	2
0.003976035907611104	0.013286093888396812	0.1111111111111111	0.0	0.14285714285714285	0.0	0.0	0.0024875621890547263	0.0025	-1.212362115649235	-1.4328610892689766	2
0.011384870258712026	0.020150575730735164	0.0	0.0	0.0	0.0	0.0	0.0	0.0	-0.7890503385875697	-0.38800438543877525	2
0.010860896534453199	0.1162533215234721	0.0	0.0	0.0	0.0	0.0	0.0	0.0	1.0909519654215916	1.1792806703065268	2
0.020477355473791682	0.03055801594331267	0.0	0.0	0.0	0.0	0.0	0.0	0.0	-0.39063925429423746	-0.5621471694104755	2
0.0007012001309934311	0.006643046944198406	0.0	0.0	0.0	0.0	0.0	0.0	0.0	-0.5151427181359038	-0.38800438543877525	2
0.0352179692165437	0.1696191319751993	0.3333333333333333	0.25	0.14285714285714285	0.0	0.0	0.014676616915422887	0.0125	-1.1252096909600686	-1.1637313322218035	1
0.012879736472038682	0.1649689991142604	0.1111111111111111	0.0	0.14285714285714285	0.0	0.0	0.0024875621890547263	0.0025	4.05413440485325	3.3323187266839116	2
0.003382712719847431	0.06798051372896369	0.0	0.0	0.0	0.0	0.0	0.0	0.0	-0.7516992994350697	-0.7679522777406667	2
0.007797961896322552	0.05956598759964571	0.2222222222222222	0.0	0.14285714285714285	0.0	1.0	0.5024875621890548	0.5	0.045122869151594615	1.4009169408159634	2
0.014729055498834544	0.23029229406554474	0.1111111111111111	0.125	0.0	0.0	0.0	0.0014925373134328358	0.0015	-0.1665330193792381	-0.11887462839160215	2
0.049030070697925296	0.07728077945084146	0.1111111111111111	0.125	0.0	0.0	0.0	0.0017412935323383085	0.00175	-0.8264013777400695	-0.910432737353876	1
0.0010479474485176553	0.005093002657218778	0.0	0.0	0.0	0.0	0.0	0.0	0.0	-0.029579209153405166	-0.6729653046651938	2
0.007720906936872725	0.05447298494242693	0.1111111111111111	0.0	0.14285714285714285	0.0	0.0	0.007462686567164179	0.007500000000000001	-0.6894475675142366	-0.9737573860708578	2
0.03810753019591223	0.30070859167404784	0.3333333333333333	0.125	0.2857142857142857	0.0	0.0	0.010447761194029851	0.005	0.8668457305065922	0.9101509132593537	1
0.001279112326867138	0.002657218777679362	0.0	0.0	0.0	0.0	0.0	0.0	0.0	-0.09183094107423832	-1.1004066835048216	2
0.0037911040049315174	0.03100088573959256	0.0	0.0	0.0	0.0	0.0	0.0	0.0	-0.8513020705084028	-1.0529131969670853	2
0.007535975034193138	0.1421612046058459	0.0	0.0	0.0	0.0	0.0	0.0	0.0	-0.3532882151417375	0.4985406965989714	2
0.016131455760821405	0.13064658990256864	0.0	0.0	0.0	0.0	0.0	0.0	0.0	2.584993531521587	1.986669941448046	2
0.007566797017973069	0.19619131975199292	0.0	0.0	0.0	0.0	0.0	0.0	0.0	1.1283030045740914	1.5908908869669092	2
0.0008899847816455086	0.023693534100974314	0.0	0.0	0.0	0.0	0.0	0.0	0.0	-1.1003089981917353	-1.1637313322218035	2
0.029115216428117353	0.045394154118689106	0.1111111111111111	0.125	0.0	0.0	0.0	0.0014925373134328358	0.0015	0.07002356191992788	-0.008056493136883823	2
0.012976055171350967	0.1158104517271922	0.0	0.0	0.0	0.0	0.0	0.0	0.0	0.07002356191992788	0.19774861519330733	2
0.011400281250601992	0.1403897254207263	0.1111111111111111	0.125	0.0	0.0	0.0	0.001990049751243781	0.002	-0.2785861368367378	0.21357977737255282	2
0.00846063454759107	0.06045172719220549	0.0	0.0	0.0	0.0	0.0	0.0	0.0	0.6427394955915928	0.05526815558009808	2
0.013280422261177786	0.0983170947741364	0.2222222222222222	0.125	0.14285714285714285	0.0	0.0	0.008208955223880597	0.007500000000000001	-0.06693024830590506	-0.03971881749537477	2
0.02119781934464757	0.1574402125775022	0.2222222222222222	0.125	0.14285714285714285	0.0	0.0	0.022885572139303482	0.022500000000000003	0.904196769659092	0.8626574267216173	2
0.003690932557646742	0.046058458813108945	0.0	0.0	0.0	0.0	0.0	0.0	0.0	-0.24123509768423787	-0.7837834399199122	2
0.00631080117894088	0.009300265721877768	0.0	0.0	0.0	0.0	0.0	0.0	0.0	-0.3283875223734043	-0.38800438543877525	2
0.0010903276762150604	0.08990256864481842	0.0	0.0	0.0	0.0	0.0	0.0	0.0	-1.112759344575902	0.9893067241555811	2
0.0018531717747683535	0.005093002657218778	0.0	0.0	0.0	0.0	0.0	0.0	0.0	-0.8762027632767361	-0.7046276290236848	2
0.003922097435996225	0.05004428697962799	0.0	0.0	0.0	0.0	0.0	0.0	0.0	-0.303486829605071	-0.2296927636463205	2
0.00899231376779488	0.1133746678476528	0.1111111111111111	0.0	0.14285714285714285	0.0	0.0	0.01990049751243781	0.02	1.7259196310140896	0.8626574267216173	2
0.00592167363371925	0.06288751107174491	0.0	0.0	0.0	0.0	0.0	0.0	0.0	1.8753237876240891	0.11859280429707998	2
0.041575003371154474	0.19641275465013286	0.4444444444444444	0.125	0.2857142857142857	0.3333333333333333	0.0	0.10248756218905473	0.07500000000000001	-1.0256069198867357	-1.0212508726085943	2
0.005097185567606095	0.09765279007971657	0.0	0.0	0.0	0.0	0.0	0.0	0.0	0.2069773721457608	0.34022907480651665	2
0.015534279825085243	0.059123117803365814	0.0	0.0	0.0	0.0	0.0	0.0	0.0	-0.67699722113007	-0.5621471694104755	2
0.0012136156113347846	0.027679362267493356	0.0	0.0	0.0	0.0	0.0	0.0	0.0	-0.7392489530509031	-0.38800438543877525	2
0.017217930689063975	0.012178919397697078	0.0	0.0	0.0	0.0	0.0	0.0	0.0	0.7672429594332592	-0.11887462839160215	2
0.003690932557646742	0.03033658104517272	0.1111111111111111	0.125	0.0	0.0	0.0	0.0017412935323383085	0.00175	0.020222176383261355	-0.8312769264576486	2
0.00471961626630194	0.06510186005314438	0.0	0.0	0.0	0.0	0.0	0.0	0.0	1.103402311805758	0.26107326391028923	2
0.007196933212613897	0.10983170947741365	0.1111111111111111	0.0	0.14285714285714285	0.0	0.0	0.007462686567164179	0.007500000000000001	0.10737460107242777	1.1317871837687905	2
0.00686944963495213	0.07639503985828167	0.0	0.0	0.0	0.0	0.0	0.0	0.0	8.162748711628238	5.042084242042423	2
0.0032440137928377417	0.04738706820194863	0.0	0.0	0.0	0.0	0.0	0.0	0.0	-0.41553994706257075	0.11859280429707998	2
0.007474331066633276	0.1496899911426041	0.0	0.0	0.0	0.0	0.0	0.0	0.0	1.240356122031591	1.8600206440140823	2
0.0034828841671322073	0.07373782108060231	0.0	0.0	0.0	0.0	0.0	0.0	0.0	-1.013156573502569	-0.4671601963350026	2
0.007859605863882414	0.158325952170062	0.0	0.0	0.0	0.0	0.0	0.0	0.0	0.8668457305065922	2.414111320287674	2
0.0024850224422569398	0.035651018600531444	0.0	0.0	0.0	0.0	0.0	0.0	0.0	-0.5649441036725703	-0.5304848450519846	2
0.023008610891718517	0.18888396811337468	0.2222222222222222	0.25	0.0	0.0	0.0	0.0014925373134328358	0.00075	1.0909519654215916	0.9576443997970902	2
0.0073934233592109575	0.18976970770593446	0.1111111111111111	0.125	0.0	0.0	0.0	0.0004975124378109452	0.0005	-0.7890503385875697	-0.4671601963350026	2
0.011800967039741095	0.1966341895482728	0.0	0.0	0.0	0.0	0.0	0.0	0.0	-0.09183094107423832	0.15025512865557092	2
0.0037448710292616208	0.03653675819309123	0.0	0.0	0.0	0.0	0.0	0.0	0.0	-0.9011034560450694	-0.9895885482501033	2
0.010051819460230009	0.054030115146147036	0.3333333333333333	0.25	0.0	0.3333333333333333	0.0	0.050995024875621894	0.05	-0.5151427181359038	-0.5938094937689664	2
0.0488952245188881	0.3069087688219663	0.3333333333333333	0.0	0.42857142857142855	0.0	0.0	0.02238805970149254	0.0125	-0.5275930645200704	-0.4196667097972662	1
0.0009015430255629828	0.013507528786536759	0.0	0.0	0.0	0.0	0.0	0.0	0.0	-0.2785861368367378	0.8468262645423719	2
0.08142397565063282	0.08879539415411869	0.4444444444444444	0.25	0.2857142857142857	0.0	0.0	0.018159203980099504	0.01	0.14472564022492765	0.5302030209574623	2
0.014817668702201846	0.16364038972542072	0.1111111111111111	0.0	0.14285714285714285	0.0	0.0	0.017412935323383085	0.0175	2.79664942005242	2.556591779900883	2
0.019005605748299976	0.09565987599645705	0.2222222222222222	0.25	0.0	0.0	0.0	0.0037313432835820895	0.002	-0.14163232661090483	0.07109931775934356	2
0.007343337635568569	0.08281665190434012	0.0	0.0	0.0	0.0	0.0	0.0	0.0	-0.67699722113007	-0.2930174123633024	2
0.0026506906050740692	0.01837909654561559	0.0	0.0	0.0	0.0	0.0	0.0	0.0	-0.15408267299507147	-0.847108088636894	2
0.006958062838319431	0.08325952170062002	0.0	0.0	0.0	0.0	0.0	0.0	0.0	-0.6894475675142366	-0.7204587912029302	2
0.003124578605690509	0.07728077945084146	0.0	0.0	0.0	0.0	0.0	0.0	0.0	-0.8015006849717363	-0.6571341424859484	2
0.0091618346785845	0.10761736049601417	0.0	0.0	0.0	0.0	0.0	0.0	0.0	-0.203884058531738	-0.4196667097972662	2
0.004958486640596406	0.01129317980513729	0.0	0.0	0.0	0.0	0.0	0.0	0.0	-0.9633551879659025	-1.084575521325576	2
0.002577488393596733	0.05225863596102746	0.0	0.0	0.0	0.0	0.0	0.0	0.0	-0.6147454892092369	-0.10304346621235667	2
0.018393018820673845	0.13108945969884855	0.0	0.0	0.0	0.0	0.0	0.0	0.0	1.1656540437265912	0.3560602369857621	2
0.0027970950280287415	0.04672276350752879	0.0	0.0	0.0	0.0	0.0	0.0	0.0	-0.203884058531738	-0.2296927636463205	2
0.010267573346689526	0.08990256864481842	0.0	0.0	0.0	0.0	0.0	0.0	0.0	-0.054479901921738426	-0.2296927636463205	2
0.011835641771493518	0.08569530558015943	0.0	0.0	0.0	0.0	0.0	0.0	0.0	0.1198249474565944	-0.13470579057084764	2
0.016316387663500992	0.09455270150575731	0.0	0.0	0.0	0.0	0.0	0.0	0.0	1.0785016190374248	-0.2296927636463205	2
0.012502167170734527	0.03653675819309123	1.0	0.625	0.5714285714285714	0.0	0.0	0.03283582089552239	0.015000000000000001	0.057573215535761245	-0.19803043928782954	2
0.0034559149313247673	0.042736935341009745	0.0	0.0	0.0	0.0	0.0	0.0	0.0	-0.2910364832209044	-0.008056493136883823	1
0.0025659301496792587	0.02967227635075288	0.1111111111111111	0.0	0.14285714285714285	0.0	0.0	0.0024875621890547263	0.0025	-0.6645468747459033	-0.6887964668444393	2
0.1970526478010441	0.48782108060230295	0.5555555555555556	0.25	0.42857142857142855	0.0	0.0	0.024129353233830846	0.0125	-0.26613579045257113	-0.2296927636463205	2
0.014667411531274682	0.17316209034543845	0.3333333333333333	0.125	0.2857142857142857	0.0	0.0	0.008706467661691543	0.005	-0.49024202536757056	0.11859280429707998	2
0.11247712430891334	0.2725863596102746	0.0	0.0	0.0	0.0	0.0	0.0	0.0	-0.5649441036725703	-0.5304848450519846	2
0.00706593978154919	0.08768821966341896	0.1111111111111111	0.125	0.0	0.0	0.0	0.0004975124378109452	0.0005	1.3648595858732573	2.0974880767027644	2
0.004288108493382905	0.08436669619131976	0.0	0.0	0.0	0.0	0.0	0.0	0.0	0.08247390830409451	0.2769044260895347	2
0.1233071988595866	0.22364924712134632	0.2222222222222222	0.0	0.2857142857142857	0.0	0.0	0.012437810945273632	0.007500000000000001	-0.8762027632767361	-0.7362899533821757	2
0.2084105488239487	0.2863153232949513	0.4444444444444444	0.375	0.14285714285714285	0.0	0.0	0.010447761194029851	0.007500000000000001	-0.4777916789834039	-0.3721732232595298	2
0.004280402997437923	0.07108060230292294	0.0	0.0	0.0	0.0	0.0	0.0	0.0	-0.2785861368367378	0.38772256134425304	2
0.009427674288686405	0.07196634189548273	0.0	0.0	0.0	0.0	0.0	0.0	0.0	-0.203884058531738	-0.6254718181274573	2
0.017221783437036467	0.07705934455270151	0.0	0.0	0.0	0.0	0.0	0.0	0.0	2.9958549621990858	0.751839291466899	2
0.0046926470304945005	0.0637732506643047	0.0	0.0	0.0	0.0	0.0	0.0	0.0	0.020222176383261355	0.24524210173104377	2
0.004484598639979966	0.06111603188662534	0.0	0.0	0.0	0.0	0.0	0.0	0.0	-0.7392489530509031	-0.4671601963350026	2
0.17291132900541312	0.4782993799822852	0.5555555555555556	0.125	0.42857142857142855	0.3333333333333333	0.0	0.07835820895522388	0.05	-0.5151427181359038	-0.0872123040331112	2
0.008788118125252837	0.13883968113374667	0.0	0.0	0.0	0.0	0.0	0.0	0.0	0.7423422666649259	0.9101509132593537	2
0.1702375219125041	0.22232063773250665	0.3333333333333333	0.0	0.42857142857142855	0.0	0.0	0.014925373134328358	0.007500000000000001	-0.67699722113007	-0.5938094937689664	2
0.01692126909518214	0.11647475642161205	0.7777777777777777	0.375	0.42857142857142855	0.3333333333333333	0.0	0.062437810945273634	0.05	0.6053884564390929	1.3850857786367181	2
0.00315540058947044	0.05026572187776794	0.0	0.0	0.0	0.0	0.0	0.0	0.0	-0.34083786875757094	-0.07138114185386572	2
0.009624164435283467	0.05358724534986714	0.2222222222222222	0.125	0.14285714285714285	0.0	0.0	0.0236318407960199	0.022500000000000003	0.6178388028232595	0.11859280429707998	2
0.006961915586291923	0.08990256864481842	0.0	0.0	0.0	0.0	0.0	0.0	0.0	0.46843464621326	0.4827095344197259	2
0.0035869083623894745	0.08436669619131976	0.0	0.0	0.0	0.0	0.0	0.0	0.0	-0.6147454892092369	-0.03971881749537477	2
0.029319412070659398	0.1691762621789194	0.0	0.0	0.0	0.0	0.0	0.0	0.0	1.9126748267765892	1.052631372872563	2
0.008160120205736742	0.04760850310008857	0.0	0.0	0.0	0.0	0.0	0.0	0.0	-0.1665330193792381	-0.7521211155614211	2
0.002327059775384793	0.012843224092116919	0.1111111111111111	0.125	0.0	0.0	0.0	0.0009950248756218905	0.001	-0.36573856152590417	0.2927355882687802	2
0.019094218951667276	0.1649689991142604	0.0	0.0	0.0	0.0	0.0	0.0	0.0	0.44353395344492674	0.4985406965989714	2
0.3591955462233438	0.5451727192205492	0.7777777777777777	0.5	0.2857142857142857	0.3333333333333333	0.0	0.09079601990049752	0.07500000000000001	0.4310836070607601	0.3718913991650076	1
0.1462387547918553	0.32196634189548273	0.2222222222222222	0.0	0.0	0.6666666666666666	0.0	0.09950248756218906	0.05	-0.41553994706257075	-0.7837834399199122	2
0.014917840149486621	0.14282550930026572	0.0	0.0	0.0	0.0	0.0	0.0	0.0	3.070557040504086	2.0974880767027644	2
0.002280826799714897	0.02812223206377325	0.0	0.0	0.0	0.0	0.0	0.0	0.0	-1.0380572662709022	-1.084575521325576	2
0.004731174510219414	0.027457927369353412	0.1111111111111111	0.0	0.0	0.3333333333333333	0.0	0.17412935323383086	0.17500000000000002	-0.8513020705084028	-0.6254718181274573	2
0.008052243262506984	0.10274579273693535	0.0	0.0	0.0	0.0	0.0	0.0	0.0	-0.2785861368367378	-0.0872123040331112	2
0.002049661921365414	0.035651018600531444	0.0	0.0	0.0	0.0	0.0	0.0	0.0	-0.7267986066667365	-0.5304848450519846	2
0.30464834042881084	0.3170947741364039	0.2222222222222222	0.0	0.14285714285714285	0.3333333333333333	0.0	0.03233830845771144	0.025	-0.09183094107423832	-0.13470579057084764	2
0.0017029146038411898	0.010628875110717449	0.0	0.0	0.0	0.0	0.0	0.0	0.0	-1.1750110764967352	-1.3378741161935037	2
0.002234593824045	0.013507528786536759	0.1111111111111111	0.0	0.14285714285714285	0.0	0.0	0.004975124378109453	0.005	-0.5275930645200704	-1.1953936565802945	2
0.006303095682995897	0.12931798051372898	0.0	0.0	0.0	0.0	0.0	0.0	0.0	0.8294946913540923	1.3850857786367181	2
0.014474774132650112	0.10761736049601417	0.0	0.0	0.0	0.0	0.0	0.0	0.0	0.08247390830409451	-0.7204587912029302	2
0.00017722640673460346	0.0011071744906997344	0.0	0.0	0.0	0.0	0.0	0.0	0.0	-1.1999117692650685	-1.3695364405519947	2
0.0010325364566276898	0.0037643932683790967	0.0	0.0	0.0	0.0	0.0	0.0	0.0	-0.054479901921738426	-0.8946015751746305	2
0.005628864787809906	0.07063773250664306	0.1111111111111111	0.0	0.14285714285714285	0.0	0.0	0.004975124378109453	0.005	-0.8762027632767361	-0.7362899533821757	2
0.0019957234497505346	0.03897254207263065	0.0	0.0	0.0	0.0	0.0	0.0	0.0	-0.5151427181359038	-0.32467973672179334	2
