# Supplementary material for: Layer wise Scaled Gaussian Priors for Markov Chain Monte Carlo Sampled deep Bayesian neural networks
Source: Front Artif Intell. 2025 Apr 25;8:1444891. doi: 10.3389/frai.2025.1444891 (PMC12061901; doi:10.3389/frai.2025.1444891)
Supplement: Supplementary file 1 [file Data_Sheet_1.zip › Codes and Data/Data/Tabular/coalmineseismicbumps/train.csv]

genergy	gpuls	nbumps	nbumps2	nbumps3	nbumps4	nbumps5	energy	maxenergy	gdenergy	gdpuls	label
0.012016720926200613	0.02546501328609389	0.0	0.0	0.0	0.0	0.0	0.0	0.0	-0.8015006849717363	-0.7204587912029302	2
0.012794976016643872	0.11935341009743136	0.0	0.0	0.0	0.0	0.0	0.0	0.0	0.34393118237159376	0.21357977737255282	2
0.0006780836431584827	0.006864481842338353	0.1111111111111111	0.0	0.14285714285714285	0.0	0.0	0.009950248756218905	0.01	-1.1252096909600686	-0.54631600723123	1
0.24696885053264242	0.34743135518157664	0.1111111111111111	0.125	0.0	0.0	0.0	0.001990049751243781	0.002	-0.36573856152590417	0.02360583122160713	2
0.2907514784920344	0.49069973427812225	0.2222222222222222	0.125	0.14285714285714285	0.0	0.0	0.007960199004975124	0.007500000000000001	0.21942771852992743	0.16608629083481638	1
0.23483269441929455	0.5186005314437555	0.2222222222222222	0.25	0.0	0.0	0.0	0.002238805970149254	0.00125	-0.017128862769238536	-0.4196667097972662	1
0.011327079039124655	0.1753764393268379	0.0	0.0	0.0	0.0	0.0	0.0	0.0	1.3275085467207575	1.6067220491461547	1
0.30380844137080776	0.5223649247121347	0.3333333333333333	0.25	0.14285714285714285	0.0	0.0	0.01517412935323383	0.0125	0.07002356191992788	0.19774861519330733	1
0.006719192464024966	0.05535872453498671	0.0	0.0	0.0	0.0	0.0	0.0	0.0	-0.44044063983090403	-0.8312769264576486	2
0.004164820558263181	0.059123117803365814	0.1111111111111111	0.0	0.14285714285714285	0.0	0.0	0.0024875621890547263	0.0025	-0.5275930645200704	-0.15053695275009313	1
0.019699100383348423	0.20859167404782994	0.2222222222222222	0.0	0.2857142857142857	0.0	0.0	0.012437810945273632	0.007500000000000001	-0.2785861368367378	0.05526815558009808	1
0.010622026160158733	0.0670947741364039	0.0	0.0	0.0	0.0	0.0	0.0	0.0	3.3693653537240853	0.7676704536461445	2
0.8099246787771378	0.8883968113374668	0.2222222222222222	0.0	0.2857142857142857	0.0	0.0	0.009950248756218905	0.007500000000000001	0.18207667937742755	0.34022907480651665	2
0.001067211188380112	0.00420726306465899	0.0	0.0	0.0	0.0	0.0	0.0	0.0	-0.17898336576340473	-0.8312769264576486	2
0.013430679432104948	0.12466784765279008	0.5555555555555556	0.125	0.5714285714285714	0.0	0.0	0.035323383084577116	0.0175	-0.49024202536757056	-0.03971881749537477	1
0.03586523087592225	0.09676705048715678	0.4444444444444444	0.125	0.2857142857142857	0.3333333333333333	0.0	0.20248756218905473	0.17500000000000002	0.8668457305065922	-0.910432737353876	2
0.008398990580031207	0.08148804251550044	0.0	0.0	0.0	0.0	0.0	0.0	0.0	-0.49024202536757056	-0.514653682872739	2
0.0028780027354510605	0.01483613817537644	0.1111111111111111	0.0	0.14285714285714285	0.0	0.0	0.012437810945273632	0.0125	0.7049912275124259	0.9893067241555811	1
0.007878869603744872	0.08392382639503985	0.0	0.0	0.0	0.0	0.0	0.0	0.0	-0.6147454892092369	-0.4829913585142481	1
0.01074916684325095	0.1262178919397697	0.0	0.0	0.0	0.0	0.0	0.0	0.0	1.277707161184091	1.8125271574763457	1
0.008075359750341932	0.12976085031000886	0.0	0.0	0.0	0.0	0.0	0.0	0.0	-0.6147454892092369	-0.6413029803067029	1
0.0053976999094604225	0.061558901682905225	0.0	0.0	0.0	0.0	0.0	0.0	0.0	-0.8886531096609027	-0.847108088636894	2
0.02178728978443875	0.15301151461470328	0.1111111111111111	0.0	0.0	0.3333333333333333	0.0	0.024875621890547265	0.025	0.6427394955915928	0.2927355882687802	2
0.02653387528654813	0.13773250664304695	0.5555555555555556	0.25	0.2857142857142857	0.3333333333333333	0.0	0.08557213930348259	0.05	0.7298919202807592	1.416748102995209	1
0.015256881971065863	0.17781222320637732	0.3333333333333333	0.125	0.2857142857142857	0.0	0.0	0.02164179104477612	0.0125	-0.36573856152590417	0.007774669042361652	1
0.02586349713933463	0.2553144375553587	0.2222222222222222	0.125	0.14285714285714285	0.0	0.0	0.008706467661691543	0.007500000000000001	0.5555870709024264	1.115956021589545	1
0.018886170561152743	0.10695305580159434	0.0	0.0	0.0	0.0	0.0	0.0	0.0	1.041150579884925	-0.11887462839160215	1
0.035707268209050104	0.27767936226749335	0.5555555555555556	0.25	0.2857142857142857	0.3333333333333333	0.0	0.058457711442786074	0.05	1.9998272514657556	2.651578752976356	1
0.0075860607578355265	0.18224092116917626	0.1111111111111111	0.125	0.0	0.0	0.0	0.0009950248756218905	0.001	-0.5524937572884037	0.02360583122160713	2
0.010279131590607001	0.07595217006200178	0.0	0.0	0.0	0.0	0.0	0.0	0.0	0.07002356191992788	1.416748102995209	2
0.23128046078865752	0.37333923826395043	0.2222222222222222	0.125	0.14285714285714285	0.0	0.0	0.005472636815920398	0.005	-0.8264013777400695	-0.0872123040331112	1
0.02563618500895764	0.03387953941541187	0.1111111111111111	0.125	0.0	0.0	0.0	0.0009950248756218905	0.001	-0.31593717598923765	-0.2771862501840569	2
0.00795977731116719	0.07130203720106289	0.1111111111111111	0.125	0.0	0.0	0.0	0.0009950248756218905	0.001	0.35638152875576035	0.02360583122160713	1
0.010059524956174992	0.1366253321523472	0.0	0.0	0.0	0.0	0.0	0.0	0.0	-0.4030896006784041	0.24524210173104377	1
0.009350619329236578	0.09433126660761737	0.1111111111111111	0.0	0.14285714285714285	0.0	0.0	0.004975124378109453	0.005	-0.3532882151417375	-0.11887462839160215	2
0.43640461559207105	0.4187333923826395	0.5555555555555556	0.375	0.2857142857142857	0.0	0.0	0.017412935323383085	0.007500000000000001	-0.3283875223734043	0.46687837224048045	1
0.2268613588642099	0.39968999114260406	0.1111111111111111	0.0	0.14285714285714285	0.0	0.0	0.009950248756218905	0.01	-0.776599992203403	-0.10304346621235667	1
0.12329178786769664	0.4078830823737821	0.2222222222222222	0.125	0.0	0.3333333333333333	0.0	0.05124378109452737	0.05	0.5182360317499265	0.4827095344197259	1
0.2660129837606673	0.8664747564216121	0.3333333333333333	0.125	0.14285714285714285	0.3333333333333333	0.0	0.08557213930348259	0.07500000000000001	0.19452702576159417	0.38772256134425304	1
0.0212286413284275	0.2783436669619132	0.1111111111111111	0.0	0.14285714285714285	0.0	0.0	0.009950248756218905	0.01	0.2816794504507606	0.07109931775934356	1
0.011770145055961164	0.017271922054915855	0.1111111111111111	0.125	0.0	0.0	0.0	0.0012437810945273632	0.00125	0.31903048960326047	0.9734755619763357	2
0.036219683689391456	0.06908768821966342	0.0	0.0	0.0	0.0	0.0	0.0	0.0	-1.1003089981917353	-0.9895885482501033	2
0.017892161584249968	0.16098317094774137	0.1111111111111111	0.125	0.0	0.0	0.0	0.0007462686567164179	0.00075	0.7049912275124259	0.7360081292876535	1
0.0031091676138005433	0.025907883082373784	0.1111111111111111	0.0	0.14285714285714285	0.0	0.0	0.004975124378109453	0.005	-0.4030896006784041	-0.6571341424859484	2
0.0005779121958737069	0.001992914083259522	0.0	0.0	0.0	0.0	0.0	0.0	0.0	-0.9758055343500691	-1.21122481875954	2
0.0021190113848702586	0.07573073516386182	0.0	0.0	0.0	0.0	0.0	0.0	0.0	-0.7018979138984033	-0.0872123040331112	2
0.00446918764809	0.03963684676705049	0.0	0.0	0.0	0.0	0.0	0.0	0.0	0.032672522767427985	-0.13470579057084764	2
0.018670416674693224	0.16031886625332153	0.0	0.0	0.0	0.0	0.0	0.0	0.0	1.1532036973424247	0.8468262645423719	1
0.0048737261852015955	0.05159433126660762	0.0	0.0	0.0	0.0	0.0	0.0	0.0	-0.2785861368367378	-0.2296927636463205	2
0.01148118895802431	0.14681133746678476	0.1111111111111111	0.125	0.0	0.0	0.0	0.002238805970149254	0.0022500000000000003	-0.776599992203403	-0.5621471694104755	1
0.011292404307372233	0.07595217006200178	0.7777777777777777	0.125	0.42857142857142855	1.0	0.0	0.2845771144278607	0.17500000000000002	-0.22878475130007125	0.039436993400852605	1
0.15473791681917126	0.2938441098317095	0.3333333333333333	0.25	0.0	0.3333333333333333	0.0	0.2281094527363184	0.225	-0.5524937572884037	-0.5621471694104755	1
0.007162258480861474	0.0883525243578388	0.1111111111111111	0.125	0.0	0.0	0.0	0.0017412935323383085	0.00175	-0.4030896006784041	-0.3088485745425479	2
0.8202192213596348	0.8237378210806023	0.2222222222222222	0.125	0.0	0.3333333333333333	0.0	0.05124378109452737	0.05	1.850423094855756	1.3692546164574726	2
0.023702105526766968	0.26771479185119573	0.0	0.0	0.0	0.0	0.0	0.0	0.0	2.0371782906182556	1.5750597247876637	1
0.09811022711949298	0.6488042515500443	0.1111111111111111	0.0	0.14285714285714285	0.0	0.0	0.004975124378109453	0.005	0.46843464621326	0.9734755619763357	1
0.009177245670474466	0.07905225863596103	0.1111111111111111	0.0	0.14285714285714285	0.0	0.0	0.012437810945273632	0.0125	-0.7143482602825699	-0.9737573860708578	2
0.012028279170118087	0.08968113374667848	0.1111111111111111	0.0	0.14285714285714285	0.0	0.0	0.004975124378109453	0.005	0.2816794504507606	-0.2771862501840569	2
0.002203771840265069	0.06775907883082374	0.0	0.0	0.0	0.0	0.0	0.0	0.0	-0.6147454892092369	-0.0872123040331112	2
0.009493171004218759	0.11691762621789194	0.1111111111111111	0.0	0.14285714285714285	0.0	0.0	0.017412935323383085	0.0175	2.622344570674087	1.8758518061933278	2
0.006819363911309741	0.09610274579273693	0.0	0.0	0.0	0.0	0.0	0.0	0.0	0.5680374172865931	0.8151639401838809	2
0.01681339215195238	0.233392382639504	0.0	0.0	0.0	0.0	0.0	0.0	0.0	-0.042029555537571796	0.9734755619763357	2
0.07956309837991948	0.3142161204605846	0.2222222222222222	0.125	0.14285714285714285	0.0	0.0	0.010447761194029851	0.01	-0.24123509768423787	-0.05554997967462025	1
0.19538440792895534	0.4681133746678477	0.1111111111111111	0.0	0.14285714285714285	0.0	0.0	0.007462686567164179	0.007500000000000001	-0.41553994706257075	-0.7046276290236848	2
0.026572402766273043	0.11138175376439327	0.5555555555555556	0.375	0.2857142857142857	0.0	0.0	0.014179104477611941	0.005	-0.203884058531738	0.4827095344197259	2
0.028444838280903856	0.02037201062887511	0.1111111111111111	0.0	0.14285714285714285	0.0	0.0	0.0024875621890547263	0.0025	-0.8388517241242361	-1.2745494674765219	2
0.012602338618019302	0.11558901682905226	0.0	0.0	0.0	0.0	0.0	0.0	0.0	-0.19143371214757135	-0.10304346621235667	1
0.003898980948161276	0.09565987599645705	0.0	0.0	0.0	0.0	0.0	0.0	0.0	-0.7143482602825699	-0.2930174123633024	2
0.012055248405925527	0.08281665190434012	0.2222222222222222	0.0	0.2857142857142857	0.0	0.0	0.014925373134328358	0.01	-0.24123509768423787	0.21357977737255282	1
0.008167825701681725	0.15677590788308238	0.1111111111111111	0.0	0.14285714285714285	0.0	0.0	0.004975124378109453	0.005	0.08247390830409451	0.7993327780046354	2
0.019259887114484408	0.15434012400354297	0.3333333333333333	0.125	0.2857142857142857	0.0	0.0	0.03134328358208956	0.0175	-0.2163344049159046	0.22941093955179828	1
0.00926971162181426	0.07971656333038087	0.0	0.0	0.0	0.0	0.0	0.0	0.0	-0.44044063983090403	-0.577978331589721	2
0.036581841998805646	0.1899911426040744	0.2222222222222222	0.0	0.2857142857142857	0.0	0.0	0.012437810945273632	0.007500000000000001	-0.3532882151417375	-0.4196667097972662	2
0.017556972510643216	0.08414526129317981	0.5555555555555556	0.125	0.5714285714285714	0.0	0.0	0.026865671641791045	0.0125	0.1696263329932609	0.007774669042361652	1
0.009073221475217198	0.04650132860938884	0.2222222222222222	0.25	0.0	0.0	0.0	0.002736318407960199	0.00175	0.26922910406659395	-0.5938094937689664	2
0.15201402400261987	0.3901682905225864	0.3333333333333333	0.125	0.14285714285714285	0.3333333333333333	0.0	0.08930348258706468	0.07500000000000001	-0.17898336576340473	0.05526815558009808	1
0.04186010672111884	0.0845881310894597	0.4444444444444444	0.25	0.2857142857142857	0.0	0.0	0.015422885572139304	0.007500000000000001	1.041150579884925	-0.9579262238916124	1
0.05947487045134942	0.05779450841452613	0.3333333333333333	0.125	0.2857142857142857	0.0	0.0	0.020895522388059702	0.015000000000000001	-0.41553994706257075	-0.45132903415575715	2
0.0022885322956598796	0.024357838795394157	0.2222222222222222	0.125	0.14285714285714285	0.0	0.0	0.005970149253731343	0.005	-0.7018979138984033	-0.45132903415575715	1
0.04122440330565776	0.22165633303808682	0.3333333333333333	0.375	0.0	0.0	0.0	0.003980099502487562	0.0015	-0.5026923717517372	-0.4038355476180207	1
0.00776328716457013	0.034322409211691766	0.4444444444444444	0.375	0.14285714285714285	0.0	0.0	0.006467661691542289	0.0025	-0.6645468747459033	-0.6887964668444393	1
0.008144709213846777	0.030115146147032774	0.1111111111111111	0.125	0.0	0.0	0.0	0.0017412935323383085	0.00175	-0.776599992203403	-0.8946015751746305	2
0.004288108493382905	0.022364924712134634	0.4444444444444444	0.125	0.2857142857142857	0.3333333333333333	0.0	0.06268656716417911	0.05	-0.9633551879659025	-1.1479001700425582	1
0.012001309934310648	0.09477413640389726	0.3333333333333333	0.0	0.42857142857142855	0.0	0.0	0.009950248756218905	0.005	-0.3532882151417375	-0.03971881749537477	1
0.015449519369690431	0.07351638618246235	0.1111111111111111	0.125	0.0	0.0	0.0	0.002238805970149254	0.0022500000000000003	0.40618291429242687	0.8626574267216173	1
0.013249600277397855	0.13108945969884855	0.0	0.0	0.0	0.0	0.0	0.0	0.0	0.09492425468826114	0.26107326391028923	2
0.002022692685557974	0.0354295837023915	0.0	0.0	0.0	0.0	0.0	0.0	0.0	-0.7641496458192364	-0.9737573860708578	2
0.007482036562578259	0.046279893711248896	0.2222222222222222	0.125	0.14285714285714285	0.0	0.0	0.007960199004975124	0.007500000000000001	-0.17898336576340473	0.02360583122160713	1
0.04721157365490936	0.21634189548272809	0.6666666666666666	0.5	0.2857142857142857	0.0	0.0	0.022885572139303482	0.015000000000000001	-0.029579209153405166	0.26107326391028923	1
0.007801814644295043	0.09676705048715678	0.0	0.0	0.0	0.0	0.0	0.0	0.0	0.3314808359874271	0.6251899940329352	2
0.004650266802797095	0.049601417183348095	0.0	0.0	0.0	0.0	0.0	0.0	0.0	0.21942771852992743	-0.54631600723123	2
0.16730943345341065	0.35031000885739594	0.2222222222222222	0.0	0.2857142857142857	0.0	0.0	0.02238805970149254	0.015000000000000001	-0.6271958355934034	-1.0212508726085943	1
0.005736741731039664	0.04052258635961028	0.2222222222222222	0.125	0.14285714285714285	0.0	0.0	0.01119402985074627	0.01	-0.7641496458192364	-0.8787704129953849	1
0.012521430910596983	0.19441984056687334	0.2222222222222222	0.125	0.0	0.3333333333333333	0.0	0.15049751243781095	0.15000000000000002	2.6347949170582536	2.350786671570692	2
0.3417541561518753	0.7362710363153233	0.5555555555555556	0.375	0.2857142857142857	0.0	0.0	0.015422885572139304	0.005	1.4395616641782571	2.2083062119574826	1
0.002743156556413862	0.047829937998228524	0.0	0.0	0.0	0.0	0.0	0.0	0.0	-0.5151427181359038	0.18191745301406187	2
0.19613954653156365	0.3888396811337467	0.2222222222222222	0.125	0.14285714285714285	0.0	0.0	0.0057213930348258705	0.005	-0.7143482602825699	-0.3088485745425479	1
0.008341199360443837	0.14016829052258636	0.0	0.0	0.0	0.0	0.0	0.0	0.0	-0.6271958355934034	-0.7046276290236848	2
0.007728612432817707	0.0533658104517272	0.2222222222222222	0.125	0.14285714285714285	0.0	0.0	0.006716417910447761	0.005	-0.7392489530509031	-0.6413029803067029	1
0.12964496927433491	0.2174490699734278	0.1111111111111111	0.0	0.14285714285714285	0.0	0.0	0.009950248756218905	0.01	-0.5524937572884037	-0.6096406559482119	2
0.004869873437229104	0.04450841452612932	0.0	0.0	0.0	0.0	0.0	0.0	0.0	-0.5649441036725703	-0.6887964668444393	2
0.009670397410953362	0.06997342781222321	0.1111111111111111	0.0	0.14285714285714285	0.0	0.0	0.0024875621890547263	0.0025	-0.4030896006784041	-0.7046276290236848	1
0.003321068752287569	0.038308237378210805	0.0	0.0	0.0	0.0	0.0	0.0	0.0	-0.7516992994350697	-0.5621471694104755	2
0.076642715416771	0.27745792736935343	0.2222222222222222	0.25	0.0	0.0	0.0	0.0017412935323383085	0.001	-0.5275930645200704	-0.7837834399199122	1
0.21069908111960856	0.4893711248892826	0.1111111111111111	0.125	0.0	0.0	0.0	0.0002487562189054726	0.00025	-0.19143371214757135	-0.18219927710858408	1
0.03086436400762844	0.1158104517271922	0.3333333333333333	0.125	0.2857142857142857	0.0	0.0	0.006716417910447761	0.0025	0.07002356191992788	0.4352160478819895	1
0.008248733409104043	0.0637732506643047	0.1111111111111111	0.0	0.14285714285714285	0.0	0.0	0.007462686567164179	0.007500000000000001	0.7423422666649259	0.18191745301406187	2
0.21475602473464198	0.4304694419840567	0.3333333333333333	0.25	0.14285714285714285	0.0	0.0	0.014427860696517414	0.0125	-0.09183094107423832	0.05526815558009808	1
0.004611739323072181	0.06510186005314438	0.1111111111111111	0.125	0.0	0.0	0.0	0.0002487562189054726	0.00025	-0.15408267299507147	0.24524210173104377	2
0.036631927722448034	0.2528786536758193	0.2222222222222222	0.0	0.14285714285714285	0.3333333333333333	0.0	0.06716417910447761	0.05	1.3648595858732573	1.084293697231054	1
0.012409701219394734	0.042515500442869794	0.4444444444444444	0.125	0.2857142857142857	0.3333333333333333	0.0	0.07064676616915423	0.05	-0.8513020705084028	-0.847108088636894	2
0.016982913062742	0.04450841452612932	0.0	0.0	0.0	0.0	0.0	0.0	0.0	-0.2785861368367378	0.13442396647632543	2
0.01533393693051569	0.12643932683790965	0.1111111111111111	0.0	0.0	0.3333333333333333	0.0	0.09950248756218906	0.1	0.40618291429242687	0.22941093955179828	2
0.02108223690547283	0.12909654561558903	0.3333333333333333	0.125	0.2857142857142857	0.0	0.0	0.013930348258706468	0.007500000000000001	-0.6645468747459033	-0.6571341424859484	2
0.06434089114060604	0.3737821080602303	0.1111111111111111	0.0	0.14285714285714285	0.0	0.0	0.017412935323383085	0.0175	-0.24123509768423787	-0.1663681149293386	1
0.007297104659898673	0.010628875110717449	0.0	0.0	0.0	0.0	0.0	0.0	0.0	-0.06693024830590506	-0.07138114185386572	2
0.0230163163876635	0.15367581930912314	0.2222222222222222	0.125	0.14285714285714285	0.0	0.0	0.01567164179104478	0.015000000000000001	1.3897602786415906	0.039436993400852605	1
0.025062125561056425	0.21036315323294952	0.4444444444444444	0.375	0.14285714285714285	0.0	0.0	0.010199004975124378	0.005	0.1571759866090943	0.8784885889008628	2
0.005582631812140009	0.19109831709477415	0.0	0.0	0.0	0.0	0.0	0.0	0.0	0.40618291429242687	1.353423454278227	2
0.015114330296083682	0.09012400354295837	0.6666666666666666	0.5	0.2857142857142857	0.0	0.0	0.020398009950248756	0.015000000000000001	-0.07938059469007169	0.08693047993858903	1
0.01986476854616555	0.13817537643932684	0.1111111111111111	0.125	0.0	0.0	0.0	0.0012437810945273632	0.00125	0.08247390830409451	0.38772256134425304	2
0.015873321646664485	0.07395925597874226	0.1111111111111111	0.0	0.14285714285714285	0.0	0.0	0.009950248756218905	0.01	0.6427394955915928	-0.3405108989010388	2
0.008302671880718922	0.07661647475642161	0.0	0.0	0.0	0.0	0.0	0.0	0.0	0.5057856853657599	0.21357977737255282	2
0.006800100171447285	0.03299379982285208	0.1111111111111111	0.125	0.0	0.0	0.0	0.0009950248756218905	0.001	-0.7641496458192364	-0.8312769264576486	2
0.04729248136233168	0.19574844995571303	0.3333333333333333	0.25	0.14285714285714285	0.0	0.0	0.017164179104477612	0.015000000000000001	-0.8762027632767361	-0.8946015751746305	1
0.07310204003005144	0.2821080602302923	0.6666666666666666	0.125	0.7142857142857142	0.0	0.0	0.044527363184079606	0.0175	-0.776599992203403	-0.7837834399199122	1
0.008075359750341932	0.053144375553587246	0.0	0.0	0.0	0.0	0.0	0.0	0.0	-0.3283875223734043	-0.7362899533821757	1
0.10328061489857641	0.2989371124889283	0.1111111111111111	0.125	0.0	0.0	0.0	0.0009950248756218905	0.001	-0.6645468747459033	-0.6254718181274573	1
0.006750014447804897	0.1228963684676705	0.1111111111111111	0.125	0.0	0.0	0.0	0.0007462686567164179	0.00075	0.9788988479640919	2.319124347212201	2
0.011442661478299396	0.13839681133746679	0.0	0.0	0.0	0.0	0.0	0.0	0.0	-0.004678516385071906	-0.13470579057084764	2
0.025100653040781337	0.09920283436669619	0.0	0.0	0.0	0.0	0.0	0.0	0.0	-1.0754083054234023	-1.179562494401049	1
0.12794205467049374	0.41806908768821965	0.1111111111111111	0.0	0.14285714285714285	0.0	0.0	0.0024875621890547263	0.0025	-0.5649441036725703	-0.32467973672179334	1
0.018165706690296855	0.21235606731620904	0.1111111111111111	0.125	0.0	0.0	0.0	0.0004975124378109452	0.0005	6.282746407619077	4.757123322816004	2
0.009362177573154053	0.0775022143489814	0.1111111111111111	0.0	0.14285714285714285	0.0	0.0	0.004975124378109453	0.005	-0.2785861368367378	-0.4671601963350026	2
0.008345052108416328	0.08613817537643934	0.1111111111111111	0.0	0.14285714285714285	0.0	0.0	0.0024875621890547263	0.0025	-0.46534133259923727	-0.24552392582556598	2
0.01365413881450945	0.10739592559787423	0.0	0.0	0.0	0.0	0.0	0.0	0.0	0.23187806491409407	-0.0238876553161293	2
0.11800967039741095	0.5580159433126661	0.3333333333333333	0.25	0.0	0.3333333333333333	0.0	0.07711442786069651	0.07500000000000001	1.240356122031591	1.4800727517121908	1
0.015846352410857044	0.10739592559787423	0.1111111111111111	0.125	0.0	0.0	0.0	0.0009950248756218905	0.001	1.7383699773982564	1.0368002106933176	2
0.003124578605690509	0.05425155004428698	0.0	0.0	0.0	0.0	0.0	0.0	0.0	-0.7018979138984033	-0.4354978719765117	2
0.03132669376432741	0.09720992028343667	0.3333333333333333	0.25	0.14285714285714285	0.0	0.0	0.02537313432835821	0.022500000000000003	-0.39063925429423746	-0.9579262238916124	1
0.003086051125965595	0.0059787422497785654	0.0	0.0	0.0	0.0	0.0	0.0	0.0	-0.5649441036725703	-0.514653682872739	2
0.2232051010383156	0.5183790965456156	0.1111111111111111	0.0	0.14285714285714285	0.0	0.0	0.007462686567164179	0.007500000000000001	0.31903048960326047	0.5776965074951987	2
0.14965228949548265	0.3403454384410983	0.2222222222222222	0.125	0.14285714285714285	0.0	0.0	0.007960199004975124	0.007500000000000001	-0.2910364832209044	-0.24552392582556598	1
0.002404114734834621	0.00354295837023915	0.2222222222222222	0.125	0.14285714285714285	0.0	0.0	0.023134328358208955	0.022500000000000003	-0.029579209153405166	-1.179562494401049	2
0.01561133478453507	0.08768821966341896	0.0	0.0	0.0	0.0	0.0	0.0	0.0	0.5431367245182598	-0.3563420610802843	1
0.0072123442045038625	0.08724534986713907	0.0	0.0	0.0	0.0	0.0	0.0	0.0	-0.7143482602825699	-0.514653682872739	1
0.013869892700968967	0.06266607617360496	0.6666666666666666	0.375	0.42857142857142855	0.0	0.0	0.03557213930348259	0.022500000000000003	-0.3283875223734043	-0.3721732232595298	1
0.047122960451542066	0.19929140832595219	0.3333333333333333	0.25	0.14285714285714285	0.0	0.0	0.008955223880597015	0.007500000000000001	-0.054479901921738426	0.07109931775934356	1
0.007366454123403518	0.03255093002657219	0.6666666666666666	0.25	0.5714285714285714	0.0	0.0	0.02661691542288557	0.0125	-0.577394450056737	-0.5938094937689664	2
0.0057714164627920865	0.06731620903454384	0.0	0.0	0.0	0.0	0.0	0.0	0.0	-0.8513020705084028	-0.8312769264576486	2
0.07418466221032151	0.26195748449955714	0.4444444444444444	0.25	0.14285714285714285	0.3333333333333333	0.0	0.06741293532338309	0.05	-0.2536854440684045	-0.2930174123633024	1
0.008137003717901794	0.11913197519929142	0.0	0.0	0.0	0.0	0.0	0.0	0.0	-0.4777916789834039	-0.2930174123633024	1
0.019036427732079905	0.11492471213463243	0.0	0.0	0.0	0.0	0.0	0.0	0.0	0.9539981551957586	0.3560602369857621	1
0.39860530523395815	0.4063330380868025	0.1111111111111111	0.0	0.14285714285714285	0.0	0.0	0.004975124378109453	0.005	0.2567787576824273	-0.1663681149293386	1
0.007543680530138121	0.09056687333923827	0.2222222222222222	0.0	0.2857142857142857	0.0	0.0	0.024875621890547265	0.02	-0.6271958355934034	-0.11887462839160215	2
0.0139893278881162	0.14260407440212577	0.0	0.0	0.0	0.0	0.0	0.0	0.0	1.7383699773982564	2.176643887598992	1
0.007424245342990889	0.15788308237378212	0.0	0.0	0.0	0.0	0.0	0.0	0.0	0.3937325679082603	1.2742676433819997	2
0.017210225193118992	0.17006200177147918	0.1111111111111111	0.0	0.14285714285714285	0.0	0.0	0.0024875621890547263	0.0025	-0.4279902934467374	-0.03971881749537477	1
0.2503284467646549	0.4991142604074402	0.3333333333333333	0.125	0.2857142857142857	0.0	0.0	0.020895522388059702	0.0175	-0.07938059469007169	0.19774861519330733	1
0.025401167382635665	0.17936226749335696	0.0	0.0	0.0	0.0	0.0	0.0	0.0	1.240356122031591	0.751839291466899	1
0.013149428830113078	0.12156775907883083	0.1111111111111111	0.0	0.14285714285714285	0.0	0.0	0.004975124378109453	0.005	0.032672522767427985	0.45104721006123494	2
0.02322821752615053	0.13728963684676707	1.0	0.5	0.5714285714285714	0.3333333333333333	0.0	0.1009950248756219	0.05	1.041150579884925	1.4484104273537	1
0.0013214925545645432	0.005535872453498672	0.0	0.0	0.0	0.0	0.0	0.0	0.0	0.21942771852992743	-0.577978331589721	2
0.43707114099131206	0.3013728963684677	0.2222222222222222	0.0	0.2857142857142857	0.0	0.0	0.017412935323383085	0.0125	-0.14163232661090483	-0.15053695275009313	2
0.016227774460133692	0.11359610274579274	0.0	0.0	0.0	0.0	0.0	0.0	0.0	1.8255224020874228	1.1792806703065268	1
0.003012848914488259	0.03897254207263065	0.0	0.0	0.0	0.0	0.0	0.0	0.0	-0.813951031355903	-0.54631600723123	2
0.007543680530138121	0.0633303808680248	0.0	0.0	0.0	0.0	0.0	0.0	0.0	1.3524092394890908	0.5143718587782169	1
0.014235903758355647	0.14326837909654563	0.0	0.0	0.0	0.0	0.0	0.0	0.0	5.261818004117413	3.712266618985803	2
0.007998304790892103	0.10363153232949514	0.0	0.0	0.0	0.0	0.0	0.0	0.0	2.0869796761549217	2.0025011036272917	1
0.018146442950434397	0.12400354295837024	0.0	0.0	0.0	0.0	0.0	0.0	0.0	0.9788988479640919	0.3085667504480257	2
0.10521854712873957	0.5281222320637733	0.2222222222222222	0.125	0.14285714285714285	0.0	0.0	0.00845771144278607	0.007500000000000001	0.9539981551957586	1.052631372872563	2
0.03518329448479128	0.17094774136403898	0.4444444444444444	0.125	0.42857142857142855	0.0	0.0	0.03159203980099502	0.022500000000000003	-0.913553802429236	-0.847108088636894	1
0.0035599391265820346	0.032329495128432244	0.0	0.0	0.0	0.0	0.0	0.0	0.0	-0.3781889079100708	-0.6096406559482119	2
0.26919535358594515	0.28277236492471214	0.3333333333333333	0.0	0.42857142857142855	0.0	0.0	0.01990049751243781	0.01	-0.2910364832209044	-0.2930174123633024	2
0.046857120841440156	0.25863596102745795	0.1111111111111111	0.0	0.14285714285714285	0.0	0.0	0.012437810945273632	0.0125	-0.14163232661090483	-0.03971881749537477	2
0.015453372117662923	0.04229406554472985	0.1111111111111111	0.0	0.14285714285714285	0.0	0.0	0.012437810945273632	0.0125	-1.0380572662709022	-1.0054197104293487	2
0.40433819421702527	0.39968999114260406	0.0	0.0	0.0	0.0	0.0	0.0	0.0	0.23187806491409407	0.26107326391028923	2
0.5223825393461887	0.5146147032772365	0.0	0.0	0.0	0.0	0.0	0.0	0.0	-0.24123509768423787	-0.26135508800481144	2
0.006746161699832405	0.05004428697962799	0.0	0.0	0.0	0.0	0.0	0.0	0.0	-0.09183094107423832	-0.2771862501840569	2
0.006769278187667354	0.11868910540301152	0.0	0.0	0.0	0.0	0.0	0.0	0.0	-0.10428128745840495	-0.11887462839160215	1
0.03560709676176533	0.03697962798937113	0.1111111111111111	0.0	0.0	0.3333333333333333	0.0	0.024875621890547265	0.025	-1.0629579590392355	-1.2428871431180308	1
0.16514418909287049	0.44929140832595216	0.1111111111111111	0.0	0.14285714285714285	0.0	0.0	0.009950248756218905	0.01	-0.7018979138984033	-0.15053695275009313	2
0.014671264279247174	0.070859167404783	0.3333333333333333	0.125	0.2857142857142857	0.0	0.0	0.028606965174129355	0.02	-0.22878475130007125	-0.07138114185386572	1
0.013195661805782974	0.10186005314437556	0.0	0.0	0.0	0.0	0.0	0.0	0.0	0.032672522767427985	0.007774669042361652	1
0.0032440137928377417	0.05580159433126661	0.0	0.0	0.0	0.0	0.0	0.0	0.0	-0.5524937572884037	-0.03971881749537477	2
0.16011635298876925	0.32860938883968116	0.1111111111111111	0.0	0.14285714285714285	0.0	0.0	0.017412935323383085	0.0175	-0.6147454892092369	-0.4829913585142481	1
0.03200863015545838	0.16430469441984058	0.3333333333333333	0.125	0.2857142857142857	0.0	0.0	0.03631840796019901	0.022500000000000003	-0.5524937572884037	-0.3721732232595298	1
0.004773554737916819	0.026572187776793623	0.1111111111111111	0.125	0.0	0.0	0.0	0.0017412935323383085	0.00175	-0.8886531096609027	-0.6887964668444393	1
0.008345052108416328	0.054915854738706825	0.2222222222222222	0.25	0.0	0.0	0.0	0.0014925373134328358	0.001	-0.8264013777400695	-0.8312769264576486	1
0.382570168172449	0.6689548272807795	0.3333333333333333	0.125	0.0	0.6666666666666666	0.0	0.17611940298507464	0.1	0.4559842998290934	0.8151639401838809	1
0.21887461231723526	0.40566873339238263	0.4444444444444444	0.25	0.14285714285714285	0.3333333333333333	0.0	0.08134328358208956	0.07500000000000001	-0.3532882151417375	-0.18219927710858408	1
0.011192232860087458	0.05690876882196634	0.1111111111111111	0.125	0.0	0.0	0.0	0.0014925373134328358	0.0015	-0.15408267299507147	0.21357977737255282	1
0.004353605208915259	0.010628875110717449	0.0	0.0	0.0	0.0	0.0	0.0	0.0	0.020222176383261355	-0.07138114185386572	2
0.0015141299531891122	0.057573073516386186	0.0	0.0	0.0	0.0	0.0	0.0	0.0	-0.913553802429236	-0.45132903415575715	2
0.02351717362408738	0.06731620903454384	0.8888888888888888	0.625	0.2857142857142857	0.3333333333333333	0.0	0.22238805970149256	0.2	0.1198249474565944	-1.1637313322218035	1
0.01653984704590549	0.1379539415411869	0.1111111111111111	0.125	0.0	0.0	0.0	0.0007462686567164179	0.00075	0.46843464621326	0.34022907480651665	2
0.02106297316561037	0.42316209034543845	0.0	0.0	0.0	0.0	0.0	0.0	0.0	5.386321467959079	7.052641838806598	2
0.02476546396717459	0.18644818423383525	0.4444444444444444	0.375	0.14285714285714285	0.0	0.0	0.010447761194029851	0.007500000000000001	1.0162498871165917	0.8309951023631263	1
0.034697848240257366	0.09366696191319752	0.0	0.0	0.0	0.0	0.0	0.0	0.0	-0.7516992994350697	-0.6887964668444393	2
0.010371597541946794	0.06465899025686449	0.0	0.0	0.0	0.0	0.0	0.0	0.0	4.004333019316583	-0.15053695275009313	2
0.005956348365471673	0.05801594331266608	0.0	0.0	0.0	0.0	0.0	0.0	0.0	-0.7267986066667365	-0.7046276290236848	2
0.14346477625166149	0.4087688219663419	0.3333333333333333	0.0	0.2857142857142857	0.3333333333333333	0.0	0.17412935323383086	0.15000000000000002	-0.5898447964409036	-0.4196667097972662	1
0.008780412629307854	0.017493356953055803	0.0	0.0	0.0	0.0	0.0	0.0	0.0	-0.9384544951975692	-0.9895885482501033	2
0.006769278187667354	0.05602302922940656	0.0	0.0	0.0	0.0	0.0	0.0	0.0	1.4644623569465904	0.8151639401838809	2
0.004234170021768026	0.14105403011514614	0.0	0.0	0.0	0.0	0.0	0.0	0.0	0.5182360317499265	3.870578240778258	2
0.015399433646048044	0.11049601417183348	0.0	0.0	0.0	0.0	0.0	0.0	0.0	0.045122869151594615	-0.24552392582556598	1
0.0075745025139180525	0.07218777679362268	0.0	0.0	0.0	0.0	0.0	0.0	0.0	-0.67699722113007	-0.7521211155614211	2
0.20726242992814625	0.45903454384410985	0.2222222222222222	0.25	0.0	0.0	0.0	0.002238805970149254	0.00175	-0.2163344049159046	-0.24552392582556598	1
0.015253029223093371	0.091674047829938	0.2222222222222222	0.125	0.14285714285714285	0.0	0.0	0.004228855721393035	0.0025	-0.07938059469007169	0.8151639401838809	2
0.10052204735027258	0.2989371124889283	0.2222222222222222	0.125	0.14285714285714285	0.0	0.0	0.009203980099502488	0.007500000000000001	-0.6271958355934034	-0.3721732232595298	1
0.02459979580435746	0.06532329495128432	0.0	0.0	0.0	0.0	0.0	0.0	0.0	-0.017128862769238536	-0.1663681149293386	2
0.017106200997861726	0.14570416297608504	0.2222222222222222	0.25	0.0	0.0	0.0	0.002736318407960199	0.00175	0.4559842998290934	0.8626574267216173	2
0.014405424669145269	0.0491585473870682	0.0	0.0	0.0	0.0	0.0	0.0	0.0	-1.0256069198867357	-0.8787704129953849	2
0.020824102791315906	0.0675376439326838	0.3333333333333333	0.375	0.0	0.0	0.0	0.001990049751243781	0.00075	-0.7267986066667365	-0.6254718181274573	1
0.008237175165186569	0.11846767050487157	0.0	0.0	0.0	0.0	0.0	0.0	0.0	-0.5524937572884037	-0.03971881749537477	2
0.004214906281905569	0.06953055801594331	0.0	0.0	0.0	0.0	0.0	0.0	0.0	2.223933486380755	2.7940592125895654	2
0.011989751690393173	0.11691762621789194	0.0	0.0	0.0	0.0	0.0	0.0	0.0	0.0077718299990947246	0.08693047993858903	2
0.0074049816031284315	0.0704162976085031	0.2222222222222222	0.125	0.14285714285714285	0.0	0.0	0.0057213930348258705	0.005	1.1656540437265912	1.7966959952971004	1
0.007813372888212518	0.0354295837023915	0.2222222222222222	0.125	0.14285714285714285	0.0	0.0	0.011691542288557214	0.01	-0.8762027632767361	-1.0054197104293487	1
0.002770125792221302	0.04052258635961028	0.0	0.0	0.0	0.0	0.0	0.0	0.0	-0.4030896006784041	-0.07138114185386572	1
0.02991273525842307	0.16740478299379982	0.2222222222222222	0.125	0.14285714285714285	0.0	0.0	0.0029850746268656717	0.0025	2.1118803689232553	0.8309951023631263	1
0.004688794282522009	0.004871567759078831	0.0	0.0	0.0	0.0	0.0	0.0	0.0	-0.8015006849717363	-1.0529131969670853	2
0.0016643871241162759	0.012843224092116919	0.0	0.0	0.0	0.0	0.0	0.0	0.0	-0.17898336576340473	0.3718913991650076	1
0.24167517481843925	0.6981842338352524	0.1111111111111111	0.125	0.0	0.0	0.0	0.001990049751243781	0.002	-0.1665330193792381	0.7835016158253899	1
0.0035291171428021035	0.05845881310894597	0.0	0.0	0.0	0.0	0.0	0.0	0.0	-0.44044063983090403	0.05526815558009808	2
0.0072662826761187415	0.03897254207263065	0.3333333333333333	0.25	0.14285714285714285	0.0	0.0	0.014427860696517414	0.0125	-0.6271958355934034	-0.8154457642784031	1
0.012213211072797672	0.16984056687333923	0.0	0.0	0.0	0.0	0.0	0.0	0.0	3.5187695103340846	4.883772620249968	1
0.27564100094392324	0.3252878653675819	0.2222222222222222	0.25	0.0	0.0	0.0	0.002238805970149254	0.0015	-0.31593717598923765	-0.13470579057084764	1
0.013619464082757026	0.12511071744906999	0.2222222222222222	0.25	0.0	0.0	0.0	0.0014925373134328358	0.00125	-0.07938059469007169	0.05526815558009808	1
0.005470902120937759	0.0949955713020372	0.2222222222222222	0.0	0.2857142857142857	0.0	0.0	0.01990049751243781	0.015000000000000001	-0.15408267299507147	-0.008056493136883823	2
0.0012136156113347846	0.014614703277236492	0.1111111111111111	0.0	0.0	0.3333333333333333	0.0	0.0746268656716418	0.07500000000000001	-0.9882558807342358	-0.9262638995331214	1
0.041035618655005685	0.1204605845881311	0.6666666666666666	0.25	0.5714285714285714	0.0	0.0	0.05174129353233831	0.0175	0.1696263329932609	0.6093588318536897	1
0.04994702471537824	0.06731620903454384	0.0	0.0	0.0	0.0	0.0	0.0	0.0	-0.6396461819775701	-0.7679522777406667	2
0.0037718402650690607	0.040079716563330384	0.0	0.0	0.0	0.0	0.0	0.0	0.0	-0.5151427181359038	-0.5621471694104755	2
0.0005971759357361638	0.009743135518157663	0.0	0.0	0.0	0.0	0.0	0.0	0.0	-0.6147454892092369	0.16608629083481638	2
0.022831384484983914	0.22829937998228522	0.2222222222222222	0.125	0.14285714285714285	0.0	0.0	0.005970149253731343	0.005	1.178104390110758	0.419384885702744	1
0.005497871356745198	0.07440212577502214	0.1111111111111111	0.125	0.0	0.0	0.0	0.0009950248756218905	0.001	-0.7018979138984033	-0.45132903415575715	2
0.0017183255957311553	0.024357838795394157	0.0	0.0	0.0	0.0	0.0	0.0	0.0	-0.9384544951975692	-0.9262638995331214	2
0.012644718845716708	0.07993799822852082	0.0	0.0	0.0	0.0	0.0	0.0	0.0	0.2443284112982607	-0.4988225206934936	1
0.01329198050509526	0.08569530558015943	0.4444444444444444	0.0	0.5714285714285714	0.0	0.0	0.0373134328358209	0.02	-0.31593717598923765	0.02360583122160713	1
0.03667045520217295	0.22785651018600533	0.2222222222222222	0.125	0.14285714285714285	0.0	0.0	0.008955223880597015	0.007500000000000001	-0.5524937572884037	-0.4038355476180207	1
0.01999576197723026	0.029229406554472984	0.0	0.0	0.0	0.0	0.0	0.0	0.0	0.3937325679082603	1.4642415895329455	1
0.007424245342990889	0.013507528786536759	0.0	0.0	0.0	0.0	0.0	0.0	0.0	-0.7641496458192364	-0.38800438543877525	2
0.001745294831538595	0.019264836138175378	0.1111111111111111	0.0	0.0	0.0	0.0	0.0001243781094527363	0.000125	-0.8513020705084028	-0.7362899533821757	1
0.00012714068309221553	0.00022143489813994686	0.0	0.0	0.0	0.0	0.0	0.0	0.0	-1.0380572662709022	-1.5278480623444495	2
0.0013946947660418794	0.00907883082373782	0.0	0.0	0.0	0.0	0.0	0.0	0.0	0.7796933058174258	0.05526815558009808	2
