# Supplementary material for: Layer wise Scaled Gaussian Priors for Markov Chain Monte Carlo Sampled deep Bayesian neural networks
Source: Front Artif Intell. 2025 Apr 25;8:1444891. doi: 10.3389/frai.2025.1444891 (PMC12061901; doi:10.3389/frai.2025.1444891)
Supplement: Supplementary file 1 [file Data_Sheet_1.zip › Codes and Data/Data/Tabular/adult1994/test.csv]

group_weight	age	education_num	hour_per_week	label
0.09375	0.2328767123287671	0.13333333333333333	0.3979591836734694	2
0.09375	0.1780821917808219	0.5333333333333333	0.6020408163265306	2
0.09375	0.684931506849315	0.4666666666666667	0.3979591836734694	2
0.09375	0.5205479452054794	0.8	0.3979591836734694	2
0.09375	0.1917808219178082	0.5333333333333333	0.3979591836734694	2
0.09375	0.2602739726027397	0.6	0.3979591836734694	2
0.09375	0.6301369863013698	0.13333333333333333	0.3163265306122449	2
0.09375	0.1780821917808219	0.6	0.3979591836734694	2
0.09375	0.3150684931506849	0.5333333333333333	0.3979591836734694	2
0.09375	0.2602739726027397	0.8	0.3979591836734694	2
0.09375	0.589041095890411	0.8	0.24489795918367346	2
0.09375	0.2876712328767123	0.5333333333333333	0.3979591836734694	2
0.09375	0.1095890410958904	0.6	0.3979591836734694	2
0.09375	0.0821917808219178	0.5333333333333333	0.3979591836734694	2
0.09375	0.2876712328767123	0.5333333333333333	0.3979591836734694	2
0.09375	0.2328767123287671	0.5333333333333333	0.3979591836734694	2
0.09375	0.4794520547945205	0.2	0.3979591836734694	2
0.09375	0.4794520547945205	0.5333333333333333	0.3979591836734694	2
0.09375	0.2191780821917808	0.5333333333333333	0.3979591836734694	2
0.09375	0.1643835616438356	0.6	0.3979591836734694	1
0.09375	0.273972602739726	0.2	0.3469387755102041	1
0.09375	0.2876712328767123	0.6	0.3979591836734694	2
0.09375	0.5342465753424658	0.06666666666666667	0.3979591836734694	2
0.09375	0.3835616438356164	0.5333333333333333	0.47959183673469385	2
0.09375	0.2191780821917808	0.6	0.3979591836734694	2
0.09375	0.3150684931506849	0.5333333333333333	0.3979591836734694	2
0.09375	0.2602739726027397	0.6	0.4387755102040816	1
0.09375	0.4520547945205479	0.5333333333333333	0.5	2
0.14012738853503184	0.1095890410958904	0.4	0.3979591836734694	2
0.14012738853503184	0.3698630136986301	0.6	0.3979591836734694	1
0.14012738853503184	0.0821917808219178	0.5333333333333333	0.5408163265306123	2
0.14012738853503184	0.4383561643835616	0.2	0.3979591836734694	2
0.14012738853503184	0.0684931506849315	0.5333333333333333	0.3979591836734694	2
0.14012738853503184	0.6986301369863014	0.5333333333333333	0.3979591836734694	1
0.14012738853503184	0.273972602739726	0.5333333333333333	0.6020408163265306	2
0.14012738853503184	0.0684931506849315	0.6	0.3469387755102041	2
0.14012738853503184	0.0958904109589041	0.4666666666666667	0.3979591836734694	2
0.14012738853503184	0.3698630136986301	0.6666666666666666	0.3979591836734694	2
0.14012738853503184	0.2876712328767123	0.5333333333333333	0.3979591836734694	1
0.14012738853503184	0.3287671232876712	0.5333333333333333	0.3979591836734694	2
0.14012738853503184	0.1643835616438356	0.6	0.3979591836734694	2
0.14012738853503184	0.4246575342465753	0.4	0.3979591836734694	2
0.14012738853503184	0.5205479452054794	0.5333333333333333	0.3979591836734694	2
0.14012738853503184	0.5616438356164384	0.13333333333333333	0.47959183673469385	2
0.14012738853503184	0.1095890410958904	0.5333333333333333	0.3979591836734694	2
0.14012738853503184	0.1643835616438356	0.5333333333333333	0.3979591836734694	2
0.14012738853503184	0.4246575342465753	0.4	0.5612244897959183	2
0.14012738853503184	0.3561643835616438	0.8	0.3979591836734694	2
0.14012738853503184	0.3150684931506849	0.5333333333333333	0.3979591836734694	2
0.14012738853503184	0.0273972602739726	0.6	0.29591836734693877	2
0.14012738853503184	0.3150684931506849	0.5333333333333333	0.3979591836734694	1
0.14012738853503184	0.3287671232876712	0.6	0.3979591836734694	2
0.14012738853503184	0.1232876712328767	0.6	0.3979591836734694	2
0.14012738853503184	0.547945205479452	0.6666666666666666	0.3979591836734694	2
0.14012738853503184	0.1780821917808219	0.5333333333333333	0.3979591836734694	2
0.14012738853503184	0.273972602739726	0.6	0.3979591836734694	2
0.14012738853503184	0.5205479452054794	0.5333333333333333	0.3979591836734694	1
0.14012738853503184	0.0136986301369863	0.4	0.3979591836734694	2
0.14012738853503184	0.1232876712328767	0.5333333333333333	0.3979591836734694	2
0.14012738853503184	0.3972602739726027	0.4	0.3979591836734694	2
0.14012738853503184	0.5753424657534246	0.5333333333333333	0.3979591836734694	2
0.14012738853503184	0.4794520547945205	0.7333333333333333	0.3979591836734694	2
0.14012738853503184	0.3150684931506849	0.6	0.47959183673469385	2
0.14012738853503184	0.0136986301369863	0.5333333333333333	0.3979591836734694	2
0.14012738853503184	0.3287671232876712	0.5333333333333333	0.5	2
0.14012738853503184	0.4931506849315068	0.5333333333333333	0.3979591836734694	2
0.14012738853503184	0.136986301369863	0.5333333333333333	0.3979591836734694	2
0.14012738853503184	0.2328767123287671	0.4	0.3979591836734694	2
0.14012738853503184	0.273972602739726	0.5333333333333333	0.19387755102040816	2
0.14012738853503184	0.4794520547945205	0.5333333333333333	0.3979591836734694	1
0.14012738853503184	0.3698630136986301	0.5333333333333333	0.3979591836734694	2
0.14012738853503184	0.0684931506849315	0.5333333333333333	0.0	2
0.14012738853503184	0.0410958904109589	0.5333333333333333	0.3979591836734694	2
0.14012738853503184	0.2328767123287671	0.6	0.3469387755102041	2
0.14012738853503184	0.3424657534246575	0.6666666666666666	0.3979591836734694	2
0.14012738853503184	0.7397260273972602	0.4	0.3979591836734694	2
0.14012738853503184	0.0821917808219178	0.6	0.3979591836734694	2
0.14012738853503184	0.6027397260273972	0.6	0.3979591836734694	1
0.14012738853503184	0.6027397260273972	0.13333333333333333	0.3979591836734694	2
0.14012738853503184	0.1917808219178082	0.5333333333333333	0.29591836734693877	2
0.14012738853503184	0.5068493150684932	0.2	0.3979591836734694	2
0.14012738853503184	0.1232876712328767	0.5333333333333333	0.3979591836734694	2
0.14012738853503184	0.4246575342465753	0.5333333333333333	0.47959183673469385	2
0.14012738853503184	0.0958904109589041	0.5333333333333333	0.3979591836734694	2
0.14012738853503184	0.3698630136986301	0.6	0.3979591836734694	2
0.14012738853503184	0.4657534246575342	0.5333333333333333	0.5	2
0.14012738853503184	0.5753424657534246	0.4666666666666667	0.3979591836734694	1
0.14012738853503184	0.5342465753424658	0.13333333333333333	0.3979591836734694	2
0.14012738853503184	0.6438356164383562	0.4	0.3979591836734694	2
0.14012738853503184	0.4657534246575342	0.3333333333333333	0.3979591836734694	2
0.14012738853503184	0.273972602739726	0.3333333333333333	0.6530612244897959	2
0.14012738853503184	0.0821917808219178	0.5333333333333333	0.3979591836734694	2
0.14012738853503184	0.0273972602739726	0.6	0.19387755102040816	2
0.14012738853503184	0.3561643835616438	0.5333333333333333	0.3979591836734694	2
0.14012738853503184	0.4383561643835616	0.5333333333333333	0.3979591836734694	2
0.14012738853503184	0.2191780821917808	0.2	0.3979591836734694	2
0.14012738853503184	0.0821917808219178	0.4	0.3979591836734694	2
0.14012738853503184	0.4794520547945205	0.6	0.3979591836734694	2
0.14012738853503184	0.2054794520547945	0.7333333333333333	0.47959183673469385	2
0.14012738853503184	0.0410958904109589	0.5333333333333333	0.3979591836734694	2
0.14012738853503184	0.1095890410958904	0.5333333333333333	0.4489795918367347	2
0.14012738853503184	0.2876712328767123	0.6	0.5	2
0.14012738853503184	0.3835616438356164	0.2	0.3979591836734694	2
0.14012738853503184	0.3150684931506849	0.5333333333333333	0.3979591836734694	2
0.14012738853503184	0.3287671232876712	0.4	0.3979591836734694	2
0.14012738853503184	0.5205479452054794	0.4	0.47959183673469385	2
0.14012738853503184	0.1780821917808219	0.5333333333333333	0.3979591836734694	2
0.14012738853503184	0.2465753424657534	0.5333333333333333	0.3979591836734694	2
0.14012738853503184	0.4794520547945205	0.4666666666666667	0.3979591836734694	2
0.14012738853503184	0.589041095890411	0.5333333333333333	0.3979591836734694	2
0.14012738853503184	0.1917808219178082	0.5333333333333333	0.3979591836734694	2
0.14012738853503184	0.2465753424657534	0.6666666666666666	0.3979591836734694	2
0.14012738853503184	0.1232876712328767	0.5333333333333333	0.3979591836734694	2
0.14012738853503184	0.2191780821917808	0.6	0.3979591836734694	2
0.14012738853503184	0.136986301369863	0.6	0.3979591836734694	2
0.14012738853503184	0.3150684931506849	0.6	0.3979591836734694	2
0.14012738853503184	0.4246575342465753	0.06666666666666667	0.47959183673469385	2
0.14012738853503184	0.136986301369863	0.6	0.5612244897959183	2
0.14012738853503184	0.410958904109589	0.6	0.3979591836734694	2
0.14012738853503184	0.1095890410958904	0.5333333333333333	0.3979591836734694	2
0.11428571428571428	0.1780821917808219	0.5333333333333333	0.3979591836734694	2
0.11428571428571428	0.0547945205479452	0.13333333333333333	0.37755102040816324	2
0.11428571428571428	0.4794520547945205	0.06666666666666667	0.3979591836734694	2
0.11428571428571428	0.2328767123287671	0.6	0.3979591836734694	2
0.11428571428571428	0.3013698630136986	0.5333333333333333	0.3979591836734694	2
0.11428571428571428	0.2465753424657534	0.5333333333333333	0.3979591836734694	2
0.11428571428571428	0.4246575342465753	0.5333333333333333	0.3979591836734694	2
0.11428571428571428	0.3150684931506849	0.4	0.3979591836734694	2
0.11428571428571428	0.273972602739726	0.13333333333333333	0.3979591836734694	2
0.11428571428571428	0.0684931506849315	0.3333333333333333	0.3979591836734694	2
0.11428571428571428	0.1506849315068493	0.6	0.3979591836734694	2
0.11428571428571428	0.2054794520547945	0.5333333333333333	0.3979591836734694	1
0.11428571428571428	0.0547945205479452	0.5333333333333333	0.3979591836734694	2
0.11428571428571428	0.0273972602739726	0.5333333333333333	0.3979591836734694	2
0.11428571428571428	0.5342465753424658	0.13333333333333333	0.3979591836734694	1
0.11428571428571428	0.4383561643835616	0.4	0.3979591836734694	2
0.11428571428571428	0.1780821917808219	0.13333333333333333	0.3979591836734694	2
0.11428571428571428	0.4657534246575342	0.13333333333333333	0.4387755102040816	1
0.11428571428571428	0.3150684931506849	0.8	0.4489795918367347	1
0.11428571428571428	0.1506849315068493	0.6	0.3979591836734694	2
0.11428571428571428	0.2328767123287671	0.3333333333333333	0.3979591836734694	2
0.11428571428571428	0.3698630136986301	0.13333333333333333	0.3163265306122449	2
0.11428571428571428	0.2191780821917808	0.13333333333333333	0.3979591836734694	2
0.11428571428571428	0.2602739726027397	0.5333333333333333	0.4489795918367347	2
0.11428571428571428	0.6438356164383562	0.06666666666666667	0.3979591836734694	2
0.11428571428571428	0.1643835616438356	0.6666666666666666	0.3979591836734694	2
0.11428571428571428	0.4794520547945205	0.8	0.3979591836734694	2
0.11428571428571428	0.6438356164383562	0.3333333333333333	0.3979591836734694	2
0.11428571428571428	0.5616438356164384	0.5333333333333333	0.3979591836734694	2
0.11428571428571428	0.4931506849315068	0.2	0.3979591836734694	2
0.11428571428571428	0.410958904109589	0.06666666666666667	0.3979591836734694	2
0.11428571428571428	0.273972602739726	0.6	0.3979591836734694	2
0.11428571428571428	0.1917808219178082	0.26666666666666666	0.3979591836734694	2
0.11428571428571428	0.0410958904109589	0.2	0.3979591836734694	2
0.11428571428571428	0.1506849315068493	0.26666666666666666	0.3979591836734694	2
0.11428571428571428	0.2876712328767123	0.5333333333333333	0.3979591836734694	2
0.11428571428571428	0.410958904109589	0.6	0.3979591836734694	2
0.11428571428571428	0.3972602739726027	0.8	0.3979591836734694	2
0.11428571428571428	0.1917808219178082	0.2	0.3979591836734694	2
0.11428571428571428	0.5616438356164384	0.5333333333333333	0.3979591836734694	2
0.11428571428571428	0.0958904109589041	0.13333333333333333	0.3979591836734694	2
0.11428571428571428	0.1917808219178082	0.5333333333333333	0.5	2
0.11428571428571428	0.3561643835616438	0.6	0.3979591836734694	2
0.11428571428571428	0.3972602739726027	0.8	0.5	2
0.11428571428571428	0.1917808219178082	0.06666666666666667	0.3979591836734694	2
0.11428571428571428	0.5205479452054794	0.5333333333333333	0.07142857142857142	2
0.11428571428571428	0.2191780821917808	0.3333333333333333	0.3979591836734694	2
0.11428571428571428	0.1095890410958904	0.3333333333333333	0.3979591836734694	2
0.11428571428571428	0.3287671232876712	0.06666666666666667	0.3979591836734694	2
0.11428571428571428	0.1506849315068493	0.6	0.3979591836734694	2
0.11428571428571428	0.3150684931506849	0.5333333333333333	0.3979591836734694	2
0.11428571428571428	0.3561643835616438	0.5333333333333333	0.3979591836734694	2
0.11428571428571428	0.2876712328767123	0.13333333333333333	0.3979591836734694	2
0.11428571428571428	0.410958904109589	0.06666666666666667	0.3979591836734694	2
0.11428571428571428	0.2602739726027397	0.5333333333333333	0.3979591836734694	2
0.11428571428571428	0.2191780821917808	0.5333333333333333	0.3979591836734694	2
0.11428571428571428	0.1232876712328767	0.5333333333333333	0.3979591836734694	2
0.11428571428571428	0.410958904109589	0.3333333333333333	0.3979591836734694	2
0.11428571428571428	0.410958904109589	0.8	0.3979591836734694	2
0.11428571428571428	0.2054794520547945	0.5333333333333333	0.3979591836734694	2
0.11428571428571428	0.1506849315068493	0.5333333333333333	0.5	2
0.11428571428571428	0.3150684931506849	0.3333333333333333	0.3979591836734694	2
0.11428571428571428	0.5068493150684932	0.5333333333333333	0.3979591836734694	2
0.11428571428571428	0.3150684931506849	0.7333333333333333	0.3979591836734694	2
0.11428571428571428	0.2876712328767123	0.13333333333333333	0.47959183673469385	2
0.11428571428571428	0.2328767123287671	0.8666666666666667	0.3979591836734694	1
0.11428571428571428	0.2191780821917808	0.13333333333333333	0.3979591836734694	2
0.11428571428571428	0.3287671232876712	0.26666666666666666	0.3979591836734694	2
0.11428571428571428	0.273972602739726	0.13333333333333333	0.4489795918367347	2
0.11428571428571428	0.410958904109589	0.5333333333333333	0.5	1
0.11428571428571428	0.136986301369863	0.3333333333333333	0.3979591836734694	2
0.11428571428571428	0.1095890410958904	0.4	0.3979591836734694	2
0.11428571428571428	0.5342465753424658	0.5333333333333333	0.3979591836734694	1
0.11428571428571428	0.5342465753424658	0.2	0.3979591836734694	2
0.11428571428571428	0.1643835616438356	0.6	0.3979591836734694	2
0.11428571428571428	0.136986301369863	0.5333333333333333	0.3979591836734694	2
0.11428571428571428	0.3698630136986301	0.3333333333333333	0.3979591836734694	2
0.17048579285059579	0.6575342465753424	0.5333333333333333	0.3979591836734694	1
0.17048579285059579	0.4246575342465753	0.5333333333333333	0.47959183673469385	1
0.17048579285059579	0.0	0.3333333333333333	0.3979591836734694	2
0.17048579285059579	0.3287671232876712	0.5333333333333333	0.5	2
0.17048579285059579	0.3835616438356164	0.6	0.5	2
0.17048579285059579	0.4520547945205479	0.2	0.19387755102040816	2
0.17048579285059579	0.0958904109589041	0.6666666666666666	0.4489795918367347	2
0.17048579285059579	0.3150684931506849	0.6	0.3673469387755102	2
0.17048579285059579	0.273972602739726	0.6	0.3979591836734694	1
0.17048579285059579	0.0821917808219178	0.5333333333333333	0.5	2
0.17048579285059579	0.4383561643835616	0.5333333333333333	0.3979591836734694	2
0.17048579285059579	0.3698630136986301	0.5333333333333333	0.3979591836734694	2
0.17048579285059579	0.0547945205479452	0.6	0.3469387755102041	2
0.17048579285059579	0.1095890410958904	0.5333333333333333	0.3979591836734694	2
0.17048579285059579	0.1780821917808219	0.5333333333333333	0.47959183673469385	2
0.17048579285059579	0.3561643835616438	0.5333333333333333	0.6530612244897959	2
0.17048579285059579	0.1232876712328767	0.5333333333333333	0.3979591836734694	2
0.17048579285059579	0.0958904109589041	0.6	0.41836734693877553	2
0.17048579285059579	0.4520547945205479	0.5333333333333333	0.3979591836734694	2
0.17048579285059579	0.1095890410958904	0.6	0.3979591836734694	2
0.17048579285059579	0.3013698630136986	0.6666666666666666	0.3979591836734694	2
0.17048579285059579	0.0273972602739726	0.6	0.3979591836734694	2
0.17048579285059579	0.136986301369863	0.5333333333333333	0.3979591836734694	2
0.17048579285059579	0.1232876712328767	0.3333333333333333	0.3469387755102041	2
0.17048579285059579	0.4794520547945205	0.4666666666666667	0.3979591836734694	2
0.17048579285059579	0.2876712328767123	0.6	0.37755102040816324	2
0.17048579285059579	0.1917808219178082	0.5333333333333333	0.3979591836734694	2
0.17048579285059579	0.3287671232876712	0.5333333333333333	0.3979591836734694	2
0.17048579285059579	0.5205479452054794	0.6	0.3979591836734694	2
0.17048579285059579	0.410958904109589	0.5333333333333333	0.3979591836734694	2
0.17048579285059579	0.136986301369863	0.5333333333333333	0.3979591836734694	2
0.17048579285059579	0.2191780821917808	0.5333333333333333	0.3979591836734694	2
0.17048579285059579	0.2054794520547945	0.5333333333333333	0.3979591836734694	2
0.17048579285059579	0.410958904109589	0.3333333333333333	0.3979591836734694	2
0.17048579285059579	0.1917808219178082	0.5333333333333333	0.6020408163265306	2
0.17048579285059579	0.5342465753424658	0.3333333333333333	0.3979591836734694	2
0.17048579285059579	0.0821917808219178	0.5333333333333333	0.3979591836734694	2
0.17048579285059579	0.4520547945205479	0.5333333333333333	0.4387755102040816	1
0.17048579285059579	0.2876712328767123	0.5333333333333333	0.3979591836734694	2
0.17048579285059579	0.3561643835616438	0.5333333333333333	0.3979591836734694	2
0.17048579285059579	0.4246575342465753	0.6	0.3979591836734694	1
0.17048579285059579	0.0958904109589041	0.5333333333333333	0.3979591836734694	2
0.17048579285059579	0.2465753424657534	0.7333333333333333	0.5510204081632653	2
0.17048579285059579	0.5068493150684932	0.5333333333333333	0.3979591836734694	2
0.17048579285059579	0.2602739726027397	0.5333333333333333	0.41836734693877553	2
0.17048579285059579	0.2191780821917808	0.26666666666666666	0.3979591836734694	2
0.17048579285059579	0.0410958904109589	0.6	0.3469387755102041	2
0.17048579285059579	0.4657534246575342	0.4	0.3979591836734694	2
0.17048579285059579	0.0958904109589041	0.5333333333333333	0.3979591836734694	2
0.17048579285059579	0.2602739726027397	0.5333333333333333	0.3979591836734694	2
0.17048579285059579	0.6164383561643836	0.4	0.5	2
0.17048579285059579	0.3150684931506849	0.5333333333333333	0.4489795918367347	1
0.17048579285059579	0.2602739726027397	0.5333333333333333	0.5	2
0.17048579285059579	0.1780821917808219	0.6666666666666666	0.4489795918367347	2
0.17048579285059579	0.4246575342465753	0.5333333333333333	0.3979591836734694	1
0.17048579285059579	0.0821917808219178	0.26666666666666666	0.3979591836734694	2
0.17048579285059579	0.0547945205479452	0.6	0.3979591836734694	2
0.17048579285059579	0.0684931506849315	0.4	0.41836734693877553	2
0.17048579285059579	0.0410958904109589	0.6	0.6020408163265306	2
0.17048579285059579	0.1095890410958904	0.5333333333333333	0.3979591836734694	2
0.17048579285059579	0.2465753424657534	0.6	0.5	1
0.17048579285059579	0.0958904109589041	0.5333333333333333	0.3979591836734694	2
0.17048579285059579	0.1643835616438356	0.5333333333333333	0.5816326530612245	1
0.17048579285059579	0.4794520547945205	0.5333333333333333	0.3979591836734694	2
0.17048579285059579	0.0410958904109589	0.5333333333333333	0.3979591836734694	2
0.17048579285059579	0.2054794520547945	0.5333333333333333	0.3979591836734694	2
0.17048579285059579	0.273972602739726	0.5333333333333333	0.3979591836734694	2
0.17048579285059579	0.0684931506849315	0.6	0.3979591836734694	2
0.17048579285059579	0.2054794520547945	0.5333333333333333	0.3979591836734694	2
0.17048579285059579	0.0410958904109589	0.5333333333333333	0.3979591836734694	2
0.17048579285059579	0.547945205479452	0.5333333333333333	0.3979591836734694	1
0.17048579285059579	0.6027397260273972	0.6	0.5612244897959183	2
0.17048579285059579	0.2191780821917808	0.5333333333333333	0.4387755102040816	2
0.17048579285059579	0.1095890410958904	0.5333333333333333	0.4489795918367347	2
0.17048579285059579	0.0273972602739726	0.6	0.3979591836734694	2
0.17048579285059579	0.4931506849315068	0.4	0.3979591836734694	2
0.17048579285059579	0.6027397260273972	0.26666666666666666	0.3979591836734694	2
0.17048579285059579	0.1232876712328767	0.5333333333333333	0.3979591836734694	2
0.17048579285059579	0.1506849315068493	0.26666666666666666	0.3979591836734694	2
0.17048579285059579	0.1095890410958904	0.5333333333333333	0.3979591836734694	2
0.17048579285059579	0.3835616438356164	0.13333333333333333	0.3979591836734694	2
0.17048579285059579	0.410958904109589	0.5333333333333333	0.3979591836734694	1
0.17048579285059579	0.4246575342465753	0.3333333333333333	0.3979591836734694	2
0.17048579285059579	0.2602739726027397	0.5333333333333333	0.3979591836734694	1
0.17048579285059579	0.3287671232876712	0.5333333333333333	0.3979591836734694	2
0.17048579285059579	0.136986301369863	0.7333333333333333	0.3979591836734694	2
0.17048579285059579	0.2876712328767123	0.5333333333333333	0.3979591836734694	2
0.17048579285059579	0.0273972602739726	0.5333333333333333	0.3979591836734694	2
0.17048579285059579	0.2876712328767123	0.4	0.3979591836734694	2
0.17048579285059579	0.6027397260273972	0.8	0.3979591836734694	1
0.17048579285059579	0.0958904109589041	0.6	0.42857142857142855	2
0.17048579285059579	0.2876712328767123	0.5333333333333333	0.5612244897959183	2
0.17048579285059579	0.2602739726027397	0.5333333333333333	0.47959183673469385	1
0.17048579285059579	0.3698630136986301	0.5333333333333333	0.3979591836734694	2
0.17048579285059579	0.4931506849315068	0.2	0.3979591836734694	2
0.17048579285059579	0.0410958904109589	0.5333333333333333	0.3979591836734694	2
0.17048579285059579	0.2465753424657534	0.5333333333333333	0.4489795918367347	2
0.17048579285059579	0.5616438356164384	0.4	0.3979591836734694	2
0.17048579285059579	0.4520547945205479	0.3333333333333333	0.5	2
0.17048579285059579	0.0958904109589041	0.3333333333333333	0.5	2
0.17048579285059579	0.0547945205479452	0.5333333333333333	0.29591836734693877	2
0.17048579285059579	0.0273972602739726	0.4666666666666667	0.3979591836734694	2
0.17048579285059579	0.2465753424657534	0.5333333333333333	0.3979591836734694	2
0.17048579285059579	0.0136986301369863	0.4666666666666667	0.030612244897959183	2
0.17048579285059579	0.3698630136986301	0.6	0.3979591836734694	1
0.17048579285059579	0.0410958904109589	0.6	0.24489795918367346	2
0.17048579285059579	0.136986301369863	0.5333333333333333	0.42857142857142855	2
0.17048579285059579	0.2191780821917808	0.5333333333333333	0.3979591836734694	2
0.17048579285059579	0.2054794520547945	0.5333333333333333	0.3979591836734694	2
0.17048579285059579	0.5753424657534246	0.6666666666666666	0.4489795918367347	1
0.17048579285059579	0.4246575342465753	0.3333333333333333	0.3979591836734694	2
0.17048579285059579	0.4794520547945205	0.5333333333333333	0.19387755102040816	1
0.17048579285059579	0.2328767123287671	0.5333333333333333	0.3979591836734694	2
0.17048579285059579	0.4794520547945205	0.3333333333333333	0.3979591836734694	2
0.17048579285059579	0.1232876712328767	0.6	0.5	2
0.17048579285059579	0.410958904109589	0.5333333333333333	0.5	2
0.17048579285059579	0.6712328767123288	0.6	0.19387755102040816	2
0.17048579285059579	0.3013698630136986	0.6	0.5510204081632653	2
0.17048579285059579	0.0547945205479452	0.3333333333333333	0.24489795918367346	2
0.17048579285059579	0.0684931506849315	0.3333333333333333	0.29591836734693877	2
0.17048579285059579	0.3424657534246575	0.5333333333333333	0.3979591836734694	2
0.17048579285059579	0.3424657534246575	0.5333333333333333	0.3979591836734694	2
0.17048579285059579	0.2465753424657534	0.7333333333333333	0.4489795918367347	2
0.17048579285059579	0.1780821917808219	0.6	0.3979591836734694	2
0.17048579285059579	0.6027397260273972	0.5333333333333333	0.3979591836734694	1
0.17048579285059579	0.0821917808219178	0.6	0.3979591836734694	2
0.17048579285059579	0.0958904109589041	0.5333333333333333	0.3979591836734694	2
0.17048579285059579	0.3972602739726027	0.5333333333333333	0.3979591836734694	2
0.17048579285059579	0.0547945205479452	0.6666666666666666	0.3979591836734694	2
0.17048579285059579	0.0547945205479452	0.6	0.4387755102040816	2
0.17048579285059579	0.4520547945205479	0.5333333333333333	0.47959183673469385	1
0.17048579285059579	0.5342465753424658	0.5333333333333333	0.3979591836734694	1
0.17048579285059579	0.1643835616438356	0.5333333333333333	0.3979591836734694	2
0.17048579285059579	0.2191780821917808	0.5333333333333333	0.5510204081632653	2
0.17048579285059579	0.3698630136986301	0.6	0.5714285714285714	2
0.17048579285059579	0.4794520547945205	0.3333333333333333	0.47959183673469385	2
0.17048579285059579	0.0821917808219178	0.5333333333333333	0.3979591836734694	2
0.17048579285059579	0.3150684931506849	0.2	0.29591836734693877	2
0.17048579285059579	0.1643835616438356	0.5333333333333333	0.5	2
0.17048579285059579	0.0821917808219178	0.5333333333333333	0.6020408163265306	2
0.17048579285059579	0.2191780821917808	0.6666666666666666	0.3979591836734694	1
0.17048579285059579	0.2602739726027397	0.5333333333333333	0.3979591836734694	2
0.17048579285059579	0.2602739726027397	0.5333333333333333	0.3979591836734694	2
0.17048579285059579	0.2465753424657534	0.6	0.3979591836734694	2
0.17048579285059579	0.1780821917808219	0.8	0.47959183673469385	2
0.17048579285059579	0.1506849315068493	0.5333333333333333	0.4489795918367347	2
0.17048579285059579	0.3424657534246575	0.5333333333333333	0.3979591836734694	2
0.17048579285059579	0.2054794520547945	0.5333333333333333	0.3979591836734694	2
0.17048579285059579	0.3013698630136986	0.5333333333333333	0.3979591836734694	2
0.17048579285059579	0.4520547945205479	0.4	0.3979591836734694	2
0.17048579285059579	0.1095890410958904	0.5333333333333333	0.3979591836734694	2
0.17048579285059579	0.2191780821917808	0.4	0.3979591836734694	2
0.17048579285059579	0.3835616438356164	0.4	0.3979591836734694	1
0.17048579285059579	0.0547945205479452	0.6	0.3979591836734694	2
0.17048579285059579	0.2876712328767123	0.5333333333333333	0.3979591836734694	2
0.17048579285059579	0.3424657534246575	0.6	0.4489795918367347	2
0.17048579285059579	0.1780821917808219	0.26666666666666666	0.3979591836734694	2
0.17048579285059579	0.5205479452054794	0.6	0.47959183673469385	1
0.17048579285059579	0.3150684931506849	0.5333333333333333	0.3979591836734694	2
0.17048579285059579	0.2191780821917808	0.6	0.47959183673469385	2
0.17048579285059579	0.1095890410958904	0.5333333333333333	0.3979591836734694	2
0.17048579285059579	0.3698630136986301	0.8	0.3979591836734694	2
0.17048579285059579	0.3013698630136986	0.6	0.3979591836734694	2
0.17048579285059579	0.2191780821917808	0.4666666666666667	0.35714285714285715	2
0.17048579285059579	0.2054794520547945	0.5333333333333333	0.6632653061224489	2
0.17048579285059579	0.2054794520547945	0.5333333333333333	0.41836734693877553	2
0.17048579285059579	0.4246575342465753	0.8666666666666667	0.3979591836734694	2
0.17048579285059579	0.3287671232876712	0.8	0.3979591836734694	2
0.17048579285059579	0.3698630136986301	0.6	0.3979591836734694	2
0.17048579285059579	0.1506849315068493	0.5333333333333333	0.5	1
0.17048579285059579	0.3561643835616438	0.8	0.3979591836734694	2
0.17048579285059579	0.5753424657534246	0.5333333333333333	0.3979591836734694	1
0.17048579285059579	0.2602739726027397	0.5333333333333333	0.3979591836734694	2
0.17048579285059579	0.0547945205479452	0.5333333333333333	0.3979591836734694	2
0.17048579285059579	0.2876712328767123	0.5333333333333333	0.3979591836734694	2
0.17048579285059579	0.3698630136986301	0.6	0.3469387755102041	2
0.17048579285059579	0.6027397260273972	0.8	0.3979591836734694	1
0.17048579285059579	0.1232876712328767	0.5333333333333333	0.5	2
0.17048579285059579	0.2465753424657534	0.5333333333333333	0.3979591836734694	2
0.17048579285059579	0.0958904109589041	0.6	0.3979591836734694	2
0.17048579285059579	0.2054794520547945	0.5333333333333333	0.3979591836734694	1
0.17048579285059579	0.2602739726027397	0.5333333333333333	0.3979591836734694	1
0.17048579285059579	0.6027397260273972	0.5333333333333333	0.3979591836734694	2
0.17048579285059579	0.410958904109589	0.13333333333333333	0.3979591836734694	2
0.17048579285059579	0.4794520547945205	0.6	0.3979591836734694	2
0.17048579285059579	0.2465753424657534	0.5333333333333333	0.3979591836734694	2
0.17048579285059579	0.1506849315068493	0.26666666666666666	0.29591836734693877	2
0.17048579285059579	0.0410958904109589	0.5333333333333333	0.3979591836734694	2
0.17048579285059579	0.4520547945205479	0.5333333333333333	0.3979591836734694	2
0.17048579285059579	0.2465753424657534	0.3333333333333333	0.4489795918367347	2
0.17048579285059579	0.2602739726027397	0.5333333333333333	0.3979591836734694	1
0.17048579285059579	0.0273972602739726	0.6	0.3979591836734694	2
0.17048579285059579	0.0958904109589041	0.7333333333333333	0.3979591836734694	2
0.17048579285059579	0.4657534246575342	0.5333333333333333	0.5	2
0.17048579285059579	0.0410958904109589	0.5333333333333333	0.42857142857142855	2
0.17048579285059579	0.2191780821917808	0.5333333333333333	0.3979591836734694	2
0.17048579285059579	0.273972602739726	0.8	0.3979591836734694	2
0.17048579285059579	0.2602739726027397	0.4666666666666667	0.47959183673469385	2
0.17048579285059579	0.0273972602739726	0.4	0.3979591836734694	2
0.17048579285059579	0.1780821917808219	0.6666666666666666	0.3979591836734694	2
0.17048579285059579	0.4246575342465753	0.6	0.3979591836734694	2
0.17048579285059579	0.1506849315068493	0.6	0.3979591836734694	1
0.17048579285059579	0.6438356164383562	0.13333333333333333	0.3979591836734694	2
0.17048579285059579	0.1506849315068493	0.7333333333333333	0.3979591836734694	2
0.17048579285059579	0.0684931506849315	0.5333333333333333	0.4489795918367347	2
0.17048579285059579	0.1506849315068493	0.7333333333333333	0.3979591836734694	2
0.17048579285059579	0.2191780821917808	0.5333333333333333	0.5510204081632653	2
0.17048579285059579	0.2876712328767123	0.5333333333333333	0.3979591836734694	2
0.17048579285059579	0.0821917808219178	0.5333333333333333	0.3979591836734694	2
0.17048579285059579	0.3424657534246575	0.6	0.3979591836734694	2
0.17048579285059579	0.4520547945205479	0.5333333333333333	0.3979591836734694	2
0.17048579285059579	0.5753424657534246	0.5333333333333333	0.3979591836734694	2
0.17048579285059579	0.1643835616438356	0.4	0.41836734693877553	2
0.17048579285059579	0.2191780821917808	0.6	0.5	2
0.17048579285059579	0.136986301369863	0.6	0.5	2
0.17048579285059579	0.5342465753424658	0.5333333333333333	0.3979591836734694	2
0.17048579285059579	0.6164383561643836	0.3333333333333333	0.3979591836734694	2
0.17048579285059579	0.273972602739726	0.5333333333333333	0.4489795918367347	2
0.17048579285059579	0.2191780821917808	0.6	0.5408163265306123	1
0.17048579285059579	0.1643835616438356	0.4	0.3979591836734694	2
0.17048579285059579	0.2054794520547945	0.6	0.3979591836734694	2
0.17048579285059579	0.136986301369863	0.5333333333333333	0.3979591836734694	2
0.17048579285059579	0.5068493150684932	0.26666666666666666	0.3469387755102041	2
0.17048579285059579	0.273972602739726	0.5333333333333333	0.3979591836734694	2
0.17048579285059579	0.3972602739726027	0.6	0.5	1
0.17048579285059579	0.4383561643835616	0.5333333333333333	0.3979591836734694	2
0.17048579285059579	0.1506849315068493	0.7333333333333333	0.3979591836734694	2
0.17048579285059579	0.4383561643835616	0.6	0.5	1
0.17048579285059579	0.136986301369863	0.6	0.5	2
0.17048579285059579	0.1506849315068493	0.6666666666666666	0.3979591836734694	2
0.17048579285059579	0.273972602739726	0.4	0.3979591836734694	2
0.17048579285059579	0.1780821917808219	0.6666666666666666	0.3979591836734694	1
0.17048579285059579	0.4794520547945205	0.3333333333333333	0.5	2
0.17048579285059579	0.273972602739726	0.5333333333333333	0.4387755102040816	2
0.17048579285059579	0.5342465753424658	0.5333333333333333	0.3979591836734694	2
0.17048579285059579	0.1095890410958904	0.4	0.3979591836734694	2
0.17048579285059579	0.0273972602739726	0.4666666666666667	0.3979591836734694	2
0.17048579285059579	0.2465753424657534	0.4	0.3979591836734694	2
0.17048579285059579	0.2465753424657534	0.5333333333333333	0.3979591836734694	2
0.17048579285059579	0.1917808219178082	0.5333333333333333	0.47959183673469385	2
0.17048579285059579	0.2191780821917808	0.5333333333333333	0.3979591836734694	2
0.17048579285059579	0.0273972602739726	0.5333333333333333	0.3979591836734694	2
0.17048579285059579	0.0684931506849315	0.5333333333333333	0.29591836734693877	2
0.17048579285059579	0.0684931506849315	0.6	0.3979591836734694	2
0.17048579285059579	0.2191780821917808	0.5333333333333333	0.4897959183673469	2
0.17048579285059579	0.0547945205479452	0.5333333333333333	0.3979591836734694	2
0.17048579285059579	0.2602739726027397	0.4	0.3979591836734694	2
0.17048579285059579	0.3013698630136986	0.6	0.6020408163265306	2
0.17048579285059579	0.6438356164383562	0.5333333333333333	0.47959183673469385	2
0.17048579285059579	0.2054794520547945	0.6	0.3979591836734694	2
0.17048579285059579	0.4520547945205479	0.5333333333333333	0.47959183673469385	1
0.17048579285059579	0.0410958904109589	0.6	0.3979591836734694	2
0.17048579285059579	0.3561643835616438	0.5333333333333333	0.3979591836734694	1
0.17048579285059579	0.0273972602739726	0.26666666666666666	0.3979591836734694	2
0.17048579285059579	0.3835616438356164	0.5333333333333333	0.5	2
0.17048579285059579	0.4246575342465753	0.6	0.3979591836734694	1
0.17048579285059579	0.1643835616438356	0.8	0.3979591836734694	1
0.17048579285059579	0.1506849315068493	0.6	0.3979591836734694	1
0.17048579285059579	0.1095890410958904	0.5333333333333333	0.5	2
0.17048579285059579	0.547945205479452	0.5333333333333333	0.5510204081632653	2
0.17048579285059579	0.2191780821917808	0.5333333333333333	0.47959183673469385	1
0.17048579285059579	0.2465753424657534	0.5333333333333333	0.47959183673469385	2
0.17048579285059579	0.0547945205479452	0.5333333333333333	0.3979591836734694	2
0.17048579285059579	0.2465753424657534	0.6	0.3979591836734694	2
0.17048579285059579	0.3972602739726027	0.5333333333333333	0.4489795918367347	2
0.17048579285059579	0.1917808219178082	0.5333333333333333	0.3979591836734694	2
0.17048579285059579	0.6575342465753424	0.5333333333333333	0.02040816326530612	2
0.17048579285059579	0.3835616438356164	0.8	0.3979591836734694	2
0.17048579285059579	0.1780821917808219	0.6666666666666666	0.3979591836734694	2
0.17048579285059579	0.410958904109589	0.5333333333333333	0.3979591836734694	2
0.17048579285059579	0.2328767123287671	0.5333333333333333	0.4489795918367347	2
0.17048579285059579	0.2191780821917808	0.6	0.3979591836734694	1
0.17048579285059579	0.3150684931506849	0.5333333333333333	0.3979591836734694	2
0.17048579285059579	0.0821917808219178	0.5333333333333333	0.5306122448979592	2
0.17048579285059579	0.2465753424657534	0.5333333333333333	0.5204081632653061	2
0.17048579285059579	0.1506849315068493	0.2	0.4489795918367347	2
0.17048579285059579	0.1095890410958904	0.3333333333333333	0.3979591836734694	2
0.17048579285059579	0.410958904109589	0.5333333333333333	0.4387755102040816	2
0.17048579285059579	0.3835616438356164	0.6	0.3979591836734694	2
0.17048579285059579	0.136986301369863	0.6	0.3979591836734694	2
0.17048579285059579	0.2328767123287671	0.5333333333333333	0.3979591836734694	2
0.17048579285059579	0.4794520547945205	0.5333333333333333	0.4489795918367347	1
0.17048579285059579	0.3287671232876712	0.5333333333333333	0.3979591836734694	1
0.17048579285059579	0.0821917808219178	0.5333333333333333	0.3979591836734694	2
0.17048579285059579	0.3424657534246575	0.5333333333333333	0.3979591836734694	1
0.17048579285059579	0.4383561643835616	0.6	0.3979591836734694	2
0.17048579285059579	0.0410958904109589	0.6	0.29591836734693877	2
0.17048579285059579	0.0958904109589041	0.5333333333333333	0.41836734693877553	2
0.17048579285059579	0.0684931506849315	0.5333333333333333	0.47959183673469385	2
0.17048579285059579	0.3287671232876712	0.5333333333333333	0.3979591836734694	2
0.17048579285059579	0.4383561643835616	0.5333333333333333	0.3979591836734694	2
0.17048579285059579	0.2465753424657534	0.6	0.3979591836734694	1
0.17048579285059579	0.2465753424657534	0.5333333333333333	0.5510204081632653	2
0.17048579285059579	0.1506849315068493	0.5333333333333333	0.41836734693877553	2
0.17048579285059579	0.2876712328767123	0.5333333333333333	0.3979591836734694	2
0.17048579285059579	0.2602739726027397	0.5333333333333333	0.3979591836734694	1
0.17048579285059579	0.136986301369863	0.5333333333333333	0.3979591836734694	2
0.17048579285059579	0.136986301369863	0.6	0.3979591836734694	2
0.17048579285059579	0.2602739726027397	0.5333333333333333	0.3979591836734694	1
0.17048579285059579	0.1780821917808219	0.5333333333333333	0.3979591836734694	2
0.17048579285059579	0.3287671232876712	0.6	0.29591836734693877	2
0.17048579285059579	0.3561643835616438	0.5333333333333333	0.4387755102040816	1
0.17048579285059579	0.1917808219178082	0.3333333333333333	0.3979591836734694	2
0.17048579285059579	0.5753424657534246	0.5333333333333333	0.3979591836734694	1
0.17048579285059579	0.2465753424657534	0.4	0.3979591836734694	2
0.17048579285059579	0.1917808219178082	0.6	0.3979591836734694	2
0.17048579285059579	0.1780821917808219	0.3333333333333333	0.5	2
0.17048579285059579	0.3150684931506849	0.5333333333333333	0.3979591836734694	2
0.17048579285059579	0.1095890410958904	0.5333333333333333	0.47959183673469385	2
0.17048579285059579	0.2465753424657534	0.6	0.3979591836734694	2
0.17048579285059579	0.5616438356164384	0.5333333333333333	0.19387755102040816	2
0.17048579285059579	0.5342465753424658	0.5333333333333333	0.4489795918367347	2
0.17048579285059579	0.0547945205479452	0.5333333333333333	0.5	2
0.17048579285059579	0.1643835616438356	0.8	0.3979591836734694	2
0.17048579285059579	0.2465753424657534	0.5333333333333333	0.3979591836734694	2
0.17048579285059579	0.3150684931506849	0.3333333333333333	0.3979591836734694	2
0.17048579285059579	0.2328767123287671	0.5333333333333333	0.3979591836734694	1
0.17048579285059579	0.6027397260273972	0.06666666666666667	0.6020408163265306	1
0.17048579285059579	0.2328767123287671	0.5333333333333333	0.3979591836734694	2
0.17048579285059579	0.4520547945205479	0.5333333333333333	0.3979591836734694	2
0.17048579285059579	0.0547945205479452	0.5333333333333333	0.3979591836734694	2
0.17048579285059579	0.3561643835616438	0.5333333333333333	0.3979591836734694	2
0.17048579285059579	0.1506849315068493	0.5333333333333333	0.3979591836734694	2
0.17048579285059579	0.0821917808219178	0.7333333333333333	0.3979591836734694	2
0.17048579285059579	0.0821917808219178	0.5333333333333333	0.3979591836734694	2
0.17048579285059579	0.3424657534246575	0.5333333333333333	0.3979591836734694	2
0.17048579285059579	0.273972602739726	0.6	0.3979591836734694	2
0.17048579285059579	0.1917808219178082	0.5333333333333333	0.3979591836734694	1
0.17048579285059579	0.2054794520547945	0.5333333333333333	0.3979591836734694	2
0.17048579285059579	0.136986301369863	0.5333333333333333	0.3979591836734694	2
0.17048579285059579	0.2191780821917808	0.5333333333333333	0.3979591836734694	2
0.17048579285059579	0.2602739726027397	0.2	0.6020408163265306	2
0.17048579285059579	0.0136986301369863	0.5333333333333333	0.3979591836734694	2
0.17048579285059579	0.1506849315068493	0.5333333333333333	0.3979591836734694	2
0.17048579285059579	0.2876712328767123	0.5333333333333333	0.5	2
0.17048579285059579	0.1780821917808219	0.5333333333333333	0.3979591836734694	2
0.17048579285059579	0.1506849315068493	0.5333333333333333	0.3979591836734694	2
0.17048579285059579	0.0410958904109589	0.5333333333333333	0.5306122448979592	2
0.17048579285059579	0.0958904109589041	0.5333333333333333	0.3979591836734694	2
0.17048579285059579	0.547945205479452	0.5333333333333333	0.7040816326530612	2
0.17048579285059579	0.7397260273972602	0.5333333333333333	0.02040816326530612	2
0.17048579285059579	0.5068493150684932	0.5333333333333333	0.3979591836734694	1
0.17048579285059579	0.0821917808219178	0.5333333333333333	0.3979591836734694	2
0.17048579285059579	0.2191780821917808	0.6	0.3979591836734694	1
0.17048579285059579	0.2054794520547945	0.6	0.47959183673469385	2
0.17048579285059579	0.2191780821917808	0.4666666666666667	0.3979591836734694	2
0.17048579285059579	0.7397260273972602	0.6666666666666666	0.2755102040816326	2
0.17048579285059579	0.2328767123287671	0.5333333333333333	0.3979591836734694	2
0.17048579285059579	0.2054794520547945	0.5333333333333333	0.3979591836734694	1
0.17048579285059579	0.3972602739726027	0.6	0.3979591836734694	2
0.17048579285059579	0.2054794520547945	0.5333333333333333	0.41836734693877553	2
0.17048579285059579	0.6164383561643836	0.5333333333333333	0.3979591836734694	2
0.17048579285059579	0.3424657534246575	0.5333333333333333	0.3979591836734694	2
0.17048579285059579	0.5616438356164384	0.5333333333333333	0.3979591836734694	2
0.17048579285059579	0.2191780821917808	0.7333333333333333	0.6020408163265306	1
0.17048579285059579	0.4520547945205479	0.2	0.5	2
0.17048579285059579	0.589041095890411	0.6	0.3979591836734694	1
0.17048579285059579	0.0958904109589041	0.5333333333333333	0.5	2
0.17048579285059579	0.2328767123287671	0.5333333333333333	0.3979591836734694	2
0.17048579285059579	0.0547945205479452	0.5333333333333333	0.3979591836734694	2
0.17048579285059579	0.3972602739726027	0.5333333333333333	0.5	2
0.17048579285059579	0.3424657534246575	0.6666666666666666	0.3979591836734694	2
0.17048579285059579	0.2054794520547945	0.5333333333333333	0.3979591836734694	2
0.17048579285059579	0.273972602739726	0.2	0.3979591836734694	2
0.17048579285059579	0.0821917808219178	0.5333333333333333	0.3979591836734694	2
0.17048579285059579	0.0684931506849315	0.5333333333333333	0.5510204081632653	2
0.17048579285059579	0.2876712328767123	0.4	0.3469387755102041	2
0.17048579285059579	0.2328767123287671	0.5333333333333333	0.3979591836734694	2
0.17048579285059579	0.4657534246575342	0.4666666666666667	0.3979591836734694	1
0.17048579285059579	0.0958904109589041	0.6666666666666666	0.3979591836734694	2
0.17048579285059579	0.3835616438356164	0.5333333333333333	0.3979591836734694	2
0.17048579285059579	0.2602739726027397	0.5333333333333333	0.3979591836734694	2
0.17048579285059579	0.1780821917808219	0.5333333333333333	0.42857142857142855	2
0.17048579285059579	0.1917808219178082	0.5333333333333333	0.4489795918367347	2
0.17048579285059579	0.2328767123287671	0.5333333333333333	0.3979591836734694	2
0.17048579285059579	0.2876712328767123	0.5333333333333333	0.3979591836734694	2
0.17048579285059579	0.3013698630136986	0.3333333333333333	0.3979591836734694	2
0.17048579285059579	0.0273972602739726	0.2	0.3979591836734694	2
0.17048579285059579	0.0821917808219178	0.5333333333333333	0.3979591836734694	2
0.17048579285059579	0.1780821917808219	0.4	0.5510204081632653	2
0.17048579285059579	0.2602739726027397	0.4666666666666667	0.3979591836734694	2
0.17048579285059579	0.6301369863013698	0.5333333333333333	0.3979591836734694	1
0.17048579285059579	0.2876712328767123	0.5333333333333333	0.3979591836734694	2
0.17048579285059579	0.3287671232876712	0.5333333333333333	0.3979591836734694	2
0.17048579285059579	0.2191780821917808	0.26666666666666666	0.3979591836734694	2
0.17048579285059579	0.1232876712328767	0.5333333333333333	0.3979591836734694	2
0.17048579285059579	0.1506849315068493	0.5333333333333333	0.3979591836734694	2
0.17048579285059579	0.1095890410958904	0.5333333333333333	0.3979591836734694	2
0.17048579285059579	0.1643835616438356	0.6666666666666666	0.3979591836734694	2
0.17048579285059579	0.1506849315068493	0.4666666666666667	0.3979591836734694	2
0.17048579285059579	0.1917808219178082	0.5333333333333333	0.3979591836734694	1
0.17048579285059579	0.3013698630136986	0.6	0.41836734693877553	1
0.17048579285059579	0.2876712328767123	0.5333333333333333	0.3979591836734694	2
0.17048579285059579	0.2054794520547945	0.5333333333333333	0.41836734693877553	2
0.17048579285059579	0.0547945205479452	0.4666666666666667	0.24489795918367346	2
0.17048579285059579	0.1780821917808219	0.5333333333333333	0.3979591836734694	2
0.17048579285059579	0.4931506849315068	0.13333333333333333	0.3979591836734694	2
0.17048579285059579	0.273972602739726	0.5333333333333333	0.5	2
0.17048579285059579	0.1917808219178082	0.5333333333333333	0.3979591836734694	2
0.17048579285059579	0.1917808219178082	0.4	0.3979591836734694	2
0.17048579285059579	0.5205479452054794	0.26666666666666666	0.6020408163265306	1
0.17048579285059579	0.6164383561643836	0.6	0.3979591836734694	2
0.17048579285059579	0.3835616438356164	0.6666666666666666	0.3979591836734694	1
0.17048579285059579	0.3972602739726027	0.4	0.3979591836734694	2
0.17048579285059579	0.3972602739726027	0.5333333333333333	0.3979591836734694	1
0.17048579285059579	0.4246575342465753	0.6	0.3979591836734694	1
0.17048579285059579	0.0684931506849315	0.5333333333333333	0.3979591836734694	2
0.17048579285059579	0.4246575342465753	0.5333333333333333	0.3979591836734694	2
0.17048579285059579	0.0273972602739726	0.5333333333333333	0.6020408163265306	2
0.17048579285059579	0.5616438356164384	0.5333333333333333	0.3979591836734694	2
0.17048579285059579	0.4657534246575342	0.5333333333333333	0.4489795918367347	2
0.17048579285059579	0.3698630136986301	0.3333333333333333	0.3979591836734694	2
0.17048579285059579	0.0958904109589041	0.8	0.6530612244897959	2
0.17048579285059579	0.2602739726027397	0.6666666666666666	0.3979591836734694	2
0.17048579285059579	0.1232876712328767	0.6	0.3979591836734694	2
0.17048579285059579	0.2191780821917808	0.13333333333333333	0.3469387755102041	2
0.17048579285059579	0.1643835616438356	0.5333333333333333	0.5612244897959183	2
0.17048579285059579	0.1780821917808219	0.5333333333333333	0.3979591836734694	2
0.17048579285059579	0.1095890410958904	0.5333333333333333	0.5	2
0.17048579285059579	0.2876712328767123	0.26666666666666666	0.3979591836734694	2
0.17048579285059579	0.1780821917808219	0.5333333333333333	0.3979591836734694	2
0.17048579285059579	0.2602739726027397	0.4	0.3979591836734694	2
0.17048579285059579	0.410958904109589	0.6	0.6530612244897959	1
0.17048579285059579	0.2191780821917808	0.5333333333333333	0.5	1
0.17048579285059579	0.5616438356164384	0.5333333333333333	0.3469387755102041	2
0.17048579285059579	0.0136986301369863	0.4	0.20408163265306123	2
0.17048579285059579	0.3287671232876712	0.5333333333333333	0.3979591836734694	2
0.17048579285059579	0.2191780821917808	0.4666666666666667	0.3979591836734694	2
0.17048579285059579	0.3150684931506849	0.5333333333333333	0.3979591836734694	2
0.17048579285059579	0.2191780821917808	0.5333333333333333	0.3979591836734694	2
0.17048579285059579	0.0684931506849315	0.4666666666666667	0.6020408163265306	2
0.17048579285059579	0.0410958904109589	0.5333333333333333	0.6020408163265306	2
0.17048579285059579	0.2465753424657534	0.5333333333333333	0.3979591836734694	2
0.17048579285059579	0.4520547945205479	0.6	0.3979591836734694	2
0.17048579285059579	0.5342465753424658	0.5333333333333333	0.3979591836734694	2
0.17048579285059579	0.136986301369863	0.6	0.47959183673469385	2
0.17048579285059579	0.3287671232876712	0.6	0.3979591836734694	2
0.17048579285059579	0.0410958904109589	0.5333333333333333	0.5	2
0.17048579285059579	0.5068493150684932	0.13333333333333333	0.3469387755102041	2
0.17048579285059579	0.3698630136986301	0.5333333333333333	0.4489795918367347	2
0.17048579285059579	0.2465753424657534	0.5333333333333333	0.3979591836734694	2
0.17048579285059579	0.136986301369863	0.4	0.3979591836734694	2
0.17048579285059579	0.3013698630136986	0.5333333333333333	0.3979591836734694	1
0.17048579285059579	0.4931506849315068	0.06666666666666667	0.3979591836734694	2
0.17048579285059579	0.1643835616438356	0.6	0.45918367346938777	2
0.17048579285059579	0.3698630136986301	0.6	0.3979591836734694	2
0.17048579285059579	0.0273972602739726	0.5333333333333333	0.29591836734693877	2
0.17048579285059579	0.0136986301369863	0.5333333333333333	0.24489795918367346	2
0.17048579285059579	0.6164383561643836	0.5333333333333333	0.3979591836734694	2
0.17048579285059579	0.2876712328767123	0.6666666666666666	0.3979591836734694	2
0.17048579285059579	0.2054794520547945	0.8	0.3979591836734694	2
0.17048579285059579	0.2191780821917808	0.5333333333333333	0.3979591836734694	2
0.17048579285059579	0.3013698630136986	0.5333333333333333	0.3979591836734694	2
0.17048579285059579	0.136986301369863	0.5333333333333333	0.3979591836734694	2
0.17048579285059579	0.0547945205479452	0.3333333333333333	0.3979591836734694	2
0.17048579285059579	0.2465753424657534	0.5333333333333333	0.4489795918367347	1
0.17048579285059579	0.1643835616438356	0.4666666666666667	0.3979591836734694	2
0.17048579285059579	0.3972602739726027	0.4	0.19387755102040816	2
0.17048579285059579	0.1643835616438356	0.5333333333333333	0.5	2
0.17048579285059579	0.136986301369863	0.6	0.3979591836734694	2
0.17048579285059579	0.0958904109589041	0.6	0.3979591836734694	2
0.17048579285059579	0.3150684931506849	0.5333333333333333	0.3979591836734694	2
0.17048579285059579	0.2465753424657534	0.5333333333333333	0.3979591836734694	2
0.17048579285059579	0.2054794520547945	0.13333333333333333	0.47959183673469385	2
0.17048579285059579	0.0821917808219178	0.6	0.3979591836734694	2
0.17048579285059579	0.136986301369863	0.5333333333333333	0.3877551020408163	2
0.17048579285059579	0.0821917808219178	0.5333333333333333	0.5	2
0.17048579285059579	0.2054794520547945	0.6	0.3979591836734694	2
0.17048579285059579	0.3835616438356164	0.6	0.3979591836734694	2
0.17048579285059579	0.2876712328767123	0.6	0.47959183673469385	1
0.17048579285059579	0.2328767123287671	0.5333333333333333	0.6530612244897959	2
0.17048579285059579	0.3835616438356164	0.3333333333333333	0.3979591836734694	2
0.17048579285059579	0.6164383561643836	0.5333333333333333	0.5	2
0.17048579285059579	0.3150684931506849	0.2	0.3979591836734694	2
0.17048579285059579	0.5205479452054794	0.6	0.3979591836734694	2
0.17048579285059579	0.4794520547945205	0.2	0.6020408163265306	2
0.17048579285059579	0.1780821917808219	0.6	0.3979591836734694	2
0.17048579285059579	0.2876712328767123	0.5333333333333333	0.3979591836734694	1
0.17048579285059579	0.2191780821917808	0.5333333333333333	0.3979591836734694	2
0.17048579285059579	0.0410958904109589	0.6	0.3979591836734694	2
0.17048579285059579	0.4931506849315068	0.6	0.29591836734693877	2
0.17048579285059579	0.3972602739726027	0.3333333333333333	0.3979591836734694	1
0.17048579285059579	0.2191780821917808	0.6	0.3979591836734694	2
0.17048579285059579	0.1095890410958904	0.4	0.3979591836734694	2
0.17048579285059579	0.2328767123287671	0.6	0.8673469387755102	1
0.17048579285059579	0.2328767123287671	0.5333333333333333	0.3979591836734694	2
0.17048579285059579	0.4657534246575342	0.0	0.29591836734693877	2
0.17048579285059579	0.1095890410958904	0.5333333333333333	0.6530612244897959	2
0.17048579285059579	0.3561643835616438	0.6	0.3979591836734694	1
0.17048579285059579	0.3013698630136986	0.5333333333333333	0.3979591836734694	2
0.17048579285059579	0.5753424657534246	0.2	0.3979591836734694	2
0.17048579285059579	0.4657534246575342	0.4	0.47959183673469385	1
0.17048579285059579	0.1780821917808219	0.6666666666666666	0.3979591836734694	2
0.17048579285059579	0.2054794520547945	0.5333333333333333	0.5	1
0.17048579285059579	0.0821917808219178	0.2	0.3979591836734694	2
0.17048579285059579	0.2465753424657534	0.6666666666666666	0.3979591836734694	2
0.17048579285059579	0.6575342465753424	0.5333333333333333	0.3979591836734694	2
0.17048579285059579	0.2191780821917808	0.8	0.45918367346938777	2
0.17048579285059579	0.3150684931506849	0.5333333333333333	0.3979591836734694	2
0.17048579285059579	0.3835616438356164	0.5333333333333333	0.3979591836734694	2
0.17048579285059579	0.2054794520547945	0.5333333333333333	0.5	1
0.17048579285059579	0.0547945205479452	0.5333333333333333	0.3979591836734694	2
0.17048579285059579	0.0684931506849315	0.6	0.3979591836734694	2
0.17048579285059579	0.3287671232876712	0.5333333333333333	0.47959183673469385	1
0.17048579285059579	0.2191780821917808	0.5333333333333333	0.3979591836734694	2
0.17048579285059579	0.0821917808219178	0.26666666666666666	0.3979591836734694	2
0.17048579285059579	0.4383561643835616	0.5333333333333333	0.3979591836734694	1
0.17048579285059579	0.2328767123287671	0.5333333333333333	0.4489795918367347	2
0.17048579285059579	0.0958904109589041	0.5333333333333333	0.3979591836734694	2
0.17048579285059579	0.3698630136986301	0.6	0.3979591836734694	1
0.17048579285059579	0.4794520547945205	0.2	0.3979591836734694	2
0.17048579285059579	0.3561643835616438	0.8	0.14285714285714285	2
0.17048579285059579	0.4794520547945205	0.5333333333333333	0.42857142857142855	2
0.17048579285059579	0.410958904109589	0.6666666666666666	0.4489795918367347	1
0.17048579285059579	0.0273972602739726	0.6	0.3979591836734694	2
0.17048579285059579	0.0958904109589041	0.3333333333333333	0.4489795918367347	2
0.17048579285059579	0.6027397260273972	0.3333333333333333	0.4489795918367347	1
0.17048579285059579	0.136986301369863	0.8	0.3979591836734694	2
0.17048579285059579	0.2191780821917808	0.5333333333333333	0.3979591836734694	2
0.17048579285059579	0.273972602739726	0.5333333333333333	0.3979591836734694	1
0.17048579285059579	0.4931506849315068	0.5333333333333333	0.3979591836734694	2
0.17048579285059579	0.3150684931506849	0.6	0.3979591836734694	1
0.17048579285059579	0.5205479452054794	0.13333333333333333	0.3979591836734694	2
0.17048579285059579	0.5068493150684932	0.5333333333333333	0.4489795918367347	2
0.17048579285059579	0.3698630136986301	0.5333333333333333	0.3979591836734694	1
0.17048579285059579	0.4657534246575342	0.5333333333333333	0.3979591836734694	1
0.17048579285059579	0.0684931506849315	0.2	0.3979591836734694	2
0.17048579285059579	0.2191780821917808	0.26666666666666666	0.5	2
0.17048579285059579	0.547945205479452	0.5333333333333333	0.3979591836734694	1
0.17048579285059579	0.1780821917808219	0.5333333333333333	0.3979591836734694	2
0.17048579285059579	0.1506849315068493	0.5333333333333333	0.3979591836734694	2
0.17048579285059579	0.4794520547945205	0.5333333333333333	0.37755102040816324	2
0.17048579285059579	0.3287671232876712	0.5333333333333333	0.3979591836734694	2
0.17048579285059579	0.3561643835616438	0.5333333333333333	0.42857142857142855	2
0.17048579285059579	0.2328767123287671	0.5333333333333333	0.5510204081632653	1
0.17048579285059579	0.1917808219178082	0.5333333333333333	0.3979591836734694	2
0.17048579285059579	0.3424657534246575	0.26666666666666666	0.23469387755102042	2
0.17048579285059579	0.3150684931506849	0.5333333333333333	0.4489795918367347	1
0.17048579285059579	0.3698630136986301	0.7333333333333333	0.41836734693877553	2
0.17048579285059579	0.2191780821917808	0.5333333333333333	0.3979591836734694	1
0.17048579285059579	0.0273972602739726	0.5333333333333333	0.3979591836734694	2
0.17048579285059579	0.4383561643835616	0.8	0.3979591836734694	1
0.17048579285059579	0.0547945205479452	0.5333333333333333	0.3979591836734694	2
0.17048579285059579	0.1095890410958904	0.5333333333333333	0.3979591836734694	2
0.17048579285059579	0.1917808219178082	0.5333333333333333	0.5	2
0.17048579285059579	0.0684931506849315	0.5333333333333333	0.3979591836734694	2
0.17048579285059579	0.0547945205479452	0.5333333333333333	0.3979591836734694	2
0.17048579285059579	0.4383561643835616	0.5333333333333333	0.3979591836734694	1
0.17048579285059579	0.2602739726027397	0.4666666666666667	0.41836734693877553	2
0.17048579285059579	0.136986301369863	0.5333333333333333	0.3979591836734694	2
0.17048579285059579	0.3013698630136986	0.13333333333333333	0.3979591836734694	2
0.17048579285059579	0.2465753424657534	0.5333333333333333	0.3979591836734694	2
0.17048579285059579	0.3424657534246575	0.6	0.3469387755102041	2
0.17048579285059579	0.3013698630136986	0.6	0.3979591836734694	2
0.17048579285059579	0.136986301369863	0.5333333333333333	0.3979591836734694	2
0.17048579285059579	0.5616438356164384	0.8666666666666667	0.3469387755102041	1
0.17048579285059579	0.2602739726027397	0.5333333333333333	0.5	2
0.17048579285059579	0.4246575342465753	0.7333333333333333	0.5	2
0.17048579285059579	0.589041095890411	0.13333333333333333	0.3979591836734694	2
0.17048579285059579	0.3150684931506849	0.6	0.3979591836734694	2
0.17048579285059579	0.273972602739726	0.5333333333333333	0.3979591836734694	1
0.17048579285059579	0.1095890410958904	0.26666666666666666	0.3979591836734694	2
0.17048579285059579	0.2191780821917808	0.6666666666666666	0.3979591836734694	2
0.17048579285059579	0.1643835616438356	0.6666666666666666	0.5	2
0.17048579285059579	0.5342465753424658	0.4	0.3979591836734694	1
0.17048579285059579	0.5205479452054794	0.6666666666666666	0.3979591836734694	2
0.17048579285059579	0.2054794520547945	0.5333333333333333	0.3979591836734694	1
0.17048579285059579	0.1917808219178082	0.5333333333333333	0.3979591836734694	2
0.17048579285059579	0.0821917808219178	0.5333333333333333	0.3979591836734694	2
0.05263157894736842	0.2328767123287671	0.8	0.3979591836734694	2
0.05263157894736842	0.6438356164383562	0.06666666666666667	0.4489795918367347	2
0.05263157894736842	0.1506849315068493	0.13333333333333333	0.3979591836734694	2
0.05263157894736842	0.4520547945205479	0.0	0.3979591836734694	2
0.05263157894736842	0.1780821917808219	0.5333333333333333	0.3979591836734694	2
0.05263157894736842	0.2054794520547945	0.4666666666666667	0.3979591836734694	2
0.05263157894736842	0.410958904109589	0.5333333333333333	0.3979591836734694	2
0.05263157894736842	0.863013698630137	0.06666666666666667	0.19387755102040816	2
0.05263157894736842	0.1095890410958904	0.3333333333333333	0.3469387755102041	2
0.017543859649122806	0.4794520547945205	0.06666666666666667	0.3979591836734694	2
0.017543859649122806	0.4520547945205479	0.6666666666666666	0.3979591836734694	1
0.017543859649122806	0.0410958904109589	0.4	0.3979591836734694	2
0.017543859649122806	0.2328767123287671	0.4	0.6020408163265306	2
0.017543859649122806	0.2054794520547945	0.6	0.3979591836734694	2
0.017543859649122806	0.0547945205479452	0.5333333333333333	0.3469387755102041	2
0.017543859649122806	0.3835616438356164	0.4666666666666667	0.3979591836734694	2
0.017543859649122806	0.7945205479452054	0.5333333333333333	0.14285714285714285	2
0.017543859649122806	0.136986301369863	0.5333333333333333	0.6020408163265306	2
0.017543859649122806	0.3287671232876712	0.6	0.3979591836734694	2
0.017543859649122806	0.0	0.26666666666666666	0.19387755102040816	2
0.017543859649122806	0.2328767123287671	0.5333333333333333	0.6326530612244898	2
0.017543859649122806	0.5205479452054794	0.5333333333333333	0.7040816326530612	2
0.03333333333333333	0.1917808219178082	0.6	0.3979591836734694	2
0.03333333333333333	0.0547945205479452	0.0	0.24489795918367346	2
0.03333333333333333	0.273972602739726	0.06666666666666667	0.3979591836734694	2
0.03333333333333333	0.0273972602739726	0.0	0.35714285714285715	2
0.03333333333333333	0.0273972602739726	0.13333333333333333	0.35714285714285715	2
0.03333333333333333	0.2054794520547945	0.2	0.3469387755102041	2
0.03333333333333333	0.3698630136986301	0.06666666666666667	0.3979591836734694	2
0.03333333333333333	0.1917808219178082	0.2	0.3469387755102041	2
0.03333333333333333	0.2328767123287671	0.5333333333333333	0.3979591836734694	2
0.03333333333333333	0.3287671232876712	0.13333333333333333	0.29591836734693877	2
0.03333333333333333	0.3424657534246575	0.6	0.3979591836734694	2
0.03333333333333333	0.5342465753424658	0.5333333333333333	0.5	1
0.03333333333333333	0.5616438356164384	0.13333333333333333	0.3979591836734694	2
0.03333333333333333	0.1095890410958904	0.06666666666666667	0.3979591836734694	2
0.03333333333333333	0.1506849315068493	0.0	0.37755102040816324	2
0.03333333333333333	0.1780821917808219	0.26666666666666666	0.3979591836734694	2
0.03333333333333333	0.547945205479452	0.26666666666666666	0.4489795918367347	2
0.03333333333333333	0.2876712328767123	0.06666666666666667	0.3979591836734694	2
0.03333333333333333	0.1643835616438356	0.6	0.3979591836734694	2
0.03333333333333333	0.1917808219178082	0.2	0.6020408163265306	2
0.03333333333333333	0.273972602739726	0.5333333333333333	0.11224489795918367	2
0.03333333333333333	0.0684931506849315	0.4	0.3979591836734694	2
0.03333333333333333	0.4520547945205479	0.06666666666666667	0.3979591836734694	2
0.03333333333333333	0.1780821917808219	0.5333333333333333	0.3979591836734694	2
0.03333333333333333	0.0684931506849315	0.6	0.29591836734693877	2
0.03333333333333333	0.273972602739726	0.0	0.3979591836734694	2
0.03333333333333333	0.2465753424657534	0.5333333333333333	0.3979591836734694	2
0.03333333333333333	0.0273972602739726	0.0	0.5	2
0.03333333333333333	0.0821917808219178	0.13333333333333333	0.3469387755102041	2
0.03333333333333333	0.1780821917808219	0.2	0.3979591836734694	2
0.03333333333333333	0.3287671232876712	0.5333333333333333	0.35714285714285715	2
0.03333333333333333	0.1917808219178082	0.06666666666666667	0.3979591836734694	2
0.03333333333333333	0.4657534246575342	0.13333333333333333	0.7040816326530612	2
0.03333333333333333	0.3150684931506849	0.13333333333333333	0.09183673469387756	2
0.03333333333333333	0.1917808219178082	0.3333333333333333	0.5510204081632653	1
0.03333333333333333	0.3561643835616438	0.06666666666666667	0.4489795918367347	2
0.03333333333333333	0.2876712328767123	0.26666666666666666	0.6020408163265306	2
0.03333333333333333	0.3561643835616438	0.06666666666666667	0.2755102040816326	2
0.03333333333333333	0.2191780821917808	0.0	0.3979591836734694	2
0.03333333333333333	0.1232876712328767	0.4666666666666667	0.3979591836734694	2
0.03333333333333333	0.0410958904109589	0.4	0.35714285714285715	2
0.03333333333333333	0.2465753424657534	0.5333333333333333	0.3979591836734694	2
0.03333333333333333	0.1506849315068493	0.6	0.3979591836734694	2
0.03333333333333333	0.0547945205479452	0.13333333333333333	0.35714285714285715	2
0.03333333333333333	0.1095890410958904	0.5333333333333333	0.35714285714285715	2
0.03333333333333333	0.2191780821917808	0.06666666666666667	0.3979591836734694	2
0.03333333333333333	0.3013698630136986	0.13333333333333333	0.5	2
0.03333333333333333	0.3424657534246575	0.26666666666666666	0.3979591836734694	2
0.03333333333333333	0.1232876712328767	0.26666666666666666	0.3979591836734694	2
0.03333333333333333	0.0136986301369863	0.13333333333333333	0.47959183673469385	2
0.03333333333333333	0.0547945205479452	0.0	0.5	2
0.03333333333333333	0.2054794520547945	0.3333333333333333	0.3469387755102041	2
0.03333333333333333	0.3561643835616438	0.06666666666666667	0.7040816326530612	2
0.03333333333333333	0.589041095890411	0.13333333333333333	0.4387755102040816	2
0.03333333333333333	0.3013698630136986	0.13333333333333333	0.5408163265306123	2
0.03333333333333333	0.0958904109589041	0.13333333333333333	0.6020408163265306	2
0.14154652686762778	0.2876712328767123	0.5333333333333333	0.5	2
0.14154652686762778	0.2602739726027397	0.5333333333333333	0.3979591836734694	2
0.14154652686762778	0.0410958904109589	0.6	0.3163265306122449	2
0.14154652686762778	0.4383561643835616	0.3333333333333333	0.3979591836734694	2
0.14154652686762778	0.0821917808219178	0.3333333333333333	0.3979591836734694	2
0.14154652686762778	0.2328767123287671	0.6666666666666666	0.6020408163265306	1
0.14154652686762778	0.4794520547945205	0.6	0.6020408163265306	2
0.14154652686762778	0.3561643835616438	0.6	0.6020408163265306	1
0.14154652686762778	0.2602739726027397	0.5333333333333333	0.8061224489795918	2
0.14154652686762778	0.6575342465753424	0.5333333333333333	0.47959183673469385	2
0.14154652686762778	0.2602739726027397	0.8	0.7244897959183674	2
0.14154652686762778	0.0684931506849315	0.6	0.11224489795918367	2
0.14154652686762778	0.2876712328767123	0.8	0.6020408163265306	2
0.14154652686762778	0.2054794520547945	0.8	0.3979591836734694	1
0.14154652686762778	0.5616438356164384	0.6666666666666666	0.6530612244897959	2
0.14154652686762778	0.1506849315068493	0.6666666666666666	0.8061224489795918	2
0.14154652686762778	0.4383561643835616	0.5333333333333333	0.6020408163265306	2
0.14154652686762778	0.0958904109589041	0.8	0.3469387755102041	1
0.14154652686762778	0.6575342465753424	0.2	0.3979591836734694	2
0.14154652686762778	0.0821917808219178	0.5333333333333333	0.3979591836734694	2
0.14154652686762778	0.7397260273972602	0.5333333333333333	0.14285714285714285	2
0.14154652686762778	0.273972602739726	0.4	0.3979591836734694	2
0.14154652686762778	0.0	0.4	0.3979591836734694	2
0.14154652686762778	0.7671232876712328	0.2	0.11224489795918367	2
0.14154652686762778	0.0410958904109589	0.6	0.3979591836734694	2
0.14154652686762778	0.0684931506849315	0.6	0.3979591836734694	2
0.14154652686762778	0.1780821917808219	0.26666666666666666	0.29591836734693877	2
0.14154652686762778	0.2191780821917808	0.6666666666666666	0.7653061224489796	1
0.14154652686762778	0.2465753424657534	0.4666666666666667	0.3979591836734694	2
0.14154652686762778	0.3424657534246575	0.6	0.7040816326530612	2
0.14154652686762778	0.2328767123287671	0.3333333333333333	0.3979591836734694	2
0.14154652686762778	0.3013698630136986	0.6666666666666666	0.6020408163265306	2
0.14154652686762778	0.3150684931506849	0.6	0.6020408163265306	2
0.14154652686762778	0.2191780821917808	0.6	0.5	2
0.14154652686762778	0.136986301369863	0.5333333333333333	0.3979591836734694	1
0.14154652686762778	0.589041095890411	0.6	0.3979591836734694	2
0.14154652686762778	0.1095890410958904	0.6	0.5	2
0.14154652686762778	0.0958904109589041	0.2	0.5	2
0.14154652686762778	0.6712328767123288	0.5333333333333333	0.3979591836734694	2
0.14154652686762778	0.3972602739726027	0.5333333333333333	0.5	2
0.14154652686762778	0.1095890410958904	0.6	0.8061224489795918	2
0.14154652686762778	0.6712328767123288	0.5333333333333333	0.19387755102040816	2
0.14154652686762778	0.4931506849315068	0.06666666666666667	0.4489795918367347	2
0.14154652686762778	0.2054794520547945	0.6666666666666666	0.7040816326530612	1
0.14154652686762778	0.8767123287671232	0.8	0.29591836734693877	2
0.14154652686762778	0.3013698630136986	0.5333333333333333	0.3979591836734694	2
0.14154652686762778	0.0547945205479452	0.5333333333333333	0.5	2
0.14154652686762778	0.4246575342465753	0.6	0.5	2
0.14154652686762778	0.1095890410958904	0.6	0.3979591836734694	2
0.14154652686762778	0.2054794520547945	0.5333333333333333	0.3979591836734694	2
0.14154652686762778	0.0273972602739726	0.6	0.3979591836734694	2
0.14154652686762778	0.547945205479452	0.5333333333333333	0.19387755102040816	2
0.14154652686762778	0.7671232876712328	0.3333333333333333	0.04081632653061224	2
0.14154652686762778	0.1643835616438356	0.5333333333333333	0.6020408163265306	2
0.14154652686762778	0.4383561643835616	0.2	0.5	2
0.14154652686762778	0.410958904109589	0.5333333333333333	0.6020408163265306	1
0.14154652686762778	0.2191780821917808	0.4	0.3979591836734694	2
0.14154652686762778	0.3150684931506849	0.5333333333333333	0.8571428571428571	2
0.14154652686762778	0.1780821917808219	0.5333333333333333	0.7551020408163265	2
0.14154652686762778	0.1917808219178082	0.5333333333333333	0.6020408163265306	2
0.14154652686762778	0.6164383561643836	0.2	0.3979591836734694	1
0.14154652686762778	0.0547945205479452	0.5333333333333333	0.3979591836734694	2
0.14154652686762778	0.0410958904109589	0.5333333333333333	0.19387755102040816	2
0.14154652686762778	0.4246575342465753	0.6	0.5	2
0.14154652686762778	0.0958904109589041	0.4666666666666667	0.29591836734693877	2
0.14154652686762778	0.2191780821917808	0.6	0.9897959183673469	2
0.14154652686762778	0.0547945205479452	0.6	0.3979591836734694	2
0.14154652686762778	0.0821917808219178	0.2	0.19387755102040816	2
0.14154652686762778	0.7671232876712328	0.5333333333333333	0.7755102040816326	2
0.14154652686762778	0.7808219178082192	0.2	0.19387755102040816	2
0.14154652686762778	0.4931506849315068	0.6666666666666666	0.7551020408163265	1
0.14154652686762778	0.4383561643835616	0.2	0.3979591836734694	2
0.14154652686762778	0.136986301369863	0.4666666666666667	0.3979591836734694	2
0.14154652686762778	0.1643835616438356	0.5333333333333333	0.3979591836734694	2
0.14154652686762778	0.1232876712328767	0.5333333333333333	0.5	2
0.14154652686762778	0.1917808219178082	0.26666666666666666	0.6530612244897959	2
0.14154652686762778	0.2602739726027397	0.5333333333333333	0.6020408163265306	2
0.14154652686762778	0.6986301369863014	0.2	0.29591836734693877	2
0.14154652686762778	0.2876712328767123	0.6666666666666666	0.5	2
0.14154652686762778	0.3287671232876712	0.6	0.6020408163265306	1
0.14154652686762778	0.4794520547945205	0.6	0.7244897959183674	1
0.14154652686762778	0.1095890410958904	0.5333333333333333	0.3979591836734694	2
0.14154652686762778	0.3972602739726027	0.5333333333333333	0.3979591836734694	2
0.14154652686762778	0.6301369863013698	0.2	0.7040816326530612	1
0.14154652686762778	0.3835616438356164	0.8	0.6020408163265306	2
0.14154652686762778	0.3698630136986301	0.6666666666666666	0.3979591836734694	2
0.14154652686762778	0.3287671232876712	0.6	0.3979591836734694	2
0.14154652686762778	0.2876712328767123	0.4	0.3979591836734694	2
0.14154652686762778	0.6438356164383562	0.2	0.8061224489795918	2
0.14154652686762778	0.2328767123287671	0.5333333333333333	0.29591836734693877	2
0.14154652686762778	0.3698630136986301	0.6	0.8061224489795918	1
0.14154652686762778	0.1232876712328767	0.6	0.3979591836734694	2
0.14154652686762778	0.1917808219178082	0.8	0.7040816326530612	2
0.14154652686762778	0.3835616438356164	0.5333333333333333	0.5612244897959183	2
0.14154652686762778	0.684931506849315	0.5333333333333333	0.3979591836734694	2
0.14154652686762778	0.6301369863013698	0.5333333333333333	0.6020408163265306	2
0.14154652686762778	0.0136986301369863	0.4666666666666667	0.09183673469387756	2
0.14154652686762778	0.2328767123287671	0.4	0.7244897959183674	2
0.14154652686762778	0.4657534246575342	0.8	0.6020408163265306	1
0.14154652686762778	0.4794520547945205	0.6666666666666666	0.47959183673469385	1
0.14154652686762778	0.1232876712328767	0.5333333333333333	0.3979591836734694	2
0.14154652686762778	0.2054794520547945	0.5333333333333333	0.5	2
0.14154652686762778	0.1506849315068493	0.5333333333333333	0.3979591836734694	2
0.14154652686762778	0.0684931506849315	0.6666666666666666	0.3469387755102041	2
0.14154652686762778	0.1232876712328767	0.7333333333333333	0.7551020408163265	2
0.14154652686762778	0.0136986301369863	0.4	0.23469387755102042	2
0.14154652686762778	0.1095890410958904	0.5333333333333333	0.5	2
0.14154652686762778	0.273972602739726	0.3333333333333333	0.3979591836734694	2
0.14154652686762778	0.3698630136986301	0.8	0.3979591836734694	2
0.14154652686762778	0.0821917808219178	0.5333333333333333	0.5306122448979592	2
0.14154652686762778	0.726027397260274	0.6666666666666666	0.3979591836734694	2
0.14154652686762778	0.1917808219178082	0.6	0.3979591836734694	2
0.14154652686762778	0.4931506849315068	0.8	0.6020408163265306	2
0.14154652686762778	0.0547945205479452	0.6	0.6020408163265306	2
0.14154652686762778	0.273972602739726	0.8	0.4489795918367347	2
0.14154652686762778	0.5342465753424658	0.5333333333333333	0.19387755102040816	2
0.14154652686762778	0.0136986301369863	0.4666666666666667	0.5	2
0.14154652686762778	0.3698630136986301	0.13333333333333333	0.8469387755102041	1
0.14154652686762778	0.3287671232876712	0.5333333333333333	1.0	2
0.14154652686762778	0.1643835616438356	0.6666666666666666	0.7551020408163265	2
0.14154652686762778	0.410958904109589	0.4	0.3979591836734694	2
0.14154652686762778	0.5342465753424658	0.6	0.6020408163265306	2
0.14154652686762778	0.0547945205479452	0.3333333333333333	0.29591836734693877	2
0.14154652686762778	0.589041095890411	0.5333333333333333	0.3979591836734694	2
0.14154652686762778	0.1506849315068493	0.8	0.5	2
0.14154652686762778	0.2465753424657534	0.7333333333333333	0.5	2
0.14154652686762778	0.0273972602739726	0.3333333333333333	0.3979591836734694	2
0.14154652686762778	0.5753424657534246	0.8	0.3979591836734694	1
0.14154652686762778	0.4794520547945205	0.26666666666666666	0.6020408163265306	1
0.14154652686762778	0.3561643835616438	0.6	0.3979591836734694	2
0.14154652686762778	0.2054794520547945	0.6	0.6530612244897959	2
0.14154652686762778	0.0410958904109589	0.5333333333333333	0.3979591836734694	2
0.14154652686762778	0.4657534246575342	0.3333333333333333	0.6020408163265306	1
0.14154652686762778	0.1780821917808219	0.26666666666666666	0.3979591836734694	2
0.14154652686762778	0.547945205479452	0.5333333333333333	0.3979591836734694	2
0.14154652686762778	0.3013698630136986	0.5333333333333333	0.7040816326530612	2
0.14154652686762778	0.2602739726027397	0.2	0.5510204081632653	2
0.14154652686762778	0.3698630136986301	0.8	0.5510204081632653	1
0.14154652686762778	0.2602739726027397	0.2	0.3469387755102041	2
0.14154652686762778	0.821917808219178	0.2	0.3979591836734694	2
0.14154652686762778	0.7397260273972602	0.2	0.3979591836734694	1
0.14154652686762778	0.0684931506849315	0.5333333333333333	0.4489795918367347	2
0.14154652686762778	0.5342465753424658	0.6	0.5	2
0.14154652686762778	0.684931506849315	0.5333333333333333	0.24489795918367346	2
0.14154652686762778	0.1095890410958904	0.6666666666666666	0.19387755102040816	2
0.14154652686762778	0.410958904109589	0.6	0.7244897959183674	2
0.14154652686762778	0.273972602739726	0.5333333333333333	0.7040816326530612	2
0.14154652686762778	0.2054794520547945	0.7333333333333333	0.3979591836734694	2
0.14154652686762778	0.3561643835616438	0.6666666666666666	0.8877551020408163	2
0.14154652686762778	0.684931506849315	0.2	0.11224489795918367	2
0.14154652686762778	0.4657534246575342	0.5333333333333333	0.5	1
0.14154652686762778	0.273972602739726	0.5333333333333333	0.3469387755102041	2
0.14154652686762778	0.3287671232876712	0.8	0.4489795918367347	1
0.14154652686762778	0.6712328767123288	0.5333333333333333	0.09183673469387756	2
0.14154652686762778	0.3424657534246575	0.6	0.6632653061224489	2
0.14154652686762778	0.6301369863013698	0.5333333333333333	0.8061224489795918	2
0.14154652686762778	0.6438356164383562	0.2	0.6020408163265306	2
0.14154652686762778	0.3698630136986301	0.5333333333333333	0.3979591836734694	2
0.14154652686762778	0.1095890410958904	0.2	0.5	1
0.14154652686762778	0.6164383561643836	0.6	0.3979591836734694	2
0.14154652686762778	0.6986301369863014	0.4666666666666667	0.3469387755102041	2
0.14154652686762778	0.2328767123287671	0.3333333333333333	0.3469387755102041	2
0.14154652686762778	0.4383561643835616	0.5333333333333333	0.8469387755102041	2
0.14154652686762778	0.8767123287671232	0.9333333333333333	0.01020408163265306	1
0.14154652686762778	0.2602739726027397	0.5333333333333333	0.5	2
0.14154652686762778	0.3013698630136986	0.5333333333333333	0.4489795918367347	1
0.14154652686762778	0.0273972602739726	0.3333333333333333	0.3979591836734694	2
0.14154652686762778	0.3835616438356164	0.5333333333333333	0.6530612244897959	2
0.14154652686762778	0.5753424657534246	0.5333333333333333	0.6020408163265306	2
0.14154652686762778	0.4383561643835616	0.5333333333333333	0.5	1
0.14154652686762778	0.1643835616438356	0.3333333333333333	0.3979591836734694	2
0.14154652686762778	0.863013698630137	0.5333333333333333	0.29591836734693877	2
0.14154652686762778	0.3698630136986301	0.6666666666666666	0.3979591836734694	2
0.14154652686762778	0.8767123287671232	0.2	0.20408163265306123	2
0.14154652686762778	0.0	0.4	0.14285714285714285	2
0.14154652686762778	0.410958904109589	0.4	0.6020408163265306	2
0.14154652686762778	0.0136986301369863	0.5333333333333333	0.3979591836734694	2
0.14154652686762778	0.4657534246575342	0.5333333333333333	0.3979591836734694	2
0.14154652686762778	0.136986301369863	0.5333333333333333	0.3979591836734694	2
0.14154652686762778	0.5068493150684932	0.6	0.4489795918367347	1
0.14154652686762778	0.3424657534246575	0.5333333333333333	0.7040816326530612	2
0.14154652686762778	0.6712328767123288	0.6666666666666666	0.9897959183673469	2
0.14154652686762778	0.7397260273972602	0.5333333333333333	0.04081632653061224	2
0.14154652686762778	0.547945205479452	0.5333333333333333	0.19387755102040816	2
0.14154652686762778	0.2465753424657534	0.6	0.5	2
0.14154652686762778	0.273972602739726	0.3333333333333333	0.3979591836734694	2
0.14154652686762778	0.136986301369863	0.6666666666666666	0.7040816326530612	2
0.14154652686762778	0.589041095890411	0.4666666666666667	0.3979591836734694	2
0.14154652686762778	0.2328767123287671	0.6	0.5	2
0.14154652686762778	0.0958904109589041	0.5333333333333333	0.24489795918367346	2
0.14154652686762778	0.0821917808219178	0.6	0.3469387755102041	2
0.14154652686762778	0.0136986301369863	0.4	0.5	2
0.14154652686762778	0.0547945205479452	0.2	0.35714285714285715	2
0.14154652686762778	0.0	0.3333333333333333	0.04081632653061224	2
0.14154652686762778	0.7534246575342466	0.13333333333333333	0.3979591836734694	2
0.14154652686762778	0.3835616438356164	0.7333333333333333	0.3979591836734694	2
0.14154652686762778	0.6438356164383562	0.2	0.3979591836734694	2
0.14154652686762778	0.5068493150684932	0.5333333333333333	0.5612244897959183	2
0.14154652686762778	0.3835616438356164	0.5333333333333333	0.6020408163265306	2
0.14154652686762778	0.4794520547945205	0.5333333333333333	0.6020408163265306	2
0.14154652686762778	0.1780821917808219	0.4666666666666667	0.4387755102040816	2
0.14154652686762778	0.0684931506849315	0.4	0.3979591836734694	2
0.14154652686762778	0.3835616438356164	0.6666666666666666	0.6020408163265306	2
0.14154652686762778	0.0	0.3333333333333333	0.3979591836734694	2
0.14154652686762778	0.2191780821917808	0.26666666666666666	0.3979591836734694	2
0.14154652686762778	0.8082191780821918	0.26666666666666666	0.3979591836734694	2
0.14154652686762778	0.2328767123287671	0.6666666666666666	0.5	2
0.14154652686762778	0.589041095890411	0.5333333333333333	0.6530612244897959	2
0.14154652686762778	0.2054794520547945	0.4	0.8061224489795918	2
0.14154652686762778	0.4520547945205479	0.6	0.3979591836734694	1
0.14154652686762778	0.3424657534246575	0.6	0.3979591836734694	2
0.14154652686762778	0.0684931506849315	0.6	0.5	2
0.14154652686762778	0.3698630136986301	0.6	0.4489795918367347	2
0.14154652686762778	0.8082191780821918	0.8	0.3979591836734694	1
0.14154652686762778	0.1917808219178082	0.8	0.4489795918367347	2
0.14154652686762778	0.2054794520547945	0.5333333333333333	0.6020408163265306	2
0.14154652686762778	0.3972602739726027	0.3333333333333333	1.0	1
0.14154652686762778	0.2876712328767123	0.5333333333333333	0.5510204081632653	2
0.14154652686762778	0.2465753424657534	0.5333333333333333	0.3979591836734694	2
0.14154652686762778	0.547945205479452	0.2	0.3979591836734694	2
0.14154652686762778	0.6986301369863014	0.5333333333333333	0.6530612244897959	2
0.14154652686762778	0.1506849315068493	0.6666666666666666	0.8061224489795918	2
0.14154652686762778	0.273972602739726	0.5333333333333333	0.6020408163265306	2
0.14154652686762778	0.0273972602739726	0.6	0.07142857142857142	2
0.14154652686762778	0.410958904109589	0.8	0.6020408163265306	1
0.14154652686762778	0.8767123287671232	0.3333333333333333	0.4489795918367347	2
0.14154652686762778	0.2191780821917808	0.3333333333333333	0.3979591836734694	2
0.14154652686762778	0.3013698630136986	0.4	0.0	2
0.14154652686762778	0.1232876712328767	0.6666666666666666	0.3979591836734694	2
0.14154652686762778	0.273972602739726	0.6666666666666666	0.6020408163265306	1
0.14154652686762778	0.2328767123287671	0.6	0.3469387755102041	2
0.14154652686762778	0.3287671232876712	0.6	0.3979591836734694	2
0.14154652686762778	0.2876712328767123	0.6666666666666666	0.5	2
0.14154652686762778	0.3150684931506849	0.5333333333333333	0.7551020408163265	1
0.14154652686762778	0.6575342465753424	0.8	0.29591836734693877	2
0.14154652686762778	0.4246575342465753	0.5333333333333333	0.3979591836734694	2
0.14154652686762778	0.2602739726027397	0.6	0.5612244897959183	2
0.14154652686762778	0.0410958904109589	0.5333333333333333	0.3979591836734694	2
0.14154652686762778	0.3561643835616438	0.8	0.5	2
0.14154652686762778	0.0547945205479452	0.5333333333333333	0.24489795918367346	2
0.14154652686762778	0.0958904109589041	0.5333333333333333	0.5510204081632653	2
0.14154652686762778	0.5616438356164384	0.5333333333333333	0.5	2
0.14154652686762778	0.7534246575342466	0.2	0.3469387755102041	2
0.14154652686762778	0.136986301369863	0.5333333333333333	0.5	2
0.14154652686762778	0.684931506849315	0.5333333333333333	0.7040816326530612	2
0.14154652686762778	0.6164383561643836	0.8666666666666667	0.29591836734693877	2
0.14154652686762778	0.2328767123287671	0.5333333333333333	0.6020408163265306	2
0.14154652686762778	0.3013698630136986	0.5333333333333333	0.5	2
0.14154652686762778	0.1643835616438356	0.6	0.5	2
0.14154652686762778	0.9726027397260274	0.2	0.04081632653061224	2
0.14154652686762778	0.589041095890411	0.6	0.5	1
0.14154652686762778	0.1917808219178082	0.6	0.3979591836734694	2
0.14154652686762778	0.5068493150684932	0.13333333333333333	0.5510204081632653	2
0.14154652686762778	0.410958904109589	0.2	0.7244897959183674	1
0.14154652686762778	0.4520547945205479	0.3333333333333333	0.3163265306122449	2
0.14154652686762778	0.136986301369863	0.5333333333333333	0.3979591836734694	2
0.14154652686762778	0.4383561643835616	0.9333333333333333	0.47959183673469385	2
0.14154652686762778	0.3698630136986301	0.8	0.5	2
0.14154652686762778	0.6986301369863014	0.5333333333333333	0.5	2
0.14154652686762778	0.7808219178082192	0.5333333333333333	0.1326530612244898	2
0.14154652686762778	0.7534246575342466	0.8	0.3979591836734694	1
0.14154652686762778	0.2876712328767123	0.6	0.3979591836734694	2
0.14154652686762778	0.2876712328767123	0.5333333333333333	0.5	2
0.14154652686762778	0.6438356164383562	0.5333333333333333	0.7040816326530612	2
0.14154652686762778	0.2602739726027397	0.5333333333333333	0.6020408163265306	2
0.14154652686762778	0.726027397260274	0.5333333333333333	0.3979591836734694	2
0.14154652686762778	0.7534246575342466	0.5333333333333333	0.41836734693877553	2
0.14154652686762778	0.4657534246575342	0.6	0.6020408163265306	2
0.14154652686762778	0.2602739726027397	0.6666666666666666	0.3979591836734694	2
0.14154652686762778	0.3698630136986301	0.6	1.0	2
0.14154652686762778	0.3972602739726027	0.8	0.6020408163265306	2
0.14154652686762778	0.0821917808219178	0.6	0.6632653061224489	2
0.14154652686762778	0.2876712328767123	0.5333333333333333	0.6020408163265306	2
0.14154652686762778	0.5342465753424658	0.2	0.3979591836734694	2
0.14154652686762778	0.2465753424657534	0.7333333333333333	0.3469387755102041	2
0.14154652686762778	0.2328767123287671	0.5333333333333333	0.3979591836734694	2
0.14154652686762778	0.3972602739726027	0.5333333333333333	0.3979591836734694	1
0.14154652686762778	0.7671232876712328	0.5333333333333333	0.4489795918367347	2
0.14154652686762778	0.4794520547945205	0.8666666666666667	0.4489795918367347	2
0.14154652686762778	0.3972602739726027	0.6666666666666666	0.47959183673469385	1
0.14154652686762778	0.9041095890410958	0.4	0.19387755102040816	2
0.14154652686762778	0.0821917808219178	0.5333333333333333	0.3979591836734694	2
0.14154652686762778	0.5205479452054794	0.26666666666666666	0.29591836734693877	2
0.14154652686762778	0.1780821917808219	0.8	0.3979591836734694	2
0.14154652686762778	0.3287671232876712	0.5333333333333333	0.3979591836734694	2
0.14154652686762778	0.273972602739726	0.5333333333333333	1.0	2
0.14154652686762778	0.1917808219178082	0.5333333333333333	0.37755102040816324	2
0.14154652686762778	0.6712328767123288	0.4	0.3979591836734694	2
0.14154652686762778	0.7123287671232876	0.5333333333333333	0.3979591836734694	2
0.14154652686762778	0.136986301369863	0.4	0.3979591836734694	2
0.14154652686762778	0.7534246575342466	0.2	0.5	2
0.14154652686762778	0.2191780821917808	0.8	0.7551020408163265	2
0.14154652686762778	0.0136986301369863	0.5333333333333333	0.3979591836734694	2
0.14154652686762778	0.410958904109589	0.5333333333333333	0.3979591836734694	2
0.14154652686762778	0.0684931506849315	0.6	0.09183673469387756	2
0.14154652686762778	0.4657534246575342	0.5333333333333333	0.8469387755102041	2
0.14154652686762778	0.4520547945205479	0.3333333333333333	0.4489795918367347	2
0.14154652686762778	0.2054794520547945	0.8	0.7040816326530612	2
0.14154652686762778	0.0958904109589041	0.6	0.4489795918367347	2
0.14154652686762778	0.273972602739726	0.5333333333333333	1.0	2
0.14154652686762778	0.547945205479452	0.4	1.0	2
0.14154652686762778	0.3424657534246575	0.5333333333333333	0.5	2
0.14154652686762778	0.3972602739726027	0.8	0.3979591836734694	2
0.14154652686762778	0.726027397260274	0.4	0.3979591836734694	2
0.14154652686762778	0.8356164383561644	0.5333333333333333	0.5	2
0.14154652686762778	0.6301369863013698	0.8	0.19387755102040816	2
0.14154652686762778	0.3698630136986301	0.6	0.7551020408163265	2
0.14154652686762778	0.3287671232876712	0.7333333333333333	0.5	1
0.14154652686762778	0.3287671232876712	0.6	0.5	2
0.14154652686762778	0.4931506849315068	0.5333333333333333	1.0	2
0.14154652686762778	0.5753424657534246	0.5333333333333333	0.3979591836734694	1
0.14154652686762778	0.1643835616438356	0.5333333333333333	0.3979591836734694	2
0.14154652686762778	0.1780821917808219	0.5333333333333333	0.6020408163265306	2
0.14154652686762778	0.0958904109589041	0.5333333333333333	0.3979591836734694	2
0.14154652686762778	0.1917808219178082	0.4	0.5510204081632653	1
0.14154652686762778	0.3424657534246575	0.5333333333333333	0.5	2
0.14154652686762778	0.2191780821917808	0.5333333333333333	0.7040816326530612	2
0.14154652686762778	0.3561643835616438	0.4	0.8061224489795918	2
0.14154652686762778	0.8082191780821918	0.2	0.2755102040816326	2
0.14154652686762778	0.3561643835616438	0.5333333333333333	1.0	2
0.14154652686762778	0.4657534246575342	0.5333333333333333	0.5	2
0.14154652686762778	0.7534246575342466	0.5333333333333333	0.7040816326530612	2
0.14154652686762778	0.1780821917808219	0.5333333333333333	0.3979591836734694	2
0.14154652686762778	0.0	0.4666666666666667	0.11224489795918367	2
0.14154652686762778	0.6438356164383562	0.8666666666666667	0.3979591836734694	2
0.14154652686762778	0.5205479452054794	0.5333333333333333	0.3979591836734694	2
0.14154652686762778	0.6986301369863014	0.5333333333333333	0.09183673469387756	1
0.14154652686762778	0.3150684931506849	0.2	0.7244897959183674	2
0.14154652686762778	0.2465753424657534	0.5333333333333333	0.3979591836734694	2
0.14154652686762778	0.7534246575342466	0.6	0.20408163265306123	2
0.14154652686762778	0.5342465753424658	0.8	0.29591836734693877	2
0.14154652686762778	0.2465753424657534	0.5333333333333333	0.5	2
0.14154652686762778	0.5616438356164384	0.5333333333333333	0.4489795918367347	2
0.14154652686762778	0.4520547945205479	0.6	0.6020408163265306	1
0.14154652686762778	0.1095890410958904	0.6666666666666666	0.3469387755102041	2
0.14154652686762778	0.5342465753424658	0.6666666666666666	0.7040816326530612	2
0.14154652686762778	0.2328767123287671	0.5333333333333333	0.5	2
0.14154652686762778	0.2876712328767123	0.5333333333333333	0.5	2
0.14154652686762778	0.4383561643835616	0.8	0.6530612244897959	2
0.14154652686762778	0.3835616438356164	0.5333333333333333	0.7040816326530612	2
0.14154652686762778	0.2876712328767123	0.5333333333333333	0.6020408163265306	2
0.14154652686762778	0.273972602739726	0.6666666666666666	0.5	1
0.14154652686762778	0.1506849315068493	0.6666666666666666	0.4489795918367347	1
0.14154652686762778	0.2054794520547945	0.5333333333333333	0.6530612244897959	2
0.14154652686762778	0.3972602739726027	0.5333333333333333	0.5	1
0.14154652686762778	0.3698630136986301	0.6	0.7244897959183674	2
0.14154652686762778	0.3561643835616438	0.6	0.3979591836734694	2
0.14154652686762778	0.2876712328767123	0.5333333333333333	0.42857142857142855	2
0.14154652686762778	0.1095890410958904	0.5333333333333333	0.6530612244897959	2
0.14154652686762778	0.2465753424657534	0.6666666666666666	0.3979591836734694	2
0.14154652686762778	0.9726027397260274	0.4	0.3979591836734694	1
0.14154652686762778	0.3424657534246575	0.5333333333333333	0.5	2
0.14154652686762778	0.0684931506849315	0.6	0.19387755102040816	2
0.14154652686762778	0.589041095890411	0.5333333333333333	0.6530612244897959	1
0.14154652686762778	0.3150684931506849	0.7333333333333333	0.6020408163265306	2
0.14154652686762778	0.273972602739726	0.7333333333333333	0.5	2
0.14154652686762778	0.2054794520547945	0.6	0.5	1
0.14154652686762778	0.6712328767123288	0.3333333333333333	0.5	2
0.14154652686762778	0.2876712328767123	0.5333333333333333	0.47959183673469385	2
0.14154652686762778	0.0136986301369863	0.5333333333333333	0.24489795918367346	2
0.14154652686762778	0.4520547945205479	0.5333333333333333	0.47959183673469385	1
0.14154652686762778	0.2328767123287671	0.5333333333333333	0.6020408163265306	2
0.14154652686762778	0.0	0.3333333333333333	0.29591836734693877	2
0.14154652686762778	0.0136986301369863	0.4	0.05102040816326531	2
0.14154652686762778	0.5205479452054794	0.3333333333333333	0.7040816326530612	1
0.14154652686762778	0.1643835616438356	0.5333333333333333	0.8061224489795918	2
0.14154652686762778	0.3424657534246575	0.6	0.6020408163265306	2
0.14154652686762778	0.7397260273972602	0.8666666666666667	0.7040816326530612	2
0.14154652686762778	0.273972602739726	0.5333333333333333	0.4489795918367347	2
0.14154652686762778	0.0821917808219178	0.6666666666666666	0.3979591836734694	2
0.14154652686762778	0.3013698630136986	0.5333333333333333	0.5408163265306123	2
0.14154652686762778	0.7397260273972602	0.5333333333333333	0.3469387755102041	2
0.14154652686762778	0.726027397260274	0.5333333333333333	0.5	2
0.14154652686762778	0.2876712328767123	0.5333333333333333	0.5	2
0.14154652686762778	0.3013698630136986	0.5333333333333333	0.6020408163265306	1
0.14154652686762778	0.5205479452054794	0.5333333333333333	0.5	2
0.14154652686762778	0.410958904109589	0.5333333333333333	0.6530612244897959	2
0.14154652686762778	0.2054794520547945	0.4	0.5	2
0.14154652686762778	0.3972602739726027	0.3333333333333333	0.37755102040816324	2
0.14154652686762778	0.1917808219178082	0.5333333333333333	0.3979591836734694	2
0.14154652686762778	0.0821917808219178	0.5333333333333333	0.4489795918367347	2
0.14154652686762778	0.2328767123287671	0.2	0.5	2
0.14154652686762778	0.5205479452054794	0.6	0.3979591836734694	2
0.14154652686762778	0.0136986301369863	0.4666666666666667	0.09183673469387756	2
0.14154652686762778	0.863013698630137	0.2	0.14285714285714285	2
0.14154652686762778	0.2054794520547945	0.5333333333333333	0.6530612244897959	2
0.14154652686762778	0.3287671232876712	0.5333333333333333	0.3979591836734694	2
0.14154652686762778	0.6438356164383562	0.5333333333333333	0.3163265306122449	2
0.2777777777777778	0.1095890410958904	0.6	0.3979591836734694	2
0.2777777777777778	0.1232876712328767	0.6	0.5510204081632653	2
0.2777777777777778	0.6027397260273972	0.5333333333333333	0.23469387755102042	2
0.2777777777777778	0.4931506849315068	0.8	0.5	2
0.2911392405063291	0.0410958904109589	0.6	0.6020408163265306	2
0.2911392405063291	0.2054794520547945	0.7333333333333333	0.3979591836734694	2
0.2911392405063291	0.0547945205479452	0.6	0.3979591836734694	2
0.2911392405063291	0.6164383561643836	0.5333333333333333	0.3979591836734694	2
0.2911392405063291	0.3150684931506849	0.8	0.3979591836734694	1
0.2911392405063291	0.3287671232876712	0.5333333333333333	0.3979591836734694	2
0.2911392405063291	0.1780821917808219	0.6	0.4489795918367347	2
0.2911392405063291	0.1917808219178082	0.6	0.5	1
0.2911392405063291	0.1232876712328767	0.6	0.3979591836734694	2
0.2911392405063291	0.6438356164383562	0.7333333333333333	0.3979591836734694	2
0.2911392405063291	0.1917808219178082	0.5333333333333333	0.3979591836734694	1
0.2911392405063291	0.684931506849315	0.2	0.3979591836734694	2
0.2911392405063291	0.273972602739726	0.6666666666666666	0.3979591836734694	2
0.2911392405063291	0.2328767123287671	0.6	0.46938775510204084	2
0.2911392405063291	0.136986301369863	0.5333333333333333	0.3979591836734694	1
0.2911392405063291	0.3013698630136986	0.5333333333333333	0.3979591836734694	1
0.2911392405063291	0.273972602739726	0.7333333333333333	0.41836734693877553	2
0.2911392405063291	0.0547945205479452	0.5333333333333333	0.10204081632653061	2
0.2911392405063291	0.1917808219178082	0.6	0.3979591836734694	2
0.2911392405063291	0.3287671232876712	0.6	0.6428571428571429	1
0.2911392405063291	0.1643835616438356	0.6	0.3979591836734694	2
0.2911392405063291	0.4520547945205479	0.4666666666666667	0.3979591836734694	2
0.2911392405063291	0.410958904109589	0.5333333333333333	0.3979591836734694	2
0.2911392405063291	0.1506849315068493	0.5333333333333333	0.3979591836734694	2
0.2911392405063291	0.1780821917808219	0.8	0.3979591836734694	2
0.2911392405063291	0.3561643835616438	0.6	0.3979591836734694	2
0.2911392405063291	0.4246575342465753	0.6666666666666666	0.3979591836734694	2
0.2911392405063291	0.2054794520547945	0.6	0.6020408163265306	2
0.2911392405063291	0.0958904109589041	0.5333333333333333	0.3979591836734694	2
0.2911392405063291	0.0821917808219178	0.6	0.29591836734693877	2
0.2911392405063291	0.3424657534246575	0.6	0.3979591836734694	1
0.2911392405063291	0.7945205479452054	0.4	0.5	1
0.2911392405063291	0.0821917808219178	0.5333333333333333	0.3979591836734694	2
0.2911392405063291	0.2465753424657534	0.8	0.3979591836734694	1
0.2911392405063291	0.2465753424657534	0.6	0.3979591836734694	1
0.2911392405063291	0.4931506849315068	0.5333333333333333	0.3979591836734694	1
0.2911392405063291	0.2876712328767123	0.5333333333333333	0.3979591836734694	2
0.2911392405063291	0.3424657534246575	0.7333333333333333	0.47959183673469385	1
0.2911392405063291	0.1232876712328767	0.5333333333333333	0.5	1
0.2911392405063291	0.136986301369863	0.5333333333333333	0.3979591836734694	2
0.2911392405063291	0.3150684931506849	0.5333333333333333	0.8469387755102041	2
0.2911392405063291	0.273972602739726	0.5333333333333333	0.3979591836734694	2
0.2911392405063291	0.1643835616438356	0.5333333333333333	0.3979591836734694	2
0.1	0.2054794520547945	0.6	0.5	2
0.1	0.0410958904109589	0.5333333333333333	0.3979591836734694	2
0.1	0.7397260273972602	0.26666666666666666	0.3877551020408163	2
0.1	0.3972602739726027	0.5333333333333333	0.3979591836734694	2
0.1	0.4520547945205479	0.6666666666666666	0.3979591836734694	1
0.1	0.0136986301369863	0.5333333333333333	0.3979591836734694	2
0.1	0.1095890410958904	0.5333333333333333	0.3979591836734694	1
0.1	0.6986301369863014	0.5333333333333333	0.3979591836734694	2
0.1	0.0958904109589041	0.6	0.23469387755102042	2
0.1	0.1095890410958904	0.6	0.29591836734693877	2
0.1	0.2602739726027397	0.8	0.3979591836734694	1
0.1	0.6027397260273972	0.4666666666666667	0.3673469387755102	2
0.1	0.2602739726027397	0.5333333333333333	0.6938775510204082	1
0.375	0.1506849315068493	0.7333333333333333	0.3979591836734694	1
0.375	0.0821917808219178	0.6	0.3979591836734694	2
0.375	0.3287671232876712	0.5333333333333333	0.3979591836734694	2
0.375	0.0273972602739726	0.6	0.29591836734693877	2
0.375	0.4657534246575342	0.6	0.3979591836734694	1
0.375	0.3972602739726027	0.6	0.3979591836734694	1
0.375	0.0684931506849315	0.6	0.3979591836734694	2
0.375	0.0273972602739726	0.6	0.3469387755102041	2
0.375	0.2054794520547945	0.4	0.3979591836734694	2
0.375	0.0547945205479452	0.6	0.29591836734693877	2
0.375	0.0684931506849315	0.6	0.3979591836734694	2
0.375	0.3698630136986301	0.6	0.8061224489795918	1
0.375	0.2876712328767123	0.6	0.5	1
0.375	0.1506849315068493	0.6	0.3979591836734694	1
0.375	0.0273972602739726	0.5333333333333333	0.3979591836734694	2
0.375	0.1643835616438356	0.5333333333333333	0.3979591836734694	2
0.375	0.2465753424657534	0.6	0.5612244897959183	2
0.375	0.3561643835616438	0.6666666666666666	0.5612244897959183	2
0.375	0.2191780821917808	0.6	0.5	1
0.375	0.4383561643835616	0.8666666666666667	0.7857142857142857	1
0.375	0.410958904109589	0.6	0.47959183673469385	1
0.375	0.3835616438356164	0.5333333333333333	0.3979591836734694	1
0.375	0.5342465753424658	0.6	0.5	1
0.375	0.3698630136986301	0.6666666666666666	0.5	1
0.375	0.1095890410958904	0.5333333333333333	0.7040816326530612	2
0.375	0.3698630136986301	0.5333333333333333	0.3979591836734694	1
0.375	0.1780821917808219	0.5333333333333333	0.3979591836734694	2
0.375	0.0684931506849315	0.6	0.19387755102040816	2
0.375	0.1917808219178082	0.8	0.3979591836734694	2
0.375	0.1643835616438356	0.7333333333333333	0.7244897959183674	1
0.375	0.3287671232876712	0.7333333333333333	0.9285714285714286	2
0.375	0.410958904109589	0.5333333333333333	0.3979591836734694	2
0.375	0.1506849315068493	0.6	0.5	2
0.375	0.1095890410958904	0.6	0.3979591836734694	2
0.375	0.2465753424657534	0.8666666666666667	0.3979591836734694	2
0.375	0.1506849315068493	0.7333333333333333	0.4489795918367347	1
0.375	0.1232876712328767	0.8	0.42857142857142855	2
0.375	0.0684931506849315	0.6	0.3979591836734694	2
0.375	0.3561643835616438	0.8	0.4489795918367347	1
0.375	0.136986301369863	0.8	0.3979591836734694	2
0.375	0.1917808219178082	0.5333333333333333	0.4489795918367347	2
0.375	0.273972602739726	0.7333333333333333	1.0	1
0.375	0.3698630136986301	0.5333333333333333	0.3979591836734694	1
0.375	0.589041095890411	0.6	0.3979591836734694	2
0.375	0.0958904109589041	0.5333333333333333	0.3979591836734694	2
0.375	0.3835616438356164	0.8	0.5	1
0.375	0.3561643835616438	0.6666666666666666	0.41836734693877553	1
0.375	0.3835616438356164	0.6	0.3979591836734694	1
0.375	0.4931506849315068	0.6	0.47959183673469385	2
0.375	0.3698630136986301	0.6666666666666666	0.3979591836734694	2
0.375	0.2328767123287671	0.5333333333333333	0.3979591836734694	2
0.375	0.4931506849315068	0.6	0.3979591836734694	1
0.375	0.0821917808219178	0.6	0.3979591836734694	2
0.375	0.2328767123287671	0.6	0.6020408163265306	2
0.375	0.1917808219178082	0.6	0.3979591836734694	1
0.375	0.3150684931506849	0.8	0.7244897959183674	1
0.375	0.1643835616438356	0.6	0.45918367346938777	1
0.375	0.547945205479452	0.6666666666666666	0.3979591836734694	1
0.375	0.0547945205479452	0.6	0.47959183673469385	2
0.375	0.0821917808219178	0.5333333333333333	0.41836734693877553	2
0.375	0.0684931506849315	0.6	0.6020408163265306	2
0.375	0.2191780821917808	0.5333333333333333	0.3163265306122449	2
0.375	0.4383561643835616	0.6666666666666666	0.5612244897959183	1
0.375	0.0958904109589041	0.6	0.3979591836734694	2
0.375	0.1506849315068493	0.5333333333333333	0.3979591836734694	2
0.375	0.1506849315068493	0.8	0.5	1
0.375	0.4794520547945205	0.5333333333333333	0.3979591836734694	2
0.375	0.1917808219178082	0.6	0.29591836734693877	2
0.375	0.4520547945205479	0.6	0.3979591836734694	2
0.375	0.0410958904109589	0.6	0.3979591836734694	2
0.375	0.0821917808219178	0.5333333333333333	0.4489795918367347	2
0.375	0.2876712328767123	0.8	0.3979591836734694	2
0.375	0.5342465753424658	0.26666666666666666	0.3979591836734694	2
0.375	0.0821917808219178	0.8	0.5	2
0.375	0.0821917808219178	0.6	0.14285714285714285	2
0.375	0.2876712328767123	0.8	0.47959183673469385	2
0.375	0.1780821917808219	0.5333333333333333	0.3979591836734694	1
0.375	0.4520547945205479	0.6666666666666666	0.3979591836734694	2
0.375	0.4794520547945205	0.8	0.47959183673469385	1
0.375	0.684931506849315	0.3333333333333333	0.15306122448979592	2
0.375	0.2465753424657534	0.4666666666666667	0.3979591836734694	2
0.375	0.273972602739726	0.5333333333333333	0.3979591836734694	2
0.375	0.3424657534246575	0.8666666666666667	0.3469387755102041	1
0.375	0.821917808219178	0.6	0.19387755102040816	2
0.375	0.1917808219178082	0.8	0.3979591836734694	2
0.375	0.3287671232876712	0.5333333333333333	0.3979591836734694	2
0.375	0.3013698630136986	0.6666666666666666	0.3979591836734694	1
0.375	0.2876712328767123	0.5333333333333333	0.3979591836734694	1
0.375	0.136986301369863	0.5333333333333333	0.4489795918367347	2
0.375	0.1643835616438356	0.6	0.3979591836734694	2
0.375	0.2328767123287671	0.5333333333333333	0.3979591836734694	1
0.375	0.4246575342465753	0.7333333333333333	0.3979591836734694	1
0.375	0.5205479452054794	0.5333333333333333	0.3979591836734694	2
0.375	0.5342465753424658	0.6	0.3979591836734694	2
0.375	0.2465753424657534	0.5333333333333333	0.41836734693877553	2
0.375	0.3835616438356164	0.7333333333333333	0.7244897959183674	1
0.375	0.1917808219178082	0.6	0.7244897959183674	2
0.375	0.410958904109589	0.6	0.4387755102040816	2
0.375	0.2328767123287671	0.5333333333333333	0.3979591836734694	2
0.375	0.1917808219178082	0.8	0.3979591836734694	2
0.375	0.3972602739726027	0.5333333333333333	0.5612244897959183	1
0.375	0.136986301369863	0.8	0.3979591836734694	2
0.375	0.2328767123287671	0.6	0.3979591836734694	2
0.375	0.3698630136986301	0.6666666666666666	0.3979591836734694	2
0.375	0.2054794520547945	0.5333333333333333	0.35714285714285715	2
0.375	0.1232876712328767	0.6	0.3979591836734694	2
0.375	0.2602739726027397	0.6	0.3979591836734694	2
0.375	0.4794520547945205	0.5333333333333333	0.3979591836734694	1
0.375	0.4657534246575342	0.6	0.3469387755102041	2
0.375	0.3972602739726027	0.7333333333333333	0.3979591836734694	2
0.375	0.1917808219178082	0.5333333333333333	0.5510204081632653	1
0.375	0.0684931506849315	0.5333333333333333	0.3979591836734694	2
0.375	0.2191780821917808	0.5333333333333333	0.47959183673469385	2
0.375	0.4520547945205479	0.6	0.5612244897959183	1
0.375	0.4520547945205479	0.6	0.3979591836734694	1
0.375	0.5753424657534246	0.5333333333333333	0.3979591836734694	1
0.375	0.6438356164383562	0.3333333333333333	0.3979591836734694	2
0.375	0.5342465753424658	0.8	0.3979591836734694	1
0.375	0.547945205479452	0.5333333333333333	0.3979591836734694	2
0.375	0.684931506849315	0.6666666666666666	0.17346938775510204	2
0.375	0.3287671232876712	0.6	0.7244897959183674	1
0.375	0.3150684931506849	0.5333333333333333	0.3979591836734694	2
0.375	0.273972602739726	0.5333333333333333	0.3469387755102041	2
0.375	0.2876712328767123	0.5333333333333333	0.47959183673469385	2
0.375	0.3013698630136986	0.6	0.47959183673469385	2
0.375	0.1643835616438356	0.5333333333333333	0.3979591836734694	2
0.375	0.7671232876712328	0.6	0.3979591836734694	2
0.375	0.2465753424657534	0.5333333333333333	0.3979591836734694	2
0.375	0.4657534246575342	0.8	0.5	1
0.375	0.4383561643835616	0.6	0.3979591836734694	2
0.375	0.0821917808219178	0.6666666666666666	0.3979591836734694	2
0.375	0.3150684931506849	0.8666666666666667	0.3979591836734694	1
0.375	0.7808219178082192	0.2	0.3979591836734694	2
0.375	0.4794520547945205	0.6	0.3469387755102041	2
0.375	0.5616438356164384	0.4	0.3469387755102041	2
0.375	0.273972602739726	0.5333333333333333	0.5408163265306123	1
0.375	0.6164383561643836	0.5333333333333333	0.3979591836734694	2
0.375	0.273972602739726	0.5333333333333333	0.47959183673469385	1
0.375	0.273972602739726	0.5333333333333333	0.3979591836734694	2
0.375	0.0273972602739726	0.6	0.29591836734693877	2
0.375	0.1917808219178082	0.4	0.3979591836734694	2
0.375	0.5205479452054794	0.5333333333333333	0.19387755102040816	2
0.375	0.273972602739726	0.6666666666666666	0.8061224489795918	1
0.375	0.1232876712328767	0.8	0.4489795918367347	2
0.375	0.4657534246575342	0.8	0.3979591836734694	1
0.375	0.2876712328767123	0.8	0.5510204081632653	1
0.375	0.6164383561643836	0.6	0.3979591836734694	2
0.375	0.2602739726027397	0.8	0.3979591836734694	1
0.375	0.1780821917808219	0.5333333333333333	0.3979591836734694	2
0.375	0.0958904109589041	0.5333333333333333	0.3979591836734694	2
0.375	0.3972602739726027	0.5333333333333333	0.3979591836734694	2
0.375	0.3287671232876712	0.5333333333333333	0.5510204081632653	2
0.375	0.2876712328767123	0.6	0.3979591836734694	2
0.375	0.5205479452054794	0.5333333333333333	0.3979591836734694	2
0.375	0.2876712328767123	0.5333333333333333	0.3979591836734694	1
0.375	0.1643835616438356	0.5333333333333333	0.5510204081632653	2
0.375	0.273972602739726	0.26666666666666666	0.15306122448979592	2
0.375	0.2465753424657534	0.8	0.47959183673469385	2
0.375	0.1506849315068493	0.6	0.3979591836734694	1
0.375	0.6575342465753424	0.26666666666666666	0.15306122448979592	2
0.375	0.0273972602739726	0.5333333333333333	0.3979591836734694	2
0.375	0.1917808219178082	0.5333333333333333	0.5306122448979592	2
0.375	0.3287671232876712	0.5333333333333333	0.3979591836734694	2
0.375	0.3698630136986301	0.6	0.3979591836734694	1
0.375	0.3013698630136986	0.6	0.3979591836734694	1
0.375	0.6027397260273972	0.5333333333333333	0.3979591836734694	1
0.375	0.4383561643835616	0.8	0.41836734693877553	1
0.375	0.273972602739726	0.5333333333333333	0.3979591836734694	1
0.375	0.3561643835616438	0.6	0.3979591836734694	2
0.375	0.2054794520547945	0.6	0.3979591836734694	2
0.375	0.6438356164383562	0.6	0.3469387755102041	2
0.375	0.2465753424657534	0.8	0.5	2
0.375	0.2191780821917808	0.5333333333333333	0.5612244897959183	2
0.375	0.3972602739726027	0.5333333333333333	0.5	2
0.375	0.4931506849315068	0.5333333333333333	0.3979591836734694	2
0.375	0.7808219178082192	0.3333333333333333	0.3979591836734694	2
0.375	0.3698630136986301	0.8	0.5612244897959183	2
0.375	0.0821917808219178	0.5333333333333333	0.37755102040816324	2
0.375	0.2191780821917808	0.8	0.5	2
0.375	0.6438356164383562	0.8	0.5	1
0.375	0.2328767123287671	0.6	0.3979591836734694	2
0.375	0.136986301369863	0.5333333333333333	0.6020408163265306	2
0.375	0.3835616438356164	0.6666666666666666	0.3979591836734694	2
0.375	0.410958904109589	0.8	0.4489795918367347	1
0.375	0.273972602739726	0.5333333333333333	0.5510204081632653	1
0.375	0.3424657534246575	0.8	0.5204081632653061	2
0.375	0.1643835616438356	0.5333333333333333	0.5	2
0.375	0.1780821917808219	0.5333333333333333	0.3979591836734694	1
0.375	0.3150684931506849	0.6	0.3979591836734694	2
0.375	0.6027397260273972	0.4	0.35714285714285715	2
0.375	0.3150684931506849	0.7333333333333333	0.6020408163265306	2
0.375	0.5342465753424658	0.5333333333333333	0.37755102040816324	2
0.375	0.2465753424657534	0.8	0.3979591836734694	2
0.375	0.2602739726027397	0.6	0.5612244897959183	2
0.375	0.1917808219178082	0.6666666666666666	0.3979591836734694	2
0.375	0.136986301369863	0.6	0.3979591836734694	2
0.375	0.684931506849315	0.26666666666666666	0.3979591836734694	2
0.375	0.4931506849315068	0.8	0.3979591836734694	1
0.375	0.1780821917808219	0.5333333333333333	0.3979591836734694	2
0.375	0.1643835616438356	0.5333333333333333	0.3469387755102041	2
0.375	0.1780821917808219	0.6	0.3979591836734694	2
0.375	0.0547945205479452	0.6	0.3979591836734694	2
0.375	0.2602739726027397	0.6	0.6836734693877551	2
0.375	0.1780821917808219	0.6666666666666666	0.3979591836734694	2
0.375	0.4246575342465753	0.5333333333333333	0.3979591836734694	2
0.375	0.4383561643835616	0.5333333333333333	0.3979591836734694	2
0.375	0.0958904109589041	0.4	0.3979591836734694	2
0.375	0.3424657534246575	0.5333333333333333	0.3979591836734694	1
0.375	0.4246575342465753	0.8	0.5	1
0.375	0.0410958904109589	0.6	0.32653061224489793	2
0.375	0.7671232876712328	0.5333333333333333	0.29591836734693877	2
0.375	0.0684931506849315	0.6	0.3979591836734694	1
0.375	0.3424657534246575	0.5333333333333333	0.7244897959183674	1
0.375	0.136986301369863	0.7333333333333333	0.3979591836734694	2
0.375	0.410958904109589	0.5333333333333333	0.3979591836734694	2
0.375	0.4794520547945205	0.6	0.3979591836734694	1
0.375	0.7534246575342466	0.6	0.3979591836734694	2
0.375	0.1917808219178082	0.6	0.5	2
0.375	0.4520547945205479	0.7333333333333333	0.3979591836734694	1
0.375	0.3150684931506849	0.8	0.3979591836734694	2
0.375	0.5068493150684932	0.5333333333333333	0.3979591836734694	2
0.375	0.1780821917808219	0.5333333333333333	0.3979591836734694	1
0.375	0.5068493150684932	0.5333333333333333	0.3979591836734694	2
0.375	0.1232876712328767	0.6	0.6020408163265306	1
0.375	0.4246575342465753	0.6	0.3979591836734694	1
0.375	0.2876712328767123	0.4666666666666667	0.5612244897959183	1
0.375	0.6438356164383562	1.0	0.4489795918367347	1
0.375	0.2465753424657534	0.6	0.3979591836734694	2
0.12903225806451613	0.4520547945205479	0.5333333333333333	0.4489795918367347	2
0.12903225806451613	0.0273972602739726	0.6	0.01020408163265306	2
0.12903225806451613	0.5068493150684932	1.0	0.19387755102040816	2
0.12903225806451613	0.0410958904109589	0.5333333333333333	0.6020408163265306	2
0.12903225806451613	0.1506849315068493	0.8	0.29591836734693877	2
0.12903225806451613	0.4520547945205479	0.6	0.5	2
0.12903225806451613	0.4657534246575342	0.5333333333333333	0.19387755102040816	2
0.12903225806451613	0.1643835616438356	0.0	0.3979591836734694	2
0.12903225806451613	0.0547945205479452	0.6	0.24489795918367346	2
0.12903225806451613	0.2465753424657534	0.8	0.3979591836734694	2
0.12903225806451613	0.3698630136986301	0.6666666666666666	0.3979591836734694	2
0.12903225806451613	0.726027397260274	0.13333333333333333	0.3979591836734694	2
0.12903225806451613	0.1506849315068493	0.6	0.3979591836734694	2
0.12903225806451613	0.0684931506849315	0.6	0.23469387755102042	2
0.12903225806451613	0.5753424657534246	0.6	0.3979591836734694	2
0.12903225806451613	0.2465753424657534	0.6	0.3979591836734694	2
0.12903225806451613	0.0547945205479452	0.6	0.21428571428571427	2
0.12903225806451613	0.8082191780821918	0.8	0.3163265306122449	2
0.12903225806451613	0.0	0.3333333333333333	0.05102040816326531	2
0.12903225806451613	0.1506849315068493	0.6	0.47959183673469385	2
0.06306306306306306	0.1643835616438356	0.5333333333333333	0.3979591836734694	2
0.06306306306306306	0.136986301369863	0.6	0.04081632653061224	2
0.06306306306306306	0.6575342465753424	0.5333333333333333	0.47959183673469385	1
0.06306306306306306	0.136986301369863	0.8	0.4489795918367347	2
0.06306306306306306	0.0958904109589041	0.5333333333333333	0.6020408163265306	2
0.06306306306306306	0.0821917808219178	0.5333333333333333	0.3163265306122449	2
0.06306306306306306	0.2465753424657534	0.5333333333333333	0.23469387755102042	2
0.06306306306306306	0.0821917808219178	0.6666666666666666	0.3979591836734694	2
0.06306306306306306	0.2876712328767123	0.5333333333333333	0.3979591836734694	2
0.06306306306306306	0.6027397260273972	0.5333333333333333	0.3979591836734694	2
0.06306306306306306	0.136986301369863	0.4	0.3979591836734694	2
0.06306306306306306	0.1643835616438356	0.5333333333333333	0.3979591836734694	2
0.06306306306306306	0.3698630136986301	0.6	0.5	2
0.06306306306306306	0.0410958904109589	0.4666666666666667	0.3979591836734694	2
0.06306306306306306	0.7945205479452054	0.8666666666666667	0.25510204081632654	2
0.06306306306306306	0.0136986301369863	0.4	0.29591836734693877	2
0.06306306306306306	0.0273972602739726	0.4666666666666667	0.3979591836734694	2
0.06306306306306306	0.3835616438356164	0.8	0.4489795918367347	1
0.06306306306306306	0.0273972602739726	0.5333333333333333	0.19387755102040816	2
0.06306306306306306	0.0136986301369863	0.4	0.24489795918367346	2
0.06306306306306306	0.7671232876712328	0.6	0.37755102040816324	2
0.06306306306306306	0.0684931506849315	0.5333333333333333	0.09183673469387756	2
0.06306306306306306	0.0684931506849315	0.5333333333333333	0.3979591836734694	2
0.06306306306306306	0.6438356164383562	0.5333333333333333	0.19387755102040816	2
0.06306306306306306	0.0273972602739726	0.6	0.29591836734693877	2
0.06306306306306306	0.7397260273972602	0.2	0.14285714285714285	2
0.06306306306306306	0.6027397260273972	0.8	0.23469387755102042	1
0.06306306306306306	0.863013698630137	0.06666666666666667	0.14285714285714285	2
0.06306306306306306	0.1917808219178082	0.6	0.3979591836734694	2
0.06306306306306306	0.3561643835616438	0.5333333333333333	0.3979591836734694	2
0.06306306306306306	0.5753424657534246	0.8666666666666667	0.5	1
0.06306306306306306	0.0273972602739726	0.5333333333333333	0.09183673469387756	2
0.06306306306306306	0.6301369863013698	0.3333333333333333	0.3979591836734694	2
0.06306306306306306	0.0684931506849315	0.6	0.19387755102040816	2
0.06306306306306306	0.1643835616438356	0.5333333333333333	0.3979591836734694	2
0.06306306306306306	0.2054794520547945	0.5333333333333333	0.4489795918367347	2
0.06306306306306306	0.0	0.26666666666666666	0.19387755102040816	2
0.06306306306306306	0.5616438356164384	0.26666666666666666	0.3979591836734694	2
0.06306306306306306	0.0273972602739726	0.6	0.3979591836734694	2
0.06306306306306306	0.0273972602739726	0.6	0.3163265306122449	2
0.06306306306306306	0.4794520547945205	0.5333333333333333	0.29591836734693877	2
0.06306306306306306	0.0684931506849315	0.5333333333333333	0.07142857142857142	2
0.06306306306306306	0.726027397260274	0.6	0.19387755102040816	1
0.06306306306306306	0.6712328767123288	0.5333333333333333	0.3979591836734694	1
0.06306306306306306	0.136986301369863	0.6	0.35714285714285715	2
0.06306306306306306	0.5616438356164384	0.2	0.3469387755102041	2
0.06306306306306306	0.6575342465753424	0.5333333333333333	0.3979591836734694	2
0.06306306306306306	0.3561643835616438	0.5333333333333333	0.4489795918367347	2
0.06306306306306306	0.0547945205479452	0.6	0.19387755102040816	2
0.06306306306306306	0.2602739726027397	0.5333333333333333	0.24489795918367346	2
0.06306306306306306	0.1643835616438356	0.4	0.3979591836734694	2
0.06306306306306306	0.2602739726027397	0.4	0.23469387755102042	2
0.06306306306306306	0.7397260273972602	0.5333333333333333	0.3979591836734694	2
0.06306306306306306	0.3424657534246575	0.8	0.07142857142857142	2
0.06306306306306306	0.2602739726027397	0.4	0.3979591836734694	2
0.06306306306306306	0.7808219178082192	0.13333333333333333	0.3163265306122449	2
0.06306306306306306	0.0136986301369863	0.3333333333333333	0.3979591836734694	2
0.06306306306306306	0.0	0.4666666666666667	0.29591836734693877	2
0.06306306306306306	0.1232876712328767	0.6	0.37755102040816324	2
0.06306306306306306	0.6438356164383562	0.5333333333333333	0.3979591836734694	2
0.12727272727272726	0.0136986301369863	0.6	0.3979591836734694	2
0.12727272727272726	0.0136986301369863	0.4	0.19387755102040816	2
0.12727272727272726	0.136986301369863	0.5333333333333333	0.3469387755102041	2
0.12727272727272726	0.0547945205479452	0.6	0.3979591836734694	2
0.12727272727272726	0.0273972602739726	0.5333333333333333	0.4387755102040816	2
0.12727272727272726	0.0958904109589041	0.6	0.10204081632653061	2
0.12727272727272726	0.1643835616438356	0.5333333333333333	0.3979591836734694	2
0.12727272727272726	0.0	0.3333333333333333	0.09183673469387756	2
0.12727272727272726	0.0410958904109589	0.13333333333333333	0.24489795918367346	2
0.12727272727272726	0.1506849315068493	0.4	0.3979591836734694	2
0.12727272727272726	0.3013698630136986	0.6	0.6530612244897959	2
0.12727272727272726	0.0821917808219178	0.6	0.3979591836734694	2
0.12727272727272726	0.3287671232876712	0.5333333333333333	0.19387755102040816	2
0.12727272727272726	0.6575342465753424	0.5333333333333333	0.19387755102040816	2
0.12727272727272726	0.136986301369863	0.6	0.24489795918367346	2
0.12727272727272726	0.0410958904109589	0.6	0.3979591836734694	2
0.12727272727272726	0.5753424657534246	0.06666666666666667	0.4489795918367347	2
0.12727272727272726	0.6164383561643836	0.2	0.3979591836734694	1
0.12727272727272726	0.0684931506849315	0.6	0.14285714285714285	1
0.12727272727272726	0.547945205479452	0.2	0.4489795918367347	2
0.12727272727272726	0.7397260273972602	0.13333333333333333	0.3979591836734694	2
0.12727272727272726	0.0136986301369863	0.4	0.15306122448979592	2
0.12727272727272726	0.1232876712328767	0.5333333333333333	0.3979591836734694	2
0.12727272727272726	0.1643835616438356	0.5333333333333333	0.3163265306122449	2
0.12727272727272726	0.136986301369863	0.5333333333333333	0.3979591836734694	2
0.12727272727272726	0.0410958904109589	0.6	0.3979591836734694	2
0.12727272727272726	0.0684931506849315	0.6	0.4489795918367347	2
0.12727272727272726	0.0958904109589041	0.26666666666666666	0.09183673469387756	2
0.12727272727272726	0.0410958904109589	0.3333333333333333	0.3979591836734694	2
0.12727272727272726	0.7671232876712328	0.5333333333333333	0.24489795918367346	2
0.15031055900621118	0.5616438356164384	0.5333333333333333	0.3469387755102041	2
0.15031055900621118	0.6575342465753424	0.5333333333333333	0.3979591836734694	2
0.15031055900621118	0.0	0.3333333333333333	0.3979591836734694	2
0.15031055900621118	0.6438356164383562	0.6	0.07142857142857142	2
0.15031055900621118	0.8493150684931506	0.2	0.3979591836734694	2
0.15031055900621118	0.821917808219178	0.6	0.3469387755102041	2
0.15031055900621118	0.6027397260273972	0.5333333333333333	0.3979591836734694	2
0.15031055900621118	0.4931506849315068	0.5333333333333333	0.3469387755102041	1
0.15031055900621118	0.0410958904109589	0.6	0.3979591836734694	2
0.15031055900621118	0.0410958904109589	0.6	0.4489795918367347	2
0.15031055900621118	0.7671232876712328	0.6	0.09183673469387756	2
0.15031055900621118	0.6301369863013698	0.5333333333333333	0.15306122448979592	2
0.15031055900621118	0.0684931506849315	0.7333333333333333	0.24489795918367346	2
0.15031055900621118	0.0410958904109589	0.5333333333333333	0.3979591836734694	2
0.15031055900621118	0.7671232876712328	0.5333333333333333	0.07142857142857142	2
0.15031055900621118	0.3561643835616438	0.4	0.3979591836734694	2
0.15031055900621118	0.0136986301369863	0.6	0.29591836734693877	2
0.15031055900621118	0.6438356164383562	0.8	0.09183673469387756	2
0.15031055900621118	0.7397260273972602	0.13333333333333333	0.09183673469387756	2
0.15031055900621118	0.589041095890411	0.8	0.3979591836734694	2
0.15031055900621118	0.0684931506849315	0.6	0.24489795918367346	2
0.15031055900621118	0.6575342465753424	0.4	0.2857142857142857	2
0.15031055900621118	0.273972602739726	0.6	0.29591836734693877	2
0.15031055900621118	0.0410958904109589	0.6	0.15306122448979592	2
0.15031055900621118	0.0	0.4	0.3979591836734694	2
0.15031055900621118	0.0410958904109589	0.6	0.3979591836734694	2
0.15031055900621118	0.6164383561643836	0.5333333333333333	0.3979591836734694	1
0.15031055900621118	0.2191780821917808	0.8	0.3979591836734694	2
0.15031055900621118	0.4931506849315068	0.5333333333333333	0.3979591836734694	1
0.15031055900621118	0.4657534246575342	0.5333333333333333	0.23469387755102042	2
0.15031055900621118	0.547945205479452	0.0	0.3979591836734694	2
0.15031055900621118	0.0136986301369863	0.4	0.29591836734693877	2
0.15031055900621118	0.1232876712328767	0.5333333333333333	0.3979591836734694	2
0.15031055900621118	0.684931506849315	0.8	0.19387755102040816	1
0.15031055900621118	0.4657534246575342	0.6	0.3979591836734694	2
0.15031055900621118	0.4246575342465753	0.13333333333333333	1.0	2
0.15031055900621118	0.0684931506849315	0.5333333333333333	0.3979591836734694	2
0.15031055900621118	0.0410958904109589	0.6	0.29591836734693877	2
0.15031055900621118	0.0273972602739726	0.5333333333333333	0.24489795918367346	2
0.15031055900621118	0.0547945205479452	0.6	0.3979591836734694	2
0.15031055900621118	0.4794520547945205	0.3333333333333333	0.24489795918367346	2
0.15031055900621118	0.0410958904109589	0.6	0.29591836734693877	2
0.15031055900621118	0.6712328767123288	0.3333333333333333	0.14285714285714285	1
0.15031055900621118	0.6575342465753424	0.8	0.29591836734693877	2
0.15031055900621118	0.2328767123287671	0.5333333333333333	0.3979591836734694	2
0.15031055900621118	0.0273972602739726	0.6	0.24489795918367346	2
0.15031055900621118	0.0273972602739726	0.6	0.2755102040816326	2
0.15031055900621118	0.0410958904109589	0.6	0.3163265306122449	2
0.15031055900621118	0.1506849315068493	0.6	0.04081632653061224	2
0.15031055900621118	0.0410958904109589	0.6	0.3979591836734694	2
0.15031055900621118	0.0136986301369863	0.4	0.14285714285714285	2
0.15031055900621118	0.6164383561643836	0.8	0.6020408163265306	1
0.15031055900621118	0.4794520547945205	0.5333333333333333	0.4489795918367347	2
0.15031055900621118	0.0684931506849315	0.6	0.07142857142857142	2
0.15031055900621118	0.9041095890410958	0.2	0.19387755102040816	2
0.15031055900621118	0.0821917808219178	0.6	0.3979591836734694	2
0.15031055900621118	0.0684931506849315	0.6	0.5	2
0.15031055900621118	0.0410958904109589	0.6	0.6020408163265306	2
0.15031055900621118	0.5205479452054794	0.2	0.3979591836734694	2
0.15031055900621118	0.0410958904109589	0.6	0.19387755102040816	2
0.15031055900621118	0.8082191780821918	0.13333333333333333	0.07142857142857142	2
0.15031055900621118	0.7123287671232876	0.5333333333333333	0.3979591836734694	2
0.15031055900621118	0.6438356164383562	0.3333333333333333	0.5	1
0.15031055900621118	0.0684931506849315	0.6	0.3979591836734694	2
0.15031055900621118	0.6438356164383562	0.2	0.3979591836734694	2
0.15031055900621118	0.0410958904109589	0.6	0.3979591836734694	2
0.15031055900621118	0.2602739726027397	0.5333333333333333	0.14285714285714285	2
0.15031055900621118	0.7534246575342466	0.5333333333333333	0.3163265306122449	2
0.15031055900621118	0.1643835616438356	0.8	0.5306122448979592	2
0.15031055900621118	0.7397260273972602	0.6	0.15306122448979592	2
0.15031055900621118	0.5068493150684932	0.8666666666666667	0.0	2
0.15031055900621118	0.2054794520547945	0.26666666666666666	0.4489795918367347	2
0.15031055900621118	0.0821917808219178	0.6	0.09183673469387756	2
0.15031055900621118	0.410958904109589	0.3333333333333333	0.4489795918367347	2
0.15031055900621118	0.136986301369863	0.6	0.3979591836734694	2
0.15031055900621118	0.7945205479452054	0.2	0.5	2
0.15031055900621118	0.0547945205479452	0.6	0.29591836734693877	2
0.15031055900621118	0.0547945205479452	0.6	0.3979591836734694	2
0.15031055900621118	0.0684931506849315	0.6	0.09183673469387756	2
0.15031055900621118	0.2602739726027397	0.4	0.3979591836734694	2
0.15031055900621118	0.5068493150684932	0.0	0.15306122448979592	2
0.15031055900621118	0.2328767123287671	0.6666666666666666	0.3469387755102041	2
0.15031055900621118	0.0821917808219178	0.6	0.04081632653061224	2
0.15031055900621118	0.0136986301369863	0.5333333333333333	0.3979591836734694	2
0.15031055900621118	0.0410958904109589	0.6	0.29591836734693877	2
0.15031055900621118	0.684931506849315	0.8	0.09183673469387756	2
0.15031055900621118	0.8082191780821918	0.3333333333333333	0.14285714285714285	2
0.15031055900621118	0.684931506849315	0.8	0.5	1
0.15031055900621118	0.1232876712328767	0.4	0.3979591836734694	2
0.15031055900621118	0.0410958904109589	0.6	0.3979591836734694	2
0.15031055900621118	0.6986301369863014	0.2	0.6020408163265306	2
0.15031055900621118	0.6712328767123288	0.5333333333333333	0.3979591836734694	2
0.15031055900621118	0.6027397260273972	0.2	0.19387755102040816	2
0.15031055900621118	0.5616438356164384	0.5333333333333333	0.5510204081632653	2
0.15031055900621118	0.547945205479452	0.26666666666666666	0.3979591836734694	2
0.15031055900621118	0.0821917808219178	0.8	0.3469387755102041	2
0.15031055900621118	0.0410958904109589	0.6	0.29591836734693877	2
0.15031055900621118	0.6986301369863014	0.8666666666666667	0.29591836734693877	2
0.15031055900621118	0.0410958904109589	0.6	0.24489795918367346	2
0.15031055900621118	0.684931506849315	0.6	0.15306122448979592	2
0.15031055900621118	0.0684931506849315	0.7333333333333333	0.3979591836734694	2
0.15031055900621118	0.0547945205479452	0.5333333333333333	0.3979591836734694	2
0.15031055900621118	0.7534246575342466	0.5333333333333333	0.1326530612244898	2
0.15031055900621118	0.0273972602739726	0.5333333333333333	0.3979591836734694	2
0.15031055900621118	0.547945205479452	0.3333333333333333	0.3979591836734694	2
0.15031055900621118	0.6575342465753424	0.5333333333333333	0.3979591836734694	1
0.15031055900621118	0.273972602739726	0.5333333333333333	0.3469387755102041	2
0.15031055900621118	0.7397260273972602	0.8666666666666667	0.07142857142857142	1
0.15031055900621118	0.6575342465753424	0.6	0.5	2
0.15031055900621118	0.0136986301369863	0.6	0.19387755102040816	2
0.15031055900621118	0.589041095890411	0.2	0.3979591836734694	2
0.15031055900621118	0.0684931506849315	0.5333333333333333	0.3979591836734694	2
0.15031055900621118	0.0410958904109589	0.6	0.23469387755102042	2
0.15031055900621118	0.7534246575342466	0.8	0.030612244897959183	2
0.15031055900621118	0.1095890410958904	0.7333333333333333	0.19387755102040816	2
0.15031055900621118	0.3835616438356164	0.5333333333333333	0.24489795918367346	2
0.15031055900621118	0.8767123287671232	0.06666666666666667	0.29591836734693877	2
0.15031055900621118	0.0136986301369863	0.5333333333333333	0.29591836734693877	2
0.15031055900621118	0.0	0.3333333333333333	0.3469387755102041	2
0.15031055900621118	0.0	0.3333333333333333	0.1326530612244898	2
0.15031055900621118	0.821917808219178	0.6	0.07142857142857142	2
0.15031055900621118	0.0821917808219178	0.5333333333333333	0.3979591836734694	2
0.15031055900621118	0.6712328767123288	0.5333333333333333	0.5	2
0.15031055900621118	0.0	0.26666666666666666	0.04081632653061224	2
0.15031055900621118	0.0273972602739726	0.6	0.17346938775510204	2
0.15031055900621118	0.0410958904109589	0.5333333333333333	0.3979591836734694	2
0.15031055900621118	0.0	0.6	0.14285714285714285	2
0.15031055900621118	0.0684931506849315	0.6	0.29591836734693877	2
0.15031055900621118	0.547945205479452	0.6	0.3163265306122449	2
0.15031055900621118	0.4520547945205479	0.8666666666666667	0.3979591836734694	1
0.15031055900621118	0.0958904109589041	0.8	0.40816326530612246	2
0.15031055900621118	0.6164383561643836	0.5333333333333333	0.3979591836734694	2
0.15031055900621118	0.1643835616438356	0.8	0.5	2
0.15031055900621118	0.2465753424657534	0.06666666666666667	0.14285714285714285	2
0.15031055900621118	0.0684931506849315	0.6	0.6530612244897959	2
0.15031055900621118	0.6438356164383562	0.8	0.3979591836734694	1
0.15031055900621118	0.821917808219178	0.7333333333333333	0.01020408163265306	2
0.15031055900621118	0.0273972602739726	0.5333333333333333	0.19387755102040816	2
0.15031055900621118	0.5205479452054794	0.8	0.19387755102040816	1
0.15031055900621118	0.4657534246575342	0.5333333333333333	0.3979591836734694	2
0.15031055900621118	0.6986301369863014	0.13333333333333333	0.29591836734693877	2
0.15031055900621118	0.2054794520547945	0.6	0.3979591836734694	2
0.15031055900621118	0.6575342465753424	0.2	0.2653061224489796	2
0.15031055900621118	0.6301369863013698	0.5333333333333333	0.3163265306122449	2
0.15031055900621118	0.7808219178082192	0.5333333333333333	0.47959183673469385	2
0.15031055900621118	0.0684931506849315	0.3333333333333333	0.3979591836734694	2
0.15031055900621118	0.3561643835616438	0.5333333333333333	0.3979591836734694	1
0.15031055900621118	0.2328767123287671	0.4	0.3979591836734694	2
0.15031055900621118	0.7671232876712328	0.5333333333333333	0.09183673469387756	2
0.15031055900621118	0.0273972602739726	0.6	0.29591836734693877	2
0.15031055900621118	0.0136986301369863	0.6	0.09183673469387756	2
0.15031055900621118	0.6575342465753424	0.6	0.19387755102040816	2
0.15031055900621118	0.8082191780821918	0.2	0.04081632653061224	2
0.15031055900621118	0.684931506849315	0.6	0.19387755102040816	2
0.15031055900621118	0.2465753424657534	0.6	0.3979591836734694	2
0.15031055900621118	0.3698630136986301	0.9333333333333333	0.8061224489795918	2
0.15031055900621118	0.0684931506849315	0.5333333333333333	0.3979591836734694	2
0.15031055900621118	0.6575342465753424	0.6	0.4489795918367347	1
0.15031055900621118	0.0410958904109589	0.6	0.3469387755102041	2
0.15031055900621118	0.6164383561643836	0.5333333333333333	0.3979591836734694	2
0.15031055900621118	0.0684931506849315	0.6	0.24489795918367346	2
0.15031055900621118	0.6301369863013698	0.3333333333333333	0.3979591836734694	2
0.15031055900621118	0.0	0.3333333333333333	0.3979591836734694	2
0.15031055900621118	0.2876712328767123	0.6	0.7551020408163265	1
0.15031055900621118	0.0273972602739726	0.6	0.3163265306122449	2
0.15031055900621118	0.0684931506849315	0.6	0.3979591836734694	2
0.15031055900621118	0.0410958904109589	0.5333333333333333	0.6020408163265306	2
0.15031055900621118	0.5068493150684932	0.13333333333333333	0.3979591836734694	2
0.15031055900621118	0.1780821917808219	0.6666666666666666	0.29591836734693877	2
0.15031055900621118	0.2876712328767123	0.6	0.3979591836734694	2
0.15031055900621118	0.0410958904109589	0.6	0.3979591836734694	2
0.15031055900621118	0.3150684931506849	0.5333333333333333	0.4489795918367347	2
0.15031055900621118	0.0136986301369863	0.6	0.3979591836734694	2
0.15031055900621118	0.6301369863013698	0.8	0.3979591836734694	2
0.15031055900621118	0.0547945205479452	0.8	0.3979591836734694	2
0.15031055900621118	0.7123287671232876	0.9333333333333333	0.3469387755102041	1
0.15031055900621118	0.2602739726027397	0.5333333333333333	0.3979591836734694	2
0.15031055900621118	0.0684931506849315	0.7333333333333333	0.3979591836734694	2
0.15031055900621118	0.0410958904109589	0.6	0.3979591836734694	2
0.15031055900621118	0.3150684931506849	0.5333333333333333	0.22448979591836735	2
0.15031055900621118	0.0273972602739726	0.6	0.3979591836734694	2
0.15031055900621118	0.547945205479452	0.8	0.3979591836734694	1
0.15031055900621118	0.0547945205479452	0.6	0.3979591836734694	2
0.15031055900621118	0.1095890410958904	0.8	0.3979591836734694	2
0.15031055900621118	0.4657534246575342	0.26666666666666666	0.6020408163265306	2
0.15031055900621118	0.2602739726027397	0.6	0.3979591836734694	2
0.15031055900621118	0.684931506849315	0.5333333333333333	0.20408163265306123	2
0.15031055900621118	0.6575342465753424	0.7333333333333333	0.3979591836734694	2
0.15031055900621118	0.6164383561643836	0.6	0.3979591836734694	2
0.15031055900621118	0.9178082191780822	0.2	0.02040816326530612	2
0.15031055900621118	0.4383561643835616	0.5333333333333333	0.7040816326530612	2
0.15031055900621118	0.0547945205479452	0.6	0.3469387755102041	2
0.15031055900621118	0.0273972602739726	0.4	0.24489795918367346	2
0.15031055900621118	0.8356164383561644	0.6	0.04081632653061224	2
0.15031055900621118	0.1095890410958904	0.5333333333333333	0.3979591836734694	2
0.15031055900621118	0.5068493150684932	0.8	0.42857142857142855	2
0.15031055900621118	0.3698630136986301	0.6	0.4489795918367347	2
0.15031055900621118	0.7123287671232876	0.5333333333333333	0.3469387755102041	2
0.15031055900621118	0.6712328767123288	0.5333333333333333	0.23469387755102042	2
0.15031055900621118	0.3972602739726027	0.6	0.3979591836734694	1
0.15031055900621118	0.6301369863013698	0.5333333333333333	0.3979591836734694	2
0.15031055900621118	0.684931506849315	0.2	0.3979591836734694	2
0.15031055900621118	0.6575342465753424	0.4666666666666667	0.09183673469387756	2
0.15031055900621118	0.726027397260274	0.2	0.07142857142857142	2
0.15031055900621118	0.1643835616438356	0.5333333333333333	0.19387755102040816	2
0.15031055900621118	0.0410958904109589	0.5333333333333333	0.01020408163265306	2
0.15031055900621118	0.0273972602739726	0.6	0.6020408163265306	2
0.15031055900621118	0.0547945205479452	0.6	0.3979591836734694	2
0.15031055900621118	0.0136986301369863	0.4	0.29591836734693877	2
0.15031055900621118	0.0958904109589041	0.5333333333333333	0.3979591836734694	2
0.15031055900621118	0.3287671232876712	0.6	0.3979591836734694	2
0.15031055900621118	0.5616438356164384	0.5333333333333333	0.8061224489795918	2
0.15031055900621118	0.0273972602739726	0.6	0.3979591836734694	2
0.15031055900621118	0.1095890410958904	0.5333333333333333	0.3979591836734694	2
0.15031055900621118	0.5753424657534246	0.5333333333333333	0.3979591836734694	2
0.15031055900621118	0.684931506849315	0.6	0.3979591836734694	1
0.15031055900621118	0.0547945205479452	0.5333333333333333	0.19387755102040816	2
0.15031055900621118	0.0273972602739726	0.6	0.14285714285714285	2
0.15031055900621118	0.863013698630137	0.2	0.3469387755102041	2
0.15031055900621118	0.3287671232876712	0.5333333333333333	0.3979591836734694	2
0.15031055900621118	0.6712328767123288	0.4	0.3163265306122449	2
0.15031055900621118	0.2876712328767123	0.5333333333333333	0.29591836734693877	2
0.15031055900621118	0.7534246575342466	0.5333333333333333	0.030612244897959183	2
0.15031055900621118	0.4657534246575342	0.5333333333333333	0.5	2
0.15031055900621118	0.726027397260274	0.9333333333333333	0.4489795918367347	2
0.15031055900621118	0.4246575342465753	0.5333333333333333	0.19387755102040816	2
0.15031055900621118	0.0273972602739726	0.6	0.14285714285714285	2
0.15031055900621118	0.0684931506849315	0.6	0.4387755102040816	2
0.15031055900621118	0.0821917808219178	0.6	0.10204081632653061	2
0.15031055900621118	0.410958904109589	0.2	0.3979591836734694	2
0.15031055900621118	0.726027397260274	0.5333333333333333	0.3979591836734694	2
0.15031055900621118	0.410958904109589	0.6666666666666666	0.4489795918367347	2
0.15031055900621118	0.0273972602739726	0.6	0.19387755102040816	2
0.15031055900621118	0.0136986301369863	0.6	0.4489795918367347	2
0.15031055900621118	0.0547945205479452	0.7333333333333333	0.47959183673469385	2
0.15031055900621118	0.0273972602739726	0.6	0.3979591836734694	2
0.15031055900621118	0.6164383561643836	0.6	0.14285714285714285	2
0.15031055900621118	0.6164383561643836	0.2	0.09183673469387756	2
0.15031055900621118	0.0	0.4	0.3979591836734694	2
0.15031055900621118	0.0684931506849315	0.8	0.3979591836734694	2
0.15031055900621118	0.821917808219178	0.9333333333333333	0.24489795918367346	2
0.15031055900621118	0.6164383561643836	0.5333333333333333	0.3979591836734694	1
0.15031055900621118	0.8356164383561644	0.5333333333333333	0.3979591836734694	2
0.15031055900621118	0.6438356164383562	0.8	0.3979591836734694	2
0.15031055900621118	0.0821917808219178	0.6	0.3979591836734694	2
0.15031055900621118	0.0273972602739726	0.6	0.3979591836734694	2
0.15031055900621118	0.0547945205479452	0.6	0.3979591836734694	2
0.15031055900621118	0.0410958904109589	0.6	0.3979591836734694	2
0.15031055900621118	0.0273972602739726	0.6	0.24489795918367346	2
0.15031055900621118	0.6986301369863014	0.5333333333333333	0.22448979591836735	2
0.15031055900621118	0.0821917808219178	0.8	0.3979591836734694	2
0.15031055900621118	0.726027397260274	0.5333333333333333	0.05102040816326531	2
0.15031055900621118	0.0547945205479452	0.6	0.3979591836734694	2
0.15031055900621118	0.6575342465753424	0.5333333333333333	0.09183673469387756	2
0.15031055900621118	0.0136986301369863	0.5333333333333333	0.19387755102040816	2
0.15031055900621118	0.7808219178082192	0.5333333333333333	0.29591836734693877	2
0.15031055900621118	0.0547945205479452	0.6	0.5	2
0.15031055900621118	0.0410958904109589	0.6	0.3979591836734694	2
0.15031055900621118	0.4383561643835616	0.3333333333333333	0.3979591836734694	2
0.15031055900621118	0.7534246575342466	0.7333333333333333	0.15306122448979592	1
0.15031055900621118	0.0547945205479452	0.6	0.3979591836734694	2
0.15031055900621118	0.273972602739726	0.7333333333333333	0.29591836734693877	2
0.15031055900621118	0.5205479452054794	0.5333333333333333	0.3979591836734694	2
0.15031055900621118	0.0	0.4	0.5	2
0.15031055900621118	0.0136986301369863	0.4666666666666667	0.19387755102040816	2
0.15031055900621118	0.6164383561643836	0.5333333333333333	0.3979591836734694	2
0.15031055900621118	0.5205479452054794	0.5333333333333333	0.3469387755102041	2
0.15031055900621118	0.6438356164383562	0.6	0.09183673469387756	1
0.15031055900621118	0.7397260273972602	0.2	0.23469387755102042	2
0.15031055900621118	0.0136986301369863	0.5333333333333333	0.3979591836734694	2
0.15031055900621118	0.0273972602739726	0.6	0.3979591836734694	2
0.15031055900621118	0.3287671232876712	0.5333333333333333	0.3979591836734694	2
0.15031055900621118	0.0136986301369863	0.6	0.3979591836734694	2
0.15031055900621118	0.7671232876712328	0.8	0.3979591836734694	2
0.15031055900621118	0.0410958904109589	0.6	0.05102040816326531	2
0.15031055900621118	0.7123287671232876	0.5333333333333333	0.04081632653061224	2
0.15031055900621118	0.273972602739726	0.3333333333333333	0.8469387755102041	2
0.15031055900621118	0.1643835616438356	0.8	0.3979591836734694	2
0.15031055900621118	0.821917808219178	0.6	0.01020408163265306	2
0.15031055900621118	0.7808219178082192	0.26666666666666666	0.09183673469387756	2
0.15031055900621118	0.0	0.4666666666666667	0.3979591836734694	2
0.15031055900621118	0.4246575342465753	0.6	0.3469387755102041	2
0.15031055900621118	0.7397260273972602	0.8	0.15306122448979592	2
0.15031055900621118	0.6712328767123288	0.4	0.3979591836734694	1
0.15031055900621118	0.3424657534246575	0.5333333333333333	0.5204081632653061	2
0.15031055900621118	0.589041095890411	0.6	0.01020408163265306	2
0.15031055900621118	0.0547945205479452	0.4	0.14285714285714285	2
0.15031055900621118	0.0684931506849315	0.6	0.3979591836734694	2
0.15031055900621118	0.6575342465753424	0.7333333333333333	0.37755102040816324	2
0.15031055900621118	0.0547945205479452	0.6	0.29591836734693877	2
0.15031055900621118	0.3013698630136986	0.5333333333333333	0.3979591836734694	1
0.15031055900621118	0.3561643835616438	0.5333333333333333	0.5	2
0.15031055900621118	0.6027397260273972	0.2	0.7040816326530612	2
0.15031055900621118	0.6712328767123288	0.6666666666666666	0.4489795918367347	2
0.15031055900621118	0.5205479452054794	0.5333333333333333	0.3979591836734694	2
0.15031055900621118	0.0136986301369863	0.5333333333333333	0.3979591836734694	2
0.15031055900621118	0.2191780821917808	0.5333333333333333	0.20408163265306123	2
0.15031055900621118	0.4520547945205479	0.13333333333333333	0.3979591836734694	2
0.15031055900621118	0.726027397260274	1.0	0.01020408163265306	1
0.15031055900621118	0.0410958904109589	0.6	0.6020408163265306	2
0.15031055900621118	0.0410958904109589	0.5333333333333333	0.3469387755102041	2
0.15031055900621118	0.684931506849315	0.5333333333333333	0.3163265306122449	1
0.15031055900621118	0.589041095890411	0.5333333333333333	0.3979591836734694	2
0.15031055900621118	0.6164383561643836	0.3333333333333333	0.3469387755102041	2
0.15031055900621118	0.4794520547945205	0.5333333333333333	0.3979591836734694	2
0.15031055900621118	0.0821917808219178	0.6	0.3979591836734694	2
0.15031055900621118	0.1232876712328767	0.8	0.3979591836734694	2
0.15031055900621118	0.8493150684931506	0.3333333333333333	0.19387755102040816	2
0.15031055900621118	0.7534246575342466	0.8	0.19387755102040816	1
0.15031055900621118	0.0547945205479452	0.6	0.8061224489795918	2
0.15031055900621118	0.0136986301369863	0.6	0.3979591836734694	2
0.15031055900621118	0.0684931506849315	0.6	0.3979591836734694	2
0.15031055900621118	0.6438356164383562	0.8	0.02040816326530612	2
0.15031055900621118	0.684931506849315	1.0	0.3979591836734694	2
0.15031055900621118	0.0547945205479452	0.6	0.3979591836734694	2
0.15031055900621118	0.726027397260274	0.26666666666666666	0.3979591836734694	2
0.15031055900621118	0.0547945205479452	0.6	0.3979591836734694	2
0.15031055900621118	0.0273972602739726	0.5333333333333333	0.3979591836734694	2
0.15031055900621118	0.2465753424657534	0.7333333333333333	0.14285714285714285	2
0.15031055900621118	0.6575342465753424	0.5333333333333333	0.3979591836734694	2
0.15031055900621118	0.0	0.3333333333333333	0.3979591836734694	2
0.15031055900621118	0.684931506849315	0.6	0.14285714285714285	1
0.15031055900621118	0.3972602739726027	0.6	0.3979591836734694	2
0.15031055900621118	0.6164383561643836	0.26666666666666666	0.20408163265306123	2
0.15031055900621118	0.589041095890411	0.2	0.3979591836734694	2
0.15031055900621118	0.6301369863013698	0.6	0.29591836734693877	1
0.15031055900621118	0.0	0.4	0.09183673469387756	2
0.15031055900621118	0.6986301369863014	0.5333333333333333	0.07142857142857142	1
0.15031055900621118	0.0821917808219178	0.6	0.3979591836734694	2
0.15031055900621118	0.0136986301369863	0.4666666666666667	0.061224489795918366	2
0.15031055900621118	0.6164383561643836	0.6666666666666666	0.09183673469387756	2
0.15031055900621118	0.136986301369863	0.8	0.29591836734693877	2
0.15031055900621118	0.2465753424657534	0.4	0.3979591836734694	2
0.15031055900621118	0.0273972602739726	0.6	0.29591836734693877	2
0.15031055900621118	0.4383561643835616	0.5333333333333333	0.5	1
0.15031055900621118	0.0821917808219178	0.8	0.5	2
0.15031055900621118	0.4657534246575342	0.5333333333333333	1.0	2
0.15031055900621118	0.2191780821917808	0.5333333333333333	0.47959183673469385	2
0.15031055900621118	0.3835616438356164	0.5333333333333333	0.11224489795918367	2
0.15031055900621118	0.6575342465753424	0.6	0.030612244897959183	2
0.15031055900621118	0.6164383561643836	0.8666666666666667	0.030612244897959183	2
0.15031055900621118	0.6438356164383562	0.5333333333333333	0.23469387755102042	2
0.15031055900621118	0.0547945205479452	0.6	0.3979591836734694	2
0.15031055900621118	0.0273972602739726	0.6	0.4489795918367347	2
0.15031055900621118	0.684931506849315	0.8666666666666667	0.09183673469387756	2
0.15031055900621118	0.6027397260273972	0.8	0.3979591836734694	1
0.15031055900621118	0.1780821917808219	0.2	0.3979591836734694	2
0.15031055900621118	0.1095890410958904	0.6	0.01020408163265306	2
0.15031055900621118	0.5753424657534246	0.6	0.3979591836734694	2
0.15031055900621118	0.0547945205479452	0.6	0.4489795918367347	2
0.15031055900621118	0.0	0.3333333333333333	0.19387755102040816	2
0.15031055900621118	0.0	0.4	0.19387755102040816	2
0.15031055900621118	0.0136986301369863	0.4	0.3979591836734694	2
0.15031055900621118	0.6027397260273972	0.2	0.3979591836734694	2
0.15031055900621118	0.821917808219178	0.8666666666666667	0.24489795918367346	2
0.15031055900621118	0.726027397260274	0.6	0.23469387755102042	2
0.15031055900621118	0.0410958904109589	0.6	0.3469387755102041	2
0.15031055900621118	0.6164383561643836	0.8666666666666667	0.47959183673469385	1
0.15031055900621118	0.5616438356164384	0.6666666666666666	0.3979591836734694	2
0.15031055900621118	0.410958904109589	0.5333333333333333	0.3979591836734694	2
0.15031055900621118	0.0273972602739726	0.5333333333333333	0.3979591836734694	2
0.15031055900621118	0.726027397260274	0.2	0.3979591836734694	2
0.15031055900621118	0.8356164383561644	0.26666666666666666	0.3979591836734694	2
0.15031055900621118	0.0136986301369863	0.4	0.3469387755102041	2
0.15031055900621118	0.589041095890411	0.9333333333333333	0.3979591836734694	1
0.15031055900621118	0.589041095890411	0.8	0.29591836734693877	2
0.15031055900621118	0.410958904109589	0.8	0.4489795918367347	1
0.15031055900621118	0.0273972602739726	0.6	0.29591836734693877	2
0.15031055900621118	0.1506849315068493	0.6	0.3979591836734694	2
[truncated: 14,280 more rows]
