# Supplementary material for: Layer wise Scaled Gaussian Priors for Markov Chain Monte Carlo Sampled deep Bayesian neural networks
Source: Front Artif Intell. 2025 Apr 25;8:1444891. doi: 10.3389/frai.2025.1444891 (PMC12061901; doi:10.3389/frai.2025.1444891)
Supplement: Supplementary file 1 [file Data_Sheet_1.zip › Codes and Data/Data/Tabular/adult1994/train.csv]

group_weight	age	education_num	hour_per_week	label
0.13259668508287292	0.0547945205479452	0.5333333333333333	0.19387755102040816	2
0.24258343634116192	0.1917808219178082	0.6	0.6020408163265306	2
0.375	0.1917808219178082	0.5333333333333333	0.3979591836734694	2
0.05284974093264249	0.410958904109589	0.5333333333333333	0.3979591836734694	1
0.5912698412698413	0.1643835616438356	0.5333333333333333	0.5510204081632653	2
0.24258343634116192	0.1780821917808219	0.5333333333333333	0.3979591836734694	2
0.5912698412698413	0.5616438356164384	0.7333333333333333	0.5	1
0.5720202485043718	0.3424657534246575	1.0	0.6020408163265306	1
0.41295546558704455	0.3424657534246575	0.6	0.5	1
0.05284974093264249	0.3972602739726027	0.26666666666666666	0.24489795918367346	2
0.5912698412698413	0.2465753424657534	0.6	0.3979591836734694	1
0.10256410256410256	0.2191780821917808	0.5333333333333333	0.3979591836734694	2
0.39282250242483024	0.3972602739726027	0.6	0.4489795918367347	1
0.5912698412698413	0.4931506849315068	0.2	0.3979591836734694	1
0.5912698412698413	0.2054794520547945	0.8	0.47959183673469385	1
0.2647540983606557	0.1643835616438356	0.8	0.45918367346938777	1
0.22285714285714286	0.5068493150684932	0.6	0.6020408163265306	1
0.5912698412698413	0.4520547945205479	0.8	0.5	1
0.5570469798657718	0.410958904109589	0.8	0.5	1
0.0625	0.589041095890411	0.6	0.6020408163265306	2
0.5720202485043718	0.136986301369863	0.8	0.3979591836734694	2
0.2647540983606557	0.0684931506849315	0.6	0.19387755102040816	2
0.09100310237849017	0.1506849315068493	0.6	0.3979591836734694	2
0.2647540983606557	0.5068493150684932	0.8666666666666667	0.37755102040816324	2
0.24258343634116192	0.3835616438356164	0.6	0.3979591836734694	2
0.07357859531772576	0.0273972602739726	0.6	0.24489795918367346	2
0.25	0.136986301369863	0.8	0.3979591836734694	2
0.41295546558704455	0.4246575342465753	0.6666666666666666	0.3979591836734694	1
0.24258343634116192	0.1917808219178082	0.6	0.5	1
0.14154652686762778	0.3287671232876712	0.6	0.7040816326530612	2
0.12195121951219512	0.0273972602739726	0.5333333333333333	0.3979591836734694	2
0.05284974093264249	0.547945205479452	0.5333333333333333	0.7857142857142857	2
0.24258343634116192	0.3013698630136986	0.5333333333333333	0.5	2
0.07577268195413758	0.6712328767123288	0.6	0.19387755102040816	2
0.5620437956204379	0.2465753424657534	1.0	0.3979591836734694	1
0.22285714285714286	0.2465753424657534	0.8	0.3979591836734694	2
0.017543859649122806	0.5205479452054794	0.5333333333333333	0.3979591836734694	2
0.2647540983606557	0.136986301369863	0.9333333333333333	0.6530612244897959	1
0.025203252032520326	0.0273972602739726	0.6	0.15306122448979592	2
0.24324324324324326	0.1780821917808219	0.5333333333333333	0.3979591836734694	2
0.5720202485043718	0.5616438356164384	0.8666666666666667	0.3979591836734694	1
0.5912698412698413	0.8356164383561644	0.8	0.3979591836734694	1
0.5912698412698413	0.3698630136986301	0.8	0.7040816326530612	1
0.0625	0.3561643835616438	0.5333333333333333	0.6020408163265306	2
0.24258343634116192	0.6575342465753424	0.5333333333333333	0.29591836734693877	2
0.22134387351778656	0.0821917808219178	0.5333333333333333	0.3979591836734694	2
0.025203252032520326	0.3150684931506849	0.5333333333333333	0.24489795918367346	2
0.39282250242483024	0.1780821917808219	0.6	0.3979591836734694	1
0.09100310237849017	0.0684931506849315	0.6	0.3979591836734694	2
0.5720202485043718	0.136986301369863	0.6	0.3979591836734694	1
0.09032258064516129	0.273972602739726	0.3333333333333333	0.3979591836734694	2
0.5720202485043718	0.3698630136986301	0.9333333333333333	0.7551020408163265	1
0.25925925925925924	0.4520547945205479	0.6	0.3979591836734694	1
0.41295546558704455	0.5068493150684932	0.6	0.3979591836734694	2
0.018691588785046728	0.3561643835616438	0.26666666666666666	0.3979591836734694	2
0.5720202485043718	0.3424657534246575	0.8666666666666667	0.3979591836734694	1
0.5720202485043718	0.3424657534246575	0.7333333333333333	0.3979591836734694	1
0.15031055900621118	0.2465753424657534	0.8	0.19387755102040816	2
0.07112970711297072	0.410958904109589	0.5333333333333333	0.08163265306122448	2
0.5720202485043718	0.589041095890411	0.6	0.3979591836734694	1
0.2647540983606557	0.0958904109589041	0.8	0.3979591836734694	1
0.15031055900621118	0.1917808219178082	0.3333333333333333	0.3979591836734694	2
0.15031055900621118	0.0958904109589041	0.7333333333333333	0.11224489795918367	2
0.05084745762711865	0.6438356164383562	0.5333333333333333	0.5	1
0.5912698412698413	0.2876712328767123	0.8	0.4489795918367347	1
0.025203252032520326	0.136986301369863	0.6	0.29591836734693877	2
0.09100310237849017	0.4520547945205479	0.6	0.37755102040816324	1
0.41295546558704455	0.410958904109589	0.5333333333333333	0.5	2
0.14012738853503184	0.547945205479452	0.5333333333333333	0.3979591836734694	1
0.041935483870967745	0.5753424657534246	0.5333333333333333	0.3979591836734694	2
0.39282250242483024	0.3972602739726027	0.6	0.5	2
0.09100310237849017	0.0821917808219178	0.5333333333333333	0.3979591836734694	2
0.25	0.2876712328767123	0.5333333333333333	0.3979591836734694	1
0.0625	0.4520547945205479	0.6	0.3979591836734694	2
0.375	0.3698630136986301	0.8	0.4387755102040816	1
0.09100310237849017	0.410958904109589	0.5333333333333333	0.19387755102040816	1
0.09100310237849017	0.1232876712328767	0.6666666666666666	0.3979591836734694	2
0.06382978723404255	0.5342465753424658	0.5333333333333333	0.3979591836734694	2
0.5912698412698413	0.5205479452054794	0.8	0.5	1
0.07577268195413758	0.547945205479452	0.8	0.3979591836734694	1
0.025203252032520326	0.2876712328767123	0.5333333333333333	0.3979591836734694	2
0.5720202485043718	0.684931506849315	0.8666666666666667	0.6020408163265306	1
0.5714285714285714	0.1780821917808219	0.8	0.5	2
0.15031055900621118	0.5068493150684932	0.5333333333333333	0.3979591836734694	1
0.5720202485043718	0.1917808219178082	0.6	0.5	1
0.13114754098360656	0.3287671232876712	0.5333333333333333	0.19387755102040816	2
0.07102593010146561	0.1643835616438356	0.5333333333333333	0.24489795918367346	2
0.375	0.4657534246575342	0.5333333333333333	0.7040816326530612	2
0.5912698412698413	0.3835616438356164	0.2	0.5510204081632653	1
0.09100310237849017	0.3561643835616438	0.5333333333333333	0.3979591836734694	2
0.05084745762711865	0.0684931506849315	0.6	0.29591836734693877	2
0.018691588785046728	0.1917808219178082	0.5333333333333333	0.3979591836734694	2
0.15031055900621118	0.5205479452054794	0.8666666666666667	0.17346938775510204	2
0.17048579285059579	0.136986301369863	0.5333333333333333	0.3979591836734694	1
0.39282250242483024	0.3287671232876712	0.8	0.4489795918367347	1
0.09100310237849017	0.2054794520547945	0.6	0.3979591836734694	2
0.05284974093264249	0.6301369863013698	0.2	0.5510204081632653	2
0.22285714285714286	0.273972602739726	0.5333333333333333	0.3979591836734694	2
0.017543859649122806	0.6438356164383562	0.5333333333333333	0.5	2
0.5912698412698413	0.6986301369863014	0.6	0.19387755102040816	1
0.5720202485043718	0.3972602739726027	0.8	0.3979591836734694	1
0.1927710843373494	0.0821917808219178	0.5333333333333333	0.3979591836734694	2
0.1527777777777778	0.1780821917808219	0.5333333333333333	0.3979591836734694	2
0.39282250242483024	0.1232876712328767	0.7333333333333333	0.3979591836734694	2
0.5720202485043718	0.1780821917808219	0.8	0.5	1
0.5912698412698413	0.4246575342465753	0.3333333333333333	0.4489795918367347	1
0.5620437956204379	0.547945205479452	0.8	0.3469387755102041	2
0.5720202485043718	0.5753424657534246	1.0	0.6020408163265306	1
0.17048579285059579	0.5753424657534246	0.5333333333333333	0.3979591836734694	2
0.24258343634116192	0.4246575342465753	0.5333333333333333	0.3979591836734694	1
0.025203252032520326	0.0136986301369863	0.5333333333333333	0.4489795918367347	2
0.5720202485043718	0.6164383561643836	0.6666666666666666	0.5	1
0.5912698412698413	0.410958904109589	0.8666666666666667	0.3979591836734694	1
0.17048579285059579	0.273972602739726	0.6	0.3979591836734694	1
0.14154652686762778	0.136986301369863	0.5333333333333333	0.8061224489795918	2
0.5720202485043718	0.2191780821917808	0.8	0.3979591836734694	1
0.5912698412698413	0.3698630136986301	0.6	0.4489795918367347	1
0.2236842105263158	0.5616438356164384	0.8	0.3979591836734694	2
0.2647540983606557	0.3150684931506849	0.6666666666666666	0.3979591836734694	1
0.5912698412698413	0.0958904109589041	0.8	0.3979591836734694	2
0.24258343634116192	0.2602739726027397	0.8	0.47959183673469385	1
0.06666666666666667	0.3972602739726027	0.13333333333333333	0.4489795918367347	2
0.07577268195413758	0.2602739726027397	0.7333333333333333	0.3469387755102041	2
0.24258343634116192	0.4246575342465753	0.5333333333333333	0.7040816326530612	1
0.5912698412698413	0.2876712328767123	0.8	0.5	1
0.2647540983606557	0.4931506849315068	0.9333333333333333	0.5	2
0.39282250242483024	0.3424657534246575	0.6666666666666666	0.3673469387755102	2
0.5720202485043718	0.0273972602739726	0.6	0.09183673469387756	2
0.24324324324324326	0.136986301369863	0.5333333333333333	0.3979591836734694	2
0.22134387351778656	0.3013698630136986	0.4	0.3979591836734694	2
0.5720202485043718	0.410958904109589	0.5333333333333333	0.5	2
0.07577268195413758	0.3835616438356164	0.8	0.41836734693877553	1
0.16666666666666666	0.4520547945205479	0.2	0.4897959183673469	2
0.39282250242483024	0.6027397260273972	0.7333333333333333	0.3979591836734694	1
0.27611940298507465	0.6027397260273972	0.6	0.6020408163265306	1
0.5912698412698413	0.3698630136986301	0.8	0.3979591836734694	1
0.07357859531772576	0.1095890410958904	0.6	0.5	2
0.39282250242483024	0.4520547945205479	0.8	0.3979591836734694	1
0.5714285714285714	0.6164383561643836	1.0	0.3979591836734694	1
0.25	0.2465753424657534	0.8	0.29591836734693877	1
0.2647540983606557	0.3698630136986301	0.8666666666666667	0.3979591836734694	1
0.02631578947368421	0.0136986301369863	0.5333333333333333	0.24489795918367346	2
0.06306306306306306	0.547945205479452	0.6	0.6020408163265306	1
0.5720202485043718	0.5342465753424658	0.8	0.6530612244897959	1
0.5912698412698413	0.3561643835616438	0.8	0.3469387755102041	1
0.5912698412698413	0.5068493150684932	0.5333333333333333	0.5510204081632653	1
0.39282250242483024	0.2465753424657534	0.6	0.5	1
0.1875	0.6301369863013698	0.8	0.20408163265306123	2
0.09100310237849017	0.273972602739726	0.8	0.3979591836734694	1
0.22285714285714286	0.6027397260273972	0.5333333333333333	0.3979591836734694	1
0.39282250242483024	0.3972602739726027	0.8	0.7040816326530612	1
0.15031055900621118	0.0273972602739726	0.6	0.6020408163265306	2
0.22134387351778656	0.2602739726027397	0.3333333333333333	0.3979591836734694	2
0.5912698412698413	0.4246575342465753	0.5333333333333333	0.5	1
0.17048579285059579	0.0273972602739726	0.4	0.6020408163265306	2
0.030303030303030304	0.5068493150684932	0.8	0.6020408163265306	2
0.5912698412698413	0.3698630136986301	0.8666666666666667	0.3979591836734694	1
0.09100310237849017	0.2465753424657534	0.5333333333333333	0.41836734693877553	1
0.05284974093264249	0.0958904109589041	0.5333333333333333	0.4489795918367347	1
0.07102593010146561	0.2602739726027397	0.26666666666666666	0.5612244897959183	2
0.25	0.4931506849315068	0.6	0.3979591836734694	1
0.17048579285059579	0.136986301369863	0.5333333333333333	0.5	1
0.22285714285714286	0.4520547945205479	0.5333333333333333	0.5	1
0.17048579285059579	0.3013698630136986	0.4	0.3979591836734694	2
0.2647540983606557	0.2328767123287671	0.8	0.6224489795918368	1
0.41295546558704455	0.2191780821917808	0.5333333333333333	0.3979591836734694	2
0.1527777777777778	0.1506849315068493	0.26666666666666666	0.5	1
0.24324324324324326	0.3287671232876712	0.6	0.4489795918367347	1
0.025203252032520326	0.3972602739726027	0.5333333333333333	0.23469387755102042	2
0.24258343634116192	0.2876712328767123	0.5333333333333333	0.3979591836734694	1
0.22285714285714286	0.1643835616438356	0.26666666666666666	0.3979591836734694	2
0.24258343634116192	0.0273972602739726	0.5333333333333333	0.3979591836734694	2
0.043689320388349516	0.410958904109589	0.5333333333333333	0.3979591836734694	2
0.25	0.1232876712328767	0.5333333333333333	0.40816326530612246	2
0.39282250242483024	0.589041095890411	0.8	0.3979591836734694	1
0.39282250242483024	0.6986301369863014	0.8	0.29591836734693877	2
0.39282250242483024	0.1232876712328767	0.8	0.17346938775510204	2
0.15031055900621118	0.1780821917808219	0.4	0.3979591836734694	2
0.39282250242483024	0.3561643835616438	0.8	0.6530612244897959	1
0.07102593010146561	0.0136986301369863	0.3333333333333333	0.2653061224489796	2
0.06153846153846154	0.0821917808219178	0.5333333333333333	0.3979591836734694	2
0.39282250242483024	0.273972602739726	0.8	0.6020408163265306	1
0.07102593010146561	0.0547945205479452	0.6	0.11224489795918367	2
0.24324324324324326	0.4246575342465753	0.6666666666666666	0.3979591836734694	2
0.27611940298507465	0.3424657534246575	0.5333333333333333	0.3979591836734694	1
0.5720202485043718	0.3424657534246575	0.6	0.3979591836734694	1
0.16666666666666666	0.1917808219178082	0.6	0.7040816326530612	2
0.07577268195413758	0.0684931506849315	0.4	0.3979591836734694	2
0.17048579285059579	0.3835616438356164	0.5333333333333333	0.3979591836734694	2
0.5912698412698413	0.4657534246575342	1.0	0.8469387755102041	1
0.5912698412698413	0.5616438356164384	0.6	0.6530612244897959	1
0.24258343634116192	0.4520547945205479	0.06666666666666667	0.3979591836734694	2
0.5720202485043718	0.4383561643835616	1.0	0.7040816326530612	1
0.2647540983606557	0.0958904109589041	0.8	0.5	2
0.17048579285059579	0.2328767123287671	0.5333333333333333	0.4387755102040816	1
0.3076923076923077	0.4520547945205479	0.5333333333333333	0.6020408163265306	2
0.5912698412698413	0.4246575342465753	0.8666666666666667	0.5	1
0.025203252032520326	0.1095890410958904	0.3333333333333333	0.24489795918367346	2
0.25925925925925924	0.3013698630136986	0.8	0.3979591836734694	1
0.16666666666666666	0.273972602739726	0.6	0.3979591836734694	1
0.5912698412698413	0.3698630136986301	0.6	0.5	1
0.5912698412698413	0.2328767123287671	0.8666666666666667	0.3979591836734694	1
0.5720202485043718	0.273972602739726	0.8	0.3979591836734694	1
0.24258343634116192	0.3561643835616438	0.5333333333333333	0.3979591836734694	1
0.24258343634116192	0.3150684931506849	0.6666666666666666	0.5	1
0.24324324324324326	0.5205479452054794	0.6	0.3979591836734694	2
0.5720202485043718	0.5068493150684932	1.0	0.4489795918367347	1
0.17048579285059579	0.1232876712328767	0.5333333333333333	0.3979591836734694	1
0.15031055900621118	0.4657534246575342	0.6666666666666666	0.5	1
0.09100310237849017	0.2876712328767123	0.8	0.5	2
0.5912698412698413	0.3835616438356164	0.9333333333333333	0.3979591836734694	1
0.24324324324324326	0.4931506849315068	0.8	0.3979591836734694	1
0.2641509433962264	0.2876712328767123	0.8	0.3979591836734694	2
0.5912698412698413	0.5205479452054794	0.8666666666666667	0.5	1
0.2127659574468085	0.3835616438356164	0.5333333333333333	0.8061224489795918	1
0.17048579285059579	0.2328767123287671	0.6	0.3469387755102041	2
0.5912698412698413	0.6164383561643836	0.5333333333333333	0.3979591836734694	1
0.24324324324324326	0.589041095890411	0.6666666666666666	0.3979591836734694	2
0.5720202485043718	0.4931506849315068	0.8666666666666667	0.3979591836734694	1
0.14154652686762778	0.4657534246575342	0.6	0.7551020408163265	2
0.24258343634116192	0.2465753424657534	0.6	0.3979591836734694	1
0.25	0.273972602739726	0.8	0.3979591836734694	1
0.07357859531772576	0.7808219178082192	0.6	0.11224489795918367	2
0.39282250242483024	0.1506849315068493	0.5333333333333333	0.5	1
0.24258343634116192	0.2602739726027397	0.5333333333333333	0.46938775510204084	2
0.05284974093264249	0.0136986301369863	0.4	0.3979591836734694	2
0.1527777777777778	0.6027397260273972	0.8666666666666667	0.030612244897959183	2
0.5720202485043718	0.1917808219178082	0.8	0.4489795918367347	1
0.2647540983606557	0.5342465753424658	0.8	0.3979591836734694	2
0.09100310237849017	0.2191780821917808	0.8	0.3979591836734694	2
0.07577268195413758	0.4246575342465753	0.3333333333333333	0.37755102040816324	2
0.5912698412698413	0.2602739726027397	0.6	0.3979591836734694	2
0.5912698412698413	0.1917808219178082	0.6	0.3979591836734694	2
0.2647540983606557	0.2465753424657534	0.6666666666666666	0.3979591836734694	1
0.5720202485043718	0.3835616438356164	0.6	0.3979591836734694	1
0.09100310237849017	0.2602739726027397	0.5333333333333333	0.47959183673469385	2
0.07102593010146561	0.2465753424657534	0.5333333333333333	0.24489795918367346	2
0.2647540983606557	0.3287671232876712	0.8666666666666667	0.5510204081632653	2
0.025203252032520326	0.0958904109589041	0.7333333333333333	0.3979591836734694	2
0.09100310237849017	0.0821917808219178	0.5333333333333333	0.3979591836734694	2
0.02631578947368421	0.2328767123287671	0.5333333333333333	0.3979591836734694	2
0.07102593010146561	0.2465753424657534	0.5333333333333333	0.6020408163265306	2
0.5720202485043718	0.3287671232876712	0.8	0.3469387755102041	1
0.5912698412698413	0.2876712328767123	0.5333333333333333	0.7040816326530612	1
0.24258343634116192	0.2876712328767123	0.8	0.3469387755102041	2
0.09100310237849017	0.0958904109589041	0.6	0.3979591836734694	2
0.41295546558704455	0.2876712328767123	0.6	0.3979591836734694	1
0.09100310237849017	0.2465753424657534	0.8	0.3979591836734694	2
0.39282250242483024	0.5753424657534246	0.8	0.5510204081632653	1
0.17048579285059579	0.3698630136986301	0.3333333333333333	0.3979591836734694	1
0.24324324324324326	0.3013698630136986	0.6	0.3979591836734694	1
0.07577268195413758	0.2328767123287671	0.6666666666666666	0.3979591836734694	2
0.07577268195413758	0.3835616438356164	0.5333333333333333	0.5510204081632653	2
0.07577268195413758	0.3013698630136986	0.5333333333333333	0.5	1
0.17048579285059579	0.3972602739726027	0.5333333333333333	0.3979591836734694	2
0.09100310237849017	0.1917808219178082	0.5333333333333333	0.3979591836734694	2
0.39282250242483024	0.1506849315068493	0.6	0.5	2
0.09032258064516129	0.1917808219178082	0.5333333333333333	0.3979591836734694	2
0.39282250242483024	0.2465753424657534	0.4	0.4489795918367347	2
0.5912698412698413	0.410958904109589	0.8	0.7040816326530612	1
0.043689320388349516	0.3287671232876712	0.7333333333333333	0.5	2
0.14154652686762778	0.3287671232876712	0.5333333333333333	0.3979591836734694	2
0.5720202485043718	0.1506849315068493	0.9333333333333333	0.5510204081632653	2
0.24258343634116192	0.3424657534246575	0.5333333333333333	0.3979591836734694	1
0.39282250242483024	0.3424657534246575	0.6	0.5	1
0.1527777777777778	0.1095890410958904	0.8	0.3979591836734694	2
0.06306306306306306	0.5205479452054794	0.7333333333333333	0.3979591836734694	1
0.14154652686762778	0.273972602739726	0.5333333333333333	0.6020408163265306	1
0.39282250242483024	0.0547945205479452	0.6	0.29591836734693877	2
0.5720202485043718	0.2328767123287671	0.8	0.5510204081632653	2
0.25	0.410958904109589	0.5333333333333333	0.4489795918367347	2
0.5912698412698413	0.4246575342465753	0.8	0.6020408163265306	1
0.5912698412698413	0.1780821917808219	0.8	0.4489795918367347	1
0.2647540983606557	0.3835616438356164	0.8	0.3979591836734694	2
0.09032258064516129	0.0821917808219178	0.5333333333333333	0.32653061224489793	2
0.5620437956204379	0.2602739726027397	0.8666666666666667	0.3979591836734694	2
0.07102593010146561	0.2191780821917808	0.3333333333333333	0.3979591836734694	2
0.41295546558704455	0.2054794520547945	0.5333333333333333	0.6020408163265306	1
0.09100310237849017	0.3972602739726027	0.6666666666666666	0.37755102040816324	2
0.17391304347826086	0.3561643835616438	0.5333333333333333	0.3979591836734694	2
0.5720202485043718	0.3287671232876712	0.6666666666666666	0.3469387755102041	1
0.5912698412698413	0.4246575342465753	0.8666666666666667	0.3979591836734694	1
0.5912698412698413	0.3972602739726027	0.9333333333333333	0.5510204081632653	1
0.5720202485043718	0.3150684931506849	0.8666666666666667	0.3469387755102041	1
0.5912698412698413	0.2054794520547945	0.8	0.5	1
0.5720202485043718	0.0136986301369863	0.4666666666666667	0.29591836734693877	2
0.24258343634116192	0.1780821917808219	0.5333333333333333	0.5	2
0.39282250242483024	0.4246575342465753	0.6	0.37755102040816324	1
0.07112970711297072	0.3835616438356164	0.5333333333333333	0.3979591836734694	2
0.24258343634116192	0.1643835616438356	0.6666666666666666	0.5	2
0.07102593010146561	0.2602739726027397	0.5333333333333333	0.3979591836734694	2
0.07357859531772576	0.0547945205479452	0.5333333333333333	0.3979591836734694	2
0.41295546558704455	0.3424657534246575	0.8	0.4489795918367347	1
0.2647540983606557	0.3972602739726027	0.5333333333333333	0.3979591836734694	2
0.05284974093264249	0.0136986301369863	0.3333333333333333	0.05102040816326531	2
0.05284974093264249	0.0410958904109589	0.6	0.6020408163265306	2
0.06153846153846154	0.0821917808219178	0.13333333333333333	0.3979591836734694	2
0.5720202485043718	0.1917808219178082	0.9333333333333333	0.3979591836734694	1
0.5720202485043718	0.4657534246575342	0.8666666666666667	0.6020408163265306	1
0.2647540983606557	0.1780821917808219	0.8666666666666667	0.3979591836734694	2
0.2641509433962264	0.3150684931506849	0.8666666666666667	0.29591836734693877	1
0.15031055900621118	0.7534246575342466	0.5333333333333333	0.29591836734693877	2
0.09100310237849017	0.0547945205479452	0.6	0.09183673469387756	2
0.375	0.1917808219178082	0.8	0.9795918367346939	1
0.15031055900621118	0.4520547945205479	0.5333333333333333	0.5510204081632653	1
0.5912698412698413	0.4520547945205479	0.9333333333333333	0.5	1
0.22134387351778656	0.3698630136986301	0.5333333333333333	0.3979591836734694	2
0.5720202485043718	0.4520547945205479	0.8666666666666667	0.3979591836734694	1
0.06153846153846154	0.136986301369863	0.2	0.3469387755102041	2
0.17048579285059579	0.4657534246575342	0.5333333333333333	0.3979591836734694	1
0.22285714285714286	0.3150684931506849	0.6	0.3979591836734694	1
0.09100310237849017	0.6438356164383562	0.5333333333333333	0.24489795918367346	2
0.018691588785046728	0.136986301369863	0.5333333333333333	0.3979591836734694	2
0.07112970711297072	0.3972602739726027	0.4	0.3979591836734694	1
0.15031055900621118	0.8082191780821918	0.6	0.19387755102040816	1
0.14154652686762778	0.0958904109589041	0.8	0.5	2
0.41295546558704455	0.4520547945205479	0.6	0.4489795918367347	1
0.07577268195413758	0.0547945205479452	0.6	0.14285714285714285	2
0.24258343634116192	0.2602739726027397	0.4	0.3979591836734694	2
0.39282250242483024	0.4794520547945205	0.7333333333333333	0.47959183673469385	1
0.07102593010146561	0.2054794520547945	0.5333333333333333	0.3979591836734694	2
0.39282250242483024	0.3561643835616438	0.5333333333333333	0.4489795918367347	2
0.13259668508287292	0.3424657534246575	0.6	0.4489795918367347	1
0.39282250242483024	0.2602739726027397	0.8666666666666667	0.4489795918367347	1
0.09100310237849017	0.3561643835616438	0.5333333333333333	0.24489795918367346	1
0.07112970711297072	1.0	0.5333333333333333	0.3979591836734694	2
0.5720202485043718	0.1643835616438356	0.8666666666666667	0.5	2
0.09100310237849017	0.2876712328767123	0.5333333333333333	0.47959183673469385	2
0.17048579285059579	0.2054794520547945	0.5333333333333333	0.3979591836734694	2
0.5912698412698413	0.547945205479452	0.5333333333333333	0.3979591836734694	2
0.24258343634116192	0.3835616438356164	0.3333333333333333	0.7040816326530612	2
0.24324324324324326	0.4657534246575342	0.5333333333333333	0.3979591836734694	1
0.22134387351778656	0.5205479452054794	0.6	0.3979591836734694	1
0.24258343634116192	0.3150684931506849	0.6	0.3979591836734694	2
0.5720202485043718	0.1095890410958904	0.8	0.3979591836734694	1
0.24324324324324326	0.1232876712328767	0.6	0.3979591836734694	2
0.24258343634116192	0.2876712328767123	0.6	0.3979591836734694	1
0.14154652686762778	0.3287671232876712	0.8	0.7551020408163265	1
0.025203252032520326	0.0547945205479452	0.6	0.3673469387755102	2
0.018691588785046728	0.0684931506849315	0.6	0.35714285714285715	2
0.025203252032520326	0.0136986301369863	0.4666666666666667	0.24489795918367346	2
0.12903225806451613	0.5068493150684932	0.6	0.6020408163265306	1
0.41295546558704455	0.5068493150684932	0.7333333333333333	0.3979591836734694	1
0.5912698412698413	0.2328767123287671	0.8	0.5	1
0.39282250242483024	0.3287671232876712	0.6	0.5	1
0.14233576642335766	0.3835616438356164	0.5333333333333333	0.25510204081632654	2
0.09100310237849017	0.273972602739726	0.6	0.24489795918367346	1
0.25	0.4657534246575342	0.6	0.5	2
0.22285714285714286	0.410958904109589	0.5333333333333333	0.3979591836734694	1
0.025203252032520326	0.0273972602739726	0.6	0.14285714285714285	2
0.5620437956204379	0.4246575342465753	1.0	0.3979591836734694	1
0.1527777777777778	0.4657534246575342	0.06666666666666667	0.3979591836734694	2
0.17048579285059579	0.0958904109589041	0.5333333333333333	0.3979591836734694	2
0.2647540983606557	0.2876712328767123	0.8	0.3163265306122449	1
0.07102593010146561	0.410958904109589	0.6	0.3979591836734694	1
0.25	0.3835616438356164	0.8	0.3979591836734694	2
0.1527777777777778	0.3287671232876712	0.6	0.3979591836734694	2
0.07102593010146561	0.0273972602739726	0.6	0.5510204081632653	2
0.24258343634116192	0.1780821917808219	0.5333333333333333	0.3979591836734694	2
0.5912698412698413	0.547945205479452	0.8666666666666667	0.5	1
0.39282250242483024	0.5205479452054794	0.8	0.3979591836734694	2
0.39282250242483024	0.3835616438356164	0.5333333333333333	0.6020408163265306	1
0.22134387351778656	0.3972602739726027	0.6666666666666666	0.3979591836734694	1
0.5720202485043718	0.3013698630136986	0.9333333333333333	0.6530612244897959	1
0.25	0.2328767123287671	0.6	0.3979591836734694	1
0.17048579285059579	0.2191780821917808	0.5333333333333333	0.3979591836734694	2
0.24324324324324326	0.4246575342465753	0.6	0.3979591836734694	1
0.39282250242483024	0.2602739726027397	0.8	0.4489795918367347	1
0.2647540983606557	0.4246575342465753	0.8666666666666667	0.3979591836734694	1
0.5912698412698413	0.273972602739726	0.6	0.5	1
0.07577268195413758	0.0136986301369863	0.6	0.24489795918367346	2
0.5912698412698413	0.3972602739726027	0.8	0.5306122448979592	1
0.5720202485043718	0.4794520547945205	0.8	0.3979591836734694	1
0.5720202485043718	0.410958904109589	0.8	0.3979591836734694	1
0.14233576642335766	0.0684931506849315	0.5333333333333333	0.3979591836734694	2
0.5912698412698413	0.3424657534246575	0.8	0.3979591836734694	1
0.14154652686762778	0.2602739726027397	0.5333333333333333	0.5	1
0.14154652686762778	0.2602739726027397	0.6	0.5612244897959183	1
0.2647540983606557	0.3561643835616438	0.6	0.37755102040816324	2
0.13114754098360656	0.7808219178082192	0.6	0.17346938775510204	2
0.19863013698630136	0.5068493150684932	0.8	0.4489795918367347	1
0.39282250242483024	0.1917808219178082	0.8	0.5	2
0.017543859649122806	0.3835616438356164	0.5333333333333333	0.3979591836734694	2
0.043689320388349516	0.3013698630136986	0.6	0.3979591836734694	2
0.39282250242483024	0.3561643835616438	0.8	0.41836734693877553	2
0.25	0.547945205479452	0.6	0.09183673469387756	2
0.22285714285714286	0.5068493150684932	0.5333333333333333	0.5612244897959183	1
0.5912698412698413	0.2191780821917808	0.8	0.3979591836734694	1
0.5720202485043718	0.5753424657534246	1.0	0.4489795918367347	1
0.15031055900621118	0.0547945205479452	0.6	0.3979591836734694	2
0.025203252032520326	0.3013698630136986	0.5333333333333333	0.37755102040816324	2
0.39282250242483024	0.5068493150684932	0.8	0.3979591836734694	1
0.07357859531772576	0.0684931506849315	0.6	0.19387755102040816	2
0.24258343634116192	0.4931506849315068	0.5333333333333333	0.45918367346938777	1
0.24324324324324326	0.0958904109589041	0.8	0.3979591836734694	2
0.5720202485043718	0.136986301369863	0.8	0.4489795918367347	2
0.25	0.5068493150684932	0.8666666666666667	0.5510204081632653	1
0.5720202485043718	0.589041095890411	0.6666666666666666	0.3979591836734694	1
0.22285714285714286	0.4246575342465753	0.7333333333333333	0.4489795918367347	2
0.39282250242483024	0.1917808219178082	0.6	0.4489795918367347	2
0.5720202485043718	0.3835616438356164	0.8	0.5510204081632653	2
0.06153846153846154	0.4794520547945205	0.8	0.3979591836734694	2
0.025203252032520326	0.0958904109589041	0.6	0.29591836734693877	2
0.24258343634116192	0.2328767123287671	0.6	0.5510204081632653	1
0.2647540983606557	0.3150684931506849	0.7333333333333333	0.3979591836734694	2
0.22285714285714286	0.2191780821917808	0.5333333333333333	0.42857142857142855	2
0.22285714285714286	0.1917808219178082	0.4	0.3979591836734694	2
0.15031055900621118	0.0410958904109589	0.6	0.5	2
0.5053763440860215	0.5342465753424658	0.5333333333333333	0.3979591836734694	2
0.24324324324324326	0.4794520547945205	0.5333333333333333	0.3979591836734694	2
0.2641509433962264	0.4246575342465753	0.8666666666666667	0.3979591836734694	1
0.5912698412698413	0.1506849315068493	0.8	0.3979591836734694	1
0.24258343634116192	0.4931506849315068	0.5333333333333333	0.5204081632653061	1
0.5912698412698413	0.2191780821917808	0.6	0.5	2
0.39282250242483024	0.3835616438356164	0.3333333333333333	0.3979591836734694	2
0.27611940298507465	0.6027397260273972	0.8	0.47959183673469385	1
0.023255813953488372	0.2465753424657534	0.5333333333333333	0.3979591836734694	2
0.5714285714285714	0.6986301369863014	0.8	0.3979591836734694	1
0.2641509433962264	0.2328767123287671	0.8666666666666667	0.4489795918367347	1
0.24258343634116192	0.3835616438356164	0.6	0.3979591836734694	1
0.09375	0.136986301369863	0.5333333333333333	0.3979591836734694	2
0.24258343634116192	0.3972602739726027	0.5333333333333333	0.3979591836734694	2
0.24324324324324326	0.0958904109589041	0.8	0.37755102040816324	2
0.41295546558704455	0.273972602739726	0.8	0.3979591836734694	1
0.5720202485043718	0.3835616438356164	0.6	0.5612244897959183	1
0.22285714285714286	0.1095890410958904	0.8	0.6020408163265306	2
0.5912698412698413	0.3150684931506849	0.7333333333333333	0.5	1
0.41295546558704455	0.0958904109589041	0.8	0.5	2
0.5720202485043718	0.2191780821917808	0.8	0.6530612244897959	2
0.5720202485043718	0.726027397260274	0.8	0.3469387755102041	1
0.24258343634116192	0.273972602739726	0.4	0.3979591836734694	1
0.39282250242483024	0.1643835616438356	0.7333333333333333	0.5	1
0.25	0.273972602739726	0.5333333333333333	0.11224489795918367	2
0.24324324324324326	0.0273972602739726	0.6	0.2755102040816326	2
0.15031055900621118	0.6301369863013698	0.5333333333333333	0.3979591836734694	1
0.5720202485043718	0.5753424657534246	0.8666666666666667	0.3979591836734694	1
0.16666666666666666	0.4520547945205479	0.5333333333333333	0.47959183673469385	2
0.5714285714285714	0.1643835616438356	0.8	0.24489795918367346	2
0.5912698412698413	0.6301369863013698	0.3333333333333333	0.3979591836734694	2
0.24258343634116192	0.2054794520547945	0.5333333333333333	0.4897959183673469	1
0.07577268195413758	0.0410958904109589	0.6	0.19387755102040816	2
0.5912698412698413	0.3835616438356164	0.6666666666666666	0.3979591836734694	1
0.07102593010146561	0.4383561643835616	0.6	0.3979591836734694	1
0.41295546558704455	0.2054794520547945	0.8	0.3979591836734694	1
0.5912698412698413	0.3013698630136986	0.8	0.5	1
0.14154652686762778	0.3698630136986301	0.5333333333333333	0.3979591836734694	1
0.1875	0.2602739726027397	0.8	0.3979591836734694	1
0.05263157894736842	0.4931506849315068	0.26666666666666666	0.35714285714285715	2
0.14154652686762778	0.0410958904109589	0.6666666666666666	0.3979591836734694	2
0.043689320388349516	0.273972602739726	0.8	0.2653061224489796	2
0.24258343634116192	0.1917808219178082	0.5333333333333333	0.5	2
0.24258343634116192	0.547945205479452	0.5333333333333333	0.8469387755102041	1
0.5720202485043718	0.1095890410958904	0.8	0.29591836734693877	2
0.39282250242483024	0.3835616438356164	0.5333333333333333	0.3163265306122449	1
0.5720202485043718	0.3287671232876712	0.9333333333333333	0.5	1
0.07112970711297072	0.0684931506849315	0.6	0.19387755102040816	2
0.5912698412698413	0.2191780821917808	0.6	0.3979591836734694	2
0.5912698412698413	0.3835616438356164	0.8	0.3979591836734694	1
0.22285714285714286	0.6027397260273972	0.13333333333333333	0.5612244897959183	2
0.07357859531772576	0.5616438356164384	0.8	0.5	1
0.22285714285714286	0.5205479452054794	0.6	0.23469387755102042	1
0.5912698412698413	0.5205479452054794	0.6	0.7040816326530612	1
0.22285714285714286	0.410958904109589	0.2	0.3979591836734694	2
0.025203252032520326	0.2465753424657534	0.7333333333333333	0.3469387755102041	1
0.09100310237849017	0.0273972602739726	0.6	0.37755102040816324	2
0.041935483870967745	0.0958904109589041	0.6666666666666666	0.3979591836734694	2
0.30973451327433627	0.3972602739726027	0.8	0.41836734693877553	1
0.24258343634116192	0.5205479452054794	0.5333333333333333	0.19387755102040816	2
0.24258343634116192	0.273972602739726	0.6	0.3979591836734694	2
0.07102593010146561	0.0	0.3333333333333333	0.23469387755102042	2
0.5620437956204379	0.1643835616438356	0.8666666666666667	0.19387755102040816	2
0.041935483870967745	0.3424657534246575	0.5333333333333333	0.3979591836734694	1
0.5912698412698413	0.3972602739726027	0.5333333333333333	0.3979591836734694	2
0.39282250242483024	0.1643835616438356	0.8	0.47959183673469385	2
0.06666666666666667	0.4794520547945205	0.26666666666666666	0.3979591836734694	2
0.24324324324324326	0.547945205479452	0.8666666666666667	0.3979591836734694	2
0.07112970711297072	0.0273972602739726	0.5333333333333333	0.23469387755102042	2
0.5714285714285714	0.410958904109589	0.6	0.3979591836734694	1
0.24258343634116192	0.1917808219178082	0.6666666666666666	0.5	2
0.09032258064516129	0.4931506849315068	0.4	0.3979591836734694	2
0.25	0.547945205479452	0.5333333333333333	0.4489795918367347	2
0.27611940298507465	0.1917808219178082	0.8	0.3979591836734694	1
0.17048579285059579	0.273972602739726	0.7333333333333333	0.3979591836734694	1
0.5912698412698413	0.3150684931506849	0.8666666666666667	0.3979591836734694	1
0.05284974093264249	0.136986301369863	0.5333333333333333	0.3979591836734694	2
0.22285714285714286	0.5342465753424658	0.26666666666666666	1.0	2
0.5720202485043718	0.3424657534246575	0.8	0.20408163265306123	2
0.24324324324324326	0.4657534246575342	0.6	0.3979591836734694	1
0.39282250242483024	0.547945205479452	0.8	0.5510204081632653	1
0.38571428571428573	0.2876712328767123	0.9333333333333333	0.3979591836734694	1
0.17048579285059579	0.0547945205479452	0.5333333333333333	0.29591836734693877	2
0.39282250242483024	0.5342465753424658	0.5333333333333333	0.35714285714285715	1
0.5912698412698413	0.3013698630136986	0.8	0.3979591836734694	1
0.5912698412698413	0.1780821917808219	0.5333333333333333	0.3979591836734694	2
0.09100310237849017	0.2054794520547945	0.6	0.3979591836734694	2
0.24258343634116192	0.4657534246575342	0.3333333333333333	0.3979591836734694	1
0.24258343634116192	0.1917808219178082	0.5333333333333333	0.3979591836734694	1
0.41295546558704455	0.2328767123287671	0.6	0.3979591836734694	1
0.07357859531772576	0.0	0.3333333333333333	0.3163265306122449	2
0.15031055900621118	0.7123287671232876	0.8	0.3979591836734694	2
0.07577268195413758	0.2328767123287671	0.8	0.3979591836734694	1
0.14154652686762778	0.4520547945205479	0.5333333333333333	0.5	2
0.07102593010146561	0.410958904109589	0.8	0.5102040816326531	1
0.5720202485043718	0.2328767123287671	0.6	0.37755102040816324	1
0.2647540983606557	0.3287671232876712	0.8	0.19387755102040816	2
0.1527777777777778	0.1506849315068493	0.6	0.42857142857142855	2
0.38571428571428573	0.5205479452054794	0.7333333333333333	0.3979591836734694	1
0.15031055900621118	0.7123287671232876	0.5333333333333333	0.4489795918367347	1
0.24258343634116192	0.3972602739726027	0.8	0.3979591836734694	2
0.22285714285714286	0.3424657534246575	0.5333333333333333	0.5	2
0.05284974093264249	0.2328767123287671	0.5333333333333333	0.5	2
0.09100310237849017	0.3972602739726027	0.5333333333333333	0.24489795918367346	2
0.5912698412698413	0.2054794520547945	0.6	0.6020408163265306	1
0.15031055900621118	0.7123287671232876	0.5333333333333333	0.07142857142857142	2
0.24258343634116192	0.547945205479452	0.6	0.3979591836734694	1
0.041935483870967745	0.4520547945205479	0.5333333333333333	0.47959183673469385	2
0.5912698412698413	0.4520547945205479	0.5333333333333333	0.4489795918367347	1
0.017543859649122806	0.2465753424657534	0.3333333333333333	0.15306122448979592	2
0.5720202485043718	0.273972602739726	0.9333333333333333	0.4489795918367347	1
0.09032258064516129	0.2876712328767123	0.7333333333333333	0.3979591836734694	2
0.09100310237849017	0.0273972602739726	0.5333333333333333	0.24489795918367346	2
0.27611940298507465	0.3698630136986301	0.6	0.3979591836734694	1
0.24258343634116192	0.2054794520547945	0.6	0.37755102040816324	2
0.09100310237849017	0.410958904109589	0.6	0.5	1
0.025203252032520326	0.0136986301369863	0.6	0.29591836734693877	2
0.39282250242483024	0.410958904109589	0.8	0.5510204081632653	1
0.5720202485043718	0.2602739726027397	0.8666666666666667	0.3979591836734694	1
0.24258343634116192	0.2602739726027397	0.2	0.3469387755102041	2
0.25	0.3561643835616438	0.8666666666666667	0.3979591836734694	1
0.07102593010146561	0.6712328767123288	0.5333333333333333	0.09183673469387756	2
0.07112970711297072	0.1506849315068493	0.7333333333333333	0.3979591836734694	2
0.5912698412698413	0.4931506849315068	0.7333333333333333	0.3979591836734694	1
0.39282250242483024	0.6164383561643836	0.5333333333333333	0.9081632653061225	1
0.5912698412698413	0.4520547945205479	0.8666666666666667	0.5	1
0.05284974093264249	0.0	0.4666666666666667	0.15306122448979592	2
0.017543859649122806	0.1506849315068493	0.6666666666666666	0.3979591836734694	2
0.24258343634116192	0.2465753424657534	0.7333333333333333	0.4489795918367347	1
0.24324324324324326	0.1506849315068493	0.8	0.3979591836734694	2
0.030303030303030304	0.3287671232876712	0.5333333333333333	0.6020408163265306	2
0.025203252032520326	0.0410958904109589	0.5333333333333333	0.24489795918367346	2
0.5720202485043718	0.2602739726027397	0.9333333333333333	0.5	1
0.39282250242483024	0.3561643835616438	0.6	0.5	1
0.5912698412698413	0.3972602739726027	0.8666666666666667	0.5510204081632653	1
0.09100310237849017	0.0684931506849315	0.6	0.3673469387755102	2
0.5912698412698413	0.2465753424657534	0.8666666666666667	0.3979591836734694	1
0.24258343634116192	0.2465753424657534	0.8	0.3979591836734694	1
0.05263157894736842	0.1095890410958904	0.5333333333333333	0.24489795918367346	2
0.41295546558704455	0.3972602739726027	0.8666666666666667	0.3979591836734694	1
0.5720202485043718	0.3424657534246575	0.8	0.5	1
0.08823529411764706	0.136986301369863	0.8	0.05102040816326531	2
0.5912698412698413	0.1780821917808219	0.6	0.6020408163265306	1
0.2236842105263158	0.0547945205479452	0.6	0.3979591836734694	2
0.5570469798657718	0.2602739726027397	0.5333333333333333	0.5	1
0.025203252032520326	0.4794520547945205	0.6666666666666666	0.3469387755102041	2
0.17391304347826086	0.2602739726027397	0.13333333333333333	0.5	1
0.39282250242483024	0.3835616438356164	0.8666666666666667	0.5	1
0.09100310237849017	0.3972602739726027	0.6	0.3979591836734694	2
0.06306306306306306	0.0684931506849315	0.6	0.3979591836734694	2
0.07357859531772576	0.0	0.4	0.17346938775510204	2
0.27611940298507465	0.0547945205479452	0.6	0.24489795918367346	2
0.24258343634116192	0.2054794520547945	0.5333333333333333	0.3979591836734694	2
0.09032258064516129	0.547945205479452	0.6	0.3979591836734694	1
0.2911392405063291	0.2465753424657534	0.6	0.3979591836734694	2
0.24324324324324326	0.0821917808219178	0.6	0.3979591836734694	2
0.25	0.2876712328767123	0.8	0.7040816326530612	2
0.39282250242483024	0.3287671232876712	0.6	0.5	1
0.5912698412698413	0.4520547945205479	0.8666666666666667	0.6530612244897959	1
0.1527777777777778	0.136986301369863	0.26666666666666666	0.3979591836734694	2
0.07357859531772576	0.3150684931506849	0.8	0.5	2
0.24324324324324326	0.1095890410958904	0.8	0.3979591836734694	1
0.24258343634116192	0.2465753424657534	0.5333333333333333	0.3979591836734694	1
0.07102593010146561	0.0958904109589041	0.3333333333333333	0.3979591836734694	2
0.06306306306306306	0.0410958904109589	0.6	0.7244897959183674	2
0.025203252032520326	0.0	0.4	0.15306122448979592	2
0.2647540983606557	0.2876712328767123	0.8	0.3979591836734694	1
0.0	0.7534246575342466	0.5333333333333333	0.11224489795918367	2
0.5720202485043718	0.3287671232876712	0.7333333333333333	0.6020408163265306	1
0.2647540983606557	0.2602739726027397	0.8666666666666667	0.4387755102040816	1
0.2127659574468085	0.0547945205479452	0.4666666666666667	0.24489795918367346	2
0.5720202485043718	0.3424657534246575	0.8	0.3979591836734694	1
0.025203252032520326	0.1232876712328767	0.5333333333333333	0.11224489795918367	2
0.5912698412698413	0.3835616438356164	0.8	0.3979591836734694	1
0.043689320388349516	0.3835616438356164	0.6	0.3979591836734694	1
0.041935483870967745	0.1780821917808219	0.6	0.19387755102040816	2
0.5720202485043718	0.3972602739726027	0.9333333333333333	0.5	1
0.24258343634116192	0.3287671232876712	0.5333333333333333	0.3979591836734694	1
0.17048579285059579	0.2328767123287671	0.5333333333333333	0.3979591836734694	2
0.018691588785046728	0.1506849315068493	0.6666666666666666	0.3979591836734694	2
0.24258343634116192	0.2054794520547945	0.6	0.6020408163265306	1
0.5620437956204379	0.0821917808219178	0.8666666666666667	0.5	1
0.5570469798657718	0.3013698630136986	0.26666666666666666	0.3979591836734694	2
0.25	0.3972602739726027	0.6	0.4489795918367347	2
0.09100310237849017	0.3972602739726027	0.6666666666666666	0.3979591836734694	2
0.5053763440860215	0.3424657534246575	0.8666666666666667	0.6020408163265306	1
0.2647540983606557	0.3150684931506849	0.8666666666666667	0.4489795918367347	1
0.025203252032520326	0.0684931506849315	0.5333333333333333	0.3979591836734694	2
0.5912698412698413	0.5205479452054794	0.8	0.3979591836734694	1
0.30973451327433627	0.3013698630136986	0.8	0.3979591836734694	2
0.07577268195413758	0.0273972602739726	0.5333333333333333	0.3979591836734694	2
0.39282250242483024	0.410958904109589	0.5333333333333333	0.3979591836734694	1
0.09100310237849017	0.3287671232876712	0.5333333333333333	0.3979591836734694	2
0.39282250242483024	0.0684931506849315	0.26666666666666666	0.3979591836734694	2
0.5720202485043718	0.2191780821917808	0.6	0.3979591836734694	2
0.041935483870967745	0.410958904109589	0.5333333333333333	0.3979591836734694	2
0.2647540983606557	0.5205479452054794	0.8666666666666667	0.4489795918367347	1
0.24324324324324326	0.3972602739726027	0.7333333333333333	0.37755102040816324	1
0.17048579285059579	0.2191780821917808	0.5333333333333333	0.8469387755102041	1
0.24258343634116192	0.2328767123287671	0.5333333333333333	0.5	2
0.39282250242483024	0.1643835616438356	0.8	0.4489795918367347	1
0.4689655172413793	0.3698630136986301	0.6666666666666666	0.3979591836734694	2
0.14154652686762778	0.3698630136986301	0.8	0.6530612244897959	1
0.05263157894736842	0.0410958904109589	0.5333333333333333	0.3979591836734694	2
0.24258343634116192	0.273972602739726	0.6666666666666666	0.3979591836734694	1
0.24324324324324326	0.5753424657534246	0.5333333333333333	0.3979591836734694	2
0.39282250242483024	0.2328767123287671	0.5333333333333333	0.4489795918367347	1
0.5720202485043718	0.2191780821917808	0.8	0.7551020408163265	1
0.5912698412698413	0.3561643835616438	0.6	0.5	1
0.5912698412698413	0.4383561643835616	0.8666666666666667	0.4489795918367347	1
0.1927710843373494	0.3561643835616438	0.06666666666666667	0.20408163265306123	2
0.24	0.0821917808219178	0.4	0.3979591836734694	1
0.22285714285714286	0.136986301369863	0.5333333333333333	0.4489795918367347	1
0.24258343634116192	0.3972602739726027	0.8	0.3979591836734694	1
0.24258343634116192	0.2465753424657534	0.6	0.5	2
0.0625	0.1917808219178082	0.6	0.5510204081632653	1
0.24258343634116192	0.410958904109589	0.6	0.3979591836734694	1
0.5720202485043718	0.2054794520547945	0.8	0.3979591836734694	2
0.24258343634116192	0.4520547945205479	0.6	0.3979591836734694	1
0.5912698412698413	0.4383561643835616	0.8	0.4489795918367347	1
0.05284974093264249	0.4520547945205479	0.6	0.2755102040816326	2
0.13259668508287292	0.4657534246575342	0.5333333333333333	0.3979591836734694	2
0.5912698412698413	0.2328767123287671	0.8666666666666667	0.3979591836734694	1
0.375	0.2602739726027397	0.6	0.5510204081632653	2
0.2647540983606557	0.2465753424657534	0.6666666666666666	0.4387755102040816	2
0.5720202485043718	0.3424657534246575	0.8666666666666667	0.6530612244897959	2
0.5912698412698413	0.273972602739726	0.8666666666666667	0.3979591836734694	1
0.5912698412698413	0.1232876712328767	0.6	0.5	2
0.17048579285059579	0.5753424657534246	0.6	0.5	2
0.09100310237849017	0.1232876712328767	0.5333333333333333	0.3979591836734694	2
0.24258343634116192	0.6027397260273972	0.06666666666666667	0.19387755102040816	2
0.17048579285059579	0.2191780821917808	0.6666666666666666	0.5	2
0.043689320388349516	0.2602739726027397	0.8	0.3979591836734694	2
0.39282250242483024	0.3835616438356164	0.6	0.3979591836734694	1
0.15031055900621118	0.5616438356164384	0.6	0.3979591836734694	1
0.24324324324324326	0.0684931506849315	0.6	0.5	2
0.39282250242483024	0.7123287671232876	0.5333333333333333	0.47959183673469385	2
0.24258343634116192	0.2328767123287671	0.7333333333333333	0.6020408163265306	2
0.5720202485043718	0.2191780821917808	0.8666666666666667	0.5	1
0.5912698412698413	0.4383561643835616	0.5333333333333333	0.3979591836734694	2
0.25	0.3972602739726027	0.8666666666666667	0.6530612244897959	1
0.24	0.547945205479452	0.5333333333333333	0.3979591836734694	1
0.5912698412698413	0.3424657534246575	0.8666666666666667	0.5	1
0.39282250242483024	0.136986301369863	0.5333333333333333	0.5	1
0.5912698412698413	0.5616438356164384	0.8	0.5	1
0.09100310237849017	0.547945205479452	0.5333333333333333	0.3979591836734694	2
0.025203252032520326	0.0	0.3333333333333333	0.09183673469387756	2
0.09100310237849017	0.3561643835616438	0.6666666666666666	0.3979591836734694	1
0.41295546558704455	0.1917808219178082	0.7333333333333333	0.3979591836734694	2
0.5720202485043718	0.6027397260273972	0.9333333333333333	0.5	1
0.2647540983606557	0.0273972602739726	0.5333333333333333	0.3979591836734694	2
0.25	0.3972602739726027	0.8666666666666667	0.5	1
0.41295546558704455	0.3287671232876712	0.6	0.3979591836734694	1
0.5714285714285714	0.2328767123287671	0.8	0.3979591836734694	1
0.07577268195413758	0.0821917808219178	0.8	0.4489795918367347	2
0.06382978723404255	0.5753424657534246	0.3333333333333333	0.3979591836734694	2
0.22285714285714286	0.1095890410958904	0.5333333333333333	0.3979591836734694	2
0.05284974093264249	0.1095890410958904	0.6	0.29591836734693877	2
0.5720202485043718	0.4520547945205479	1.0	0.5	1
0.2647540983606557	0.3972602739726027	0.6	0.5	2
0.5912698412698413	0.6712328767123288	0.8666666666666667	0.19387755102040816	1
0.5720202485043718	0.2191780821917808	0.9333333333333333	0.5	1
0.5912698412698413	0.3835616438356164	0.6	0.3979591836734694	1
0.39282250242483024	0.1232876712328767	0.6	0.4489795918367347	2
0.5570469798657718	0.6712328767123288	0.8	0.5510204081632653	1
0.24258343634116192	0.273972602739726	0.6666666666666666	0.4489795918367347	1
0.5912698412698413	0.3561643835616438	0.7333333333333333	0.4489795918367347	1
0.24258343634116192	0.410958904109589	0.5333333333333333	0.3979591836734694	1
0.07357859531772576	0.2191780821917808	0.6	0.3979591836734694	1
0.5912698412698413	0.1917808219178082	0.8	0.5	1
0.24258343634116192	0.3835616438356164	0.5333333333333333	0.5	1
0.3157894736842105	0.4794520547945205	0.8	0.3979591836734694	1
0.25	0.5342465753424658	0.8	0.5510204081632653	1
0.22285714285714286	0.6027397260273972	0.5333333333333333	0.3979591836734694	1
0.24258343634116192	0.4383561643835616	0.8	0.3979591836734694	1
0.5912698412698413	0.3150684931506849	0.8666666666666667	0.5	1
0.24258343634116192	0.2876712328767123	0.7333333333333333	0.5	1
0.2777777777777778	0.1506849315068493	0.7333333333333333	0.3979591836734694	1
0.02631578947368421	0.3424657534246575	0.5333333333333333	0.3163265306122449	2
0.24258343634116192	0.7671232876712328	0.5333333333333333	0.23469387755102042	2
0.0	0.3150684931506849	0.6	0.8469387755102041	2
0.09100310237849017	0.273972602739726	0.6666666666666666	0.37755102040816324	2
0.15031055900621118	0.7534246575342466	0.5333333333333333	0.19387755102040816	2
0.5912698412698413	0.2602739726027397	0.6	0.5204081632653061	2
0.39282250242483024	0.0	0.4	0.19387755102040816	2
0.5720202485043718	0.547945205479452	0.9333333333333333	0.6020408163265306	2
0.5720202485043718	0.1232876712328767	0.8666666666666667	0.3979591836734694	1
0.07357859531772576	0.6986301369863014	0.06666666666666667	0.19387755102040816	2
0.24258343634116192	0.3835616438356164	0.8	0.3469387755102041	1
0.09100310237849017	0.1232876712328767	0.6666666666666666	0.3469387755102041	2
0.5720202485043718	0.3698630136986301	0.8666666666666667	0.5	1
0.15031055900621118	0.1095890410958904	0.7333333333333333	0.4489795918367347	2
0.5912698412698413	0.2054794520547945	0.6	0.5	2
0.14154652686762778	0.1917808219178082	0.6	0.5	1
0.24324324324324326	0.0547945205479452	0.6	0.3979591836734694	2
0.017543859649122806	0.1643835616438356	0.7333333333333333	0.5	2
0.24324324324324326	0.6301369863013698	0.3333333333333333	0.4489795918367347	2
0.22285714285714286	0.410958904109589	0.5333333333333333	0.5	1
0.24258343634116192	0.3013698630136986	0.5333333333333333	0.3979591836734694	2
0.07112970711297072	0.1917808219178082	0.5333333333333333	0.17346938775510204	2
0.06153846153846154	0.273972602739726	0.6	0.3979591836734694	2
0.24258343634116192	0.7123287671232876	0.3333333333333333	0.3979591836734694	2
0.24258343634116192	0.2876712328767123	0.6666666666666666	0.3979591836734694	1
0.09100310237849017	0.4657534246575342	0.5333333333333333	0.3979591836734694	2
0.24258343634116192	0.1232876712328767	0.7333333333333333	0.3979591836734694	2
0.5912698412698413	0.3835616438356164	0.8666666666666667	0.5	1
0.4689655172413793	0.3835616438356164	0.5333333333333333	0.3979591836734694	1
0.0625	0.4246575342465753	0.6666666666666666	0.5612244897959183	1
0.5720202485043718	0.2328767123287671	0.9333333333333333	0.3979591836734694	1
0.17048579285059579	0.3972602739726027	0.6	0.3979591836734694	2
0.09032258064516129	0.0410958904109589	0.6	0.3979591836734694	2
0.38571428571428573	0.2191780821917808	0.6	0.3979591836734694	2
0.09100310237849017	0.0410958904109589	0.6	0.14285714285714285	2
0.5720202485043718	0.589041095890411	0.8666666666666667	0.3979591836734694	1
0.39282250242483024	0.5205479452054794	0.6	0.3979591836734694	1
0.5720202485043718	0.2465753424657534	0.8666666666666667	0.4489795918367347	1
0.2647540983606557	0.136986301369863	0.8	0.3979591836734694	2
0.25	0.684931506849315	0.8666666666666667	0.7244897959183674	1
0.30973451327433627	0.3424657534246575	0.4	0.5	1
0.24258343634116192	0.136986301369863	0.5333333333333333	0.3979591836734694	2
0.2647540983606557	0.2328767123287671	0.8666666666666667	0.6020408163265306	1
0.07102593010146561	0.2876712328767123	0.4	0.47959183673469385	1
0.14154652686762778	0.0684931506849315	0.6	0.09183673469387756	2
0.09100310237849017	0.8767123287671232	0.5333333333333333	0.19387755102040816	2
0.4230769230769231	0.2465753424657534	0.8	0.2755102040816326	2
0.045454545454545456	0.3424657534246575	0.8666666666666667	0.3469387755102041	1
0.05284974093264249	0.273972602739726	0.5333333333333333	0.7551020408163265	2
0.39282250242483024	0.273972602739726	0.9333333333333333	0.4489795918367347	1
0.05284974093264249	0.0821917808219178	0.6	0.3979591836734694	2
0.09100310237849017	0.1095890410958904	0.6	0.29591836734693877	2
0.22285714285714286	0.2602739726027397	0.5333333333333333	0.32653061224489793	2
0.02631578947368421	0.3835616438356164	0.6	0.3979591836734694	2
0.15031055900621118	0.5753424657534246	0.8666666666666667	0.3469387755102041	1
0.5720202485043718	0.2876712328767123	0.8666666666666667	0.3979591836734694	1
0.17048579285059579	0.410958904109589	0.8	0.4387755102040816	1
0.24324324324324326	0.2876712328767123	0.8	0.5	1
0.5912698412698413	0.4246575342465753	0.7333333333333333	0.5	1
0.5912698412698413	0.410958904109589	1.0	0.5	1
0.375	0.1780821917808219	0.5333333333333333	0.6020408163265306	1
0.22285714285714286	0.0410958904109589	0.4	0.6020408163265306	2
0.5720202485043718	0.3287671232876712	0.8	0.3979591836734694	1
0.025203252032520326	0.1506849315068493	0.3333333333333333	0.3979591836734694	2
0.5912698412698413	0.6164383561643836	0.8	0.3979591836734694	1
0.2647540983606557	0.3424657534246575	0.8666666666666667	0.37755102040816324	2
0.5720202485043718	0.5068493150684932	0.9333333333333333	0.29591836734693877	1
0.09100310237849017	0.3424657534246575	0.6	0.3979591836734694	2
0.07357859531772576	0.0547945205479452	0.6	0.3979591836734694	2
0.0	0.0273972602739726	0.5333333333333333	0.4489795918367347	2
0.07102593010146561	0.0821917808219178	0.5333333333333333	0.4387755102040816	2
0.24258343634116192	0.2876712328767123	0.6666666666666666	0.3979591836734694	1
0.13259668508287292	0.2328767123287671	0.8	0.3979591836734694	1
0.02040816326530612	0.1095890410958904	0.5333333333333333	0.3979591836734694	2
0.25	0.273972602739726	0.8666666666666667	0.4489795918367347	2
0.24258343634116192	0.273972602739726	0.5333333333333333	0.5204081632653061	1
0.5912698412698413	0.3561643835616438	0.8666666666666667	0.3979591836734694	1
0.09100310237849017	0.3013698630136986	0.5333333333333333	0.3979591836734694	1
0.05284974093264249	0.1232876712328767	0.5333333333333333	0.3979591836734694	2
0.5720202485043718	0.3424657534246575	0.5333333333333333	0.47959183673469385	2
0.0546875	0.3150684931506849	0.5333333333333333	0.3979591836734694	2
0.5720202485043718	0.136986301369863	0.6	0.3979591836734694	2
0.5912698412698413	0.273972602739726	0.8	0.3979591836734694	1
0.5720202485043718	0.5342465753424658	0.8	0.3979591836734694	1
0.5570469798657718	0.3698630136986301	0.5333333333333333	0.6020408163265306	2
0.24258343634116192	0.3561643835616438	0.6666666666666666	1.0	2
0.22285714285714286	0.2465753424657534	0.5333333333333333	0.5	2
0.09100310237849017	0.3972602739726027	0.6	0.3979591836734694	2
0.5912698412698413	0.410958904109589	0.5333333333333333	0.6020408163265306	2
0.05263157894736842	0.0547945205479452	0.6	0.3979591836734694	2
0.39282250242483024	0.5205479452054794	0.8	0.6020408163265306	1
0.07357859531772576	0.0410958904109589	0.6	0.3979591836734694	2
0.1527777777777778	0.3287671232876712	0.5333333333333333	0.030612244897959183	2
0.14154652686762778	0.410958904109589	0.5333333333333333	0.5612244897959183	1
0.24324324324324326	0.1917808219178082	0.6	0.3979591836734694	2
0.5714285714285714	0.273972602739726	0.6666666666666666	0.3979591836734694	2
0.05284974093264249	0.0273972602739726	0.5333333333333333	0.29591836734693877	2
0.17048579285059579	0.3698630136986301	0.8	0.3979591836734694	1
0.09100310237849017	0.1917808219178082	0.8	0.3979591836734694	1
0.39282250242483024	0.2465753424657534	0.5333333333333333	0.6530612244897959	1
0.07577268195413758	0.1506849315068493	0.7333333333333333	0.6020408163265306	2
0.5912698412698413	0.5205479452054794	0.5333333333333333	0.3979591836734694	1
0.375	0.410958904109589	0.5333333333333333	0.6020408163265306	1
0.24324324324324326	0.273972602739726	0.5333333333333333	0.41836734693877553	2
0.0625	0.3698630136986301	0.5333333333333333	0.19387755102040816	2
0.25	0.0958904109589041	0.8	0.3979591836734694	2
0.12727272727272726	0.589041095890411	0.5333333333333333	0.3469387755102041	2
0.05284974093264249	0.0410958904109589	0.6	0.3469387755102041	2
0.25	0.3835616438356164	0.6666666666666666	0.3979591836734694	1
0.025203252032520326	0.1917808219178082	0.5333333333333333	1.0	1
0.17048579285059579	0.2328767123287671	0.7333333333333333	0.3979591836734694	2
0.1527777777777778	0.547945205479452	0.06666666666666667	0.3979591836734694	2
0.39282250242483024	0.2602739726027397	0.5333333333333333	0.6020408163265306	2
0.4689655172413793	0.2465753424657534	0.8666666666666667	0.3979591836734694	2
0.4689655172413793	0.3424657534246575	0.8666666666666667	0.4489795918367347	1
0.09100310237849017	0.726027397260274	0.5333333333333333	0.04081632653061224	2
0.07577268195413758	0.273972602739726	0.5333333333333333	0.6020408163265306	2
0.17048579285059579	0.3972602739726027	0.6	0.3979591836734694	2
0.5912698412698413	0.6986301369863014	0.8	0.3979591836734694	1
0.05063291139240506	0.1506849315068493	0.7333333333333333	0.3979591836734694	2
0.5912698412698413	0.3698630136986301	0.8	0.5	1
0.14154652686762778	0.1917808219178082	0.6	0.5	1
0.06306306306306306	0.1506849315068493	0.5333333333333333	0.3979591836734694	2
0.2127659574468085	0.0136986301369863	0.4	0.19387755102040816	2
0.11428571428571428	0.1643835616438356	0.5333333333333333	0.47959183673469385	2
0.24258343634116192	0.2054794520547945	0.4	0.3979591836734694	2
0.07102593010146561	0.2054794520547945	0.8	0.5	1
0.07577268195413758	0.2465753424657534	0.6	0.35714285714285715	2
0.15031055900621118	0.136986301369863	0.6	0.29591836734693877	2
0.5720202485043718	0.1917808219178082	0.8	0.3979591836734694	2
0.2647540983606557	0.1506849315068493	0.9333333333333333	0.8571428571428571	2
0.5720202485043718	0.273972602739726	0.8	0.5	1
0.2127659574468085	0.726027397260274	0.5333333333333333	0.3979591836734694	2
0.39282250242483024	0.4657534246575342	0.7333333333333333	0.37755102040816324	1
0.24258343634116192	0.3561643835616438	0.5333333333333333	0.29591836734693877	2
0.12903225806451613	0.1095890410958904	0.6	0.3979591836734694	2
0.25	0.2191780821917808	0.8666666666666667	0.5	1
0.39282250242483024	0.2876712328767123	0.8	0.5	1
0.15031055900621118	0.8082191780821918	0.2	0.01020408163265306	2
0.17048579285059579	0.1780821917808219	0.6	0.3979591836734694	1
0.2236842105263158	0.2191780821917808	0.8	0.6020408163265306	1
0.17048579285059579	0.2602739726027397	0.6666666666666666	0.3979591836734694	1
0.5720202485043718	0.3835616438356164	0.8666666666666667	0.4489795918367347	1
0.05284974093264249	0.1917808219178082	0.5333333333333333	0.15306122448979592	2
0.24258343634116192	0.273972602739726	0.5333333333333333	0.5510204081632653	2
0.2647540983606557	0.1095890410958904	0.8	0.3979591836734694	2
0.07577268195413758	0.3013698630136986	0.6	0.3979591836734694	2
0.41295546558704455	0.3972602739726027	0.8	0.3979591836734694	1
0.07112970711297072	0.2602739726027397	0.8	0.35714285714285715	1
0.41295546558704455	0.0821917808219178	0.6666666666666666	0.5612244897959183	2
0.5912698412698413	0.5068493150684932	0.8	0.4489795918367347	1
0.30973451327433627	0.547945205479452	0.5333333333333333	0.3979591836734694	2
0.24258343634116192	0.4383561643835616	0.6	0.3979591836734694	1
0.24258343634116192	0.3424657534246575	0.6	0.8979591836734694	1
0.39282250242483024	0.1780821917808219	0.8	0.3979591836734694	2
0.5720202485043718	0.4657534246575342	0.6	0.3979591836734694	1
0.07577268195413758	0.0684931506849315	0.6	0.29591836734693877	2
0.22285714285714286	0.3698630136986301	0.6	0.7244897959183674	1
0.025203252032520326	0.5342465753424658	0.3333333333333333	0.3163265306122449	2
0.22134387351778656	0.1780821917808219	0.4666666666666667	0.3979591836734694	2
0.39282250242483024	0.9315068493150684	0.5333333333333333	0.3469387755102041	2
0.5720202485043718	0.136986301369863	0.9333333333333333	0.41836734693877553	1
0.06382978723404255	0.0136986301369863	0.5333333333333333	0.29591836734693877	2
0.22285714285714286	0.3013698630136986	0.4	0.29591836734693877	2
0.24258343634116192	0.2465753424657534	0.26666666666666666	0.4489795918367347	2
0.09100310237849017	0.4246575342465753	0.3333333333333333	0.3979591836734694	2
0.025203252032520326	0.0547945205479452	0.6	0.3979591836734694	2
0.2647540983606557	0.2328767123287671	0.8666666666666667	0.5	2
0.5720202485043718	0.3150684931506849	0.8666666666666667	0.3469387755102041	1
0.1527777777777778	0.4520547945205479	0.5333333333333333	0.3979591836734694	2
0.10714285714285714	0.6575342465753424	0.5333333333333333	0.5918367346938775	2
0.02631578947368421	0.4931506849315068	0.13333333333333333	0.29591836734693877	2
0.39282250242483024	0.4657534246575342	0.8	0.46938775510204084	1
0.15031055900621118	0.5205479452054794	0.5333333333333333	0.29591836734693877	1
0.5912698412698413	0.3835616438356164	0.8	0.5	1
0.5912698412698413	0.3835616438356164	0.8	0.3979591836734694	2
0.22285714285714286	0.1917808219178082	0.5333333333333333	0.5510204081632653	2
0.39282250242483024	0.3972602739726027	0.6	0.5	1
0.10256410256410256	0.3150684931506849	0.5333333333333333	0.3979591836734694	2
0.25	0.0410958904109589	0.6	0.19387755102040816	2
0.09100310237849017	0.0958904109589041	0.8	0.3979591836734694	2
0.09100310237849017	0.3698630136986301	0.6	0.05102040816326531	1
0.07102593010146561	0.0684931506849315	0.6	0.3469387755102041	2
0.14154652686762778	0.0136986301369863	0.3333333333333333	0.35714285714285715	2
0.07577268195413758	0.0136986301369863	0.6	0.19387755102040816	2
0.25	0.3561643835616438	0.6	0.5	2
0.13114754098360656	0.547945205479452	0.5333333333333333	0.3979591836734694	2
0.5720202485043718	0.5616438356164384	0.8	0.3979591836734694	1
0.025203252032520326	0.0273972602739726	0.3333333333333333	0.29591836734693877	2
0.39282250242483024	0.821917808219178	0.6	0.3979591836734694	2
0.10714285714285714	0.4246575342465753	0.5333333333333333	0.3979591836734694	1
0.05263157894736842	0.0547945205479452	0.6	0.24489795918367346	2
0.2641509433962264	0.136986301369863	0.3333333333333333	0.3979591836734694	2
0.22134387351778656	0.547945205479452	0.5333333333333333	0.5204081632653061	2
0.025203252032520326	0.136986301369863	0.5333333333333333	0.5	1
0.5912698412698413	0.2191780821917808	0.8666666666666667	0.3979591836734694	1
0.39282250242483024	0.3150684931506849	0.8	0.3979591836734694	2
0.5720202485043718	0.3424657534246575	0.8666666666666667	0.5510204081632653	1
0.15031055900621118	0.6712328767123288	0.5333333333333333	0.29591836734693877	2
0.09100310237849017	0.3150684931506849	0.6	0.16326530612244897	1
0.24258343634116192	0.1917808219178082	0.5333333333333333	0.3979591836734694	1
0.06382978723404255	0.3972602739726027	0.06666666666666667	0.29591836734693877	2
0.03571428571428571	0.3698630136986301	0.6	0.3979591836734694	2
0.5570469798657718	0.2191780821917808	0.8666666666666667	0.6020408163265306	1
0.07577268195413758	0.4520547945205479	0.3333333333333333	0.5	2
0.25	0.2876712328767123	0.5333333333333333	0.5510204081632653	2
0.22285714285714286	0.2465753424657534	0.6	0.4489795918367347	2
0.41295546558704455	0.3424657534246575	0.5333333333333333	0.3979591836734694	1
0.5912698412698413	0.3013698630136986	0.5333333333333333	0.3979591836734694	2
0.24258343634116192	0.3835616438356164	0.5333333333333333	0.3979591836734694	2
0.025203252032520326	0.0410958904109589	0.6	0.3979591836734694	2
0.023255813953488372	0.3698630136986301	0.5333333333333333	0.3979591836734694	2
0.09100310237849017	0.5205479452054794	0.5333333333333333	0.3979591836734694	2
0.5720202485043718	0.1095890410958904	0.8	0.4489795918367347	2
0.1527777777777778	0.3835616438356164	0.8	0.3979591836734694	1
0.5912698412698413	0.0821917808219178	0.5333333333333333	0.4489795918367347	2
0.24258343634116192	0.3150684931506849	0.5333333333333333	0.5	1
0.22134387351778656	0.4657534246575342	0.5333333333333333	0.3979591836734694	2
0.05263157894736842	0.4794520547945205	0.5333333333333333	0.4897959183673469	2
0.07102593010146561	0.5753424657534246	0.5333333333333333	0.3979591836734694	1
0.25	0.3013698630136986	0.8	0.24489795918367346	2
0.06153846153846154	0.1643835616438356	0.06666666666666667	0.19387755102040816	2
0.07357859531772576	0.0684931506849315	0.5333333333333333	0.21428571428571427	2
0.39282250242483024	0.3972602739726027	0.6	0.6020408163265306	2
0.15031055900621118	0.2328767123287671	0.5333333333333333	0.3979591836734694	2
0.07357859531772576	0.0547945205479452	0.6	0.29591836734693877	2
0.2641509433962264	0.4246575342465753	0.7333333333333333	0.3979591836734694	2
0.02631578947368421	0.136986301369863	0.6666666666666666	0.3979591836734694	1
0.2777777777777778	0.6301369863013698	0.8	0.3979591836734694	1
0.25	0.1917808219178082	0.8	0.5	1
0.24258343634116192	0.1643835616438356	0.5333333333333333	0.4489795918367347	1
0.22285714285714286	0.4246575342465753	0.4	0.3979591836734694	2
0.05263157894736842	0.6301369863013698	0.06666666666666667	0.29591836734693877	2
0.5912698412698413	0.4657534246575342	0.5333333333333333	0.3979591836734694	1
0.5620437956204379	0.1780821917808219	1.0	0.3979591836734694	1
0.27611940298507465	0.4246575342465753	0.6	0.3979591836734694	1
0.24324324324324326	0.5068493150684932	0.5333333333333333	0.40816326530612246	2
0.05284974093264249	0.0684931506849315	0.6	0.09183673469387756	2
0.018691588785046728	0.2054794520547945	0.5333333333333333	0.4489795918367347	2
0.19863013698630136	0.4931506849315068	0.6	0.14285714285714285	2
0.24258343634116192	0.1095890410958904	0.5333333333333333	0.3979591836734694	1
0.14012738853503184	0.2328767123287671	0.4	0.3979591836734694	2
0.41295546558704455	0.3150684931506849	0.6666666666666666	0.3979591836734694	1
0.5720202485043718	0.3150684931506849	0.8	0.3979591836734694	1
0.25	0.1643835616438356	0.8	0.4489795918367347	1
0.5720202485043718	0.3698630136986301	0.8666666666666667	0.3979591836734694	1
0.5912698412698413	0.3972602739726027	0.8	0.4489795918367347	1
0.24324324324324326	0.1780821917808219	0.6	0.3979591836734694	1
0.14154652686762778	0.0	0.4	0.4489795918367347	2
0.24324324324324326	0.5753424657534246	0.5333333333333333	0.3979591836734694	1
0.22285714285714286	0.1095890410958904	0.6	0.3979591836734694	2
0.5720202485043718	0.4931506849315068	0.9333333333333333	0.37755102040816324	1
0.39282250242483024	0.410958904109589	0.6	0.6530612244897959	1
0.09100310237849017	0.6986301369863014	0.6	0.3979591836734694	2
0.24258343634116192	0.2602739726027397	0.5333333333333333	0.4489795918367347	1
0.24258343634116192	0.0547945205479452	0.5333333333333333	0.3469387755102041	2
0.02040816326530612	0.4794520547945205	0.5333333333333333	0.19387755102040816	2
0.11428571428571428	0.136986301369863	0.5333333333333333	0.45918367346938777	2
0.1927710843373494	0.3287671232876712	0.8	0.14285714285714285	1
0.07577268195413758	0.3698630136986301	0.5333333333333333	0.3979591836734694	2
0.15031055900621118	0.0821917808219178	0.5333333333333333	0.29591836734693877	2
0.24258343634116192	0.3287671232876712	0.5333333333333333	0.6020408163265306	1
0.17048579285059579	0.3972602739726027	0.5333333333333333	0.3979591836734694	1
0.5720202485043718	0.410958904109589	0.8	0.3979591836734694	2
0.5912698412698413	0.2328767123287671	0.6	0.41836734693877553	1
0.39282250242483024	0.4520547945205479	0.6	0.3979591836734694	1
0.02857142857142857	0.1780821917808219	0.5333333333333333	0.3469387755102041	2
0.05284974093264249	0.2328767123287671	0.8	0.29591836734693877	1
0.39282250242483024	0.410958904109589	0.8	0.3979591836734694	1
0.02040816326530612	0.1780821917808219	0.6	0.3979591836734694	2
0.41295546558704455	0.1232876712328767	0.6666666666666666	0.3979591836734694	2
0.24324324324324326	0.1780821917808219	0.6	0.29591836734693877	2
0.2647540983606557	0.0958904109589041	0.8666666666666667	0.3469387755102041	1
0.5720202485043718	0.136986301369863	0.8666666666666667	0.5204081632653061	2
0.24258343634116192	0.1232876712328767	0.8	0.3979591836734694	1
0.39282250242483024	0.5616438356164384	0.5333333333333333	0.3469387755102041	1
0.24258343634116192	0.410958904109589	0.6	0.3979591836734694	2
0.043689320388349516	0.0821917808219178	0.5333333333333333	0.3979591836734694	2
0.39282250242483024	0.7123287671232876	0.2	0.5510204081632653	2
0.09100310237849017	0.2602739726027397	0.7333333333333333	0.3979591836734694	1
0.5720202485043718	0.2465753424657534	0.8666666666666667	0.4489795918367347	1
0.30973451327433627	0.0547945205479452	0.6	0.19387755102040816	2
0.5720202485043718	0.2876712328767123	0.8	0.5	1
0.5912698412698413	0.5753424657534246	0.8	0.5	1
0.17048579285059579	0.3013698630136986	0.5333333333333333	0.47959183673469385	2
0.22134387351778656	0.2328767123287671	0.5333333333333333	0.47959183673469385	1
0.5720202485043718	0.6575342465753424	0.8666666666666667	0.3469387755102041	1
0.39282250242483024	0.4246575342465753	0.3333333333333333	0.7040816326530612	2
0.07357859531772576	0.589041095890411	0.6666666666666666	0.3979591836734694	2
0.2127659574468085	0.2602739726027397	0.5333333333333333	0.3979591836734694	2
0.02040816326530612	0.4931506849315068	0.5333333333333333	0.19387755102040816	2
0.24258343634116192	0.3013698630136986	0.6666666666666666	0.5	1
0.39282250242483024	0.3972602739726027	0.8	0.3979591836734694	1
0.24258343634116192	0.1506849315068493	0.6	0.3979591836734694	2
0.24324324324324326	0.4246575342465753	0.5333333333333333	0.7040816326530612	1
0.5720202485043718	0.3287671232876712	0.8	0.5510204081632653	1
0.09100310237849017	0.7123287671232876	0.6	0.37755102040816324	2
0.24324324324324326	0.273972602739726	0.8666666666666667	0.5	1
0.5620437956204379	0.6301369863013698	0.8	0.3163265306122449	1
0.17048579285059579	0.5342465753424658	0.5333333333333333	0.3979591836734694	2
0.19863013698630136	0.4794520547945205	0.6	0.3979591836734694	1
0.38571428571428573	0.2191780821917808	0.8	0.5	1
0.375	0.1506849315068493	0.6	0.3979591836734694	2
0.5912698412698413	0.3424657534246575	0.6	0.5510204081632653	1
0.5714285714285714	0.2191780821917808	1.0	0.3979591836734694	1
0.17048579285059579	0.3561643835616438	0.2	0.3979591836734694	2
0.375	0.4931506849315068	0.6	0.3979591836734694	1
0.5714285714285714	0.3013698630136986	0.8	0.3979591836734694	1
0.13259668508287292	0.0684931506849315	0.3333333333333333	0.29591836734693877	2
0.375	0.3972602739726027	0.6	0.7040816326530612	1
0.39282250242483024	0.1232876712328767	0.8	0.3979591836734694	2
0.5720202485043718	0.273972602739726	0.8666666666666667	0.5	1
0.5720202485043718	0.1506849315068493	0.8	0.4489795918367347	2
0.25	0.3150684931506849	0.6	0.3979591836734694	2
0.14154652686762778	0.3150684931506849	0.6	0.5	2
0.07112970711297072	0.1917808219178082	0.6	0.3469387755102041	2
0.5912698412698413	0.6027397260273972	0.8666666666666667	0.6020408163265306	1
0.5912698412698413	0.3424657534246575	0.6	0.3979591836734694	1
0.39282250242483024	0.3835616438356164	0.8666666666666667	0.3979591836734694	1
0.025203252032520326	0.3561643835616438	0.8666666666666667	0.3979591836734694	2
0.14012738853503184	0.6712328767123288	0.5333333333333333	0.3979591836734694	2
0.043689320388349516	0.3150684931506849	0.8	0.3979591836734694	2
0.24258343634116192	0.4383561643835616	0.8	0.5	1
0.1527777777777778	0.4383561643835616	0.6	0.6530612244897959	2
0.5912698412698413	0.3561643835616438	0.6	0.5	2
0.05284974093264249	0.0136986301369863	0.4	0.24489795918367346	2
0.14233576642335766	0.273972602739726	0.6666666666666666	0.23469387755102042	1
0.03333333333333333	0.1780821917808219	0.2	0.4489795918367347	2
0.07102593010146561	0.0821917808219178	0.5333333333333333	0.24489795918367346	2
0.24258343634116192	0.3972602739726027	0.5333333333333333	0.24489795918367346	2
0.09100310237849017	0.3287671232876712	0.5333333333333333	0.42857142857142855	2
0.5912698412698413	0.6301369863013698	0.8666666666666667	0.5	1
0.5912698412698413	0.5616438356164384	0.5333333333333333	0.6020408163265306	1
0.41295546558704455	0.1506849315068493	0.6666666666666666	0.7040816326530612	1
0.5720202485043718	0.4794520547945205	0.6666666666666666	0.3979591836734694	1
0.05284974093264249	0.1780821917808219	0.8666666666666667	0.14285714285714285	1
0.17048579285059579	0.821917808219178	0.5333333333333333	0.19387755102040816	2
0.14154652686762778	0.1232876712328767	0.8	0.3979591836734694	2
0.24	0.5205479452054794	0.6	0.3979591836734694	1
0.5912698412698413	0.4383561643835616	0.8	0.5	1
0.09100310237849017	0.5342465753424658	0.5333333333333333	0.3979591836734694	2
0.07102593010146561	0.0547945205479452	0.3333333333333333	0.3979591836734694	2
0.07357859531772576	0.2465753424657534	0.4	0.6020408163265306	2
0.25	0.2328767123287671	0.8	0.24489795918367346	1
0.07357859531772576	0.136986301369863	0.6	0.3979591836734694	1
0.5720202485043718	0.2191780821917808	0.6666666666666666	0.6020408163265306	2
0.1527777777777778	0.3424657534246575	0.5333333333333333	0.3979591836734694	1
0.5720202485043718	0.0410958904109589	0.6	0.19387755102040816	2
0.5720202485043718	0.3287671232876712	0.8	0.3979591836734694	2
0.5720202485043718	0.0684931506849315	0.8	0.3979591836734694	2
0.13259668508287292	0.2465753424657534	0.4	0.3979591836734694	2
0.15031055900621118	0.7123287671232876	0.8	0.09183673469387756	1
0.39282250242483024	0.4383561643835616	0.5333333333333333	0.6530612244897959	1
0.5912698412698413	0.3698630136986301	0.8666666666666667	0.37755102040816324	1
0.0759493670886076	0.2602739726027397	0.5333333333333333	0.3979591836734694	1
0.39282250242483024	0.5205479452054794	0.5333333333333333	0.3979591836734694	1
0.375	0.1780821917808219	0.5333333333333333	0.3979591836734694	1
0.39282250242483024	0.1780821917808219	0.8	0.3979591836734694	1
0.5720202485043718	0.1643835616438356	0.6666666666666666	0.42857142857142855	2
0.39282250242483024	0.136986301369863	0.6666666666666666	0.5	2
0.24258343634116192	0.410958904109589	0.4	0.3979591836734694	1
0.5912698412698413	0.3287671232876712	0.8	0.5	1
0.15031055900621118	0.0410958904109589	0.6	0.35714285714285715	2
0.2127659574468085	0.2191780821917808	0.6	0.3979591836734694	1
0.5720202485043718	0.6027397260273972	1.0	0.3979591836734694	1
0.2647540983606557	0.6301369863013698	0.8666666666666667	0.3979591836734694	1
0.39282250242483024	0.8767123287671232	0.8	0.5	1
0.5720202485043718	0.3424657534246575	0.6	0.3979591836734694	1
0.27611940298507465	0.4520547945205479	0.5333333333333333	0.6020408163265306	2
0.2647540983606557	0.4657534246575342	0.8	0.3979591836734694	1
0.39282250242483024	0.3424657534246575	0.6	0.4489795918367347	2
0.41295546558704455	0.1917808219178082	0.8666666666666667	0.3979591836734694	1
0.0	0.1643835616438356	0.3333333333333333	0.3979591836734694	2
0.10714285714285714	0.3972602739726027	0.7333333333333333	0.46938775510204084	2
0.07102593010146561	0.0410958904109589	0.5333333333333333	0.3979591836734694	2
0.04878048780487805	0.4246575342465753	0.26666666666666666	0.4489795918367347	2
0.25	0.3150684931506849	0.8	0.3979591836734694	1
0.09100310237849017	0.1643835616438356	0.5333333333333333	0.3979591836734694	2
0.023255813953488372	0.4931506849315068	0.5333333333333333	0.3979591836734694	2
0.24258343634116192	0.0136986301369863	0.5333333333333333	0.3979591836734694	2
0.025203252032520326	0.1506849315068493	0.6	0.3979591836734694	2
0.5912698412698413	0.2054794520547945	0.8	0.4489795918367347	1
0.39282250242483024	0.273972602739726	0.7333333333333333	0.4489795918367347	1
0.24258343634116192	0.136986301369863	0.6	0.6020408163265306	2
0.5912698412698413	0.2054794520547945	0.8	0.5	1
0.17048579285059579	0.1780821917808219	0.5333333333333333	0.3979591836734694	2
0.375	0.1780821917808219	0.6	0.3979591836734694	1
0.14154652686762778	0.1643835616438356	0.6	0.3979591836734694	2
0.041935483870967745	0.4246575342465753	0.5333333333333333	0.5510204081632653	2
0.5912698412698413	0.3561643835616438	0.8666666666666667	0.3979591836734694	1
0.22285714285714286	0.4657534246575342	0.5333333333333333	0.3979591836734694	2
0.5720202485043718	0.410958904109589	1.0	0.3979591836734694	1
0.09100310237849017	0.6164383561643836	0.8	0.29591836734693877	1
0.15031055900621118	0.136986301369863	0.6	0.3979591836734694	2
0.5720202485043718	0.5068493150684932	0.5333333333333333	0.3979591836734694	1
0.14154652686762778	0.3835616438356164	0.8	0.7040816326530612	1
0.25	0.2191780821917808	0.4	0.3979591836734694	1
0.0625	0.547945205479452	0.06666666666666667	0.3979591836734694	2
0.17048579285059579	0.0547945205479452	0.6666666666666666	0.3979591836734694	2
0.09100310237849017	0.0273972602739726	0.6	0.29591836734693877	2
0.39282250242483024	0.1095890410958904	0.6666666666666666	0.3979591836734694	1
0.5720202485043718	0.8082191780821918	0.26666666666666666	0.3979591836734694	2
0.05284974093264249	0.3287671232876712	0.8	0.3979591836734694	2
0.5720202485043718	0.589041095890411	0.9333333333333333	0.3979591836734694	1
0.24258343634116192	0.2465753424657534	0.6666666666666666	0.3979591836734694	1
0.5720202485043718	0.3972602739726027	0.8666666666666667	0.3979591836734694	1
0.13259668508287292	0.410958904109589	0.3333333333333333	0.4489795918367347	2
0.14154652686762778	0.6438356164383562	0.2	0.3979591836734694	1
0.2647540983606557	0.1095890410958904	0.8	0.3979591836734694	2
0.5912698412698413	0.3424657534246575	0.9333333333333333	0.3979591836734694	1
0.5912698412698413	0.1506849315068493	0.6	0.5	1
0.10714285714285714	0.1232876712328767	0.13333333333333333	0.3979591836734694	2
0.39282250242483024	0.2191780821917808	0.6	0.3979591836734694	2
0.5720202485043718	0.1232876712328767	0.8	0.3979591836734694	2
0.5912698412698413	1.0	0.8	0.4489795918367347	2
0.17048579285059579	0.3972602739726027	0.6666666666666666	0.3979591836734694	2
0.05284974093264249	0.4383561643835616	0.13333333333333333	0.3979591836734694	2
0.5912698412698413	0.3013698630136986	0.5333333333333333	0.6020408163265306	1
0.030303030303030304	0.1917808219178082	0.5333333333333333	0.3979591836734694	2
0.09100310237849017	0.1506849315068493	0.5333333333333333	0.19387755102040816	2
0.5912698412698413	0.2328767123287671	0.6	0.6530612244897959	1
0.5720202485043718	0.547945205479452	0.8666666666666667	0.5	1
0.39282250242483024	0.5342465753424658	0.5333333333333333	0.3979591836734694	1
0.17048579285059579	0.3698630136986301	0.6	0.3979591836734694	1
0.39282250242483024	0.2328767123287671	0.6	0.6020408163265306	1
0.0	0.1095890410958904	0.6	0.3979591836734694	2
0.17048579285059579	0.3698630136986301	0.5333333333333333	0.3979591836734694	1
0.07102593010146561	0.3013698630136986	0.5333333333333333	0.3979591836734694	2
0.5720202485043718	0.6164383561643836	0.8	0.3979591836734694	1
0.10714285714285714	0.0821917808219178	0.5333333333333333	0.3979591836734694	2
0.24258343634116192	0.4520547945205479	0.6	0.3979591836734694	1
0.5720202485043718	0.2191780821917808	0.9333333333333333	0.3979591836734694	1
0.5912698412698413	0.6027397260273972	0.5333333333333333	0.3979591836734694	1
0.5720202485043718	0.4931506849315068	0.5333333333333333	0.45918367346938777	1
0.03571428571428571	0.1917808219178082	0.6	0.4489795918367347	2
0.39282250242483024	0.4520547945205479	0.8	0.6530612244897959	1
0.17048579285059579	0.0821917808219178	0.6	0.3979591836734694	2
0.17048579285059579	0.2465753424657534	0.6	0.3979591836734694	2
0.5912698412698413	0.547945205479452	0.6	0.4489795918367347	2
0.24324324324324326	0.2191780821917808	0.5333333333333333	0.5	1
0.17048579285059579	0.3150684931506849	0.5333333333333333	0.3979591836734694	1
0.25	0.4383561643835616	0.8	0.3979591836734694	1
0.5720202485043718	0.410958904109589	0.6666666666666666	0.3979591836734694	1
0.025203252032520326	0.0821917808219178	0.6	0.23469387755102042	2
0.39282250242483024	0.3287671232876712	0.5333333333333333	0.5	1
0.27611940298507465	0.2328767123287671	0.8	0.6020408163265306	1
0.5720202485043718	0.5342465753424658	0.8666666666666667	0.3979591836734694	1
0.4689655172413793	0.4520547945205479	0.5333333333333333	0.5510204081632653	1
0.5720202485043718	0.1780821917808219	0.8	0.5	1
0.39282250242483024	0.0136986301369863	0.3333333333333333	0.09183673469387756	2
0.05284974093264249	0.3698630136986301	0.06666666666666667	0.09183673469387756	2
0.06382978723404255	0.1917808219178082	0.6666666666666666	0.23469387755102042	2
0.1927710843373494	0.2465753424657534	0.8	0.07142857142857142	1
0.38571428571428573	0.3835616438356164	0.8	0.3979591836734694	2
0.17048579285059579	0.3013698630136986	0.6	0.3979591836734694	1
0.02040816326530612	0.1506849315068493	0.5333333333333333	0.5204081632653061	2
0.5912698412698413	0.3698630136986301	0.8666666666666667	0.3979591836734694	1
0.5912698412698413	0.2876712328767123	0.6	0.5510204081632653	1
0.39282250242483024	0.5753424657534246	0.5333333333333333	0.3979591836734694	1
0.0	0.6301369863013698	0.5333333333333333	0.19387755102040816	2
0.27611940298507465	0.1232876712328767	0.5333333333333333	0.5	1
0.10714285714285714	0.3424657534246575	0.8	0.3469387755102041	2
0.39282250242483024	0.3972602739726027	0.6	0.6020408163265306	1
0.025203252032520326	0.3424657534246575	0.5333333333333333	0.23469387755102042	2
0.05284974093264249	0.0821917808219178	0.6	0.3979591836734694	2
0.39282250242483024	0.1917808219178082	0.6	0.3979591836734694	1
0.24324324324324326	0.0958904109589041	0.8	0.3469387755102041	2
0.24258343634116192	0.589041095890411	0.5333333333333333	0.5	1
0.02040816326530612	0.3698630136986301	0.5333333333333333	0.29591836734693877	2
0.39282250242483024	0.4383561643835616	0.8666666666666667	0.3979591836734694	1
0.27611940298507465	0.273972602739726	0.5333333333333333	0.4387755102040816	2
0.2647540983606557	0.1780821917808219	0.9333333333333333	0.4489795918367347	2
0.22134387351778656	0.3424657534246575	0.5333333333333333	0.6020408163265306	2
0.19863013698630136	0.589041095890411	0.6666666666666666	0.3979591836734694	1
0.39282250242483024	0.2876712328767123	0.5333333333333333	0.8061224489795918	2
0.24324324324324326	0.2876712328767123	0.8	0.3979591836734694	2
0.2647540983606557	0.2602739726027397	1.0	0.35714285714285715	1
0.5720202485043718	0.2191780821917808	0.5333333333333333	0.6020408163265306	1
0.05284974093264249	0.2191780821917808	0.5333333333333333	0.3979591836734694	2
0.07577268195413758	0.410958904109589	0.8	0.5	2
0.41295546558704455	0.3150684931506849	0.6666666666666666	0.3979591836734694	2
0.15031055900621118	0.684931506849315	0.5333333333333333	0.19387755102040816	2
0.5912698412698413	0.136986301369863	0.8	0.3979591836734694	1
0.0625	0.547945205479452	0.5333333333333333	0.47959183673469385	2
0.5912698412698413	0.4520547945205479	0.5333333333333333	0.3979591836734694	1
0.5912698412698413	0.3972602739726027	0.8666666666666667	0.7040816326530612	1
0.07357859531772576	0.0410958904109589	0.6	0.3979591836734694	2
0.14154652686762778	0.3835616438356164	0.5333333333333333	0.4387755102040816	1
0.09100310237849017	0.0684931506849315	0.5333333333333333	0.6020408163265306	2
0.030303030303030304	0.1917808219178082	0.8	0.3979591836734694	2
0.2236842105263158	0.4520547945205479	0.8	0.5	1
0.5912698412698413	0.0684931506849315	0.6	0.3979591836734694	2
0.17048579285059579	0.3835616438356164	0.6	0.8469387755102041	1
0.39282250242483024	0.273972602739726	0.8	0.5	1
0.17048579285059579	0.1506849315068493	0.6666666666666666	0.3979591836734694	1
0.22285714285714286	0.3287671232876712	0.6	0.5408163265306123	2
0.1527777777777778	0.2876712328767123	0.6	0.3979591836734694	2
0.25	0.1232876712328767	0.6	0.3469387755102041	2
0.09100310237849017	0.1780821917808219	0.5333333333333333	0.3469387755102041	2
0.2647540983606557	0.2191780821917808	0.8	0.5	1
0.17048579285059579	0.1095890410958904	0.26666666666666666	0.4489795918367347	2
0.375	0.136986301369863	0.6	0.3979591836734694	1
0.05284974093264249	0.3972602739726027	0.6	0.3979591836734694	2
0.17048579285059579	0.273972602739726	0.5333333333333333	0.3979591836734694	2
0.24258343634116192	0.0821917808219178	0.6	0.4387755102040816	2
0.375	0.3835616438356164	0.5333333333333333	0.7857142857142857	1
0.5720202485043718	0.3150684931506849	0.8	0.5	1
0.24258343634116192	0.3561643835616438	0.6	0.3979591836734694	2
0.023255813953488372	0.3150684931506849	0.5333333333333333	0.3673469387755102	2
0.22285714285714286	0.5753424657534246	0.5333333333333333	0.4489795918367347	1
0.24258343634116192	0.1780821917808219	0.6	0.3979591836734694	1
0.5912698412698413	0.3561643835616438	0.8666666666666667	0.3979591836734694	1
0.41295546558704455	0.3287671232876712	0.8	0.3979591836734694	2
0.5620437956204379	0.1780821917808219	0.8666666666666667	0.09183673469387756	2
0.5912698412698413	0.4794520547945205	0.5333333333333333	0.3979591836734694	1
0.16666666666666666	0.3972602739726027	0.6666666666666666	0.6326530612244898	2
0.5720202485043718	0.3835616438356164	0.9333333333333333	0.6020408163265306	1
0.24324324324324326	0.1232876712328767	0.6	0.23469387755102042	2
0.07102593010146561	0.0273972602739726	0.4	0.3979591836734694	2
0.27611940298507465	0.0410958904109589	0.3333333333333333	0.3979591836734694	2
0.5720202485043718	0.3561643835616438	0.8	0.5	1
0.5714285714285714	0.1643835616438356	0.8	0.3979591836734694	2
0.15031055900621118	0.547945205479452	0.8	0.07142857142857142	2
0.24324324324324326	0.1506849315068493	0.6	0.5	1
0.22285714285714286	0.136986301369863	0.6	0.3979591836734694	1
0.5912698412698413	0.3150684931506849	0.6666666666666666	0.4387755102040816	1
0.05284974093264249	0.2328767123287671	0.5333333333333333	0.3979591836734694	2
0.07357859531772576	0.9041095890410958	0.5333333333333333	0.19387755102040816	2
0.2647540983606557	0.3287671232876712	0.8	0.09183673469387756	1
0.0625	0.3150684931506849	0.5333333333333333	0.3979591836734694	2
0.5912698412698413	0.7808219178082192	0.6	0.3979591836734694	2
0.07102593010146561	0.1780821917808219	0.6	0.3979591836734694	2
0.2236842105263158	0.0410958904109589	0.6	0.3979591836734694	2
0.24258343634116192	0.4520547945205479	0.5333333333333333	0.29591836734693877	2
0.043689320388349516	0.1095890410958904	0.6	0.5612244897959183	1
0.041935483870967745	0.5342465753424658	0.2	0.3979591836734694	2
0.11428571428571428	0.2876712328767123	0.5333333333333333	0.7040816326530612	2
0.24258343634116192	0.4383561643835616	0.6	0.3979591836734694	1
0.5720202485043718	0.4520547945205479	0.9333333333333333	0.35714285714285715	1
0.02040816326530612	0.4520547945205479	0.4	0.3979591836734694	2
0.17048579285059579	0.0684931506849315	0.5333333333333333	0.3979591836734694	2
0.4230769230769231	0.136986301369863	0.8	0.3979591836734694	1
0.1527777777777778	0.3835616438356164	0.6	0.3979591836734694	1
0.025203252032520326	0.0684931506849315	0.5333333333333333	0.4489795918367347	2
0.39282250242483024	0.5753424657534246	0.8666666666666667	0.5510204081632653	1
0.39282250242483024	0.3972602739726027	0.8	0.5	1
0.14233576642335766	0.0958904109589041	0.8	0.5	2
0.5912698412698413	0.3561643835616438	0.5333333333333333	0.5	1
0.04878048780487805	0.0958904109589041	0.6	0.3979591836734694	2
0.22285714285714286	0.5616438356164384	0.06666666666666667	0.17346938775510204	2
0.41295546558704455	0.5068493150684932	0.6	0.17346938775510204	1
0.24258343634116192	0.5753424657534246	0.5333333333333333	0.3979591836734694	1
0.5912698412698413	0.4520547945205479	0.5333333333333333	0.3163265306122449	2
0.12903225806451613	0.1917808219178082	0.5333333333333333	0.3979591836734694	2
0.5714285714285714	0.4931506849315068	1.0	0.3979591836734694	1
0.2127659574468085	0.2465753424657534	0.5333333333333333	0.6020408163265306	1
0.24324324324324326	0.3013698630136986	0.7333333333333333	0.3979591836734694	2
0.5720202485043718	0.6575342465753424	0.9333333333333333	0.6020408163265306	1
0.041935483870967745	0.1643835616438356	0.5333333333333333	0.3979591836734694	2
0.043689320388349516	0.1917808219178082	0.7333333333333333	0.4489795918367347	2
0.25	0.3287671232876712	0.6	0.3979591836734694	1
0.15031055900621118	0.6301369863013698	0.6	0.14285714285714285	2
0.07102593010146561	0.1780821917808219	0.6666666666666666	0.5306122448979592	2
0.25	0.684931506849315	0.5333333333333333	0.3979591836734694	1
0.06153846153846154	0.2876712328767123	0.13333333333333333	0.7551020408163265	2
0.14154652686762778	0.3835616438356164	0.6666666666666666	0.6020408163265306	2
0.025203252032520326	0.2465753424657534	0.5333333333333333	0.3469387755102041	2
0.5912698412698413	0.5616438356164384	0.6	0.4489795918367347	1
0.5912698412698413	0.6164383561643836	0.8	0.5	1
0.09032258064516129	0.5205479452054794	0.26666666666666666	0.3673469387755102	1
0.39282250242483024	0.6986301369863014	0.6	0.5510204081632653	1
0.5720202485043718	0.4246575342465753	0.8666666666666667	0.3979591836734694	1
0.09100310237849017	0.4657534246575342	0.5333333333333333	0.23469387755102042	1
0.025203252032520326	0.4246575342465753	0.4	0.336734693877551	2
0.09100310237849017	0.6575342465753424	0.6	0.37755102040816324	2
0.07357859531772576	0.8356164383561644	0.8666666666666667	0.14285714285714285	2
0.5720202485043718	0.3424657534246575	0.8	0.3979591836734694	1
0.2647540983606557	0.4931506849315068	0.8666666666666667	0.3979591836734694	2
0.1527777777777778	0.136986301369863	0.5333333333333333	0.3979591836734694	1
0.07577268195413758	0.589041095890411	0.5333333333333333	0.3163265306122449	2
0.39282250242483024	0.3013698630136986	0.5333333333333333	0.5	1
0.025203252032520326	0.1506849315068493	0.4666666666666667	0.29591836734693877	2
0.07577268195413758	0.2328767123287671	0.5333333333333333	0.3979591836734694	2
0.05263157894736842	0.0821917808219178	0.2	0.35714285714285715	2
0.39282250242483024	0.2328767123287671	0.6	0.5510204081632653	1
0.14233576642335766	0.2876712328767123	0.6666666666666666	0.35714285714285715	2
0.5912698412698413	0.4931506849315068	0.8666666666666667	0.37755102040816324	1
0.5720202485043718	0.2054794520547945	0.8	0.4489795918367347	1
0.5720202485043718	0.3835616438356164	0.9333333333333333	0.29591836734693877	1
0.39282250242483024	0.4246575342465753	0.5333333333333333	0.3979591836734694	2
0.24258343634116192	0.1780821917808219	0.5333333333333333	0.3979591836734694	1
0.5720202485043718	0.3561643835616438	0.8666666666666667	0.3979591836734694	1
0.39282250242483024	0.2054794520547945	0.5333333333333333	0.3979591836734694	2
0.5720202485043718	0.5616438356164384	0.8	0.3979591836734694	1
0.39282250242483024	0.5753424657534246	0.8	0.5510204081632653	1
0.02040816326530612	0.0	0.3333333333333333	0.19387755102040816	2
0.06382978723404255	0.4383561643835616	0.26666666666666666	0.15306122448979592	2
0.05084745762711865	0.4657534246575342	0.6	0.3979591836734694	2
0.24258343634116192	0.2465753424657534	0.5333333333333333	0.3979591836734694	1
0.22285714285714286	0.2191780821917808	0.5333333333333333	0.8775510204081632	2
0.1927710843373494	0.4520547945205479	0.8666666666666667	0.3979591836734694	1
0.2647540983606557	0.0821917808219178	0.8	0.3979591836734694	2
0.39282250242483024	0.5342465753424658	0.5333333333333333	0.5	1
0.17048579285059579	0.5616438356164384	0.5333333333333333	0.3979591836734694	2
0.24258343634116192	0.4931506849315068	0.5333333333333333	0.3979591836734694	1
0.5720202485043718	0.589041095890411	0.8	0.3979591836734694	1
0.39282250242483024	0.2328767123287671	0.7333333333333333	0.5	1
0.5912698412698413	0.5068493150684932	0.7333333333333333	0.3979591836734694	1
0.39282250242483024	0.1917808219178082	0.4666666666666667	0.5	2
0.17048579285059579	0.4931506849315068	0.7333333333333333	0.3979591836734694	1
0.22285714285714286	0.4657534246575342	0.5333333333333333	0.3979591836734694	1
0.5912698412698413	0.3972602739726027	0.8666666666666667	0.5	1
0.5912698412698413	0.6438356164383562	0.8	0.3469387755102041	1
0.39282250242483024	0.3972602739726027	0.8	0.4489795918367347	1
0.07577268195413758	0.0410958904109589	0.6	0.5	2
0.03333333333333333	0.0821917808219178	0.5333333333333333	0.3979591836734694	2
0.5912698412698413	0.4520547945205479	0.8666666666666667	0.6020408163265306	1
0.17048579285059579	0.3150684931506849	0.6	0.3163265306122449	2
0.22134387351778656	0.6438356164383562	0.4	0.3979591836734694	1
0.24258343634116192	0.3013698630136986	0.5333333333333333	0.3979591836734694	1
0.09100310237849017	0.136986301369863	0.6	0.4489795918367347	2
0.24258343634116192	0.2465753424657534	0.6	0.5	1
0.5620437956204379	0.4383561643835616	1.0	0.6020408163265306	1
0.5912698412698413	0.4794520547945205	0.6666666666666666	0.3979591836734694	1
0.5720202485043718	0.2328767123287671	0.9333333333333333	0.5510204081632653	1
0.41295546558704455	0.3150684931506849	0.6	0.3979591836734694	1
0.5912698412698413	0.547945205479452	0.8	0.3979591836734694	1
0.05284974093264249	0.0547945205479452	0.6	0.3469387755102041	2
0.24324324324324326	0.0410958904109589	0.6	0.24489795918367346	2
0.39282250242483024	0.4931506849315068	0.8	0.6020408163265306	1
0.2647540983606557	0.1232876712328767	0.8666666666666667	0.3979591836734694	2
0.5912698412698413	0.3013698630136986	0.5333333333333333	0.6020408163265306	1
0.07577268195413758	0.3013698630136986	0.7333333333333333	0.3979591836734694	2
0.39282250242483024	0.4246575342465753	0.6666666666666666	0.3979591836734694	1
0.07577268195413758	0.2876712328767123	0.6	0.3979591836734694	1
0.1527777777777778	0.4383561643835616	0.06666666666666667	0.3979591836734694	2
0.5720202485043718	0.0273972602739726	0.5333333333333333	0.3979591836734694	2
0.41295546558704455	0.273972602739726	0.6	0.3979591836734694	1
0.39282250242483024	0.1917808219178082	0.8	0.3979591836734694	1
0.030303030303030304	0.3561643835616438	0.5333333333333333	0.4387755102040816	2
0.5912698412698413	0.4931506849315068	0.6	0.6020408163265306	1
0.13259668508287292	0.410958904109589	0.5333333333333333	0.3979591836734694	1
0.5912698412698413	0.2328767123287671	0.6	0.5	2
0.41295546558704455	0.273972602739726	0.8	0.3979591836734694	1
0.39282250242483024	0.0410958904109589	0.6	0.19387755102040816	2
0.05284974093264249	0.0410958904109589	0.6	0.15306122448979592	2
0.25	0.4246575342465753	0.8	0.5	1
0.5912698412698413	0.3835616438356164	1.0	0.4489795918367347	1
0.025203252032520326	0.4246575342465753	0.8	0.5612244897959183	1
0.5912698412698413	0.4246575342465753	0.8	0.6530612244897959	1
0.2911392405063291	0.3972602739726027	0.6666666666666666	0.3979591836734694	2
0.041935483870967745	0.0547945205479452	0.5333333333333333	0.3979591836734694	2
0.24324324324324326	0.4520547945205479	0.5333333333333333	0.4489795918367347	1
0.2647540983606557	0.3150684931506849	0.8666666666666667	0.23469387755102042	1
0.07577268195413758	0.0821917808219178	0.8	0.19387755102040816	2
0.24258343634116192	0.0821917808219178	0.5333333333333333	0.37755102040816324	2
0.07102593010146561	0.2465753424657534	0.6	0.3979591836734694	2
0.39282250242483024	0.0821917808219178	0.5333333333333333	0.47959183673469385	2
0.05284974093264249	0.5616438356164384	0.6	0.3979591836734694	2
0.24324324324324326	0.273972602739726	0.8	0.3979591836734694	1
0.043689320388349516	0.3698630136986301	0.8	0.3979591836734694	2
0.24258343634116192	0.410958904109589	0.6	0.3979591836734694	2
0.5912698412698413	0.2191780821917808	0.8	0.3979591836734694	1
0.5720202485043718	0.1780821917808219	0.6666666666666666	0.6530612244897959	1
0.17048579285059579	0.5616438356164384	0.8	0.3979591836734694	1
0.5912698412698413	0.1780821917808219	0.8	0.5	1
0.14154652686762778	0.6301369863013698	0.5333333333333333	0.4489795918367347	2
0.24258343634116192	0.3150684931506849	0.6	0.4387755102040816	1
0.30973451327433627	0.6301369863013698	0.8	0.3979591836734694	1
0.24258343634116192	0.4246575342465753	0.5333333333333333	0.3979591836734694	1
0.09375	0.410958904109589	0.6	0.3979591836734694	1
0.02040816326530612	0.2054794520547945	0.5333333333333333	0.3979591836734694	2
0.0546875	0.2876712328767123	0.06666666666666667	0.3979591836734694	2
0.5720202485043718	0.4657534246575342	0.7333333333333333	0.6020408163265306	2
0.22285714285714286	0.0410958904109589	0.5333333333333333	0.29591836734693877	2
0.05284974093264249	0.589041095890411	0.2	0.3979591836734694	2
0.39282250242483024	0.2054794520547945	0.6	0.3979591836734694	1
0.5720202485043718	0.4657534246575342	0.9333333333333333	0.6020408163265306	1
0.375	0.273972602739726	0.8666666666666667	0.5	1
0.07102593010146561	0.0136986301369863	0.4666666666666667	0.05102040816326531	2
0.24258343634116192	0.4657534246575342	0.6	0.3979591836734694	1
0.5720202485043718	0.410958904109589	0.8666666666666667	0.3469387755102041	1
0.5720202485043718	0.1643835616438356	1.0	0.5	1
0.24258343634116192	0.5068493150684932	0.5333333333333333	0.3979591836734694	1
0.02857142857142857	0.2876712328767123	0.2	0.5	1
0.5912698412698413	0.5068493150684932	0.5333333333333333	0.6020408163265306	1
0.25	0.3972602739726027	0.8666666666666667	0.5	1
0.22285714285714286	0.1506849315068493	0.6	0.3979591836734694	2
0.2647540983606557	0.3013698630136986	1.0	0.3979591836734694	1
0.24258343634116192	0.4383561643835616	0.5333333333333333	0.3979591836734694	1
0.0	0.7123287671232876	0.06666666666666667	0.030612244897959183	2
0.041935483870967745	0.2054794520547945	0.4	0.3979591836734694	2
0.15031055900621118	0.5342465753424658	0.5333333333333333	0.09183673469387756	2
0.5912698412698413	0.3287671232876712	0.8	0.6020408163265306	1
0.24258343634116192	0.1095890410958904	0.6	0.5	1
0.22285714285714286	0.1232876712328767	0.5333333333333333	0.3979591836734694	1
0.39282250242483024	0.2602739726027397	0.8666666666666667	0.5	1
0.22285714285714286	0.1095890410958904	0.5333333333333333	0.6020408163265306	2
0.5912698412698413	0.4520547945205479	0.5333333333333333	0.41836734693877553	1
0.12195121951219512	0.3561643835616438	0.5333333333333333	0.41836734693877553	1
0.24324324324324326	0.1506849315068493	0.6	0.3979591836734694	2
0.24258343634116192	0.0958904109589041	0.5333333333333333	0.5	2
0.5720202485043718	0.4931506849315068	1.0	0.5	1
0.09100310237849017	0.3150684931506849	0.6	0.3877551020408163	2
0.14154652686762778	0.4246575342465753	0.5333333333333333	0.42857142857142855	2
0.07357859531772576	0.2191780821917808	0.6666666666666666	0.5	1
0.39282250242483024	0.2876712328767123	0.5333333333333333	0.5	2
0.0	0.2602739726027397	0.5333333333333333	0.2755102040816326	2
0.39282250242483024	0.3424657534246575	0.6	0.5	1
0.15031055900621118	0.0958904109589041	0.8	0.3979591836734694	2
0.39282250242483024	0.3698630136986301	0.8	0.6020408163265306	2
0.41295546558704455	0.3150684931506849	0.6	0.5	1
0.5912698412698413	0.5205479452054794	0.8666666666666667	0.4489795918367347	1
0.13259668508287292	0.4657534246575342	0.5333333333333333	0.3979591836734694	2
0.043689320388349516	0.3424657534246575	0.5333333333333333	0.3979591836734694	2
0.39282250242483024	0.2465753424657534	0.5333333333333333	0.3979591836734694	1
0.5912698412698413	0.1506849315068493	0.8	0.5	1
0.07577268195413758	0.0273972602739726	0.6	0.29591836734693877	2
0.02040816326530612	0.2191780821917808	0.6	0.3979591836734694	2
0.07112970711297072	0.1232876712328767	0.6666666666666666	0.3979591836734694	2
0.09032258064516129	0.136986301369863	0.5333333333333333	0.4489795918367347	2
0.09100310237849017	0.2054794520547945	0.5333333333333333	0.3979591836734694	2
0.07577268195413758	0.1917808219178082	0.5333333333333333	0.3979591836734694	2
0.13114754098360656	0.1780821917808219	0.7333333333333333	0.3673469387755102	1
0.0546875	0.2465753424657534	0.13333333333333333	0.3979591836734694	2
0.25	0.3835616438356164	0.8666666666666667	0.3979591836734694	1
0.39282250242483024	0.2876712328767123	0.8	0.3979591836734694	1
0.09100310237849017	0.4246575342465753	0.5333333333333333	0.3673469387755102	2
0.17048579285059579	0.1780821917808219	0.5333333333333333	0.3979591836734694	2
0.5720202485043718	0.3013698630136986	0.8666666666666667	0.4489795918367347	1
0.07577268195413758	0.0958904109589041	0.4	0.3469387755102041	2
0.2647540983606557	0.273972602739726	0.5333333333333333	0.3469387755102041	1
0.39282250242483024	0.1917808219178082	0.8	0.5	1
0.025203252032520326	0.1643835616438356	0.5333333333333333	0.3979591836734694	1
0.2647540983606557	0.3287671232876712	0.8666666666666667	0.3979591836734694	2
0.07577268195413758	0.0136986301369863	0.4666666666666667	0.3469387755102041	2
0.39282250242483024	0.3150684931506849	0.6	0.6020408163265306	1
0.5912698412698413	0.3972602739726027	0.5333333333333333	0.3979591836734694	1
0.2647540983606557	0.4520547945205479	0.8666666666666667	0.3979591836734694	2
0.5912698412698413	0.4931506849315068	0.8666666666666667	0.6020408163265306	1
0.5912698412698413	0.7808219178082192	0.8	0.09183673469387756	2
0.14285714285714285	0.0958904109589041	0.5333333333333333	0.3979591836734694	2
0.5912698412698413	0.3424657534246575	0.5333333333333333	0.5	1
0.39282250242483024	0.273972602739726	0.6666666666666666	0.6020408163265306	1
0.07357859531772576	0.6027397260273972	1.0	0.04081632653061224	2
0.38571428571428573	0.4657534246575342	0.8	0.3469387755102041	2
0.24324324324324326	0.3561643835616438	0.8	0.3979591836734694	1
0.09100310237849017	0.5753424657534246	0.6	0.15306122448979592	1
0.17048579285059579	0.3698630136986301	0.6	0.3979591836734694	2
0.14154652686762778	0.3835616438356164	0.6666666666666666	0.5	1
0.5912698412698413	0.2054794520547945	0.8	0.6020408163265306	1
0.14233576642335766	0.2191780821917808	0.5333333333333333	0.3979591836734694	1
0.39282250242483024	0.3424657534246575	0.5333333333333333	0.6020408163265306	1
0.39282250242483024	0.3972602739726027	0.6	0.3979591836734694	1
0.06382978723404255	0.2602739726027397	0.5333333333333333	0.19387755102040816	2
0.09100310237849017	0.1232876712328767	0.6	0.14285714285714285	2
0.05284974093264249	0.1506849315068493	0.6	0.3469387755102041	1
0.39282250242483024	0.1780821917808219	0.4	0.3979591836734694	2
0.2647540983606557	0.4383561643835616	0.8	0.4489795918367347	2
0.5720202485043718	0.2876712328767123	0.8	0.3979591836734694	2
0.5912698412698413	0.273972602739726	0.8	0.5	1
0.41295546558704455	0.5205479452054794	0.8666666666666667	0.19387755102040816	1
0.14154652686762778	0.3150684931506849	0.5333333333333333	0.7040816326530612	2
0.03333333333333333	0.0273972602739726	0.13333333333333333	0.35714285714285715	2
0.07102593010146561	0.2465753424657534	0.26666666666666666	0.45918367346938777	2
0.39282250242483024	0.1917808219178082	0.8666666666666667	0.3979591836734694	1
0.2647540983606557	0.3424657534246575	0.7333333333333333	0.3979591836734694	1
0.39282250242483024	0.6712328767123288	0.8	0.5	1
0.14154652686762778	0.2328767123287671	0.6666666666666666	0.5	2
0.24258343634116192	0.0958904109589041	0.6	0.3979591836734694	2
0.15031055900621118	0.6164383561643836	0.2	0.5	2
0.13259668508287292	0.3972602739726027	0.5333333333333333	0.45918367346938777	1
0.025203252032520326	0.1780821917808219	0.5333333333333333	0.3979591836734694	2
0.043689320388349516	0.1095890410958904	0.6	0.19387755102040816	2
0.25	0.3698630136986301	0.6	0.7040816326530612	1
0.5714285714285714	0.2602739726027397	1.0	0.5	2
0.5912698412698413	0.3287671232876712	0.8	0.3979591836734694	2
0.5720202485043718	0.3698630136986301	0.7333333333333333	0.3979591836734694	1
0.5912698412698413	0.2328767123287671	0.6	0.5	1
0.24258343634116192	0.2465753424657534	0.5333333333333333	0.3979591836734694	2
0.09100310237849017	0.0410958904109589	0.6	0.24489795918367346	2
0.39282250242483024	0.0136986301369863	0.5333333333333333	0.29591836734693877	2
0.09100310237849017	0.2876712328767123	0.6	0.3469387755102041	1
0.5720202485043718	0.3287671232876712	0.8	0.37755102040816324	1
0.07102593010146561	0.1232876712328767	0.6	0.3979591836734694	1
0.07112970711297072	0.0958904109589041	0.5333333333333333	0.5	1
0.14154652686762778	0.3287671232876712	0.6	0.5	1
0.5720202485043718	0.3972602739726027	0.8666666666666667	0.45918367346938777	1
0.39282250242483024	0.6712328767123288	0.4	0.25510204081632654	2
0.07112970711297072	0.1095890410958904	0.5333333333333333	0.3979591836734694	2
0.5912698412698413	0.3561643835616438	0.5333333333333333	0.3469387755102041	1
0.07577268195413758	0.1643835616438356	0.7333333333333333	0.3979591836734694	1
0.12727272727272726	0.6575342465753424	0.8	0.3979591836734694	1
0.16666666666666666	0.273972602739726	0.8	0.7755102040816326	2
0.17048579285059579	0.0958904109589041	0.5333333333333333	0.3979591836734694	2
0.41295546558704455	0.1506849315068493	0.7333333333333333	0.7040816326530612	1
0.39282250242483024	0.5068493150684932	0.6	0.4489795918367347	1
0.07102593010146561	0.0410958904109589	0.5333333333333333	0.4489795918367347	2
0.07102593010146561	0.0410958904109589	0.6	0.24489795918367346	2
0.5912698412698413	0.6164383561643836	0.8	0.3979591836734694	1
0.39282250242483024	0.6027397260273972	0.6	0.4387755102040816	1
0.17048579285059579	0.2602739726027397	0.5333333333333333	0.3979591836734694	1
0.24258343634116192	0.547945205479452	0.6666666666666666	0.3979591836734694	1
0.13259668508287292	0.2191780821917808	0.6	0.5	1
0.043689320388349516	0.0958904109589041	0.8	0.19387755102040816	2
0.5714285714285714	0.3013698630136986	0.9333333333333333	0.5	1
0.06153846153846154	0.3424657534246575	0.5333333333333333	0.3979591836734694	2
0.24258343634116192	0.3287671232876712	0.8	0.3979591836734694	1
0.39282250242483024	0.3150684931506849	0.6	0.3979591836734694	2
0.24258343634116192	0.0684931506849315	0.6	0.3979591836734694	2
0.5620437956204379	0.6712328767123288	1.0	0.3469387755102041	1
0.39282250242483024	0.3561643835616438	0.8	0.3979591836734694	1
0.39282250242483024	0.2465753424657534	0.5333333333333333	0.3979591836734694	2
0.09100310237849017	0.6438356164383562	0.5333333333333333	0.3469387755102041	2
0.24258343634116192	0.1780821917808219	0.5333333333333333	0.29591836734693877	2
0.39282250242483024	0.0273972602739726	0.6	0.35714285714285715	2
0.2647540983606557	0.5068493150684932	0.8666666666666667	0.4489795918367347	1
0.5720202485043718	0.3972602739726027	0.8666666666666667	0.3979591836734694	1
0.17048579285059579	0.410958904109589	0.5333333333333333	0.47959183673469385	1
0.5912698412698413	0.4931506849315068	0.6666666666666666	0.3979591836734694	2
0.24258343634116192	0.4794520547945205	0.6666666666666666	0.3979591836734694	2
0.24258343634116192	0.5342465753424658	0.5333333333333333	0.3469387755102041	1
0.07577268195413758	0.0958904109589041	0.5333333333333333	0.3163265306122449	2
0.07102593010146561	0.0	0.4	0.19387755102040816	2
0.07102593010146561	0.1780821917808219	0.4	0.3979591836734694	2
0.24258343634116192	0.3561643835616438	0.5333333333333333	0.3979591836734694	2
0.14154652686762778	0.3561643835616438	0.5333333333333333	0.3979591836734694	1
0.07102593010146561	0.3287671232876712	0.4	0.3979591836734694	1
0.24258343634116192	0.3287671232876712	0.5333333333333333	0.3979591836734694	1
0.07112970711297072	0.2465753424657534	0.4	0.3979591836734694	2
0.05063291139240506	0.5753424657534246	0.5333333333333333	0.3979591836734694	2
0.24324324324324326	0.6027397260273972	0.6	0.3979591836734694	1
0.24258343634116192	0.2191780821917808	0.5333333333333333	0.3979591836734694	1
0.39282250242483024	0.1780821917808219	0.6	0.4489795918367347	1
0.39282250242483024	0.0684931506849315	0.5333333333333333	0.5510204081632653	2
0.0	0.2191780821917808	0.06666666666666667	0.3979591836734694	2
0.14154652686762778	0.4657534246575342	0.8	0.3979591836734694	1
0.10714285714285714	0.3835616438356164	0.6	0.23469387755102042	1
0.018691588785046728	0.0821917808219178	0.5333333333333333	0.3979591836734694	2
0.05263157894736842	0.3835616438356164	0.2	0.3979591836734694	2
0.22285714285714286	0.3698630136986301	0.6	0.3979591836734694	2
0.09100310237849017	0.1095890410958904	0.6666666666666666	0.6020408163265306	2
0.09100310237849017	0.1917808219178082	0.5333333333333333	0.3979591836734694	2
0.17048579285059579	0.1780821917808219	0.6	0.3979591836734694	2
0.39282250242483024	0.0958904109589041	0.6	0.3979591836734694	2
0.41295546558704455	0.1095890410958904	0.6	0.24489795918367346	2
0.5714285714285714	0.5205479452054794	1.0	0.5510204081632653	1
0.5912698412698413	0.4657534246575342	0.6	0.3979591836734694	1
0.017543859649122806	0.0821917808219178	0.5333333333333333	0.3979591836734694	2
0.24258343634116192	0.410958904109589	0.5333333333333333	0.5	1
0.39282250242483024	0.1780821917808219	0.26666666666666666	0.3979591836734694	2
0.2647540983606557	0.1780821917808219	0.8	0.5510204081632653	1
0.375	0.0821917808219178	0.7333333333333333	0.5204081632653061	2
0.09100310237849017	0.3150684931506849	0.5333333333333333	0.3979591836734694	2
0.14154652686762778	0.2054794520547945	0.6	0.5	1
0.19863013698630136	0.410958904109589	0.5333333333333333	0.4489795918367347	2
0.05284974093264249	0.6164383561643836	0.6	0.3979591836734694	2
0.14154652686762778	0.3424657534246575	0.6	0.6020408163265306	2
0.19863013698630136	0.2191780821917808	0.6	0.3979591836734694	1
0.09100310237849017	0.3698630136986301	0.8	0.3163265306122449	2
0.39282250242483024	0.2191780821917808	0.8	0.3979591836734694	2
0.07357859531772576	0.6986301369863014	0.5333333333333333	0.11224489795918367	2
0.22134387351778656	0.1643835616438356	0.5333333333333333	0.3979591836734694	2
0.24258343634116192	0.3972602739726027	0.6	0.3979591836734694	1
0.043689320388349516	0.1095890410958904	0.6	0.19387755102040816	2
0.39282250242483024	0.1917808219178082	0.5333333333333333	0.3979591836734694	2
0.017543859649122806	0.0273972602739726	0.6	0.29591836734693877	2
0.39282250242483024	0.5205479452054794	0.5333333333333333	0.5	1
0.16666666666666666	0.3013698630136986	0.8	0.3979591836734694	1
0.5720202485043718	0.1643835616438356	0.8	0.3979591836734694	1
0.2127659574468085	0.3287671232876712	0.8	0.5	2
0.09100310237849017	0.0821917808219178	0.5333333333333333	0.3979591836734694	2
0.24258343634116192	0.3424657534246575	0.5333333333333333	0.3979591836734694	2
0.09032258064516129	0.3013698630136986	0.7333333333333333	0.5	1
0.05284974093264249	0.2328767123287671	0.6666666666666666	0.3979591836734694	1
0.25925925925925924	0.1232876712328767	0.5333333333333333	0.8061224489795918	1
0.5720202485043718	0.273972602739726	0.8	0.4489795918367347	1
0.375	0.3287671232876712	0.5333333333333333	0.3979591836734694	2
0.14154652686762778	0.863013698630137	0.2	0.3469387755102041	2
0.05063291139240506	0.2054794520547945	0.8	0.3979591836734694	2
0.07357859531772576	0.136986301369863	0.5333333333333333	0.24489795918367346	2
0.25	0.5068493150684932	1.0	0.3979591836734694	1
0.14154652686762778	0.5753424657534246	0.5333333333333333	0.6530612244897959	1
0.5912698412698413	0.4246575342465753	0.8666666666666667	0.3979591836734694	1
0.24258343634116192	0.3287671232876712	0.5333333333333333	0.3979591836734694	2
0.07577268195413758	0.0684931506849315	0.7333333333333333	0.14285714285714285	2
0.39282250242483024	0.3972602739726027	0.5333333333333333	0.6530612244897959	1
0.15031055900621118	0.2465753424657534	0.5333333333333333	0.3979591836734694	2
0.5620437956204379	0.3150684931506849	1.0	0.4489795918367347	1
0.39282250242483024	0.1780821917808219	0.6666666666666666	0.4489795918367347	1
0.025203252032520326	0.0821917808219178	0.4666666666666667	0.29591836734693877	2
0.09100310237849017	0.0547945205479452	0.5333333333333333	0.4489795918367347	2
0.24258343634116192	0.2876712328767123	0.6	0.3979591836734694	1
0.05263157894736842	0.4520547945205479	0.6	0.3979591836734694	2
0.02040816326530612	0.2328767123287671	0.3333333333333333	0.3979591836734694	2
0.25	0.273972602739726	0.8	0.3673469387755102	1
0.5912698412698413	0.0958904109589041	0.8	0.3979591836734694	2
0.07577268195413758	0.2465753424657534	0.8	0.4489795918367347	1
0.5720202485043718	0.6438356164383562	1.0	0.6020408163265306	1
0.27611940298507465	0.410958904109589	0.8	0.6020408163265306	1
0.375	0.1506849315068493	0.6	0.47959183673469385	2
0.24258343634116192	0.589041095890411	0.6	0.4387755102040816	1
0.13259668508287292	0.1643835616438356	0.5333333333333333	0.4489795918367347	2
0.05284974093264249	0.0547945205479452	0.6	0.3163265306122449	2
0.15031055900621118	0.6712328767123288	0.6	0.3979591836734694	1
0.5912698412698413	0.8356164383561644	0.8	0.19387755102040816	1
0.24258343634116192	0.2602739726027397	0.6	0.3979591836734694	1
0.15031055900621118	0.0684931506849315	0.6666666666666666	0.3979591836734694	2
0.5720202485043718	0.1780821917808219	0.8	0.3979591836734694	1
0.09100310237849017	0.0136986301369863	0.5333333333333333	0.24489795918367346	2
0.1875	0.5068493150684932	0.8	0.3979591836734694	1
0.22285714285714286	0.0684931506849315	0.6	0.19387755102040816	2
0.09100310237849017	0.0273972602739726	0.5333333333333333	0.19387755102040816	2
0.14154652686762778	0.5205479452054794	0.5333333333333333	0.3979591836734694	1
0.39282250242483024	0.5068493150684932	0.6	0.3979591836734694	1
0.5720202485043718	0.3150684931506849	0.8	0.6020408163265306	1
0.15031055900621118	0.6027397260273972	1.0	0.24489795918367346	1
0.24258343634116192	0.2328767123287671	0.5333333333333333	0.4489795918367347	2
0.17048579285059579	0.273972602739726	0.5333333333333333	0.3979591836734694	2
0.09100310237849017	0.1095890410958904	0.5333333333333333	0.47959183673469385	2
0.24324324324324326	0.4657534246575342	0.8	0.3979591836734694	1
0.24324324324324326	0.2876712328767123	0.5333333333333333	0.6020408163265306	1
0.5720202485043718	0.3698630136986301	0.8666666666666667	0.5510204081632653	1
0.25	0.2465753424657534	0.8	0.3469387755102041	1
0.5912698412698413	0.2876712328767123	0.8	0.5	1
0.5720202485043718	0.3150684931506849	0.6666666666666666	0.3979591836734694	1
0.05284974093264249	0.0547945205479452	0.5333333333333333	0.3469387755102041	2
0.4689655172413793	0.3835616438356164	0.6	0.3979591836734694	2
0.5720202485043718	0.3561643835616438	0.6	0.3979591836734694	2
0.5912698412698413	0.0958904109589041	0.5333333333333333	0.3979591836734694	2
0.19863013698630136	0.3150684931506849	0.6	0.5510204081632653	2
0.14154652686762778	0.4520547945205479	0.5333333333333333	0.5	2
0.5912698412698413	0.2876712328767123	0.8666666666666667	0.7040816326530612	1
0.24258343634116192	0.4246575342465753	0.5333333333333333	0.3979591836734694	1
0.24324324324324326	0.8082191780821918	0.8	0.5	1
0.2647540983606557	0.3972602739726027	0.8	0.7040816326530612	2
0.07357859531772576	0.6712328767123288	0.5333333333333333	0.19387755102040816	2
0.22134387351778656	0.3424657534246575	0.6	0.3979591836734694	1
0.5912698412698413	0.410958904109589	0.8666666666666667	0.5510204081632653	1
0.07102593010146561	0.3013698630136986	0.6	0.5	2
0.24324324324324326	0.5616438356164384	0.5333333333333333	0.4489795918367347	1
0.5912698412698413	0.2876712328767123	0.8	0.5510204081632653	1
0.39282250242483024	0.1506849315068493	0.7333333333333333	0.29591836734693877	2
0.22285714285714286	0.0684931506849315	0.6	0.29591836734693877	2
0.05284974093264249	0.2328767123287671	0.26666666666666666	0.3979591836734694	2
0.39282250242483024	0.4383561643835616	0.8	0.3979591836734694	1
0.17048579285059579	0.5342465753424658	0.2	0.47959183673469385	2
0.5912698412698413	0.726027397260274	0.8666666666666667	0.07142857142857142	1
0.09100310237849017	0.6712328767123288	0.5333333333333333	0.3469387755102041	1
0.5720202485043718	0.4383561643835616	0.8	0.6020408163265306	1
0.17048579285059579	0.7123287671232876	0.5333333333333333	0.3979591836734694	2
0.043689320388349516	0.0410958904109589	0.5333333333333333	0.29591836734693877	2
0.39282250242483024	0.3013698630136986	0.6	0.5	1
0.5720202485043718	0.2054794520547945	0.8	0.3979591836734694	2
0.15031055900621118	0.589041095890411	0.5333333333333333	0.7040816326530612	1
0.12121212121212122	0.1643835616438356	0.8	0.8061224489795918	1
0.07102593010146561	0.3013698630136986	0.5333333333333333	0.3979591836734694	2
0.2647540983606557	0.4383561643835616	0.8666666666666667	0.5	2
0.5720202485043718	0.6438356164383562	0.8	0.3979591836734694	2
0.17048579285059579	0.3698630136986301	0.5333333333333333	0.4489795918367347	1
0.5912698412698413	0.3698630136986301	0.8	0.6020408163265306	1
0.5720202485043718	0.410958904109589	0.9333333333333333	0.5510204081632653	1
0.24258343634116192	0.3150684931506849	0.6	0.3469387755102041	1
0.05284974093264249	0.1780821917808219	0.8	0.6020408163265306	1
0.24258343634116192	0.1917808219178082	0.5333333333333333	0.6020408163265306	2
0.5912698412698413	0.3424657534246575	0.8666666666666667	0.3979591836734694	1
0.19863013698630136	0.3287671232876712	0.8	0.9081632653061225	1
0.5570469798657718	0.5342465753424658	0.8666666666666667	0.3979591836734694	1
0.39282250242483024	0.3150684931506849	0.6	0.3979591836734694	1
0.06382978723404255	0.3698630136986301	0.5333333333333333	0.3979591836734694	2
0.25	0.5753424657534246	0.8	0.21428571428571427	1
0.25	0.0547945205479452	0.6	0.3979591836734694	2
0.17048579285059579	0.2602739726027397	0.5333333333333333	0.3979591836734694	2
0.17048579285059579	0.136986301369863	0.8	0.6020408163265306	1
0.5720202485043718	0.1780821917808219	0.8	0.3979591836734694	1
0.07357859531772576	0.0136986301369863	0.6	0.3979591836734694	2
0.5720202485043718	0.5342465753424658	0.6	0.3979591836734694	1
0.5720202485043718	0.0958904109589041	0.8	0.14285714285714285	2
0.5912698412698413	0.136986301369863	0.6	0.6020408163265306	2
0.17048579285059579	0.5205479452054794	0.4	0.3163265306122449	2
0.5720202485043718	0.1917808219178082	0.8666666666666667	0.3979591836734694	1
0.5912698412698413	0.7671232876712328	0.5333333333333333	0.3979591836734694	2
0.5720202485043718	0.3150684931506849	0.8	0.4489795918367347	1
0.5714285714285714	0.4794520547945205	1.0	0.7040816326530612	1
0.24258343634116192	0.4520547945205479	0.5333333333333333	0.3979591836734694	1
0.09100310237849017	0.2602739726027397	0.8	0.3979591836734694	2
0.39282250242483024	0.2054794520547945	0.8	0.6020408163265306	1
0.22285714285714286	0.5205479452054794	0.2	0.5	2
0.24258343634116192	0.3424657534246575	0.6	0.5	1
0.5912698412698413	0.3561643835616438	0.8	0.4489795918367347	1
0.5912698412698413	0.4794520547945205	0.8	0.5	1
0.14154652686762778	0.2602739726027397	0.5333333333333333	0.5	2
0.5720202485043718	0.547945205479452	0.9333333333333333	0.6020408163265306	1
0.5720202485043718	0.5205479452054794	1.0	0.29591836734693877	1
0.24258343634116192	0.273972602739726	0.5333333333333333	0.4489795918367347	2
0.5720202485043718	0.2876712328767123	0.8	0.7040816326530612	1
0.16666666666666666	0.4657534246575342	0.8	0.3469387755102041	2
0.09100310237849017	0.3424657534246575	0.5333333333333333	0.3979591836734694	2
0.09100310237849017	0.5616438356164384	0.6	0.45918367346938777	2
0.14154652686762778	0.3424657534246575	0.8	0.8061224489795918	1
0.24324324324324326	0.6164383561643836	0.8	0.37755102040816324	2
0.24258343634116192	0.136986301369863	0.5333333333333333	0.7040816326530612	2
0.5912698412698413	0.2191780821917808	0.8	0.3979591836734694	1
0.2127659574468085	0.3972602739726027	0.5333333333333333	0.8061224489795918	1
0.02040816326530612	0.1917808219178082	0.5333333333333333	0.3979591836734694	2
0.025203252032520326	0.0273972602739726	0.6	0.19387755102040816	2
0.2647540983606557	0.2602739726027397	0.8666666666666667	0.6020408163265306	1
0.09100310237849017	0.5068493150684932	0.6	0.3979591836734694	2
0.24258343634116192	0.547945205479452	0.5333333333333333	0.5	1
0.22285714285714286	0.3424657534246575	0.5333333333333333	0.5	1
0.39282250242483024	0.4657534246575342	0.6666666666666666	0.3979591836734694	2
0.5720202485043718	0.4383561643835616	0.8666666666666667	0.3979591836734694	1
0.39282250242483024	0.4520547945205479	0.8	0.3979591836734694	1
0.2647540983606557	0.1232876712328767	0.6	0.3469387755102041	2
0.05284974093264249	0.1232876712328767	0.5333333333333333	0.23469387755102042	2
0.07577268195413758	0.0	0.4666666666666667	0.14285714285714285	2
0.25	0.3835616438356164	0.6	0.5510204081632653	2
0.17048579285059579	0.2054794520547945	0.5333333333333333	0.3979591836734694	1
0.5912698412698413	0.547945205479452	0.6	0.4489795918367347	1
0.24	0.2328767123287671	0.8	0.7040816326530612	1
0.39282250242483024	0.1232876712328767	0.6	0.5	1
0.018691588785046728	0.0547945205479452	0.5333333333333333	0.3979591836734694	2
0.09100310237849017	0.1232876712328767	0.5333333333333333	0.3979591836734694	1
0.09100310237849017	0.2465753424657534	0.6	0.3979591836734694	2
0.24258343634116192	0.3013698630136986	0.9333333333333333	0.3979591836734694	1
0.5912698412698413	0.3013698630136986	0.6	0.5	1
0.5714285714285714	0.3561643835616438	0.8	0.5510204081632653	1
0.24324324324324326	0.4794520547945205	0.6	0.3979591836734694	2
0.05284974093264249	0.2876712328767123	0.4666666666666667	0.3979591836734694	2
0.11428571428571428	0.3972602739726027	0.13333333333333333	0.3979591836734694	2
0.15031055900621118	0.2876712328767123	0.6	0.14285714285714285	2
0.0546875	0.0684931506849315	0.13333333333333333	0.3979591836734694	1
0.24258343634116192	0.5068493150684932	0.5333333333333333	0.3469387755102041	2
0.15031055900621118	0.4657534246575342	0.5333333333333333	0.3979591836734694	2
0.24258343634116192	0.2328767123287671	0.6	0.3979591836734694	2
0.5570469798657718	0.273972602739726	0.8666666666666667	0.5510204081632653	1
0.15031055900621118	0.6301369863013698	0.8	0.5408163265306123	1
0.25	0.3698630136986301	0.6	0.5	2
0.09032258064516129	0.3150684931506849	0.8	0.3979591836734694	2
0.41295546558704455	0.3972602739726027	0.8666666666666667	0.3469387755102041	1
0.5912698412698413	0.273972602739726	0.8	0.5	1
0.5720202485043718	0.5616438356164384	0.8666666666666667	0.5	1
0.07357859531772576	0.3561643835616438	0.8	0.061224489795918366	1
0.0	0.2054794520547945	0.5333333333333333	0.3979591836734694	2
0.24258343634116192	0.3287671232876712	0.6	0.3979591836734694	2
0.25	0.3287671232876712	0.5333333333333333	0.3979591836734694	2
0.1527777777777778	0.3835616438356164	0.5333333333333333	0.3979591836734694	2
0.2647540983606557	0.1232876712328767	0.8	0.5	2
0.39282250242483024	0.410958904109589	0.5333333333333333	0.5	1
0.2647540983606557	0.2328767123287671	0.8	0.3979591836734694	2
0.5912698412698413	0.5068493150684932	0.8	0.37755102040816324	2
0.0759493670886076	0.1506849315068493	0.6	0.3979591836734694	2
0.07577268195413758	0.0273972602739726	0.6	0.3979591836734694	2
0.09032258064516129	0.1506849315068493	0.4	0.3979591836734694	2
0.22285714285714286	0.1506849315068493	0.6	0.4489795918367347	2
0.12903225806451613	0.0547945205479452	0.8	0.24489795918367346	2
0.22285714285714286	0.1095890410958904	0.6	0.3469387755102041	2
0.5720202485043718	0.2876712328767123	0.8	0.3979591836734694	1
0.22285714285714286	0.4246575342465753	0.6	0.4489795918367347	1
0.09100310237849017	0.3150684931506849	0.6	0.5	2
0.5912698412698413	0.4246575342465753	0.8	0.5	1
0.17048579285059579	0.1506849315068493	0.5333333333333333	0.3979591836734694	2
0.24324324324324326	0.0958904109589041	0.5333333333333333	0.3979591836734694	2
0.5912698412698413	0.1506849315068493	0.8	0.45918367346938777	1
0.08823529411764706	0.7945205479452054	0.3333333333333333	0.0	2
0.14012738853503184	0.3698630136986301	0.6	0.3979591836734694	2
0.5720202485043718	0.4520547945205479	1.0	0.5	1
0.24258343634116192	0.410958904109589	0.5333333333333333	0.41836734693877553	2
0.17048579285059579	0.4794520547945205	0.5333333333333333	0.3979591836734694	1
0.5714285714285714	0.7123287671232876	1.0	0.3979591836734694	1
0.5720202485043718	0.1095890410958904	0.8	0.4489795918367347	1
0.5912698412698413	0.4794520547945205	0.8	0.3979591836734694	1
0.14154652686762778	0.3424657534246575	0.5333333333333333	0.8571428571428571	2
0.06382978723404255	0.3835616438356164	0.5333333333333333	0.5	2
0.24258343634116192	0.1643835616438356	0.8	0.4489795918367347	2
0.07577268195413758	0.1780821917808219	0.6666666666666666	0.3979591836734694	1
0.09032258064516129	0.3013698630136986	0.8666666666666667	0.5	2
0.5912698412698413	0.410958904109589	0.5333333333333333	0.41836734693877553	1
0.19863013698630136	0.3561643835616438	0.8666666666666667	0.5	1
0.041935483870967745	0.1780821917808219	0.6	0.3979591836734694	2
0.17048579285059579	0.5342465753424658	0.5333333333333333	0.3163265306122449	2
0.09100310237849017	0.6027397260273972	0.5333333333333333	0.23469387755102042	2
0.30973451327433627	0.4931506849315068	0.6	0.5	1
0.24324324324324326	0.2191780821917808	0.8	0.4489795918367347	1
0.24258343634116192	0.3698630136986301	0.6	0.6020408163265306	1
0.2647540983606557	0.3424657534246575	0.6	0.3979591836734694	2
0.24258343634116192	0.1506849315068493	0.6	0.3979591836734694	2
0.41295546558704455	0.547945205479452	0.6	0.6020408163265306	1
0.15031055900621118	0.589041095890411	0.5333333333333333	0.04081632653061224	2
0.30973451327433627	0.0958904109589041	0.6	0.5	2
0.5912698412698413	0.2876712328767123	0.5333333333333333	0.4387755102040816	1
0.10714285714285714	0.1917808219178082	0.5333333333333333	0.3979591836734694	1
0.07102593010146561	0.3287671232876712	0.5333333333333333	0.3979591836734694	2
0.15031055900621118	0.4931506849315068	0.8	0.29591836734693877	1
0.5912698412698413	0.4246575342465753	0.6	0.29591836734693877	1
0.24258343634116192	0.0547945205479452	0.6666666666666666	0.3979591836734694	2
0.25	0.5342465753424658	0.5333333333333333	0.3979591836734694	1
0.17048579285059579	0.5068493150684932	0.2	0.3979591836734694	1
0.03333333333333333	0.2328767123287671	0.6	0.5408163265306123	2
0.5912698412698413	0.5068493150684932	0.8	0.5	1
0.17048579285059579	0.0273972602739726	0.5333333333333333	0.23469387755102042	2
0.5912698412698413	0.5753424657534246	0.6	0.4489795918367347	1
0.5720202485043718	0.547945205479452	0.8666666666666667	0.6020408163265306	2
0.24258343634116192	0.1232876712328767	0.6	0.4489795918367347	2
0.17048579285059579	0.3287671232876712	0.5333333333333333	0.3979591836734694	2
0.24324324324324326	0.1232876712328767	0.8	0.40816326530612246	2
0.5720202485043718	0.2876712328767123	1.0	0.5510204081632653	1
0.1927710843373494	0.5753424657534246	0.8666666666666667	0.3979591836734694	1
0.5720202485043718	0.1917808219178082	0.9333333333333333	0.5	1
0.25	0.0821917808219178	0.6	0.24489795918367346	2
0.5720202485043718	0.1232876712328767	0.8	0.47959183673469385	2
0.14233576642335766	0.3835616438356164	0.5333333333333333	0.3979591836734694	2
0.0625	0.3561643835616438	0.5333333333333333	0.7857142857142857	2
0.2641509433962264	0.2328767123287671	0.5333333333333333	0.19387755102040816	2
0.1527777777777778	0.2054794520547945	0.8	0.7040816326530612	2
0.24258343634116192	0.1095890410958904	0.7333333333333333	0.3979591836734694	2
0.24258343634116192	0.0410958904109589	0.5333333333333333	0.19387755102040816	2
0.22134387351778656	0.4383561643835616	0.6666666666666666	0.3979591836734694	1
0.5720202485043718	0.2465753424657534	0.8	0.3979591836734694	2
0.39282250242483024	0.2328767123287671	0.8666666666666667	0.6020408163265306	1
0.2647540983606557	0.2465753424657534	0.8666666666666667	0.5	1
0.24258343634116192	0.2328767123287671	0.6	0.4489795918367347	2
0.22285714285714286	0.0684931506849315	0.5333333333333333	0.3979591836734694	2
0.22134387351778656	0.3424657534246575	0.5333333333333333	0.3979591836734694	1
0.0759493670886076	0.0684931506849315	0.8	0.09183673469387756	2
0.5912698412698413	0.4520547945205479	0.6	1.0	1
0.14233576642335766	0.1780821917808219	0.6	0.3979591836734694	2
0.2647540983606557	0.1780821917808219	0.9333333333333333	0.4489795918367347	1
0.09100310237849017	0.1095890410958904	0.5333333333333333	0.3979591836734694	2
0.24258343634116192	0.1643835616438356	0.5333333333333333	0.3979591836734694	2
0.11428571428571428	0.2465753424657534	0.2	0.3979591836734694	2
0.5912698412698413	0.3013698630136986	0.6	0.6224489795918368	1
0.12903225806451613	0.1643835616438356	0.6	0.35714285714285715	2
0.07357859531772576	0.2328767123287671	0.5333333333333333	0.3979591836734694	2
0.38571428571428573	0.273972602739726	1.0	1.0	1
0.5720202485043718	0.3150684931506849	0.6	0.3979591836734694	1
0.07102593010146561	0.1095890410958904	0.5333333333333333	0.3979591836734694	2
0.5912698412698413	0.3150684931506849	0.8666666666666667	0.45918367346938777	1
0.25	0.1917808219178082	0.6	0.29591836734693877	2
0.2236842105263158	0.2602739726027397	0.8666666666666667	0.3979591836734694	1
0.17048579285059579	0.2191780821917808	0.26666666666666666	0.5	2
0.375	0.2876712328767123	0.5333333333333333	0.5612244897959183	2
0.5912698412698413	0.3972602739726027	0.6666666666666666	0.47959183673469385	1
0.02857142857142857	0.0136986301369863	0.5333333333333333	0.3979591836734694	2
0.24324324324324326	0.3150684931506849	0.5333333333333333	0.3979591836734694	2
0.09100310237849017	0.3013698630136986	0.7333333333333333	0.3979591836734694	1
0.2647540983606557	0.3835616438356164	0.8666666666666667	0.4489795918367347	2
0.10256410256410256	0.4931506849315068	0.6	0.3979591836734694	2
0.39282250242483024	0.410958904109589	0.5333333333333333	0.3979591836734694	2
0.2236842105263158	0.4520547945205479	0.7333333333333333	0.6020408163265306	2
0.24258343634116192	0.4657534246575342	0.6	0.47959183673469385	1
0.06153846153846154	0.2054794520547945	0.5333333333333333	0.24489795918367346	2
0.5720202485043718	0.4383561643835616	0.8666666666666667	0.3979591836734694	1
0.14154652686762778	0.3013698630136986	0.5333333333333333	0.6530612244897959	2
0.025203252032520326	0.0821917808219178	0.5333333333333333	0.3469387755102041	2
0.14154652686762778	0.3013698630136986	0.6	0.9081632653061225	2
0.09100310237849017	0.0547945205479452	0.6	0.14285714285714285	2
0.5720202485043718	0.1095890410958904	0.8	0.3979591836734694	2
0.5912698412698413	0.3150684931506849	0.6666666666666666	0.5	1
0.5912698412698413	0.8356164383561644	0.8	0.14285714285714285	2
0.25	0.1095890410958904	0.8	0.3979591836734694	2
0.24258343634116192	0.4657534246575342	0.5333333333333333	0.3979591836734694	2
0.41295546558704455	0.1095890410958904	0.8	0.3979591836734694	2
0.24258343634116192	0.547945205479452	0.5333333333333333	0.5	1
0.24324324324324326	0.1232876712328767	0.6	0.3979591836734694	1
0.39282250242483024	0.3698630136986301	0.6	0.3979591836734694	2
0.09100310237849017	0.6301369863013698	0.5333333333333333	0.3979591836734694	2
0.22285714285714286	0.2054794520547945	0.5333333333333333	0.3979591836734694	1
0.5912698412698413	0.1643835616438356	0.8	0.3979591836734694	1
0.39282250242483024	0.0410958904109589	0.6	0.29591836734693877	2
0.24324324324324326	0.3698630136986301	0.6	0.5	1
0.24258343634116192	0.3013698630136986	0.3333333333333333	0.3979591836734694	2
0.4230769230769231	0.547945205479452	0.5333333333333333	0.3979591836734694	1
0.06306306306306306	0.6986301369863014	0.2	0.09183673469387756	2
0.41295546558704455	0.1095890410958904	0.8	0.6020408163265306	1
0.24258343634116192	0.4246575342465753	0.5333333333333333	0.3979591836734694	2
0.2647540983606557	0.3424657534246575	1.0	0.6020408163265306	1
0.41295546558704455	0.2602739726027397	0.6666666666666666	0.4489795918367347	2
0.2647540983606557	0.136986301369863	0.8	0.3979591836734694	2
0.25	0.3013698630136986	0.7333333333333333	0.4489795918367347	1
0.025203252032520326	0.7534246575342466	0.5333333333333333	0.15306122448979592	2
0.24258343634116192	0.3972602739726027	0.5333333333333333	0.3979591836734694	2
0.22285714285714286	0.1232876712328767	0.2	0.7551020408163265	2
0.5912698412698413	0.684931506849315	0.8666666666666667	0.3979591836734694	1
0.24324324324324326	0.3287671232876712	0.8	0.5	1
0.2647540983606557	0.2054794520547945	0.8	0.5	1
0.041935483870967745	0.4794520547945205	0.2	0.6428571428571429	2
0.5912698412698413	0.4657534246575342	0.8	0.3979591836734694	1
0.14154652686762778	0.6986301369863014	0.5333333333333333	0.5	1
0.24258343634116192	0.3835616438356164	0.5333333333333333	0.3979591836734694	2
0.5912698412698413	0.3424657534246575	0.8666666666666667	0.3979591836734694	1
0.24258343634116192	0.3287671232876712	0.6	0.3979591836734694	1
0.043689320388349516	0.2876712328767123	0.6666666666666666	0.3979591836734694	2
0.07112970711297072	0.3287671232876712	0.5333333333333333	0.4489795918367347	2
0.5720202485043718	0.3561643835616438	0.9333333333333333	0.5	1
0.3157894736842105	0.410958904109589	0.6	0.3979591836734694	1
0.24258343634116192	0.3698630136986301	0.5333333333333333	0.3979591836734694	1
0.07102593010146561	0.3561643835616438	0.5333333333333333	0.5	2
0.09100310237849017	0.726027397260274	0.6	0.05102040816326531	2
0.025203252032520326	0.0547945205479452	0.5333333333333333	0.5	2
0.19863013698630136	0.0958904109589041	0.5333333333333333	0.5	2
0.24258343634116192	0.1917808219178082	0.6	0.3979591836734694	2
0.09100310237849017	0.5068493150684932	0.6	0.3979591836734694	2
0.24258343634116192	0.2328767123287671	0.8	0.3979591836734694	1
0.07577268195413758	0.2876712328767123	0.6	0.37755102040816324	2
0.5912698412698413	0.5205479452054794	0.8	0.4489795918367347	1
0.5720202485043718	0.3698630136986301	0.8666666666666667	0.3979591836734694	1
0.5720202485043718	0.4520547945205479	0.8666666666666667	0.5	1
0.39282250242483024	0.0547945205479452	0.6	0.4489795918367347	2
0.39282250242483024	0.0273972602739726	0.5333333333333333	0.02040816326530612	2
0.41295546558704455	0.3150684931506849	0.8	0.3979591836734694	1
0.22285714285714286	0.410958904109589	0.5333333333333333	0.24489795918367346	2
0.5912698412698413	0.4931506849315068	0.8	0.5	1
0.39282250242483024	0.6301369863013698	0.5333333333333333	0.3979591836734694	2
0.09100310237849017	0.1643835616438356	0.6666666666666666	0.3979591836734694	2
0.5912698412698413	0.2602739726027397	0.8	0.5	1
0.025203252032520326	0.1095890410958904	0.5333333333333333	0.09183673469387756	2
0.5912698412698413	0.0684931506849315	0.5333333333333333	0.47959183673469385	2
0.5912698412698413	0.2602739726027397	0.8666666666666667	0.4489795918367347	1
0.24324324324324326	0.6438356164383562	0.6	0.3979591836734694	2
0.24258343634116192	0.5753424657534246	0.8666666666666667	0.3979591836734694	1
0.2911392405063291	0.3150684931506849	0.8	0.3979591836734694	1
0.17048579285059579	0.1232876712328767	0.5333333333333333	0.3979591836734694	2
0.14154652686762778	0.0410958904109589	0.6	0.09183673469387756	2
0.24324324324324326	0.2054794520547945	0.6	0.37755102040816324	2
0.24258343634116192	0.1780821917808219	0.5333333333333333	0.3979591836734694	2
0.24258343634116192	0.2465753424657534	0.6	0.3979591836734694	2
0.14233576642335766	0.0821917808219178	0.6	0.3979591836734694	2
0.41295546558704455	0.684931506849315	0.5333333333333333	0.3979591836734694	1
0.24258343634116192	0.5342465753424658	0.6	0.40816326530612246	1
0.5720202485043718	0.3835616438356164	0.8	0.3673469387755102	2
0.24324324324324326	0.0410958904109589	0.6	0.29591836734693877	2
0.41295546558704455	0.589041095890411	0.6666666666666666	0.3979591836734694	1
0.24324324324324326	0.0821917808219178	0.6	0.3979591836734694	1
0.17048579285059579	0.2054794520547945	0.5333333333333333	0.5	1
0.5912698412698413	0.3287671232876712	0.5333333333333333	0.3979591836734694	1
0.39282250242483024	0.6027397260273972	0.6	0.3979591836734694	2
0.05284974093264249	0.3150684931506849	0.6	0.3979591836734694	2
0.19863013698630136	0.4246575342465753	0.8666666666666667	0.3979591836734694	1
0.5720202485043718	0.2191780821917808	0.8666666666666667	0.4489795918367347	1
0.5720202485043718	0.726027397260274	0.8666666666666667	0.29591836734693877	1
0.5912698412698413	0.410958904109589	0.5333333333333333	0.5	1
0.5912698412698413	0.410958904109589	0.9333333333333333	0.4489795918367347	1
0.24324324324324326	0.2465753424657534	0.8666666666666667	0.3979591836734694	2
0.27611940298507465	0.1917808219178082	0.8	0.9081632653061225	1
0.07577268195413758	0.0821917808219178	0.5333333333333333	0.3979591836734694	2
0.12727272727272726	0.410958904109589	0.5333333333333333	0.3979591836734694	2
0.17048579285059579	0.2054794520547945	0.4	0.3979591836734694	2
0.5720202485043718	0.4383561643835616	0.9333333333333333	0.6020408163265306	1
0.25	0.4520547945205479	0.8	0.19387755102040816	1
0.24	0.1506849315068493	0.26666666666666666	0.3979591836734694	1
0.5720202485043718	0.2328767123287671	0.9333333333333333	0.5510204081632653	1
0.24258343634116192	0.5753424657534246	0.6	0.3979591836734694	1
0.14154652686762778	0.4246575342465753	0.8	0.7040816326530612	1
0.24258343634116192	0.3424657534246575	0.5333333333333333	0.3979591836734694	1
0.1111111111111111	0.0136986301369863	0.4	0.19387755102040816	2
0.5912698412698413	0.0958904109589041	0.5333333333333333	0.5	2
0.22134387351778656	0.1917808219178082	0.5333333333333333	0.3979591836734694	2
0.5912698412698413	0.1780821917808219	0.7333333333333333	0.5	1
0.5912698412698413	0.547945205479452	0.3333333333333333	0.6020408163265306	1
0.22285714285714286	0.547945205479452	0.5333333333333333	0.3979591836734694	1
0.09100310237849017	0.1780821917808219	0.5333333333333333	0.4489795918367347	2
0.05284974093264249	0.0821917808219178	0.8	0.3979591836734694	2
0.24324324324324326	0.3561643835616438	0.5333333333333333	0.3979591836734694	2
0.38571428571428573	0.4657534246575342	0.8	0.3979591836734694	1
0.5912698412698413	0.4383561643835616	0.8	0.6020408163265306	1
0.2647540983606557	0.3972602739726027	0.8666666666666667	0.5	2
0.09032258064516129	0.273972602739726	0.6	0.3979591836734694	2
0.05063291139240506	0.1917808219178082	0.4	0.3979591836734694	2
0.09100310237849017	0.273972602739726	0.5333333333333333	0.4489795918367347	2
0.24258343634116192	0.3698630136986301	0.6	0.5510204081632653	1
0.22285714285714286	0.273972602739726	0.3333333333333333	0.3469387755102041	2
0.22285714285714286	0.3287671232876712	0.5333333333333333	0.3469387755102041	2
0.06153846153846154	0.2465753424657534	0.5333333333333333	0.3979591836734694	1
0.5720202485043718	0.4383561643835616	0.8666666666666667	0.4489795918367347	1
0.09100310237849017	0.5753424657534246	0.6	0.3469387755102041	2
0.03333333333333333	0.6164383561643836	0.13333333333333333	0.23469387755102042	2
0.22285714285714286	0.1917808219178082	0.5333333333333333	0.5	2
0.5720202485043718	0.4383561643835616	0.8666666666666667	0.5	1
0.043689320388349516	0.5753424657534246	0.3333333333333333	0.3979591836734694	2
0.09100310237849017	0.5616438356164384	0.5333333333333333	0.3979591836734694	1
0.5053763440860215	0.3835616438356164	0.9333333333333333	0.3979591836734694	1
0.5720202485043718	0.3561643835616438	0.8	0.3979591836734694	2
0.24258343634116192	0.1232876712328767	0.13333333333333333	0.5	2
0.39282250242483024	0.5205479452054794	0.6	0.5612244897959183	2
0.05084745762711865	0.0410958904109589	0.5333333333333333	0.07142857142857142	2
0.14233576642335766	0.0821917808219178	0.5333333333333333	0.3979591836734694	2
0.05284974093264249	0.0410958904109589	0.4666666666666667	0.3979591836734694	2
0.39282250242483024	0.2191780821917808	0.6	0.47959183673469385	1
0.025203252032520326	0.2328767123287671	0.5333333333333333	0.3979591836734694	1
0.375	0.7397260273972602	0.5333333333333333	0.3979591836734694	1
0.24258343634116192	0.3561643835616438	0.6	0.5	2
0.5720202485043718	0.3835616438356164	0.8666666666666667	0.5510204081632653	1
0.25	0.5068493150684932	0.5333333333333333	0.37755102040816324	2
0.05284974093264249	0.4383561643835616	0.4	0.6020408163265306	2
0.24324324324324326	0.2054794520547945	0.8	0.3469387755102041	1
0.24258343634116192	0.0821917808219178	0.5333333333333333	0.3979591836734694	2
0.39282250242483024	0.0958904109589041	0.5333333333333333	0.37755102040816324	2
0.5912698412698413	0.3561643835616438	0.8	0.3979591836734694	1
0.17048579285059579	0.1643835616438356	0.6	0.4489795918367347	2
0.5912698412698413	0.3424657534246575	0.7333333333333333	0.3979591836734694	1
0.1875	0.1232876712328767	0.8	0.3979591836734694	1
0.5912698412698413	0.3013698630136986	0.8666666666666667	0.5510204081632653	1
0.14154652686762778	0.4246575342465753	0.5333333333333333	0.7040816326530612	2
0.16666666666666666	0.273972602739726	0.5333333333333333	0.3979591836734694	2
0.375	0.3287671232876712	0.6	0.4489795918367347	1
0.24258343634116192	0.1780821917808219	0.5333333333333333	0.5	1
0.5912698412698413	0.410958904109589	0.8666666666666667	0.5	1
0.24258343634116192	0.2328767123287671	0.5333333333333333	0.5	1
0.023255813953488372	0.4520547945205479	0.5333333333333333	0.4387755102040816	2
0.39282250242483024	0.6301369863013698	0.8	0.3979591836734694	2
0.39282250242483024	0.5205479452054794	0.8666666666666667	0.5510204081632653	1
0.5912698412698413	0.3150684931506849	0.3333333333333333	0.3979591836734694	1
[truncated: 13,683 more rows]
