# Supplementary material for: Layer wise Scaled Gaussian Priors for Markov Chain Monte Carlo Sampled deep Bayesian neural networks
Source: Front Artif Intell. 2025 Apr 25;8:1444891. doi: 10.3389/frai.2025.1444891 (PMC12061901; doi:10.3389/frai.2025.1444891)
Supplement: Supplementary file 1 [file Data_Sheet_1.zip › Codes and Data/Data/Tabular/banknote2012/test.csv]

Column1	Column2	Column3	Column4	label
2.2279	4.0951	-4.8037	-2.1112	1
4.1197	-2.7956	2.0707	0.67412	2
-0.89409	3.1991	-1.8219	-2.9452	1
2.6799	3.1349	0.34073	0.58489	2
-0.91318	-2.0113	-0.19565	0.066365	1
4.3848	-3.0729	3.0423	1.2741	2
3.7818	-2.8846	2.2558	-0.15734	2
-1.8391	-9.0883	9.2416	-0.10432	1
-4.8392	6.6755	-0.24278	-6.5775	1
-2.659	-1.6058	1.3647	0.16464	1
1.6426	3.0149	0.22849	-0.147	2
-3.518	2.8763	0.1548	-1.2086	1
3.5499	8.6165	-3.2794	-1.2009	2
0.27451	9.2186	-3.2863	-4.8448	2
0.83625	1.1071	-2.4706	-0.062945	1
3.0632	-3.3315	5.1305	0.8267	2
-2.8829	3.8964	-0.1888	-1.1672	1
-1.7064	3.3088	-2.2829	-2.1978	1
0.55939	-0.3104	0.18307	0.44653	1
1.594	4.7055	1.3758	0.081882	2
-1.3946	2.3134	-0.44499	-1.4905	1
-3.6085	3.3253	-0.51954	-3.5737	1
4.9362	7.6046	-2.3429	-0.85302	2
-3.5741	3.944	-0.07912	-2.1203	1
4.1542	7.2756	-2.4766	-1.2099	2
5.1731	3.9606	-1.983	0.40774	2
-1.2537	10.8803	1.931	-4.3237	2
-0.023579	7.1742	0.78457	-0.75734	2
-1.8974	3.5074	-1.7842	-3.8491	1
2.3164	-2.628	3.1529	-0.08622	2
-4.6765	-5.6636	10.969	-0.33449	1
1.2999	2.5762	2.0107	-0.18967	2
-2.902	-7.6563	11.8318	-0.84268	1
1.0284	9.767	-1.3687	-1.7853	2
4.0715	7.6398	-2.0824	-1.1698	2
-2.9786	2.3445	0.52667	-0.40173	1
3.7935	7.9853	-2.5477	-1.872	2
3.2032	5.7588	-0.75345	-0.61251	2
2.9719	6.8369	-0.2702	0.71291	2
-3.3863	-12.9889	13.0545	-2.7202	1
5.4188	10.1457	-4.084	-3.6991	2
4.7965	6.9859	-1.9967	-0.35001	2
-2.7611	-10.5099	9.0239	-1.9547	1
1.3451	0.23589	-1.8785	1.3258	1
2.9571	-4.5938	5.9068	0.57196	2
-0.24811	-0.17797	4.9068	0.15429	2
0.57461	10.1105	-1.6917	-4.3922	2
-0.60254	1.7237	-2.1501	-0.77027	1
2.1721	-0.73874	5.4672	-0.72371	2
-2.5373	-6.959	8.8054	1.5289	1
1.8114	7.6067	-0.9788	-2.4668	2
4.5707	7.2094	-3.2794	-1.4944	2
4.5597	-2.4211	2.6413	1.6168	2
-2.1405	-0.16762	1.321	-0.20906	1
5.6084	10.3009	-4.8003	-4.3534	2
0.24835	7.6439	0.9885	-0.87371	2
-0.036127	1.525	-1.4089	-0.76121	1
-2.0046	-0.49457	1.333	1.6543	1
4.616	10.1788	-4.2185	-4.4245	2
1.5799	-4.7076	7.9186	-1.5487	2
3.0329	2.2948	2.1135	0.35084	2
-3.8858	-12.8461	12.7957	-3.1353	1
4.6014	5.6264	-2.1235	0.19309	2
4.2458	1.1981	0.66633	0.94696	2
0.53936	3.8944	-4.8166	-4.3418	1
0.81583	4.84	-5.2613	-6.0823	1
4.1711	8.722	-3.0224	-0.59699	2
1.162	10.2926	-1.2821	-4.0392	2
-6.651	6.7934	0.68604	-7.5887	1
-0.2951	9.0489	-0.52725	-2.0789	2
-4.7331	-6.1789	11.388	-1.0741	1
3.6575	7.2797	-2.2692	-1.144	2
0.15423	0.11794	-1.6823	0.59524	1
4.7432	2.1086	0.1368	1.6543	2
4.8906	-3.3584	3.4202	1.0905	2
1.0607	2.4542	2.5188	-0.17027	2
-2.9138	-9.4711	9.7668	-0.60216	1
3.2692	3.4184	0.20706	-0.066824	2
-0.71494	-4.4448	2.2241	0.49826	1
2.0165	-0.25246	5.1707	1.0763	2
1.9358	8.1654	-0.023425	-2.2586	2
1.5099	0.039307	6.2332	-0.30346	2
4.5679	3.1929	-2.1055	0.29653	2
-3.2051	-0.14279	0.97565	0.045675	1
0.47368	3.3605	-4.5064	-4.0431	1
2.1616	-6.8804	8.1517	-0.081048	2
-1.0802	2.1996	-2.5862	-1.2759	1
1.6849	8.7489	-1.2641	-1.3858	2
-1.0292	-6.3879	5.5255	0.79955	1
2.8523	9.0096	-3.761	-3.3371	2
2.031	1.852	-3.0121	0.003003	1
-2.3242	11.5176	1.8231	-5.375	2
4.3634	0.46351	1.4281	2.0202	2
0.60731	3.9544	-4.772	-4.4853	1
-6.7387	6.9879	0.67833	-7.5887	1
5.504	10.3671	-4.413	-4.0211	2
5.8782	5.9409	-2.8544	-0.60863	2
2.2596	-0.033118	4.7355	-0.2776	2
3.0009	5.8126	-2.2306	-0.66553	2
-0.75793	2.5349	-3.0464	-1.2629	1
-6.1632	8.7096	-0.21621	-3.6345	1
-4.0679	2.4955	0.79571	-1.1039	1
-1.1391	1.8127	6.9144	0.70127	2
-1.7713	-10.7665	10.2184	-1.0043	1
-0.8471	3.1329	-3.0112	-2.9388	1
0.22432	-0.52147	-0.40386	1.2017	1
-3.3582	-7.2404	11.4419	-0.57113	1
2.3952	9.5083	-3.1783	-3.0086	2
-2.1652	3.0211	-2.4132	-2.4241	1
-4.4861	-13.2889	17.3087	-3.2194	1
2.4226	-4.5752	5.947	0.21507	2
-2.8267	-9.0407	9.0694	-0.98233	1
-2.3518	-4.8359	6.6479	-0.060358	1
4.2772	2.4955	0.48554	0.36119	2
-5.2049	7.259	0.070827	-7.3004	1
-3.5713	-12.4922	14.8881	-0.47027	1
0.045304	6.7334	1.0708	-0.9332	2
-6.3979	6.4479	1.0836	-6.6176	1
5.8519	5.3905	-2.4037	-0.061652	2
0.56953	7.6294	1.5754	-3.2233	2
2.9543	1.076	0.64577	0.89394	2
4.6562	7.6398	-2.4243	-1.2384	2
-2.0631	-1.5147	1.219	0.44524	1
-0.539	-5.167	3.4399	0.052141	1
-1.9389	1.5706	0.045979	-1.122	1
-4.0214	-12.8006	15.6199	-0.95647	1
2.8561	6.9176	-0.79372	0.48403	2
-2.2617	-4.7428	6.3489	0.11162	1
5.2868	3.257	-1.3721	1.1668	2
-1.4233	-0.98912	2.3586	0.39481	1
-1.6162	0.80908	8.1628	0.60817	2
-3.73	-12.9723	12.9817	-2.684	1
-0.87874	-2.2121	-0.051701	0.099985	1
-3.6012	-6.5389	10.5234	-0.48967	1
-0.53072	-0.097265	-0.21793	1.0426	1
-0.7351	1.7361	-1.4938	-1.1582	1
-2.5912	-0.10554	1.2798	1.0414	1
-3.5798	0.45937	2.3457	-0.45734	1
0.025013	3.3998	-4.4327	-4.2655	1
0.3292	-4.4552	4.5718	-0.9888	2
-0.7056	8.7241	2.2215	-4.5965	2
-1.7344	2.0175	7.7618	0.93532	2
0.44125	2.9487	4.3225	0.7155	2
-2.2625	-0.099335	2.8127	0.48662	1
-0.014902	-1.0243	-0.94024	0.64955	1
-0.91718	9.9884	1.1804	-5.2263	2
5.7823	5.5788	-2.4089	-0.056479	2
0.21431	-0.69529	0.87711	0.29653	1
2.9421	7.4101	-0.97709	-0.88406	2
-4.5531	-12.5854	15.4417	-1.4983	1
4.1654	-3.4495	3.643	1.0879	2
3.9166	10.2491	-4.0926	-4.4659	2
-4.7462	3.1205	1.075	-1.2966	1
-2.5084	-0.22763	1.488	1.2069	1
-1.6988	-7.1163	5.7902	0.16723	1
-1.7599	11.9211	2.6756	-3.3241	2
-2.4554	-9.0407	8.862	-0.86983	1
2.2546	8.0992	-0.24877	-3.2698	2
2.9856	7.2673	-0.409	-2.2431	2
2.2504	3.5757	0.35273	0.2836	2
0.76163	5.8209	1.1959	-0.64613	2
4.0962	10.1891	-3.9323	-4.1827	2
-3.5637	-8.3827	12.393	-1.2823	1
3.7791	2.5762	1.3098	0.5655	2
2.7365	-5.0325	6.6608	-0.57889	2
-4.8554	-5.9037	10.9818	-0.82199	1
-1.9922	11.6542	2.6542	-5.2107	2
-2.62	-6.8555	6.2169	-0.62285	1
-3.4917	-12.1736	14.3689	-0.61639	1
-1.1859	-1.2519	2.2635	0.77239	1
5.681	7.795	-2.6848	-0.92544	2
-1.4904	-2.2183	1.6054	0.89394	1
0.96574	8.393	-1.361	-1.4659	2
-1.5621	-2.2121	4.2591	0.27972	1
-3.8073	-8.0971	10.1772	0.65084	1
2.5089	6.841	-0.029423	0.44912	2
-1.7697	3.4329	-1.2144	-2.3789	1
6.5633	9.8187	-4.4113	-3.2258	2
-1.8356	-6.7562	5.0585	-0.55044	1
-0.37013	-5.554	4.7749	1.547	1
5.7867	7.8902	-2.6196	-0.48708	2
-1.5449	-10.1498	9.6152	-1.2332	1
-0.016103	9.7484	0.15394	-1.6134	2
-1.9551	-6.9756	5.5383	-0.12889	1
3.866	-2.6383	1.9242	0.10645	2
0.12126	0.22347	-0.47327	0.97024	1
4.3483	11.1079	-4.0857	-4.2539	2
-1.2528	10.2036	2.1787	-5.6038	2
4.2134	-2.806	2.0116	0.67412	2
-1.7101	-8.7903	7.9735	-0.45475	1
0.7049	0.17174	-1.7859	0.36119	1
1.8373	6.1292	0.84027	0.55257	2
-0.74324	-0.32902	-0.42785	0.23317	1
-0.3481	-0.38696	-0.47841	0.62627	1
0.38478	6.5989	-0.3336	-0.56466	2
-0.28015	3.0729	-3.3857	-2.9155	1
-3.8167	5.1401	-0.65063	-5.4306	1
4.3846	-4.8794	3.3662	-0.029324	2
-3.9411	-12.8792	13.0597	-3.3125	1
-1.5681	-7.2446	6.5537	-0.1276	1
-1.4572	9.1214	1.7425	-5.1241	2
1.8238	-6.7748	8.3873	-0.54139	2
-1.9409	-8.6848	9.155	0.94049	1
3.2422	6.2265	0.12224	-1.4466	2
-0.40857	3.0977	-2.9607	-2.6892	1
2.4012	1.6223	3.0312	0.71679	2
4.7285	2.1065	-0.28305	1.5625	2
0.2346	-4.5152	2.1195	1.4448	1
0.1848	6.5079	2.0133	-0.87242	2
0.96708	3.8426	-4.9314	-4.1323	1
-0.88728	2.808	-3.1432	-1.2035	1
-2.5754	-5.6574	6.103	0.65214	1
-2.2173	1.4671	-0.72689	-1.1724	1
-5.1216	-5.3118	10.3846	-1.0612	1
-2.0529	3.8385	-0.79544	-1.2138	1
3.8213	0.23175	2.0133	2.0564	2
5.0617	-0.35799	0.44698	0.99868	2
1.9105	8.871	-2.3386	-0.75604	2
-1.9667	11.8052	-0.40472	-7.8719	2
-2.2677	3.2964	-2.2563	-2.4642	1
-2.6479	10.1374	-1.331	-5.4707	2
0.86736	5.5643	1.6765	-0.16769	2
0.11592	3.2219	-3.4302	-2.8457	1
1.8216	-6.4748	8.0514	-0.41855	2
5.2756	0.13863	0.12138	1.1435	2
4.4549	2.4976	1.0313	0.96894	2
-1.9177	11.6894	2.5454	-3.2763	2
-1.8439	-8.6475	7.6796	-0.66682	1
-0.97325	-6.4168	5.6026	1.0323	1
-3.8552	3.5219	-0.38415	-3.8608	1
2.877	-4.0599	3.6259	-0.32544	2
-1.8782	-6.5865	4.8486	-0.021566	1
1.0987	0.6394	5.989	-0.58277	2
-0.27802	8.1881	-3.1338	-2.5276	2
-2.258	-9.3263	9.3727	-0.85949	1
-5.3857	9.1214	-0.41929	-5.9181	1
-5.4901	9.1048	-0.38758	-5.9763	1
2.6562	10.7044	-3.3085	-4.0767	2
-2.588	3.8654	-0.3336	-1.2797	1
-2.9883	0.31245	0.45041	0.068951	1
4.6054	-4.0765	2.7587	0.31981	2
-2.9662	-10.3257	8.784	-2.1138	1
2.1265	6.8783	0.44784	-2.2224	2
-6.3364	9.2848	0.014275	-6.7844	1
2.1274	5.1939	-1.7971	-1.1763	2
-2.4473	12.6247	0.73573	-7.6612	2
-4.0173	-8.3123	12.4547	-1.4375	1
-1.2244	1.7485	-1.4801	-1.4181	1
-1.6176	1.0926	-0.35502	-0.59958	1
-2.1668	1.5933	0.045122	-1.678	1
0.77445	9.0552	-2.4089	-1.3884	2
1.6408	4.2503	-4.9023	-2.6621	1
2.2634	-4.4862	3.6558	-0.61251	2
-2.3898	-0.78427	3.0141	0.76205	1
-1.9555	0.20692	1.2473	-0.3707	1
0.12326	8.9848	-0.9351	-2.4332	2
2.0597	-0.99326	5.2119	-0.29312	2
-1.3612	10.694	1.7022	-2.9026	2
-6.5084	8.7696	0.23191	-3.937	1
-0.62043	0.5587	-0.38587	-0.66423	1
4.4295	-2.3507	1.7048	0.90946	2
-0.39416	-0.020702	-0.066267	-0.44699	1
-5.8818	7.6584	0.5558	-2.9155	1
3.5152	6.8224	-0.67377	-0.46898	2
0.96414	5.616	2.2138	-0.12501	2
2.1526	-6.1665	8.0831	-0.34355	2
3.82	10.9279	-4.0112	-5.0284	2
-2.9498	-8.273	10.2646	1.1629	1
3.583	-3.7971	3.4391	-0.12501	2
2.6682	10.216	-3.4414	-4.0069	2
0.24394	1.4733	-1.4192	-0.58535	1
-0.11716	0.60422	-0.38587	-0.059065	1
1.602	6.1251	0.52924	0.47886	2
-2.8619	4.5193	-0.58123	-4.2629	1
2.3925	9.798	-3.0361	-2.8224	2
0.01727	8.693	1.3989	-3.9668	2
0.77805	6.6424	-1.1425	-1.0573	2
-0.51003	-0.23591	0.020273	0.76334	1
-3.0061	-12.2377	11.9552	-2.1603	1
-3.0193	1.7775	0.73745	-0.45346	1
2.8297	6.3485	-0.73546	-0.58665	2
0.59823	3.5012	-3.9795	-1.7841	1
-1.5768	10.843	2.5462	-2.9362	2
-3.9698	3.6812	-0.60008	-4.0133	1
4.9249	0.68906	0.77344	1.2095	2
1.934	-9.2828e-6	4.816	-0.33967	2
-1.8483	0.31038	0.77344	1.4189	1
-1.5252	-6.2534	5.3524	0.59912	1
-3.5985	-13.6593	17.6052	-2.4927	1
-1.366	0.18416	0.90539	1.5806	1
3.9262	6.0299	-2.0156	-0.065531	2
-2.564	-1.7051	1.5026	0.32757	1
-3.793	-12.7095	12.7957	-2.825	1
0.518	0.25865	-0.84085	0.96118	1
-3.6227	3.9958	-0.35845	-3.9047	1
2.1943	4.5503	-4.976	-2.7254	1
-1.3389	1.552	7.0806	1.031	2
-2.0662	0.16967	-1.0054	-0.82975	1
-0.45062	-1.3678	7.0858	-0.40303	2
2.7961	2.121	1.8385	0.38317	2
-2.3221	-9.3304	9.233	-0.79871	1
-4.2249	6.2699	0.15822	-5.5457	1
-2.899	-0.60424	2.6045	1.3776	1
1.1166	8.6496	-0.96252	-1.8112	2
-3.5916	-6.2285	10.2389	-1.1543	1
3.3848	3.2674	0.90967	0.25128	2
3.9529	-2.3548	2.3792	0.48274	2
2.5227	2.2369	2.7236	0.79438	2
-0.66008	-3.226	3.8058	1.1836	1
0.77765	5.9781	1.1941	-0.3526	2
2.4486	-6.3175	7.9632	0.20602	2
2.3729	10.4726	-3.0087	-3.2013	2
1.0182	9.109	-0.62064	-1.7129	2
2.3718	7.4908	0.015989	-1.7414	2
-0.7869	9.5663	-3.7867	-7.5034	2
-4.9447	3.3005	1.063	-1.444	1
0.9297	-3.7971	4.6429	-0.2957	2
4.0102	10.6568	-4.1388	-5.0646	2
-0.82601	2.9611	-1.2864	-1.4647	1
-1.7322	-9.2828	7.719	-1.7168	1
0.11739	6.2761	-1.5495	-2.4746	2
3.2351	9.647	-3.2074	-2.5948	2
-1.8584	7.886	-1.6643	-1.8384	2
-1.5851	-2.1562	1.7082	0.9017	1
-1.7479	-5.823	5.8699	1.212	1
2.5328	7.528	-0.41929	-2.6478	2
-1.2667	2.8183	-2.426	-1.8862	1
1.7317	-0.34765	4.1905	-0.99138	2
-6.2003	8.6806	0.0091344	-3.703	1
1.8967	-2.5163	2.8093	-0.79742	2
0.26517	2.4066	-2.8416	-0.59958	1
-2.9821	4.1986	-0.5898	-3.9642	1
-0.3489	3.1929	-3.4054	-3.1832	1
-4.6338	-12.7509	16.7166	-3.2168	1
-4.244	-13.0634	17.1116	-2.8017	1
2.1464	6.0795	-0.5778	-2.2302	2
-0.10648	-0.76771	7.7575	0.64179	2
2.2429	-4.1427	5.2333	-0.40173	2
-2.6685	-10.4519	9.1139	-1.7323	1
-0.278	8.1881	-3.1338	-2.5276	2
-1.8076	-8.8131	8.7086	-0.21682	1
-3.2692	-12.7406	15.5573	-0.14182	1
1.7425	3.6833	-4.0129	-1.7207	1
1.7452	4.8028	2.0878	0.62627	2
-0.27068	3.2674	-3.5562	-3.0888	1
-1.8187	-9.0366	9.0162	-0.12243	1
-3.1273	-7.1121	11.3897	-0.083634	1
0.91315	3.3377	-4.0557	-1.6741	1
3.5127	2.9073	1.0579	0.40774	2
1.5673	7.9274	-0.056842	-2.1694	2
-0.26654	-0.64562	-0.42014	0.89136	1
1.7819	6.9176	-1.2744	-1.5759	2
2.7206	9.0821	-3.3111	-0.96811	2
-3.9934	5.8333	0.54723	-4.9379	1
4.7072	8.2957	-2.5605	-1.4905	2
-4.1244	3.7909	-0.6532	-4.1802	1
1.2198	2.0982	-3.1954	0.12843	1
-2.0285	3.8468	-0.63435	-1.175	1
1.4806	7.6377	-2.7876	-1.0341	2
3.5189	6.332	-1.7791	-0.020273	2
-2.8833	1.7713	0.68946	-0.4638	1
2.805	0.57732	1.3424	1.2133	2
2.7213	7.05	-0.58808	0.41809	2
-1.6952	1.0657	8.8294	0.94955	2
-1.7279	-6.841	8.9494	0.68058	1
1.7939	-1.1174	1.5454	-0.26079	2
