# Supplementary material for: Layer wise Scaled Gaussian Priors for Markov Chain Monte Carlo Sampled deep Bayesian neural networks
Source: Front Artif Intell. 2025 Apr 25;8:1444891. doi: 10.3389/frai.2025.1444891 (PMC12061901; doi:10.3389/frai.2025.1444891)
Supplement: Supplementary file 1 [file Data_Sheet_1.zip › Codes and Data/Data/Tabular/banknote2012/train.csv]

Column1	Column2	Column3	Column4	label
1.1644	3.8095	-4.9408	-4.0909	1
0.93611	8.6413	-1.6351	-1.3043	2
1.9157	6.0816	0.23705	-2.0116	2
-0.12196	8.8068	0.94566	-4.2267	2
4.8077	2.2327	-0.26334	1.5534	2
-0.81479	-5.7381	4.3919	0.3211	1
4.8451	8.1116	-2.9512	-1.4724	2
-3.551	1.8955	0.1865	-2.4409	1
-5.4808	8.1819	0.27818	-5.0323	1
0.9297	-3.7971	4.6429	-0.2957	2
2.9499	2.2493	1.3458	-0.037083	2
1.296	4.2855	-4.8457	-2.9013	1
-0.1269	-1.1505	-0.95138	0.57843	1
2.3969	0.23589	4.8477	1.437	2
2.6463	-4.8152	6.3549	0.003003	2
2.7659	0.66216	4.1494	-0.28406	2
4.9342	2.4107	-0.17594	1.6245	2
-1.4377	-1.432	2.1144	0.42067	1
2.4235	9.5332	-3.0789	-2.7746	2
0.7376	4.8525	-4.7986	-5.6659	1
3.4626	-4.449	3.5427	0.15429	2
0.75108	1.9161	-3.1098	-0.20518	1
1.941	0.46351	4.6472	1.0879	2
3.8197	8.9951	-4.383	-4.0327	2
-2.2623	12.1177	0.28846	-7.7581	2
0.50813	0.47799	-1.9804	0.57714	1
3.6702	2.9942	0.85141	0.30688	2
0.88444	6.5906	0.55837	-0.44182	2
-3.0986	-10.4602	8.9717	-2.3427	1
-2.5346	-0.77392	3.3602	0.00171	1
0.6818	4.8504	-5.2133	-6.1043	1
3.4663	1.1112	1.7425	1.3388	2
0.0096613	3.5612	-4.407	-4.4103	1
3.7635	2.7811	0.66119	0.34179	2
4.0972	0.46972	1.6671	0.91593	2
-4.9462	3.5716	0.82742	-1.4957	1
-1.0401	9.3987	0.85998	-5.3336	2
1.4501	3.6067	-4.0557	-1.5966	1
2.9233	6.0464	-0.11168	-0.58665	2
0.14329	-1.0885	1.0039	0.48791	1
-0.69078	-0.50077	-0.35417	0.47498	1
1.0135	8.4551	-1.672	-2.0815	2
0.88872	5.3449	2.045	-0.19355	2
2.4008	9.3593	-3.3565	-3.3526	2
-4.2932	3.3419	0.77258	-0.99785	1
-0.69879	-3.3771	4.1211	1.5043	1
-3.1128	-6.841	10.7402	-1.0172	1
1.5631	0.89599	-1.9702	0.65472	1
-0.65767	-2.8018	3.7115	0.99739	1
-1.0112	2.9984	-1.1664	-1.6185	1
-3.3884	-8.215	10.3315	0.98187	1
-2.6479	10.1374	-1.331	-5.4707	2
2.9736	8.7944	-3.6359	-1.3754	2
0.75896	0.29176	-1.6506	0.83834	1
-1.2846	3.2715	-1.7671	-3.2608	1
1.742	-4.809	8.2142	-2.0659	2
2.2526	9.9636	-3.1749	-2.9944	2
-3.0201	-0.67253	2.7056	0.85774	1
-3.8203	-13.0551	16.9583	-2.3052	1
-2.7908	-5.7133	5.953	0.45946	1
-4.4018	-12.9371	15.6559	-1.6806	1
-0.40804	0.54214	-0.52725	0.6586	1
-1.3066	0.25244	0.7623	1.7758	1
3.4465	2.9508	1.0271	0.5461	2
1.0652	8.3682	-1.4004	-1.6509	2
4.0215	-2.7004	2.4957	0.36636	2
-3.3458	-0.50491	2.6328	0.53705	1
-3.0265	-0.062088	0.68604	-0.055186	1
3.744	0.79459	0.95851	1.0077	2
-2.7028	1.6327	0.83598	-0.091393	1
4.3937	0.35798	2.0416	1.2004	2
-1.1306	1.8458	-1.3575	-1.3806	1
2.9163	10.8306	-3.3437	-4.122	2
2.5635	6.7769	-0.61979	0.38576	2
0.0031201	-4.0061	1.7956	0.91722	1
5.1302	8.6703	-2.8913	-1.5086	2
3.3299	0.91254	1.5806	0.39352	2
-2.2183	-1.254	2.9986	0.36378	1
-1.0941	2.3072	-2.5237	-1.4453	1
-0.29858	2.4769	-2.9512	-0.66165	1
3.8644	3.7061	0.70403	0.35214	2
0.066129	2.4914	-2.9401	-0.62156	1
-4.5046	-5.8126	10.8867	-0.52846	1
-3.0731	-0.53181	2.3877	0.77627	1
-2.4953	11.1472	1.9353	-3.4638	2
2.5989	3.5178	0.7623	0.81119	2
-2.3675	-0.43663	1.692	-0.43018	1
-0.38388	-1.0471	8.0514	0.49567	2
0.85574	0.0082678	6.6042	-0.53104	2
-2.0149	3.6874	-1.9385	-3.8918	1
0.3292	-4.4552	4.5718	-0.9888	2
1.3403	4.1323	-4.7018	-2.5987	1
4.2475	1.4816	-0.48355	0.95343	2
-3.4605	2.6901	0.16165	-1.0224	1
2.5817	9.7546	-3.1749	-2.9957	2
0.3798	0.7098	0.7572	-0.4444	2
-2.6286	0.18002	1.7956	0.97282	1
-0.61442	-0.091058	-0.31818	0.50214	1
-3.8952	3.8157	-0.31304	-3.8194	1
3.5251	0.7201	1.6928	0.64438	2
3.4893	6.69	-1.2042	-0.38751	2
0.74307	11.17	-1.3824	-4.0728	2
3.8962	-4.7904	3.3954	-0.53751	2
-5.2943	-5.1463	10.3332	-1.1181	1
-2.7723	3.2777	-0.9351	-3.1457	1
0.96788	7.1907	1.2798	-2.4565	2
-0.062025	6.1975	1.099	-1.131	2
-2.3797	-1.4402	1.1273	0.16076	1
0.86202	2.6963	4.2908	0.54739	2
0.5195	-3.2633	3.0895	-0.9849	2
-0.8734	-0.033118	-0.20165	0.55774	1
2.7296	2.8701	0.51124	0.5099	2
3.8832	6.4023	-2.432	-0.98363	2
0.49571	10.2243	-1.097	-4.0159	2
-4.577	3.4515	0.66719	-0.94742	1
1.3234	3.2964	0.2362	-0.11984	2
-6.0598	9.2952	-0.43642	-6.3694	1
-1.8348	11.0334	3.1863	-4.8888	2
-3.2305	-7.2135	11.6433	-0.94613	1
3.4805	9.7008	-3.7541	-3.4379	2
-2.0042	-9.3676	9.3333	-0.10303	1
1.6988	2.9094	2.9044	0.11033	2
1.6032	-4.7863	8.5193	-2.1203	2
2.8237	2.8597	0.19678	0.57196	2
-3.9594	4.0289	-0.35845	-3.8957	1
-1.1667	-1.4237	2.9241	0.66119	1
4.2188	6.8162	-1.2804	0.76076	2
3.946	6.8514	-1.5443	-0.5582	2
0.33325	3.3108	-4.5081	-4.012	1
4.0948	-2.9674	2.3689	0.75429	2
-1.1022	-5.8395	4.5641	0.68705	1
3.9719	1.0367	0.75973	1.0013	2
4.6439	-3.3729	2.5976	0.55257	2
1.2247	8.7779	-2.2135	-0.80647	2
2.1319	-2.0403	2.5574	-0.061652	2
1.4896	3.4288	-4.0309	-1.4259	1
-1.4628	-1.5706	2.4357	0.49826	1
3.7022	6.9942	-1.8511	-0.12889	2
2.0139	6.1416	0.37929	0.56938	2
3.5829	1.4423	1.0219	1.4008	2
-0.50816	2.868	-1.8108	-2.2612	1
-1.3907	-1.3781	2.3055	-0.021566	1
-2.2153	11.9625	0.078538	-7.7853	2
-0.16682	5.8974	0.49839	-0.70044	2
0.46901	-0.63321	7.3848	0.36507	2
-5.4414	7.2363	0.10938	-7.5642	1
-0.83535	0.80494	-1.6411	-0.19225	1
2.483	6.6155	-0.79287	-0.90863	2
-3.8826	4.898	-0.92311	-5.0801	1
2.6606	3.1681	1.9619	0.18662	2
1.1518	1.3864	5.2727	-0.43536	2
-2.7338	0.45523	2.4391	0.21766	1
1.0637	3.6957	-4.1594	-1.9379	1
-3.38	-0.7077	2.5325	0.71808	1
-2.3629	-0.10554	1.9336	1.1358	1
-5.9034	6.5679	0.67661	-6.6797	1
-6.9599	8.9931	0.2182	-4.572	1
2.0421	1.2436	4.2171	0.90429	2
-5.1661	8.0433	0.044265	-4.4983	1
3.4647	-3.9172	3.9746	0.36119	2
-3.5933	0.22968	0.7126	-0.3332	1
1.1315	7.9212	1.093	-2.8444	2
-2.5919	-1.0553	3.8949	0.77757	1
-0.36279	8.2895	-1.9213	-3.3332	2
-3.4083	4.8587	-0.76888	-4.8668	1
0.5734	9.1938	-0.9094	-1.872	2
-2.7083	-6.8266	7.5339	0.59007	1
-1.6029	-0.38903	1.62	1.9103	1
3.4667	-4.0724	4.2882	1.5418	2
3.7352	9.5911	-3.9032	-3.3487	2
3.4669	6.87	-1.0568	-0.73147	2
-2.0759	10.8223	2.6439	-4.837	2
-2.1234	1.1815	-0.55552	-0.81165	1
2.6648	10.754	-3.3994	-4.1685	2
-2.2214	-0.23798	0.56008	0.05602	1
0.67886	4.1199	-4.569	-4.1414	1
-0.071503	3.7412	-4.5415	-4.2526	1
2.1752	-0.8091	5.1022	-0.67975	2
2.565	8.633	-2.9941	-1.3082	2
-0.69572	8.6165	1.8419	-4.3289	2
3.8969	7.4163	-1.8245	0.14007	2
1.04	-6.9321	8.2888	-1.2991	2
-1.3414	-2.0776	2.8093	0.60688	1
-2.2501	3.3129	-0.88369	-2.8974	1
1.8993	7.6625	0.15394	-3.1108	2
-0.38214	8.3909	2.1624	-3.7405	2
-4.2887	-7.8633	11.8387	-1.8978	1
-1.2943	2.6735	-0.84085	-2.0323	1
-2.2804	-0.30626	1.3347	1.3763	1
-1.803	11.8818	2.0458	-5.2728	2
1.4378	0.66837	-2.0267	1.0271	1
-2.7419	11.4038	2.5394	-5.5793	2
2.7161	-4.2006	4.1914	0.16981	2
2.3136	10.6651	-3.5288	-4.7672	2
-3.3553	0.35591	2.6473	-0.37846	1
-1.6677	-7.1535	7.8929	0.96765	1
-5.637	8.1261	0.13081	-5.0142	1
4.0552	-2.4583	2.2806	1.0323	2
0.7057	-5.4981	8.3368	-2.8715	2
5.032	8.2026	-2.6256	-1.0341	2
-0.12624	10.3216	-3.7121	-6.1185	2
-5.3012	7.3915	0.029699	-7.3987	1
3.9121	2.9735	0.92852	0.60558	2
-4.0786	2.9239	0.87026	-0.65389	1
-1.6244	-6.3444	4.6575	0.16981	1
5.1321	-0.031048	0.32616	1.1151	2
0.5706	-0.024841	1.2421	-0.56208	2
-0.16108	-6.4624	8.3573	-1.5216	2
0.5706	-0.0248	1.2421	-0.5621	2
5.7353	5.2808	-2.2598	0.075416	2
-2.5724	-0.95602	2.7073	-0.16639	1
0.90407	3.3708	-4.4987	-3.6965	1
-0.41965	2.9094	-1.7859	-2.2069	1
4.0932	5.4132	-1.8219	0.23576	2
-0.90784	-7.9026	6.7807	0.34179	1
4.988	7.2052	-3.2846	-1.1608	2
5.2032	3.5116	-1.2538	1.0129	2
4.1349	6.1189	-2.4294	-0.19613	2
-1.0744	-6.3113	5.355	0.80472	1
-1.7976	-6.7686	6.6753	0.89912	1
-3.1158	-8.6289	10.4403	0.97153	1
1.9647	6.9383	0.57722	0.66377	2
-2.456	-0.24418	1.4041	-0.45863	1
-2.5419	-0.65804	2.6842	1.1952	1
-2.7769	-5.6967	5.9179	0.37671	1
2.994	7.2011	-1.2153	0.3211	2
-3.8953	4.0392	-0.3019	-2.1836	1
2.7391	7.4018	0.071684	-2.5302	2
3.4769	-0.15314	2.53	2.4495	2
1.0552	1.1857	-2.6411	0.11033	1
3.6077	6.8576	-1.1622	0.28231	2
1.3183	1.9017	-3.3111	0.065071	1
0.48797	3.5674	-4.3882	-3.8116	1
0.6005	0.99945	-2.2126	0.097399	1
0.040498	8.5234	1.4461	-3.9306	2
3.2294	7.7391	-0.37816	-2.5405	2
3.5358	6.7086	-0.81857	0.47886	2
-2.0441	1.2271	0.18564	-1.091	1
-2.5665	-6.8824	7.5416	0.70774	1
0.6005	1.9327	-3.2888	-0.32415	1
4.9264	5.496	-2.4774	-0.50648	2
-4.211	-12.4736	14.9704	-1.3884	1
4.65	-4.8297	3.4553	-0.25174	2
1.143	0.83391	5.4552	-0.56984	2
3.3577	-4.3062	6.0241	0.18274	2
-1.8554	-9.6035	7.7764	-0.97716	1
-2.3142	2.0838	-0.46813	-1.6767	1
-1.3414	-1.9162	-0.15538	-0.11984	1
0.38251	6.8121	1.8128	-0.61251	2
0.27331	4.8773	-4.9194	-5.8198	1
2.5559	3.3605	2.0321	0.26809	2
-2.2918	-7.257	7.9597	0.9211	1
-1.2424	-1.7175	-0.52553	-0.21036	1
-1.4375	-1.8624	4.026	0.55127	1
5.2012	0.32694	0.17965	1.1797	2
-2.1333	1.5685	-0.084261	-1.7453	1
0.37984	0.70975	0.75716	-0.44441	2
-0.77995	3.2322	-3.282	-3.1004	1
-2.1241	-6.8969	5.5992	-0.47156	1
0.94225	5.8561	1.8762	-0.32544	2
1.164	3.913	-4.5544	-3.8672	1
4.8272	3.0687	0.68604	0.80731	2
-3.1366	0.42212	2.6225	-0.064238	1
2.8521	9.171	-3.6461	-1.2047	2
-0.4294	-0.14693	0.044265	-0.15605	1
-1.0833	-0.31247	1.2815	0.41291	1
-2.4365	3.6026	-1.4166	-2.8948	1
0.96441	5.8395	2.3235	0.066365	2
0.26877	4.987	-5.1508	-6.3913	1
4.0127	10.1477	-3.9366	-4.0728	2
-2.4349	-9.2497	8.9922	-0.50001	1
-2.4941	3.5447	-1.3721	-2.8483	1
-4.1429	2.7749	0.68261	-0.71984	1
2.1059	7.6046	-0.47755	-1.8461	2
1.5904	2.2121	-3.1183	-0.11725	1
4.6499	7.6336	-1.9427	-0.37458	2
-0.63298	-5.1277	4.5624	1.4797	1
3.3951	1.1484	2.1401	2.0862	2
1.6406	3.5488	1.3964	-0.36424	2
-7.0364	9.2931	0.16594	-4.5396	1
-6.1536	7.9295	0.61663	-3.2646	1
4.5447	8.2274	-2.4166	-1.5875	2
0.66365	-0.045533	-0.18794	0.23447	1
-1.9116	-6.1603	5.606	0.48533	1
-2.0066	-6.719	9.0162	0.099985	1
-2.4725	-0.40145	1.4855	1.1189	1
4.8851	1.5995	-0.00029081	1.6401	2
3.9479	-3.7723	2.883	0.019813	2
1.7875	4.78	-5.1362	-3.2362	1
3.5438	1.2395	1.997	2.1547	2
-0.39816	5.9781	1.3912	-1.1621	2
3.1541	-5.1711	6.5991	0.57455	2
4.3435	3.3295	0.83598	0.64955	2
-1.682	-6.8121	7.1398	1.3323	1
1.9265	7.7557	-0.16823	-3.0771	2
1.2746	8.8172	-1.5323	-1.7957	2
1.3518	1.0595	-2.3437	0.39998	1
2.0843	6.6258	0.48382	-2.2134	2
-2.1979	-2.1252	1.7151	0.45171	1
-3.2854	4.0372	-0.45356	-1.8228	1
2.0051	-6.8638	8.132	-0.2401	2
1.4884	3.6274	3.308	0.48921	2
2.7831	10.9796	-3.557	-4.4039	2
-1.979	3.2301	-1.3575	-2.5819	1
-2.6479	10.1374	-1.331	-5.4707	2
4.5691	-4.4552	3.1769	0.0042961	2
-3.8483	-12.8047	15.6824	-1.281	1
0.56232	1.0015	-2.2726	-0.0060486	1
-0.47465	-4.3496	1.9901	0.7517	1
0.062525	2.9301	-3.5467	-2.6737	1
0.37637	-0.82358	0.78543	0.74524	1
-0.71868	-5.7154	3.8298	1.0233	1
-1.2786	-2.4087	4.5735	0.47627	1
-2.1674	0.12415	-1.0465	-0.86208	1
3.6941	-3.9482	4.2625	1.1577	2
-1.8215	2.7521	-0.72261	-2.353	1
5.0452	3.8964	-1.4304	0.86291	2
0.64215	3.1287	4.2933	0.64696	2
-0.55648	3.2136	-3.3085	-2.7965	1
-0.76794	3.4598	-3.4405	-3.4276	1
-1.6386	3.3584	-1.7302	-3.5646	1
2.108	6.7955	-0.1708	0.4905	2
1.9321	6.0423	0.26019	-2.053	2
-0.24745	1.9368	-2.4697	-0.80518	1
3.7522	-3.6978	3.9943	1.3051	2
-2.7914	1.7734	6.7756	-0.39915	2
1.6472	0.48213	4.7449	1.225	2
3.757	-5.4236	3.8255	-1.2526	2
0.66018	10.3878	-1.4029	-3.9151	2
-0.46651	2.3383	-2.9812	-1.0431	1
4.6689	1.3098	0.055404	1.909	2
-0.60975	-4.002	1.8471	0.6017	1
-2.1059	1.1815	-0.53324	-0.82716	1
1.7747	-6.4334	8.15	-0.89828	2
-1.6001	-9.5828	9.4044	0.081882	1
1.208	4.0744	-4.7635	-2.6129	1
-1.3931	1.5664	7.5382	0.78403	2
-0.0012852	0.13863	-0.19651	0.0081754	1
3.2303	7.8384	-3.5348	-1.2151	2
-3.5801	-12.9309	13.1779	-2.5677	1
-1.1497	1.2954	7.701	0.62627	2
-0.59587	2.4811	-2.8673	-0.89828	1
-2.2527	11.5321	2.5899	-3.2737	2
-0.70867	-5.5602	4.0483	0.903	1
2.0007	1.8644	2.6491	0.47369	2
1.8314	6.3672	-0.036278	0.049554	2
-4.1409	3.4619	-0.47841	-3.8879	1
4.0215	-2.1914	2.4648	1.1409	2
-2.4561	-4.5566	6.4534	-0.056479	1
-1.8448	1.254	0.27218	-1.0728	1
2.6718	5.6574	0.72974	-1.4892	2
-4.3967	4.9601	-0.64892	-5.4719	1
-0.8172	3.3812	-3.6684	-3.456	1
-0.9854	-6.661	5.8245	0.5461	1
-2.5701	-6.8452	8.9999	2.1353	1
-3.7181	-8.5089	12.363	-0.95518	1
4.8278	7.7598	-2.4491	-1.2216	2
5.0429	-0.52974	0.50439	1.106	2
3.2697	-4.3414	3.6884	-0.29829	2
0.98296	3.4226	-3.9692	-1.7116	1
1.762	4.3682	2.1384	0.75429	2
-6.2815	6.6651	0.52581	-7.0107	1
0.11806	0.39108	-0.98223	0.42843	1
0.74428	-3.7723	1.6131	1.5754	1
0.87603	6.8141	0.84198	-0.17156	2
-3.5359	0.30417	0.6569	-0.2957	1
4.6352	-3.0087	2.6773	1.212	2
-2.4824	-7.3046	6.839	-0.59053	1
-0.8734	1.6533	-2.1964	-0.78061	1
3.4359	0.66216	2.1041	1.8922	2
-2.3147	3.6668	-0.6969	-1.2474	1
4.0026	-3.5943	3.5573	0.26809	2
0.17346	7.8695	0.26876	-3.7883	2
4.2164	9.4607	-4.9288	-5.2366	2
4.2756	-2.6528	2.1375	0.94437	2
-4.2859	8.5234	3.1392	-0.91639	2
-0.23356	3.2405	-3.0669	-2.7784	1
-0.78689	9.5663	-3.7867	-7.5034	2
-2.3211	3.166	-1.0002	-2.7151	1
2.3678	-6.839	8.4207	-0.44829	2
0.31803	-0.99326	1.0947	0.88619	1
0.64295	7.1018	0.3493	-0.41337	2
5.2418	10.5388	-4.1174	-4.2797	2
-0.98193	2.7956	-1.2341	-1.5668	1
-1.6936	2.7852	-2.1835	-1.9276	1
-4.8861	7.0542	-0.17252	-6.959	1
-0.93587	-5.1008	4.5367	1.3866	1
-0.77461	-1.8768	2.4023	1.1319	1
-1.4275	11.8797	0.41613	-6.9978	2
-1.3968	-9.6698	9.4652	-0.34872	1
1.9429	6.3961	0.092248	0.58102	2
3.9771	11.1513	-3.9272	-4.3444	2
4.0329	0.23175	0.89082	1.1823	2
-0.49948	1.7734	-2.2469	-0.68104	1
-3.7503	-13.4586	17.5932	-2.7771	1
-0.87834	3.257	-3.6778	-3.2944	1
3.7767	9.7794	-3.9075	-3.5323	2
-3.9297	-6.0816	10.0958	-1.0147	1
-1.5572	-9.8808	8.1088	-1.0806	1
3.9102	6.065	-2.4534	-0.68234	2
-4.1958	-8.1819	12.1291	-1.6017	1
0.49665	5.527	1.7785	-0.47156	2
-2.9146	4.0537	-0.45699	-4.0327	1
1.581	0.86909	-2.3138	0.82412	1
0.20216	1.9182	-3.2828	-0.61768	1
1.2138	8.7986	-2.1672	-0.74182	2
-3.7747	2.5162	0.83341	-0.30993	1
-2.9672	-13.2869	13.4727	-2.6271	1
1.8384	6.063	0.54723	0.51248	2
-0.52645	-0.24832	-0.45613	0.41938	1
3.1452	5.825	-0.51439	-1.4944	2
4.1038	-4.8069	3.3491	-0.49225	2
3.6922	-3.9585	4.3439	1.3517	2
1.7496	-0.1759	5.1827	1.2922	2
-2.9915	-6.6258	8.6521	1.8198	1
0.94732	-0.57113	7.1903	-0.67587	2
-2.2083	-9.1069	8.9991	-0.28406	1
2.4527	2.9653	0.20021	-0.056479	2
0.18868	0.70148	-0.51182	0.0055892	1
-0.62684	-6.301	4.7843	1.106	1
-2.484	12.1611	2.8204	-3.7418	2
-3.9204	4.0723	-0.23678	-2.1151	1
-0.70346	2.957	-3.5947	-3.1457	1
2.2034	5.9947	0.53009	0.84998	2
-0.95403	1.9824	-2.3163	-1.1957	1
-1.8046	-6.8141	6.7019	1.1681	1
-1.2369	-1.6906	2.518	0.51636	1
-0.89542	2.0279	-2.3652	-1.2746	1
2.5581	2.6218	1.8513	0.40257	2
-1.7104	-4.778	6.2109	0.3974	1
-4.3773	-5.5167	10.939	-0.4082	1
0.66191	9.6594	-0.28819	-1.6638	2
-1.6641	-1.3678	1.997	0.52283	1
-3.2238	2.7935	0.32274	-0.86078	1
3.8417	10.0215	-4.2699	-4.9159	2
-2.234	-7.0314	7.4936	0.61334	1
-4.8426	-4.9932	10.4052	-0.53104	1
-2.5961	-9.349	9.7942	-0.28018	1
5.3915	9.9946	-3.8081	-3.3642	2
3.5458	9.3718	-4.0351	-3.9564	2
-0.49081	2.8452	-3.6436	-3.1004	1
-1.1313	1.9037	7.5339	1.022	2
0.3223	-0.89808	8.0883	0.69222	2
-3.7244	1.9037	-0.035421	-2.5095	1
-4.4996	3.4288	0.56265	-1.1672	1
0.87256	9.2931	-0.7843	-2.1978	2
4.2027	0.22761	0.96108	0.97282	2
4.2899	9.1814	-4.6067	-4.3263	2
-2.1802	3.3791	-1.2256	-2.6621	1
-0.278	8.1881	-3.1338	-2.5276	2
-1.5228	-6.4789	5.7568	0.87325	1
-1.7015	-0.010356	-0.99337	-0.53104	1
-1.5055	0.070346	6.8681	-0.50648	2
0.33565	6.8369	0.69718	-0.55691	2
2.6104	8.0081	-0.23592	-1.7608	2
-1.2568	-1.4733	2.8718	0.44653	1
-0.49241	0.89392	-1.6283	-0.56854	1
4.1454	7.257	-1.9153	-0.86078	2
-0.69745	-1.7672	-0.34474	-0.12372	1
0.0071249	8.3661	0.50781	-3.8155	2
0.95626	2.4728	4.4578	0.21636	2
5.7456	10.1808	-4.7857	-4.3366	2
4.1665	-0.4449	0.23448	0.27843	2
-2.9098	-10.0712	8.4156	-1.9948	1
0.24261	0.57318	-1.9402	0.44007	1
-0.95923	-6.7128	4.9857	0.32886	1
1.1472	3.5985	1.9387	-0.43406	2
-2.5899	-0.3911	0.93452	0.42972	1
4.4069	10.9072	-4.5775	-4.4271	2
3.6244	1.4609	1.3501	1.9284	2
3.9414	-3.2902	3.1674	1.0866	2
-7.0421	9.2	0.25933	-4.6832	1
4.364	-3.1039	2.3757	0.78532	2
3.8905	-2.1521	2.6302	1.1047	2
0.93584	8.8855	-1.6831	-1.6599	2
-4.4779	7.3708	-0.31218	-6.7754	1
0.74067	1.7299	-3.1963	-0.1457	1
-0.77288	-7.4473	6.492	0.36119	1
-1.0116	-0.19038	-0.90597	0.003003	1
0.39559	6.8866	1.0588	-0.67587	2
-1.4094	-2.1252	-0.10397	-0.19225	1
-6.4247	9.5311	0.022844	-6.8517	1
0.72252	-0.053811	5.6703	-1.3509	2
4.2478	7.6956	-2.7696	-1.0767	2
-1.3885	12.5026	0.69118	-7.5487	2
-2.3983	12.606	2.9464	-5.7888	2
0.25943	5.0097	-5.0394	-6.3862	1
-4.2333	4.9166	-0.49212	-5.3207	1
-2.3361	11.9604	3.0835	-5.4435	2
-4.0218	-8.304	12.555	-1.5099	1
3.6667	4.302	0.55923	0.33791	2
-3.1423	-13.0365	15.6773	-0.66165	1
-0.95923	0.091039	6.2204	-1.4828	2
-1.005	0.084831	-0.2462	0.45688	1
1.3754	8.8793	-1.9136	-0.53751	2
3.2718	1.7837	2.1161	0.61334	2
-1.4446	2.1438	-0.47241	-1.6677	1
-2.6864	-0.097265	0.61663	0.061192	1
-1.5732	1.0636	-0.71232	-0.8388	1
-0.64326	2.4748	-2.9452	-1.0276	1
1.1811	8.3847	-2.0567	-0.90345	2
-3.0799	0.60836	2.7039	-0.23751	1
4.3365	-3.584	3.6884	0.74912	2
1.2572	4.8731	-5.2861	-5.8741	1
3.6277	0.9829	0.68861	0.63403	2
4.1927	-3.2674	2.5839	0.21766	2
-5.0477	-5.8023	11.244	-0.3901	1
-0.28696	3.1784	-3.5767	-3.1896	1
4.2969	7.617	-2.3874	-0.96164	2
5.0691	0.21313	0.20278	1.2095	2
-4.3876	-7.7267	11.9655	-1.4543	1
5.9374	6.1664	-2.5905	-0.36553	2
2.4391	6.4417	-0.80743	-0.69139	2
1.3419	-4.4221	8.09	-1.7349	2
3.5862	-3.0957	2.8093	0.24481	2
2.4196	6.4665	-0.75688	0.228	2
0.58982	7.4266	1.2353	-2.9595	2
1.8799	2.4707	2.4931	0.37671	2
2.6415	7.586	-0.28562	-1.6677	2
4.1425	-3.6792	3.8281	1.6297	2
0.88992	2.2638	-3.1046	-0.11855	1
3.3669	-5.1856	3.6935	-1.1427	2
-1.7582	2.7397	-2.5323	-2.234	1
4.1195	10.9258	-3.8929	-4.1802	2
0.92703	9.4318	-0.66263	-1.6728	2
-5.0301	7.5032	-0.13396	-7.5034	1
-0.36506	2.8928	-3.6461	-3.0603	1
-0.048008	-0.56078	7.7215	0.453	2
3.9294	1.4112	1.8076	0.89782	2
4.1373	0.49248	1.093	1.8276	2
2.5605	9.2683	-3.5913	-1.356	2
0.11686	3.735	-4.4379	-4.3741	1
-3.3125	0.10139	0.55323	-0.2957	1
-3.6053	-5.974	10.0916	-0.82846	1
-2.2987	-5.227	5.63	0.91722	1
-3.6817	3.2239	-0.69347	-3.4004	1
2.4673	1.3926	1.7125	0.41421	2
-1.48	-10.5244	9.9176	-0.5026	1
3.9292	-2.9156	2.2129	0.30817	2
-3.6961	-13.6779	17.5795	-2.6181	1
2.1948	1.3781	1.1582	0.85774	2
3.4312	6.2637	-1.9513	-0.36165	2
-1.4454	-8.4385	8.8483	0.96894	1
3.9364	10.5885	-3.725	-4.3133	2
-0.77688	0.13036	-0.031137	-0.35389	1
-4.4775	-13.0303	17.0834	-3.0345	1
0.049175	6.1437	1.7828	-0.72113	2
2.486	-0.99533	5.3404	-0.15475	2
-1.7589	-6.4624	8.4773	0.31981	1
1.6799	4.2068	-4.5398	-2.3931	1
-0.94255	0.039307	-0.24192	0.31593	1
-1.6706	-2.09	1.584	0.71162	1
2.2123	-5.8395	7.7687	-0.85302	2
1.0191	2.33	4.9334	0.82929	2
2.0153	1.8479	3.1375	0.42843	2
3.9232	-3.2467	3.4579	0.83705	2
2.7744	6.8576	-1.0671	0.075416	2
-2.0754	1.2767	-0.64206	-1.2642	1
0.6212	3.6771	-4.0771	-2.0711	1
2.6213	5.7919	0.065686	-1.5759	2
0.54777	10.3754	-1.5435	-4.1633	2
3.7798	-3.3109	2.6491	0.066365	2
4.0552	0.40143	1.4563	0.65343	2
3.8117	10.1457	-4.0463	-4.5629	2
-1.6637	3.2881	-2.2701	-2.2224	1
-2.0545	-10.8679	9.4926	-1.4116	1
3.0333	-2.5928	2.3183	0.303	2
1.2616	4.4303	-1.3335	-1.7517	2
1.4578	-0.08485	4.1785	0.59136	2
5.4021	3.1039	-1.1536	1.5651	2
-1.1804	11.5093	0.15565	-6.8194	2
-1.4174	-2.2535	1.518	0.61981	1
1.7331	3.9544	-4.7412	-2.5017	1
-1.1005	-7.2508	6.0139	0.36895	1
2.8033	9.0862	-3.3668	-1.0224	2
-0.83121	0.039307	0.05369	-0.23105	1
1.3114	4.5462	2.2935	0.22541	2
-3.0	-9.1566	9.5766	-0.73018	1
-0.2361	9.3221	2.1307	-4.3793	2
5.807	5.0097	-2.2384	0.43878	2
-4.2091	4.7283	-0.49126	-5.2159	1
-0.40951	-0.15521	0.060545	-0.088807	1
-0.2062	9.2207	-3.7044	-6.8103	2
-6.3679	8.0102	0.4247	-3.2207	1
-1.4781	0.14277	-1.1622	-0.48579	1
-3.2778	1.8023	0.1805	-2.3931	1
0.61652	3.8944	-4.7275	-4.3948	1
3.1557	2.8908	0.59693	0.79825	2
-2.121	-0.05588	1.949	1.353	1
3.1219	-3.137	1.9259	-0.37458	2
3.4246	-0.14693	0.80342	0.29136	2
1.9818	9.2621	-3.521	-1.872	2
-1.749	-6.332	6.0987	0.14266	1
-0.9607	2.6963	-3.1226	-1.3121	1
-2.0891	-0.48422	1.704	1.7435	1
-5.2406	6.6258	-0.19908	-6.8607	1
-3.3203	-0.02691	2.9618	-0.44958	1
-2.6649	-12.813	12.6689	-1.9082	1
2.0193	0.82356	4.6369	1.4202	2
-0.89809	-4.4862	2.2009	0.50731	1
2.229	9.6325	-3.1123	-2.7164	2
0.88298	0.66009	6.0096	-0.43277	2
-1.7263	-6.0237	5.2419	0.29524	1
-6.7526	8.8172	-0.061983	-3.725	1
1.5077	1.9596	-3.0584	-0.12243	1
0.32924	-4.4552	4.5718	-0.9888	2
0.16358	-3.3584	1.3749	1.3569	1
-1.6662	-0.30005	1.4238	0.024986	1
-4.0025	-13.4979	17.6772	-3.3202	1
1.0235	6.901	-2.0062	-2.7125	2
-2.343	12.9516	3.3285	-5.9426	2
5.4944	1.5478	0.041694	1.9284	2
-2.2811	-0.85669	2.7185	0.044382	1
1.8592	3.2074	-0.15966	-0.26208	2
-1.3995	-1.9162	2.5154	0.59912	1
3.1088	3.1122	0.80857	0.4336	2
-0.55008	2.8659	-1.6488	-2.4319	1
2.3066	3.5364	0.57551	0.41938	2
2.2517	-5.1422	4.2916	-1.2487	2
-6.5235	9.6014	-0.25392	-6.9642	1
5.0214	8.0764	-3.0515	-1.7155	2
-0.21394	-0.68287	0.096532	1.1965	1
2.549	6.1499	-1.1605	-1.2371	2
-2.5463	3.1101	-0.83228	-3.0358	1
-1.8219	-6.8824	5.4681	0.057313	1
-0.025314	-0.17383	-0.11339	1.2198	1
-0.89569	3.0025	-3.6067	-3.4457	1
2.4287	9.3821	-3.2477	-1.4543	2
2.5503	-4.9518	6.3729	-0.41596	2
0.64376	3.764	-4.4738	-4.0483	1
-0.56877	1.4174	-1.4252	-1.1246	1
-4.3667	6.0692	0.57208	-5.4668	1
4.4072	-0.070365	2.0416	1.1319	2
1.9572	-5.1153	8.6127	-1.4297	2
3.4642	10.6878	-3.4071	-4.109	2
-1.9423	0.3766	-1.2898	-0.82458	1
-1.8629	-0.84841	2.5377	0.097399	1
1.518	5.6946	0.094818	-0.026738	2
-3.5895	-6.572	10.5251	-0.16381	1
-0.77848	3.4019	-3.4859	-3.5569	1
2.0922	-6.81	8.4636	-0.60216	2
0.2952	4.8856	-5.149	-6.2323	1
-1.3887	-4.8773	6.4774	0.34179	1
-0.41645	0.32487	-0.33617	-0.36036	1
3.534	9.3614	-3.6316	-1.2461	2
-0.24037	-1.7837	2.135	1.2418	1
2.6917	10.8161	-3.3	-4.2888	2
1.8533	6.1458	1.0176	-2.0401	2
3.1836	7.2321	-1.0713	-2.5909	2
0.0040545	0.62905	-0.64121	0.75817	1
-2.5526	-7.3625	6.9255	-0.66811	1
1.7748	-0.76978	5.5854	1.3039	2
4.0405	0.51524	1.0279	1.106	2
0.4339	5.5395	2.033	-0.40432	2
0.051979	7.0521	-2.0541	-3.1508	2
-3.3793	-13.7731	17.9274	-2.0323	1
3.2403	-3.7082	5.2804	0.41291	2
-2.8391	-6.63	10.4849	-0.42113	1
-2.6406	-4.4159	5.983	-0.13924	1
-2.3277	1.4381	-0.82114	-1.2862	1
3.6181	-3.7454	2.8273	-0.71208	2
-3.3604	-0.32696	2.1324	0.6017	1
2.9742	8.96	-2.9024	-1.0379	2
-1.7886	-6.3486	5.6154	0.42584	1
-0.36038	4.1158	3.1143	-0.37199	2
-2.2261	12.5398	2.9438	-3.5258	2
0.74841	7.2756	1.1504	-0.5388	2
3.7982	10.423	-4.1602	-4.9728	2
-2.4621	2.7645	-0.62578	-2.8573	1
1.3566	4.2358	2.1341	0.3211	2
-1.5322	-5.0966	6.6779	0.17498	1
-2.4198	-0.24418	0.70146	0.41809	1
3.8244	-3.1081	2.4537	0.52024	2
-1.522	-6.6383	5.7491	-0.10691	1
3.3397	-4.6145	3.9823	-0.23751	2
3.3583	10.3567	-3.7301	-3.6991	2
-3.9933	2.6218	0.62863	-1.1595	1
-0.16735	7.6274	1.2061	-3.6241	2
1.5701	7.9129	0.29018	-2.1953	2
-3.1875	-7.5756	11.8678	-0.57889	1
1.3562	3.2136	4.3465	0.78662	2
2.6719	3.0646	0.37158	0.58619	2
3.404	8.7261	-2.9915	-0.57242	2
3.7758	7.1783	-1.5195	0.40128	2
-1.5078	-7.3191	7.8981	1.2289	1
1.0117	0.9022	-2.3506	0.42714	1
-2.341	12.3784	0.70403	-7.5836	2
-0.36372	3.0439	-3.4816	-2.7836	1
1.2309	3.8923	-4.8277	-4.0069	1
-1.9725	2.8825	-2.3086	-2.3724	1
-2.0962	-7.1059	6.6188	-0.33708	1
3.4916	8.5709	-3.0326	-0.59182	2
3.245	6.63	-0.63435	0.86937	2
1.3087	4.9228	2.0013	0.22024	2
0.19081	9.1297	-3.725	-5.8224	2
-1.9881	0.99945	-0.28562	-0.70044	1
0.39012	-0.14279	-0.031994	0.35084	1
2.5068	1.1588	3.9249	0.12585	2
0.77124	9.0862	-1.2281	-1.4996	2
0.55298	-3.4619	1.7048	1.1008	1
3.1377	-4.1096	4.5701	0.98963	2
3.0948	8.7324	-2.9007	-0.96682	2
-1.4217	11.6542	-0.057699	-7.1025	2
-5.873	9.1752	-0.27448	-6.0422	1
0.52374	3.644	-4.0746	-1.9909	1
3.5288	0.71596	1.9507	1.9375	2
0.81356	9.1566	-2.1492	-4.1814	2
-0.10234	1.8189	-2.2169	-0.56725	1
5.6272	10.0857	-4.2931	-3.8142	2
-1.9458	11.2217	1.9079	-3.4405	2
-4.1479	7.1225	-0.083404	-6.4172	1
4.1757	10.2615	-3.8552	-4.3056	2
0.14783	7.946	1.0742	-3.3409	2
3.5257	1.2829	1.9276	1.7991	2
-3.7573	-8.2916	10.3032	0.38059	1
-2.7264	3.9213	-0.49212	-3.6371	1
-3.8053	2.4273	0.6809	-1.0871	1
3.3004	7.0811	-1.3258	0.22283	2
-2.286	-5.4484	5.8039	0.88231	1
4.0524	5.6802	-1.9693	0.026279	2
-2.7143	11.4535	2.1092	-3.9629	2
0.11032	1.9741	-3.3668	-0.65259	1
2.0177	1.7982	-2.9581	0.2099	1
0.23874	2.0879	-3.3522	-0.66553	1
4.5645	-3.6275	2.8684	0.27714	2
-0.86339	1.9348	-2.3729	-1.0897	1
0.3434	0.12415	-0.28733	0.14654	1
-1.7549	-0.080711	-0.75774	-0.3707	1
-2.4604	12.7302	0.91738	-7.6418	2
-1.4427	3.2922	-1.9702	-3.4392	1
3.9922	-4.4676	3.7304	-0.1095	2
2.888	0.44696	4.5907	-0.24398	2
-6.5773	6.8017	0.85483	-7.5344	1
-3.5681	-8.213	10.083	0.96765	1
0.5195	-3.2633	3.0895	-0.9849	2
1.2279	4.0309	-4.6435	-3.9125	1
-1.5877	-6.6072	5.8022	0.31593	1
1.3349	6.1189	0.46497	0.49826	2
3.4985	3.1639	0.22677	-0.1651	2
-0.11783	-1.5789	8.03	-0.028031	2
0.3798	0.7098	0.7572	-0.4444	2
3.8584	0.78425	1.1033	1.7008	2
-0.72068	-6.7583	5.8408	0.62369	1
0.5195	-3.2633	3.0895	-0.9849	2
1.1558	6.4003	1.5506	0.6961	2
1.9476	-4.7738	8.527	-1.8668	2
-2.3299	-9.9532	8.4756	-1.8733	1
0.3292	-4.4552	4.5718	-0.9888	2
-0.17296	-1.1816	1.3818	0.7336	1
1.105	7.4432	0.41099	-3.0332	2
1.5514	3.8013	-4.9143	-3.7483	1
-1.786	-8.1157	7.0858	-1.2112	1
-1.1193	10.7271	2.0938	-5.6504	2
-2.2482	3.0915	-2.3969	-2.6711	1
-2.4115	-9.1359	9.3444	-0.65259	1
4.1962	0.74493	0.83256	0.753	2
0.89566	7.7763	-2.7473	-1.9353	2
-1.9966	-9.5001	9.682	-0.12889	1
0.65497	5.1815	1.0673	-0.42113	2
5.262	3.9834	-1.5572	1.0103	2
0.32444	10.067	-1.1982	-4.1284	2
0.3798	0.7098	0.7572	-0.4444	2
-2.3142	-0.68494	1.9833	-0.44829	1
-0.36025	-4.449	2.1067	0.94308	1
-0.82053	0.65181	-0.48869	-0.52716	1
-2.4458	1.6285	-0.88541	-1.4802	1
-5.119	6.6486	-0.049987	-6.5206	1
4.7926	1.7071	-0.051701	1.4926	2
0.75736	3.0294	2.9164	-0.068117	2
-0.21888	-2.2038	-0.0954	0.56421	1
-2.0336	-1.4092	1.1582	0.36507	1
0.68087	2.3259	4.9085	0.54998	2
-1.239	-6.541	4.8151	-0.033204	1
0.50225	0.65388	-1.1793	0.39998	1
1.2706	8.035	-0.19651	-2.1888	2
0.30081	0.17381	-1.7542	0.48921	1
1.5456	8.5482	0.4187	-2.1784	2
-0.11996	6.8741	0.91995	-0.6694	2
0.26637	0.73252	-0.67891	0.03533	1
2.8672	10.0008	-3.2049	-3.1095	2
4.5459	8.1674	-2.4586	-1.4621	2
3.0934	-2.9177	2.2232	0.22283	2
1.6349	3.286	2.8753	0.087054	2
0.58836	10.7727	-1.3884	-4.3276	2
2.3917	4.5565	-4.9888	-2.8987	1
3.8999	1.734	1.6011	0.96765	2
-0.49281	3.0605	-1.8356	-2.834	1
5.591	10.4643	-4.3839	-4.3379	2
-2.41	3.7433	-0.40215	-1.2953	1
2.8084	11.3045	-3.3394	-4.4194	2
3.9382	0.9291	0.78543	0.6767	2
-1.4106	-7.108	5.6454	0.31335	1
1.0194	1.1029	-2.3	0.59395	1
-1.3971	3.3191	-1.3927	-1.9948	1
2.2928	9.0386	-3.2417	-1.2991	2
-5.525	6.3258	0.89768	-6.6241	1
-2.799	1.9679	-0.42357	-2.1125	1
-3.9172	2.6652	0.78886	-0.7819	1
0.030219	-1.0512	1.4024	0.77369	1
-0.048008	-1.6037	8.4756	0.75558	2
-0.2062	9.2207	-3.7044	-6.8103	2
-2.0659	1.0512	-0.46298	-1.0974	1
0.74521	3.6357	-4.4044	-4.1414	1
-1.2792	2.1376	-0.47584	-1.3974	1
-1.9983	-6.6072	4.8254	-0.41984	1
-3.506	-12.5667	15.1606	-0.75216	1
-3.8894	-7.8322	9.8208	0.47498	1
1.5902	2.2948	3.2403	0.18404	2
3.0864	-2.5845	2.2309	0.30947	2
3.6289	0.81322	1.6277	0.77627	2
-1.8343	-6.5907	5.6429	0.54998	1
-1.6514	-8.4985	9.1122	1.2379	1
4.8368	10.0132	-4.3239	-4.3276	2
3.1887	-3.4143	2.7742	-0.2026	2
5.438	9.4669	-4.9417	-3.9202	2
-3.0866	-6.6362	10.5405	-0.89182	1
2.2091	7.4556	-1.3284	-3.3021	2
0.4283	-0.94981	-1.0731	0.3211	1
2.5331	2.9135	-0.822	-0.12243	2
-3.3924	3.3564	-0.72004	-3.5233	1
2.8969	0.70768	2.29	1.8663	2
4.0713	10.4023	-4.1722	-4.7582	2
-1.5951	-6.572	4.7689	-0.94354	1
-1.8969	-6.7893	5.2761	-0.32544	1
-2.6989	12.1984	0.67661	-8.5482	2
-5.0676	-5.1877	10.4266	-0.86725	1
-0.96511	9.4111	1.7305	-4.8629	2
-0.78289	11.3603	-0.37644	-7.0495	2
5.3063	5.2684	-2.8904	-0.52716	2
-1.8411	10.8306	2.769	-3.0901	2
-0.092194	0.39315	-0.32846	-0.13794	1
3.9663	10.1684	-4.1131	-4.6056	2
-2.8957	-12.0205	11.9149	-2.7552	1
-2.1786	-6.4479	6.0344	-0.20777	1
0.40614	1.3492	-1.4501	-0.55949	1
5.0297	-4.9704	3.5025	-0.23751	2
-1.7063	2.7956	-2.378	-2.3491	1
4.4682	2.2907	0.95766	0.83058	2
-0.55355	-7.9233	6.7156	0.74394	1
-2.4835	-7.4494	6.8964	-0.64484	1
4.1605	11.2196	-3.6136	-4.0819	2
4.2406	-2.4852	1.608	0.7155	2
0.20977	-0.46146	7.7267	0.90946	2
-2.565	-5.7899	6.0122	0.046968	1
0.84546	3.4826	-3.6307	-1.3961	1
0.89512	4.7738	-4.8431	-5.5909	1
1.3049	-0.15521	6.4911	-0.75346	2
-1.1188	3.3357	-1.3455	-1.9573	1
0.63655	5.2022	-5.2159	-6.1211	1
-0.30432	2.6528	-2.7756	-0.65647	1
4.3684	9.6718	-3.9606	-3.1625	2
-1.0555	0.79459	-1.6968	-0.46768	1
2.1881	2.7356	1.3278	-0.1832	2
-1.8387	-6.301	5.6506	0.19567	1
