# Supplementary material for: Layer wise Scaled Gaussian Priors for Markov Chain Monte Carlo Sampled deep Bayesian neural networks
Source: Front Artif Intell. 2025 Apr 25;8:1444891. doi: 10.3389/frai.2025.1444891 (PMC12061901; doi:10.3389/frai.2025.1444891)
Supplement: Supplementary file 1 [file Data_Sheet_1.zip › Codes and Data/Data/Tabular/yeast1996/test.csv]

Column2	Column3	Column4	Column5	Column6	Column7	Column8	Column9	label
0.35	0.4	0.53	0.18	0.5	0.0	0.42	0.38	3
0.32	0.6	0.48	0.13	0.5	0.0	0.53	0.22	2
0.52	0.46	0.56	0.2	0.5	0.0	0.5	0.22	3
0.63	0.55	0.53	0.51	0.5	0.0	0.55	0.22	8
0.36	0.35	0.47	0.22	0.5	0.0	0.44	0.31	7
0.58	0.43	0.32	0.11	0.5	0.0	0.49	0.22	8
0.37	0.4	0.38	0.18	0.5	0.0	0.51	0.22	7
0.62	0.41	0.52	0.17	0.5	0.0	0.48	0.22	2
0.51	0.55	0.56	0.18	0.5	0.0	0.5	0.38	2
0.42	0.31	0.5	0.15	0.5	0.0	0.53	0.22	2
0.28	0.58	0.21	0.13	0.5	0.0	0.51	0.22	7
0.39	0.58	0.5	0.1	0.5	0.0	0.51	0.25	3
0.32	0.44	0.54	0.21	0.5	0.0	0.4	0.19	3
0.28	0.37	0.61	0.09	0.5	0.0	0.52	0.55	2
0.51	0.53	0.55	0.14	0.5	0.0	0.51	0.22	3
0.54	0.51	0.56	0.15	0.5	0.0	0.54	0.31	3
0.84	0.66	0.36	0.78	0.5	0.0	0.49	0.5	4
0.38	0.4	0.66	0.35	0.5	0.0	0.43	0.11	3
0.41	0.42	0.23	0.16	0.5	0.0	0.4	0.22	7
0.68	0.68	0.35	0.16	0.5	0.0	0.62	0.22	8
0.49	0.49	0.52	0.18	0.5	0.0	0.51	0.25	2
0.47	0.65	0.54	0.62	0.5	0.0	0.53	0.36	1
0.46	0.62	0.46	0.54	0.5	0.0	0.51	0.27	1
0.48	0.17	0.37	0.33	0.5	0.0	0.44	0.36	2
0.57	0.53	0.53	0.34	0.5	0.0	0.53	0.22	1
0.38	0.44	0.57	0.14	0.5	0.0	0.53	0.52	2
0.54	0.6	0.57	0.17	0.5	0.0	0.44	0.22	2
0.23	0.3	0.58	0.22	0.5	0.0	0.48	0.27	2
0.53	0.51	0.55	0.57	0.5	0.0	0.46	0.22	1
0.58	0.55	0.52	0.22	0.5	0.0	0.44	0.22	1
0.75	0.7	0.38	0.27	0.5	0.0	0.49	0.22	4
0.25	0.39	0.5	0.23	0.5	0.0	0.5	0.28	2
0.24	0.25	0.57	0.28	0.5	0.0	0.51	0.11	3
0.46	0.57	0.52	0.28	0.5	0.0	0.52	0.22	2
0.62	0.6	0.54	0.22	0.5	0.0	0.54	0.27	3
0.39	0.34	0.68	0.3	0.5	0.0	0.5	0.29	2
0.42	0.5	0.64	0.13	0.5	0.0	0.49	0.22	3
0.5	0.5	0.54	0.16	0.5	0.0	0.49	0.22	9
0.38	0.4	0.53	0.12	0.5	0.0	0.55	0.22	3
0.4	0.45	0.45	0.15	0.5	0.0	0.53	0.48	2
0.49	0.45	0.57	0.24	0.5	0.0	0.47	0.38	2
0.46	0.53	0.52	0.15	0.5	0.0	0.58	0.22	3
0.32	0.32	0.52	0.18	0.5	0.0	0.48	0.34	3
0.6	0.51	0.49	0.18	0.5	0.0	0.53	0.38	3
0.3	0.33	0.55	0.12	0.5	0.0	0.53	0.38	3
0.73	0.52	0.59	0.25	0.5	0.0	0.51	0.22	2
0.75	0.73	0.35	0.33	0.5	0.0	0.49	0.28	4
0.55	0.46	0.46	0.31	0.5	0.0	0.58	0.48	2
0.35	0.45	0.43	0.11	0.5	0.0	0.56	0.22	7
0.48	0.49	0.49	0.26	0.5	0.0	0.39	0.27	8
0.52	0.45	0.53	0.34	0.5	0.0	0.52	0.44	3
0.48	0.48	0.56	0.18	0.5	0.0	0.58	0.22	3
0.42	0.44	0.33	0.17	0.5	0.0	0.54	0.27	7
0.49	0.4	0.34	0.26	0.5	0.0	0.5	0.22	7
0.85	0.85	0.3	0.31	0.5	0.0	0.55	0.42	4
0.3	0.37	0.4	0.45	0.5	0.0	0.48	0.41	7
0.55	0.72	0.35	0.26	0.5	0.0	0.49	0.22	7
0.56	0.55	0.57	0.15	0.5	0.0	0.54	0.25	3
0.53	0.41	0.5	0.24	1.0	0.0	0.47	0.22	3
0.38	0.5	0.52	0.44	0.5	0.0	0.54	0.11	3
0.52	0.54	0.47	0.49	0.5	0.0	0.54	0.22	1
0.63	0.43	0.48	0.11	0.5	0.0	0.51	0.22	3
0.63	0.57	0.5	0.48	0.5	0.0	0.51	0.22	1
0.5	0.63	0.45	0.13	0.5	0.0	0.45	0.32	7
0.61	0.6	0.55	0.21	0.5	0.0	0.5	0.25	2
0.32	0.36	0.28	0.38	0.5	0.0	0.5	0.4	7
0.57	0.37	0.43	0.27	0.5	0.0	0.53	0.28	2
0.41	0.45	0.46	0.23	0.5	0.0	0.5	0.7	3
0.41	0.45	0.53	0.17	0.5	0.0	0.51	0.25	2
0.44	0.49	0.49	0.27	0.5	0.0	0.52	0.22	3
0.34	0.31	0.6	0.37	0.5	0.0	0.5	0.3	2
0.38	0.67	0.33	0.17	0.5	0.0	0.51	0.22	7
0.4	0.52	0.53	0.52	0.5	0.0	0.51	0.22	1
0.89	0.52	0.41	0.26	0.5	0.0	0.52	0.31	6
0.51	0.46	0.41	0.36	0.5	0.0	0.49	0.22	7
0.7	0.65	0.54	0.28	0.5	0.0	0.6	0.4	8
0.59	0.47	0.51	0.53	0.5	0.0	0.53	0.26	3
0.32	0.48	0.49	0.17	0.5	0.0	0.47	0.22	2
0.49	0.48	0.52	0.24	0.5	0.0	0.5	0.22	3
0.35	0.32	0.31	0.16	0.5	0.0	0.56	0.22	7
0.39	0.28	0.54	0.14	0.5	0.0	0.59	0.22	1
0.43	0.51	0.48	0.14	0.5	0.0	0.5	0.22	3
0.77	0.78	0.51	0.28	0.5	0.0	0.33	0.22	5
0.49	0.6	0.55	0.17	0.5	0.0	0.44	0.22	3
0.8	0.83	0.43	0.24	0.5	0.0	0.54	0.22	4
0.7	0.53	0.42	0.22	0.5	0.0	0.51	0.28	2
0.42	0.5	0.59	0.17	0.5	0.0	0.51	0.22	3
0.57	0.52	0.46	0.2	0.5	0.83	0.52	0.41	9
0.47	0.47	0.5	0.15	0.5	0.0	0.5	0.48	2
0.37	0.37	0.51	0.38	0.5	0.0	0.44	0.22	3
0.49	0.48	0.52	0.2	0.5	0.0	0.55	0.22	2
0.58	0.64	0.42	0.3	0.5	0.0	0.54	0.22	2
0.53	0.44	0.54	0.52	0.5	0.0	0.49	0.38	2
0.27	0.46	0.52	0.17	0.5	0.0	0.49	0.44	2
0.46	0.43	0.38	0.33	0.5	0.0	0.48	0.28	1
0.56	0.62	0.53	0.24	0.5	0.0	0.57	0.22	3
0.49	0.67	0.5	0.28	0.5	0.0	0.43	0.22	2
0.34	0.46	0.57	0.09	0.5	0.0	0.55	0.22	3
0.47	0.46	0.53	0.12	0.5	0.0	0.51	0.25	2
0.47	0.32	0.64	0.3	0.5	0.0	0.63	0.22	2
0.47	0.32	0.51	0.24	0.5	0.0	0.54	0.27	2
0.39	0.4	0.53	0.67	0.5	0.0	0.47	0.22	3
0.4	0.45	0.57	0.18	0.5	0.0	0.56	0.26	3
0.42	0.39	0.47	0.13	0.5	0.0	0.5	0.27	3
0.51	0.38	0.42	0.21	0.5	0.0	0.46	0.34	7
0.57	0.51	0.34	0.13	0.5	0.0	0.53	0.27	1
0.35	0.33	0.48	0.42	0.5	0.0	0.47	0.43	3
0.6	0.61	0.54	0.11	0.5	0.0	0.46	0.22	3
0.51	0.46	0.4	0.65	0.5	0.0	0.49	0.22	1
0.48	0.48	0.5	0.47	0.5	0.0	0.55	0.22	1
0.6	0.46	0.59	0.16	0.5	0.0	0.49	0.22	1
0.35	0.21	1.0	0.8	0.5	0.0	0.13	0.01	3
0.4	0.28	0.58	0.44	0.5	0.0	0.41	0.22	3
0.42	0.31	0.62	0.12	0.5	0.0	0.4	0.22	1
0.51	0.59	0.55	0.21	0.5	0.0	0.52	0.22	3
0.68	0.68	0.49	0.15	0.5	0.0	0.53	0.22	5
0.41	0.48	0.51	0.2	0.5	0.0	0.51	0.22	3
0.34	0.34	0.65	0.4	0.5	0.0	0.32	0.16	3
0.39	0.55	0.48	0.31	0.5	0.0	0.54	0.29	3
0.56	0.49	0.54	0.15	0.5	0.0	0.5	0.35	2
0.47	0.54	0.37	0.14	0.5	0.0	0.5	0.22	7
0.45	0.38	0.64	0.14	0.5	0.0	0.54	0.22	1
0.34	0.58	0.5	0.26	0.5	0.0	0.51	0.22	2
0.53	0.48	0.51	0.18	0.5	0.0	0.52	0.27	3
0.48	0.62	0.52	0.3	0.5	0.0	0.51	0.37	2
0.34	0.38	0.45	0.19	0.5	0.0	0.51	0.22	6
0.53	0.51	0.54	0.21	0.5	0.0	0.45	0.22	2
0.36	0.24	0.49	0.16	0.5	0.0	0.51	0.22	2
0.45	0.76	0.51	0.25	0.5	0.0	0.59	0.22	3
0.77	0.74	0.37	0.29	0.5	0.0	0.45	0.22	4
0.2	0.26	0.52	0.14	0.5	0.0	0.53	0.44	3
0.45	0.53	0.51	0.42	0.5	0.0	0.52	0.22	1
0.71	0.51	0.49	0.23	0.5	0.0	0.3	0.32	6
0.5	0.64	0.57	0.15	0.5	0.0	0.47	0.22	3
0.51	0.34	0.43	0.18	0.5	0.0	0.48	0.25	3
0.41	0.39	0.51	0.52	0.5	0.0	0.49	0.22	3
0.47	0.5	0.55	0.19	0.5	0.0	0.62	0.22	3
0.43	0.35	0.52	0.52	0.5	0.0	0.54	0.22	1
0.34	0.42	0.3	0.23	0.5	0.0	0.53	0.22	7
0.53	0.52	0.61	0.35	0.5	0.0	0.5	0.22	1
0.43	0.38	0.51	0.24	0.5	0.0	0.46	0.33	2
0.38	0.44	0.55	0.44	0.5	0.0	0.47	0.51	2
0.4	0.39	0.6	0.23	0.5	0.0	0.52	0.31	2
0.74	0.53	0.5	0.08	0.5	0.0	0.55	0.31	3
0.38	0.61	0.61	0.12	0.5	0.0	0.53	0.47	3
0.34	0.25	0.55	0.28	0.5	0.0	0.51	0.49	3
0.44	0.51	0.53	0.3	0.5	0.0	0.53	0.22	3
0.47	0.4	0.63	0.19	0.5	0.0	0.52	0.32	2
0.4	0.38	0.53	0.16	0.5	0.0	0.52	0.27	2
0.59	0.55	0.57	0.18	0.5	0.0	0.51	0.22	3
0.5	0.53	0.45	0.44	0.5	0.0	0.49	0.22	1
0.53	0.68	0.34	0.42	0.5	0.0	0.54	0.27	7
0.78	0.71	0.35	0.25	0.5	0.0	0.49	0.22	4
0.49	0.38	0.49	0.15	0.5	0.0	0.53	0.25	2
0.36	0.44	0.57	0.18	0.5	0.0	0.42	0.22	1
0.51	0.48	0.51	0.43	0.5	0.0	0.49	0.22	1
0.6	0.64	0.56	0.36	0.5	0.0	0.46	0.27	3
0.44	0.62	0.53	0.27	0.5	0.0	0.49	0.22	2
0.91	0.69	0.57	0.45	0.5	0.0	0.56	0.22	6
0.5	0.34	0.62	0.19	0.5	0.0	0.57	0.22	3
0.89	0.81	0.36	0.71	0.5	0.0	0.55	0.63	4
0.46	0.47	0.62	0.3	0.5	0.0	0.38	0.22	3
0.6	0.4	0.59	0.18	0.5	0.0	0.48	0.22	3
0.55	0.49	0.5	0.46	0.5	0.0	0.52	0.25	1
0.4	0.39	0.33	0.17	0.5	0.0	0.51	0.31	8
0.67	0.62	0.54	0.43	0.5	0.0	0.53	0.22	1
0.5	0.5	0.48	0.34	0.5	0.0	0.52	0.27	2
0.5	0.62	0.52	0.3	0.5	0.0	0.56	0.22	1
0.55	0.5	0.6	0.31	0.5	0.0	0.46	0.27	1
0.6	0.47	0.45	0.22	0.5	0.0	0.51	0.29	3
0.69	0.48	0.38	0.15	0.5	0.0	0.55	0.22	6
0.44	0.53	0.52	0.37	0.5	0.0	0.5	0.22	2
0.43	0.33	0.67	0.12	0.5	0.0	0.43	0.23	3
0.57	0.59	0.49	0.86	0.5	0.0	0.47	0.22	2
0.76	0.67	0.37	0.22	0.5	0.0	0.54	0.22	6
0.58	0.61	0.47	0.13	0.5	0.0	0.48	0.22	1
0.44	0.59	0.54	0.18	0.5	0.0	0.49	0.22	2
0.55	0.53	0.56	0.29	0.5	0.0	0.48	0.22	1
0.39	0.65	0.57	0.19	0.5	0.0	0.43	0.25	3
0.49	0.48	0.51	0.21	0.5	0.0	0.53	0.22	2
0.89	0.82	0.6	0.49	0.5	0.0	0.55	0.22	6
0.49	0.71	0.54	0.13	0.5	0.0	0.58	0.22	2
0.51	0.51	0.56	0.28	0.5	0.0	0.54	0.27	3
0.46	0.43	0.5	0.24	0.5	0.0	0.48	0.31	3
0.61	0.52	0.5	0.44	0.5	0.0	0.53	0.22	3
0.52	0.46	0.51	0.18	0.5	0.0	0.5	0.22	3
0.44	0.5	0.55	0.24	0.5	0.0	0.48	0.22	2
0.48	0.55	0.58	0.18	0.5	0.0	0.38	0.69	2
0.48	0.51	0.57	0.24	0.5	0.0	0.5	0.22	3
0.33	0.42	0.55	0.23	0.5	0.0	0.52	0.43	2
0.38	0.51	0.75	0.17	0.5	0.0	0.55	0.22	3
0.42	0.32	0.61	0.13	0.5	0.0	0.14	0.27	2
0.77	0.6	0.42	0.33	0.5	0.0	0.57	0.22	6
0.53	0.44	0.51	0.33	0.5	0.0	0.55	0.22	3
0.49	0.27	0.57	0.18	0.5	0.83	0.54	0.22	9
0.37	0.45	0.53	0.14	0.5	0.0	0.49	0.22	2
0.59	0.56	0.5	0.48	0.5	0.0	0.46	0.22	1
0.39	0.28	0.46	0.12	0.5	0.0	0.41	0.22	2
0.53	0.59	0.48	0.14	0.5	0.0	0.51	0.22	3
0.45	0.41	0.53	0.49	0.5	0.0	0.49	0.31	2
0.58	0.48	0.51	0.47	0.5	0.0	0.55	0.22	2
0.81	0.82	0.41	0.36	0.5	0.0	0.39	0.22	5
0.69	0.5	0.49	0.42	0.5	0.0	0.49	0.22	1
0.4	0.49	0.53	0.23	0.5	0.0	0.44	0.26	2
0.58	0.57	0.54	0.69	0.5	0.0	0.54	0.22	1
0.33	0.28	0.52	0.15	0.5	0.0	0.51	0.86	2
0.58	0.48	0.56	0.1	0.5	0.0	0.46	0.25	2
0.5	0.54	0.48	0.65	0.5	0.0	0.53	0.22	1
0.36	0.37	0.63	0.25	0.5	0.0	0.3	0.22	3
0.68	0.53	0.44	0.31	0.5	0.0	0.51	0.22	1
0.37	0.44	0.51	0.56	0.5	0.0	0.5	0.38	2
0.78	0.74	0.58	0.25	1.0	0.0	0.53	0.22	10
0.26	0.3	0.37	0.15	0.5	0.0	0.53	0.25	7
0.55	0.53	0.55	0.46	0.5	0.0	0.52	0.22	1
0.58	0.37	0.58	0.16	0.5	0.0	0.51	0.22	2
0.43	0.53	0.52	0.13	0.5	0.0	0.55	0.22	3
0.27	0.6	0.48	0.23	0.5	0.0	0.55	0.22	3
0.38	0.42	0.31	0.35	0.5	0.0	0.52	0.22	7
0.51	0.48	0.51	0.19	0.5	0.0	0.51	0.27	3
0.38	0.4	0.59	0.25	0.5	0.0	0.44	0.22	3
0.36	0.68	0.46	0.16	0.5	0.0	0.53	0.28	2
0.64	0.44	0.56	0.15	0.5	0.0	0.56	0.22	3
0.54	0.49	0.49	0.2	0.5	0.0	0.52	0.22	3
0.29	0.26	0.43	0.17	0.5	0.0	0.55	0.3	7
0.39	0.49	0.3	0.19	0.5	0.0	0.52	0.31	7
0.85	0.66	0.49	0.18	0.5	0.0	0.51	0.22	4
0.74	0.82	0.46	0.24	0.5	0.0	0.48	0.22	5
0.59	0.7	0.46	0.19	0.5	0.0	0.54	0.44	3
0.46	0.62	0.54	0.25	0.5	0.0	0.46	0.22	3
0.63	0.61	0.41	0.22	0.5	0.0	0.51	0.22	7
0.49	0.52	0.53	0.7	0.5	0.0	0.51	0.22	1
0.47	0.56	0.53	0.44	0.5	0.0	0.53	0.22	1
0.44	0.41	0.58	0.2	0.5	0.0	0.57	0.25	3
0.33	0.46	0.53	0.12	0.5	0.0	0.5	0.27	3
0.25	0.36	0.58	0.3	0.5	0.0	0.58	0.31	2
0.25	0.35	0.22	0.18	0.5	0.0	0.46	0.22	7
0.54	0.44	0.38	0.22	0.5	0.0	0.54	0.3	7
0.54	0.57	0.55	0.18	0.5	0.0	0.5	0.22	2
0.56	0.49	0.47	0.13	0.5	0.0	0.52	0.22	2
0.53	0.42	0.58	0.29	0.5	0.0	0.5	0.22	1
0.38	0.42	0.5	0.19	0.5	0.0	0.44	0.22	3
0.51	0.43	0.63	0.18	0.5	0.0	0.52	0.22	3
0.48	0.65	0.36	0.24	0.5	0.0	0.54	0.31	2
0.57	0.44	0.42	0.2	0.5	0.0	0.54	0.22	3
0.51	0.39	0.58	0.19	0.5	0.0	0.47	0.22	3
0.55	0.59	0.47	0.64	0.5	0.0	0.54	0.33	1
0.48	0.46	0.58	0.26	0.5	0.0	0.44	0.22	2
0.56	0.71	0.47	0.21	0.5	0.0	0.52	0.22	1
0.53	0.43	0.47	0.15	0.5	0.0	0.58	0.22	3
0.52	0.5	0.59	0.31	0.5	0.0	0.5	0.22	1
0.59	0.51	0.47	0.21	0.5	0.0	0.47	0.22	3
0.42	0.38	0.52	0.29	0.5	0.0	0.42	0.22	2
0.5	0.55	0.52	0.16	0.5	0.0	0.51	0.31	3
0.56	0.35	0.47	0.41	0.5	0.0	0.5	0.22	3
0.63	0.6	0.5	0.27	0.5	0.0	0.55	0.22	1
0.71	0.5	0.5	0.18	0.5	0.0	0.46	0.22	3
0.63	0.64	0.45	0.26	0.5	0.0	0.43	0.22	3
0.31	0.4	0.31	0.17	0.5	0.0	0.52	0.22	7
0.83	0.58	0.33	0.04	0.5	0.0	0.53	0.22	6
0.57	0.43	0.52	0.3	0.5	0.0	0.37	0.11	3
0.53	0.54	0.43	0.18	0.5	0.0	0.53	0.31	2
0.37	0.3	0.62	0.43	0.5	0.0	0.44	0.39	3
0.5	0.47	0.45	0.14	0.5	0.0	0.53	0.32	7
0.5	0.44	0.57	0.28	0.5	0.0	0.57	0.22	3
0.47	0.56	0.46	0.5	0.5	0.0	0.51	0.22	1
0.41	0.42	0.53	0.17	0.5	0.0	0.48	0.58	2
0.45	0.59	0.53	0.74	0.5	0.0	0.47	0.25	1
0.52	0.53	0.58	0.69	0.5	0.0	0.5	0.22	1
0.4	0.74	0.49	0.16	0.5	0.0	0.51	0.22	1
0.41	0.46	0.59	0.19	0.5	0.0	0.58	0.27	2
0.42	0.45	0.75	0.21	0.5	0.0	0.48	0.22	3
0.39	0.37	0.56	0.15	0.5	0.0	0.5	0.27	3
0.85	0.69	0.34	0.31	0.5	0.0	0.57	0.3	4
0.23	0.29	0.46	0.0	0.5	0.0	0.43	0.31	3
0.84	0.87	0.45	0.54	0.5	0.0	0.28	0.22	4
0.5	0.52	0.6	0.51	0.5	0.0	0.48	0.22	1
0.6	0.48	0.46	0.32	0.5	0.0	0.4	0.33	3
0.19	0.66	0.6	0.14	0.5	0.0	0.2	0.25	2
0.5	0.51	0.57	0.27	0.5	0.0	0.48	0.22	9
0.27	0.43	0.5	0.13	0.5	0.0	0.54	0.31	3
0.55	0.45	0.45	0.54	0.5	0.0	0.5	0.22	1
0.37	0.3	0.51	0.15	0.5	0.0	0.58	0.26	2
0.69	0.7	0.5	0.3	0.5	0.0	0.54	0.22	8
0.6	0.48	0.44	0.52	0.5	0.0	0.54	0.63	2
0.83	0.57	0.42	0.57	0.5	0.0	0.5	0.32	6
0.37	0.42	0.51	0.11	0.5	0.0	0.57	0.22	3
0.56	0.42	0.52	0.14	0.5	0.0	0.51	0.22	3
0.38	0.54	0.54	0.41	0.5	0.0	0.51	0.22	1
0.46	0.5	0.5	0.28	0.5	0.0	0.5	0.37	2
0.61	0.38	0.57	0.36	0.5	0.0	0.44	0.21	3
0.47	0.39	0.5	0.11	0.5	0.0	0.49	0.4	3
0.58	0.58	0.58	0.49	0.5	0.0	0.49	0.26	1
0.35	0.58	0.54	0.16	0.5	0.0	0.51	0.22	2
0.54	0.53	0.53	0.17	0.5	0.0	0.51	0.39	2
0.32	0.34	0.61	0.17	0.5	0.0	0.52	0.32	2
0.48	0.39	0.56	0.23	0.5	0.0	0.6	0.22	3
0.41	0.39	0.44	0.34	0.5	0.0	0.48	0.4	2
0.52	0.37	0.48	0.13	0.5	0.0	0.55	0.22	2
0.43	0.32	0.56	0.27	0.5	0.0	0.47	0.27	2
0.31	0.3	0.34	0.19	0.5	0.0	0.55	0.3	7
0.43	0.41	0.37	0.18	0.5	0.0	0.54	0.31	7
0.49	0.55	0.41	0.19	0.5	0.0	0.48	0.31	7
0.51	0.47	0.41	0.44	0.5	0.0	0.5	0.22	7
0.65	0.53	0.55	0.52	0.5	0.0	0.47	0.27	1
0.79	0.62	0.35	0.35	0.5	0.0	0.6	0.28	6
0.38	0.49	0.61	0.13	0.5	0.0	0.54	0.22	3
0.34	0.35	0.61	0.19	0.5	0.0	0.52	0.25	2
0.47	0.5	0.6	0.63	0.5	0.0	0.38	0.16	3
0.46	0.35	0.53	0.16	0.5	0.0	0.51	0.29	3
0.66	0.62	0.52	0.17	0.5	0.0	0.49	0.22	3
0.44	0.52	0.41	0.23	0.5	0.0	0.51	0.22	2
0.28	0.41	0.46	0.18	0.5	0.0	0.47	0.39	2
0.33	0.35	0.56	0.19	0.5	0.0	0.5	0.22	2
0.24	0.41	0.47	0.16	0.5	0.0	0.51	0.38	2
0.64	0.61	0.56	0.15	0.5	0.0	0.54	0.22	8
0.55	0.41	0.67	0.61	0.5	0.0	0.49	0.14	1
0.53	0.38	0.66	0.25	0.5	0.0	0.43	0.22	2
0.52	0.45	0.45	0.13	0.5	0.0	0.48	0.22	2
0.42	0.51	0.33	0.16	0.5	0.0	0.54	0.22	7
0.52	0.48	0.58	0.55	0.5	0.0	0.48	0.22	3
0.51	0.4	0.5	0.28	0.5	0.0	0.48	0.27	3
0.51	0.5	0.49	0.45	0.5	0.0	0.48	0.22	1
0.58	0.44	0.5	0.26	0.5	0.0	0.52	0.22	3
0.42	0.42	0.42	0.2	0.5	0.0	0.49	0.22	7
0.55	0.54	0.56	0.22	0.5	0.0	0.5	0.37	2
0.63	0.64	0.49	0.2	0.5	0.0	0.52	0.25	3
0.41	0.35	0.6	0.22	0.5	0.0	0.56	0.79	3
0.59	0.48	0.41	0.53	0.5	0.0	0.48	0.56	7
0.69	0.62	0.49	0.0	1.0	0.0	0.47	0.22	2
0.4	0.75	0.44	0.12	0.5	0.0	0.49	0.22	2
0.58	0.38	0.4	0.21	0.5	0.0	0.5	0.22	3
0.27	0.56	0.56	0.18	0.5	0.0	0.52	0.22	3
0.3	0.3	0.46	0.32	0.5	0.0	0.45	0.22	2
0.38	0.5	0.52	0.44	0.5	0.0	0.54	0.11	3
0.38	0.43	0.53	0.22	0.5	0.0	0.48	0.11	3
0.45	0.27	0.5	0.33	0.5	0.0	0.53	0.26	3
0.49	0.44	0.51	0.18	0.5	0.0	0.52	0.27	3
0.53	0.42	0.53	0.19	0.5	0.0	0.47	0.22	3
0.48	0.54	0.55	0.12	0.5	0.0	0.51	0.22	3
0.47	0.43	0.35	0.32	0.5	0.0	0.54	0.22	7
0.67	0.61	0.39	0.24	0.5	0.0	0.51	0.22	7
0.39	0.47	0.56	0.16	0.5	0.0	0.47	0.22	3
0.41	0.52	0.53	0.41	0.5	0.0	0.39	0.33	1
0.53	0.48	0.45	0.44	0.5	0.0	0.49	0.27	1
0.63	0.58	0.57	0.1	0.5	0.0	0.52	0.33	2
0.68	0.39	0.5	0.15	0.5	0.0	0.48	0.37	2
0.33	0.38	0.47	0.14	0.5	0.0	0.51	0.47	2
0.41	0.51	0.58	0.15	0.5	0.0	0.45	0.27	3
0.87	0.83	0.57	0.36	0.5	0.0	0.36	0.22	5
0.38	0.26	0.6	0.1	0.5	0.0	0.48	0.44	2
0.51	0.39	0.56	0.55	0.5	0.0	0.46	0.64	1
0.41	0.43	0.5	0.28	0.5	0.0	0.5	0.22	3
0.45	0.57	0.38	0.28	0.5	0.0	0.53	0.31	7
0.3	0.32	0.57	0.19	0.5	0.0	0.48	0.55	2
0.47	0.6	0.35	0.21	0.5	0.0	0.52	0.22	7
0.48	0.51	0.5	0.24	0.5	0.0	0.54	0.38	3
0.46	0.44	0.53	0.31	0.5	0.0	0.48	0.22	1
0.33	0.36	0.62	0.26	0.5	0.0	0.55	0.22	3
0.47	0.56	0.51	0.2	0.5	0.0	0.52	0.59	2
0.66	0.54	0.49	0.16	0.5	0.0	0.54	0.36	2
0.44	0.53	0.43	0.17	0.5	0.0	0.54	0.75	2
0.52	0.75	0.37	0.14	0.5	0.0	0.46	0.22	7
0.46	0.41	0.45	0.23	0.5	0.0	0.48	0.22	2
0.51	0.52	0.58	0.17	0.5	0.0	0.47	0.28	3
0.64	0.31	0.53	0.15	0.5	0.0	0.53	0.31	3
0.56	0.44	0.56	0.19	0.5	0.0	0.54	0.22	3
0.97	0.71	0.29	0.42	0.5	0.0	0.35	0.22	6
0.43	0.28	0.41	0.32	0.5	0.0	0.52	0.22	7
0.57	0.49	0.48	0.16	0.5	0.0	0.51	0.22	2
0.48	0.61	0.57	0.17	0.5	0.0	0.45	0.22	3
0.64	0.53	0.59	0.14	0.5	0.0	0.53	0.22	1
0.26	0.36	0.47	0.34	0.5	0.0	0.53	0.72	2
0.29	0.4	0.5	0.16	0.5	0.0	0.51	0.34	2
0.63	0.53	0.54	0.4	0.5	0.0	0.5	0.22	1
0.67	0.68	0.46	0.29	0.5	0.0	0.46	0.22	1
0.37	0.47	0.49	0.12	0.5	0.0	0.47	0.31	2
0.48	0.42	0.52	0.24	0.5	0.0	0.56	0.22	3
0.6	0.62	0.54	0.11	0.5	0.0	0.51	0.22	2
0.54	0.44	0.35	0.19	0.5	0.0	0.51	0.27	7
0.59	0.51	0.48	0.12	0.5	0.0	0.54	0.31	3
0.56	0.41	0.58	0.21	0.5	0.0	0.42	0.22	3
0.49	0.49	0.51	0.29	0.5	0.0	0.52	0.71	2
0.33	0.48	0.55	0.16	0.5	0.0	0.53	0.75	2
0.23	0.13	0.51	0.16	0.5	0.0	0.53	0.51	2
0.49	0.56	0.37	0.2	0.5	0.0	0.53	0.22	7
0.44	0.39	0.53	0.14	0.5	0.0	0.54	0.44	3
0.38	0.48	0.51	0.13	0.5	0.0	0.5	0.32	2
0.64	0.59	0.56	0.23	0.5	0.0	0.46	0.22	3
0.43	0.67	0.48	0.27	0.5	0.0	0.53	0.22	1
0.5	0.49	0.52	0.2	0.5	0.0	0.43	0.52	2
0.33	0.47	0.55	0.24	0.5	0.0	0.45	0.67	2
0.8	0.73	0.47	0.19	0.5	0.0	0.49	0.22	4
0.58	0.48	0.56	0.12	0.5	0.0	0.46	0.25	2
0.72	0.73	0.41	0.28	0.5	0.0	0.44	0.22	4
0.49	0.53	0.36	0.15	0.5	0.0	0.52	0.27	7
0.56	0.52	0.46	0.17	0.5	0.0	0.49	0.73	3
0.59	0.58	0.47	0.61	0.5	0.0	0.44	0.3	1
0.78	0.7	0.32	0.23	0.5	0.0	0.53	0.22	4
0.63	0.43	0.48	0.11	0.5	0.0	0.51	0.22	3
0.44	0.56	0.52	0.18	0.5	0.0	0.5	0.11	3
0.5	0.36	0.64	0.37	0.5	0.0	0.37	0.33	2
0.31	0.6	0.65	0.18	0.5	0.0	0.46	0.22	2
0.35	0.53	0.35	0.33	0.5	0.0	0.5	0.32	7
0.53	0.68	0.42	0.19	0.5	0.0	0.53	0.22	7
0.45	0.4	0.56	0.14	0.5	0.0	0.54	0.22	3
0.52	0.64	0.34	0.16	0.5	0.0	0.57	0.22	1
0.51	0.43	0.47	0.19	0.5	0.0	0.52	0.37	3
0.33	0.37	0.54	0.28	0.5	0.0	0.53	0.27	2
0.58	0.53	0.5	0.53	0.5	0.0	0.47	0.31	1
0.66	0.55	0.45	0.19	0.5	0.0	0.46	0.22	1
0.4	0.45	0.61	0.29	0.5	0.0	0.44	0.22	3
0.31	0.31	0.57	0.15	0.5	0.0	0.5	0.22	3
0.59	0.49	0.45	0.22	0.5	0.0	0.45	0.31	2
0.4	0.44	0.5	0.13	0.5	0.0	0.52	0.39	3
0.58	0.5	0.5	0.12	0.5	0.0	0.48	0.25	2
0.5	0.45	0.49	0.3	0.5	0.0	0.47	0.4	2
0.41	0.24	0.54	0.26	0.5	0.0	0.41	0.22	2
0.33	0.49	0.46	0.22	0.5	0.0	0.53	0.33	7
0.33	0.28	0.31	0.24	0.5	0.0	0.53	0.22	7
0.37	0.42	0.6	0.13	0.5	0.0	0.51	0.22	2
0.54	0.44	0.55	0.48	0.5	0.0	0.47	0.22	3
0.49	0.43	0.48	0.15	0.5	0.0	0.55	0.25	3
0.48	0.46	0.38	0.29	0.5	0.0	0.53	0.22	7
0.79	0.56	0.53	0.19	0.5	0.0	0.47	0.35	3
0.42	0.49	0.49	0.36	0.5	0.0	0.57	0.26	1
0.61	0.48	0.54	0.25	0.5	0.0	0.5	0.22	3
0.51	0.63	0.3	0.35	0.5	0.0	0.53	0.27	7
0.55	0.42	0.34	0.3	0.5	0.0	0.52	0.22	7
0.35	0.49	0.47	0.22	0.5	0.0	0.5	0.28	1
0.5	0.46	0.49	0.27	0.5	0.0	0.6	0.22	3
0.49	0.44	0.45	0.55	0.5	0.0	0.48	0.22	1
0.72	0.61	0.37	0.3	0.5	0.0	0.57	0.22	1
0.62	0.64	0.56	0.2	0.5	0.0	0.48	0.33	2
0.8	0.63	0.45	0.29	0.5	0.0	0.51	0.22	5
0.58	0.67	0.49	0.16	0.5	0.0	0.47	0.28	1
0.44	0.53	0.52	0.23	0.5	0.83	0.51	0.22	9
0.49	0.5	0.42	0.43	0.5	0.0	0.5	0.36	8
0.59	0.57	0.46	0.14	0.5	0.0	0.52	0.22	1
0.42	0.32	0.5	0.21	0.5	0.0	0.51	0.22	2
0.44	0.41	0.44	0.13	0.5	0.0	0.49	0.42	2
0.2	0.6	0.5	0.29	0.5	0.0	0.51	0.22	7
0.53	0.45	0.52	0.29	0.5	0.0	0.55	0.38	1
0.88	0.75	0.41	0.36	0.5	0.0	0.43	0.22	6
0.51	0.4	0.56	0.17	0.5	0.5	0.49	0.22	3
0.38	0.37	0.36	0.14	0.5	0.0	0.54	0.22	7
