# Supplementary material for: Layer wise Scaled Gaussian Priors for Markov Chain Monte Carlo Sampled deep Bayesian neural networks
Source: Front Artif Intell. 2025 Apr 25;8:1444891. doi: 10.3389/frai.2025.1444891 (PMC12061901; doi:10.3389/frai.2025.1444891)
Supplement: Supplementary file 1 [file Data_Sheet_1.zip › Codes and Data/Data/Tabular/yeast1996/train.csv]

Column2	Column3	Column4	Column5	Column6	Column7	Column8	Column9	label
0.37	0.44	0.64	0.48	0.5	0.0	0.36	0.27	3
0.39	0.3	0.56	0.12	0.5	0.0	0.53	0.38	2
0.46	0.32	0.58	0.17	0.5	0.0	0.61	0.25	2
0.54	0.5	0.51	0.26	0.5	0.0	0.52	0.22	3
0.49	0.46	0.54	0.18	0.5	0.0	0.35	0.22	3
0.39	0.33	0.33	0.23	0.5	0.0	0.47	0.22	7
0.59	0.46	0.55	0.17	0.5	0.0	0.52	0.25	3
0.48	0.64	0.61	0.23	0.5	0.0	0.6	0.22	3
0.48	0.42	0.48	0.19	0.5	0.0	0.58	0.22	3
0.38	0.56	0.38	0.16	0.5	0.0	0.53	0.22	7
0.28	0.27	0.5	0.14	0.5	0.0	0.5	0.28	3
0.52	0.46	0.34	0.2	0.5	0.0	0.51	0.25	7
0.53	0.45	0.53	0.18	0.5	0.0	0.42	0.22	3
0.4	0.44	0.49	0.47	0.5	0.0	0.49	0.27	2
0.5	0.52	0.51	0.22	0.5	0.0	0.46	0.37	3
0.44	0.42	0.57	0.22	0.5	0.0	0.5	0.25	2
0.51	0.68	0.49	0.59	0.5	0.0	0.54	0.27	1
0.86	0.92	0.5	0.37	1.0	0.0	0.53	0.32	10
0.8	0.82	0.57	0.26	0.5	0.0	0.57	0.27	8
0.42	0.57	0.72	0.22	0.5	0.0	0.57	0.22	1
0.36	0.34	0.46	0.19	0.5	0.0	0.52	0.22	6
0.57	0.61	0.55	0.27	0.5	0.0	0.44	0.21	1
0.58	0.46	0.46	0.34	0.5	0.0	0.5	0.43	2
0.58	0.47	0.54	0.11	0.5	0.0	0.51	0.26	2
0.8	0.81	0.55	0.35	0.5	0.0	0.42	0.22	5
0.36	0.44	0.51	0.17	0.5	0.0	0.6	0.19	2
0.67	0.57	0.36	0.19	0.5	0.0	0.56	0.22	6
0.38	0.5	0.37	0.26	0.5	0.0	0.43	0.22	7
0.47	0.46	0.55	0.28	0.5	0.0	0.44	0.46	2
0.4	0.42	0.57	0.35	0.5	0.0	0.53	0.25	3
0.47	0.49	0.63	0.17	0.5	0.0	0.31	0.26	2
0.44	0.59	0.36	0.16	0.5	0.0	0.52	0.22	7
0.56	0.51	0.32	0.49	0.5	0.0	0.48	0.22	2
0.5	0.48	0.48	0.23	0.5	0.0	0.53	0.68	3
0.51	0.46	0.54	0.41	0.5	0.0	0.53	0.22	1
0.63	0.62	0.42	0.12	0.5	0.0	0.52	0.25	3
0.39	0.58	0.47	0.18	0.5	0.0	0.48	0.22	1
0.77	0.73	0.49	0.46	0.5	0.0	0.38	0.22	5
0.36	0.51	0.51	0.17	0.5	0.0	0.52	0.22	8
0.53	0.49	0.47	0.21	0.5	0.0	0.53	0.22	3
0.43	0.4	0.5	0.18	0.5	0.0	0.5	0.28	3
0.54	0.47	0.58	0.4	0.5	0.0	0.46	0.27	1
0.35	0.46	0.49	0.15	1.0	0.0	0.55	0.35	3
0.57	0.29	0.63	0.22	0.5	0.0	0.49	0.27	2
0.3	0.5	0.34	0.26	0.5	0.0	0.51	0.22	7
0.49	0.45	0.53	0.16	0.5	0.0	0.49	0.31	3
0.48	0.5	0.47	0.29	0.5	0.0	0.46	0.27	2
0.75	0.6	0.43	0.35	0.5	0.0	0.45	0.27	1
0.39	0.58	0.5	0.26	0.5	0.0	0.54	0.59	7
0.64	0.62	0.29	0.28	0.5	0.0	0.51	0.22	1
0.41	0.59	0.65	0.14	0.5	0.0	0.49	0.33	2
0.54	0.48	0.55	0.33	0.5	0.0	0.55	0.4	3
0.37	0.41	0.45	0.14	0.5	0.0	0.47	0.22	3
0.49	0.31	0.49	0.35	0.5	0.0	0.51	0.29	2
0.35	0.39	0.57	0.11	0.5	0.0	0.48	0.22	2
0.51	0.51	0.52	0.51	0.5	0.0	0.54	0.22	1
0.47	0.37	0.46	0.28	0.5	0.0	0.52	0.99	2
0.38	0.48	0.59	0.22	0.5	0.0	0.46	0.22	3
0.37	0.3	0.62	0.43	0.5	0.0	0.44	0.39	3
0.72	0.58	0.42	0.28	0.5	0.0	0.48	0.22	1
0.5	0.32	0.49	0.49	0.5	0.0	0.48	0.32	1
0.6	0.62	0.54	0.4	0.5	0.0	0.5	0.22	1
0.43	0.51	0.54	0.15	0.5	0.0	0.45	0.26	2
0.69	0.57	0.39	0.19	0.5	0.0	0.48	0.39	6
0.3	0.68	0.41	0.17	0.5	0.0	0.51	0.22	7
0.49	0.61	0.49	0.25	0.5	0.0	0.5	0.28	3
0.42	0.28	0.51	0.23	0.5	0.0	0.53	0.27	2
0.58	0.62	0.54	0.17	0.5	0.0	0.48	0.22	1
0.49	0.31	0.34	0.13	0.5	0.0	0.52	0.22	7
0.36	0.48	0.61	0.26	0.5	0.0	0.5	0.16	2
0.47	0.5	0.47	0.22	0.5	0.0	0.53	0.45	2
0.69	0.61	0.38	0.27	0.5	0.0	0.52	0.22	6
0.4	0.45	0.42	0.17	0.5	0.0	0.54	0.26	7
0.47	0.63	0.66	0.45	0.5	0.0	0.37	0.11	1
0.6	0.57	0.63	0.22	0.5	0.0	0.5	0.49	2
0.44	0.41	0.29	0.21	0.5	0.0	0.49	0.22	7
0.74	0.72	0.5	0.28	0.5	0.0	0.49	0.27	5
0.33	0.38	0.53	0.26	0.5	0.0	0.52	0.27	2
0.38	0.51	0.56	0.21	0.5	0.0	0.48	0.31	2
0.5	0.61	0.44	0.2	0.5	0.0	0.49	0.22	1
0.4	0.42	0.71	0.21	0.5	0.0	0.54	0.32	3
0.55	0.39	0.39	0.47	0.5	0.0	0.5	0.83	7
0.47	0.47	0.58	0.16	0.5	0.0	0.49	0.28	3
0.49	0.43	0.51	0.13	0.5	0.0	0.47	0.22	3
0.48	0.46	0.58	0.16	0.5	0.0	0.45	0.22	3
0.54	0.67	0.56	0.15	0.5	0.0	0.57	0.33	2
0.57	0.61	0.45	0.26	0.5	0.0	0.5	0.22	3
0.47	0.38	0.5	0.15	0.5	0.0	0.49	0.47	2
0.45	0.54	0.54	0.62	0.5	0.0	0.53	0.22	1
0.47	0.49	0.6	0.15	0.5	0.0	0.38	0.22	3
0.63	0.65	0.42	0.18	0.5	0.0	0.54	0.27	7
0.47	0.41	0.66	0.26	0.5	0.0	0.53	0.22	1
0.46	0.47	0.44	0.18	1.0	0.0	0.46	0.22	6
0.47	0.54	0.53	0.77	0.5	0.0	0.52	0.36	1
0.47	0.53	0.48	0.51	0.5	0.0	0.54	0.22	1
0.48	0.54	0.56	0.29	0.5	0.0	0.51	0.43	2
0.7	0.51	0.47	0.24	0.5	0.0	0.53	0.25	2
0.69	0.39	0.52	0.12	0.5	0.0	0.38	0.35	3
0.63	0.71	0.44	0.53	0.5	0.0	0.52	0.22	6
0.33	0.38	0.45	0.19	0.5	0.0	0.54	0.37	2
0.37	0.51	0.57	0.4	0.5	0.0	0.48	0.27	1
0.74	0.72	0.5	0.28	0.5	0.0	0.5	0.27	5
0.62	0.58	0.52	0.15	0.5	0.0	0.52	0.29	3
0.46	0.35	0.69	0.18	0.5	0.0	0.3	0.25	3
0.58	0.56	0.46	0.14	0.5	0.0	0.51	0.22	3
0.41	0.54	0.58	0.2	0.5	0.0	0.52	0.22	1
0.55	0.55	0.52	0.13	0.5	0.0	0.53	0.25	3
0.52	0.77	0.38	0.34	0.5	0.0	0.51	0.22	1
0.39	0.35	0.49	0.17	0.5	0.0	0.49	0.22	2
0.61	0.38	0.57	0.36	0.5	0.0	0.44	0.21	3
0.46	0.61	0.55	0.29	0.5	0.0	0.49	0.22	1
0.82	0.78	0.49	0.23	0.5	0.0	0.46	0.22	5
0.52	0.4	0.6	0.12	0.5	0.0	0.55	0.22	3
0.59	0.67	0.54	0.19	0.5	0.0	0.48	0.6	2
0.64	0.52	0.5	0.26	0.5	0.0	0.51	0.31	2
0.61	0.72	0.31	0.33	0.5	0.0	0.56	0.22	1
0.56	0.45	0.59	0.14	0.5	0.0	0.51	0.26	2
0.48	0.23	0.57	0.27	0.5	0.0	0.48	0.47	2
0.51	0.49	0.48	0.55	0.5	0.0	0.52	0.58	3
0.88	0.72	0.32	0.3	0.5	0.0	0.52	0.33	4
0.57	0.48	0.54	0.22	0.5	0.0	0.5	0.11	3
0.27	0.36	0.6	0.33	0.5	0.0	0.37	0.31	2
0.33	0.55	0.51	0.43	0.5	0.0	0.51	0.22	2
0.6	0.51	0.52	0.45	0.5	0.0	0.5	0.27	1
0.42	0.37	0.59	0.2	0.5	0.0	0.52	0.29	2
0.64	0.62	0.49	0.15	0.5	0.0	0.53	0.22	1
0.47	0.59	0.37	0.31	0.5	0.0	0.51	0.36	2
0.64	0.76	0.51	0.18	0.5	0.0	0.46	0.22	2
0.59	0.64	0.44	0.26	0.5	0.0	0.5	0.22	3
0.4	0.53	0.44	0.18	0.5	0.0	0.54	0.31	2
0.54	0.51	0.54	0.52	0.5	0.0	0.47	0.25	1
0.4	0.48	0.5	0.17	0.5	0.0	0.54	0.5	3
0.77	0.82	0.4	0.36	0.5	0.0	0.38	0.22	4
0.32	0.57	0.5	0.15	0.5	0.0	0.53	0.22	3
0.56	0.48	0.5	0.3	0.5	0.0	0.51	0.22	3
0.44	0.33	0.55	0.16	0.5	0.0	0.49	0.22	2
0.33	0.46	0.53	0.29	0.5	0.0	0.5	0.55	2
0.34	0.66	0.51	0.16	0.5	0.0	0.47	0.33	2
0.54	0.43	0.48	0.27	0.5	0.0	0.44	0.41	3
0.32	0.47	0.55	0.25	0.5	0.0	0.49	0.22	1
0.4	0.53	0.61	0.21	0.5	0.0	0.48	0.33	2
0.56	0.5	0.61	0.49	0.5	0.0	0.46	0.28	1
0.36	0.3	0.5	0.19	0.5	0.0	0.55	0.3	2
0.54	0.55	0.42	0.22	0.5	0.0	0.48	0.22	7
0.45	0.4	0.5	0.16	0.5	0.0	0.5	0.22	3
0.68	0.5	0.43	0.27	0.5	0.0	0.61	0.22	6
0.55	0.59	0.52	0.1	0.5	0.0	0.53	0.22	3
0.51	0.5	0.54	0.11	0.5	0.0	0.6	0.22	2
0.59	0.53	0.43	0.44	0.5	0.0	0.5	0.22	1
0.41	0.46	0.57	0.25	0.5	0.0	0.57	0.38	3
0.52	0.43	0.61	0.22	0.5	0.0	0.45	0.22	3
0.87	0.47	0.6	0.47	0.5	0.0	0.59	0.22	2
0.52	0.56	0.54	0.53	0.5	0.0	0.45	0.22	1
0.63	0.47	0.56	0.12	0.5	0.0	0.5	0.22	1
0.77	0.86	0.44	0.27	0.5	0.0	0.48	0.22	4
0.81	0.79	0.32	0.37	0.5	0.0	0.41	0.22	4
0.59	0.46	0.48	0.46	0.5	0.0	0.49	0.22	3
0.11	0.41	0.67	0.13	0.5	0.0	0.45	0.29	2
0.57	0.42	0.63	0.22	0.5	0.0	0.68	0.32	2
0.52	0.55	0.39	0.09	1.0	0.0	0.55	0.25	7
0.64	0.5	0.53	0.1	0.5	0.0	0.51	0.22	2
0.73	0.59	0.35	0.15	0.5	0.0	0.54	0.22	8
0.58	0.56	0.38	0.39	0.5	0.0	0.54	0.57	2
0.31	0.39	0.55	0.28	0.5	0.0	0.46	0.31	2
0.82	0.63	0.47	0.18	0.5	0.0	0.5	0.22	9
0.54	0.48	0.44	0.08	0.5	0.0	0.52	0.27	3
0.49	0.55	0.35	0.23	0.5	0.0	0.57	0.22	7
0.66	0.43	0.57	0.6	0.5	0.0	0.19	0.33	2
0.38	0.42	0.47	0.12	0.5	0.0	0.47	0.53	2
0.83	0.94	0.32	0.21	0.5	0.0	0.51	0.22	4
0.44	0.55	0.51	0.16	0.5	0.0	0.6	0.22	3
0.47	0.43	0.59	0.27	0.5	0.0	0.55	0.22	9
0.58	0.44	0.45	0.32	0.5	0.0	0.52	0.37	2
0.37	0.58	0.5	0.22	0.5	0.0	0.47	0.22	2
0.36	0.56	0.52	0.18	0.5	0.0	0.45	0.16	3
0.52	0.49	0.57	0.57	0.5	0.0	0.51	0.22	2
0.39	0.42	0.49	0.1	0.5	0.0	0.49	0.65	2
0.69	0.6	0.51	0.13	0.5	0.83	0.52	0.22	9
0.47	0.55	0.57	0.17	0.5	0.0	0.52	0.66	2
0.4	0.56	0.53	0.15	0.5	0.0	0.49	0.22	3
0.48	0.39	0.51	0.21	0.5	0.0	0.52	0.28	3
0.39	0.39	0.55	0.52	0.5	0.0	0.37	0.16	2
0.35	0.44	0.54	0.26	0.5	0.0	0.52	0.26	2
0.32	0.45	0.39	0.14	0.5	0.0	0.45	0.22	7
0.48	0.41	0.54	0.39	0.5	0.0	0.51	0.22	2
0.39	0.56	0.34	0.18	0.5	0.0	0.49	0.22	7
0.86	0.78	0.34	0.15	0.5	0.0	0.53	0.22	6
0.71	0.59	0.48	0.43	0.5	0.0	0.59	0.22	1
0.63	0.67	0.57	0.24	0.5	0.0	0.49	0.22	1
0.7	0.57	0.34	0.19	0.5	0.0	0.53	0.27	6
0.73	0.83	0.43	0.3	0.5	0.0	0.55	0.22	4
0.49	0.31	0.43	0.24	0.5	0.0	0.54	0.22	7
0.36	0.39	0.55	0.26	0.5	0.0	0.49	0.22	2
0.34	0.54	0.54	0.13	0.5	0.0	0.52	0.22	3
0.39	0.44	0.28	0.12	0.5	0.0	0.46	0.27	7
0.54	0.64	0.4	0.56	0.5	0.0	0.51	0.22	1
0.43	0.48	0.36	0.26	0.5	0.0	0.52	0.22	7
0.35	0.68	0.57	0.4	0.5	0.0	0.53	0.36	2
0.56	0.54	0.59	0.14	0.5	0.0	0.52	0.27	2
0.5	0.45	0.49	0.15	0.5	0.0	0.55	0.43	2
0.45	0.55	0.54	0.66	0.5	0.0	0.47	0.22	1
0.37	0.34	0.58	0.24	0.5	0.0	0.44	0.18	2
0.49	0.51	0.52	0.13	0.5	0.0	0.51	0.33	2
0.47	0.59	0.56	0.09	0.5	0.0	0.5	0.22	3
0.45	0.43	0.51	0.24	0.5	0.0	0.54	0.33	3
0.45	0.41	0.58	0.48	0.5	0.0	0.53	0.64	2
0.53	0.61	0.51	0.49	0.5	0.0	0.54	0.27	1
0.46	0.42	0.6	0.21	0.5	0.0	0.4	0.22	5
0.36	0.49	0.55	0.21	0.5	0.0	0.55	0.33	2
0.53	0.51	0.51	0.11	0.5	0.0	0.49	0.41	2
0.28	0.18	0.72	0.26	0.5	0.0	0.49	0.25	1
0.58	0.51	0.63	0.2	0.5	0.0	0.5	0.42	2
0.7	0.73	0.37	0.37	0.5	0.0	0.48	0.31	4
0.46	0.48	0.44	0.21	0.5	0.0	0.55	0.22	9
0.52	0.43	0.61	0.22	0.5	0.0	0.45	0.22	3
0.27	0.56	0.3	0.14	0.5	0.0	0.52	0.39	7
0.37	0.43	0.62	0.27	0.5	0.0	0.48	0.22	2
0.21	0.41	0.55	0.11	0.5	0.0	0.5	0.27	3
0.74	0.73	0.32	0.2	0.5	0.0	0.55	0.22	4
0.59	0.48	0.49	0.49	0.5	0.0	0.36	0.32	3
0.39	0.71	0.38	0.14	0.5	0.0	0.5	0.22	6
0.36	0.39	0.54	0.16	0.5	0.0	0.5	0.28	2
0.45	0.58	0.59	0.44	0.5	0.0	0.56	0.22	1
0.81	0.62	0.43	0.17	0.5	0.0	0.53	0.22	6
0.84	0.63	0.38	0.23	0.5	0.0	0.53	0.22	5
0.48	0.45	0.59	0.35	0.5	0.0	0.55	0.3	1
0.44	0.53	0.52	0.37	0.5	0.0	0.5	0.22	2
0.59	0.58	0.56	0.21	0.5	0.0	0.54	0.33	2
0.49	0.62	0.65	0.18	0.5	0.0	0.46	0.43	2
0.49	0.48	0.46	0.63	0.5	0.0	0.52	0.22	1
0.45	0.41	0.49	0.14	1.0	0.0	0.53	0.3	3
0.46	0.56	0.56	0.25	0.5	0.0	0.43	0.22	2
0.47	0.47	0.5	0.19	0.5	0.0	0.51	0.26	2
0.85	0.85	0.3	0.31	0.5	0.0	0.55	0.42	4
0.83	0.81	0.45	0.38	0.5	0.0	0.4	0.26	5
0.81	0.76	0.32	0.37	0.5	0.0	0.51	0.22	6
0.3	0.5	0.47	0.11	0.5	0.0	0.46	0.22	3
0.59	0.6	0.49	0.43	0.5	0.0	0.53	0.31	1
0.52	0.56	0.55	0.16	0.5	0.0	0.53	0.39	3
0.54	0.38	0.52	0.18	0.5	0.0	0.48	0.22	3
0.46	0.44	0.58	0.17	0.5	0.0	0.55	0.22	3
0.34	0.42	0.48	0.19	0.5	0.0	0.46	0.31	2
0.36	0.58	0.35	0.24	0.5	0.0	0.44	0.22	7
0.61	0.5	0.61	0.21	0.5	0.0	0.55	0.54	3
0.43	0.45	0.53	0.19	0.5	0.0	0.56	0.22	3
0.56	0.5	0.56	0.26	0.5	0.0	0.53	0.27	2
0.28	0.51	0.55	0.19	0.5	0.0	0.57	0.22	3
0.46	0.49	0.55	0.18	0.5	0.0	0.56	0.22	2
0.48	0.54	0.53	0.6	0.5	0.0	0.53	0.31	2
0.59	0.58	0.39	0.52	0.5	0.0	0.5	0.31	3
0.2	0.34	0.33	0.1	0.5	0.0	0.48	0.31	7
0.77	0.7	0.37	0.12	0.5	0.0	0.49	0.26	4
0.51	0.45	0.62	0.25	0.5	0.0	0.59	0.22	1
0.77	0.79	0.58	0.23	0.5	0.0	0.48	0.22	5
0.37	0.48	0.67	0.37	0.5	0.0	0.56	0.62	2
0.47	0.61	0.32	0.27	0.5	0.0	0.5	0.3	7
0.48	0.39	0.49	0.18	0.5	0.0	0.51	0.22	3
0.53	0.56	0.49	0.46	0.5	0.0	0.52	0.22	1
0.37	0.51	0.39	0.18	0.5	0.0	0.51	0.27	7
0.57	0.55	0.51	0.18	0.5	0.0	0.51	0.43	2
0.55	0.45	0.58	0.25	0.5	0.0	0.49	0.22	2
0.43	0.28	0.53	0.34	0.5	0.0	0.55	0.57	2
0.65	0.66	0.37	0.12	0.5	0.0	0.52	0.27	7
0.55	0.53	0.54	0.4	0.5	0.0	0.48	0.22	1
0.25	0.33	0.48	0.18	0.5	0.0	0.42	0.33	2
0.32	0.47	0.55	0.12	0.5	0.0	0.52	0.22	3
1.0	0.8	0.29	0.36	0.5	0.0	0.52	0.22	4
0.33	0.43	0.64	0.16	0.5	0.0	0.52	0.52	2
0.7	0.69	0.43	0.33	0.5	0.0	0.58	0.22	4
0.51	0.34	0.5	0.19	0.5	0.0	0.5	0.22	2
0.38	0.47	0.53	0.12	0.5	0.0	0.48	0.22	3
0.5	0.54	0.53	0.54	0.5	0.0	0.51	0.27	1
0.55	0.38	0.52	0.16	0.5	0.0	0.49	0.64	2
0.51	0.61	0.5	0.23	0.5	0.0	0.52	0.61	2
0.65	0.58	0.53	0.21	0.5	0.0	0.51	0.22	8
0.23	0.34	0.41	0.28	0.5	0.0	0.5	0.27	2
0.45	0.56	0.54	0.32	0.5	0.0	0.57	0.22	3
0.6	0.57	0.64	0.52	0.5	0.0	0.47	0.28	1
0.25	0.48	0.45	0.32	0.5	0.0	0.4	0.22	3
0.53	0.54	0.43	0.1	0.5	0.0	0.57	0.32	2
0.47	0.52	0.54	0.25	0.5	0.0	0.54	0.29	1
0.51	0.34	0.49	0.16	0.5	0.0	0.53	0.21	2
0.51	0.55	0.35	0.16	0.5	0.0	0.51	0.47	7
0.25	0.4	0.52	0.15	0.5	0.0	0.56	0.28	2
0.57	0.4	0.48	0.24	0.5	0.0	0.55	0.22	3
0.61	0.54	0.54	0.38	0.5	0.0	0.54	0.29	1
0.51	0.65	0.53	0.19	0.5	0.0	0.49	0.22	5
0.72	0.51	0.52	0.08	0.5	0.0	0.54	0.22	2
0.43	0.54	0.58	0.16	0.5	0.0	0.5	0.36	2
0.49	0.6	0.42	0.18	0.5	0.0	0.58	0.28	2
0.41	0.52	0.56	0.26	0.5	0.0	0.48	0.32	2
0.21	0.38	0.49	0.16	0.5	0.0	0.51	0.45	3
0.49	0.4	0.58	0.23	0.5	0.0	0.47	0.27	3
0.44	0.38	0.48	0.32	0.5	0.83	0.53	0.22	9
0.46	0.59	0.38	0.12	0.5	0.0	0.5	0.22	7
0.36	0.49	0.3	0.22	0.5	0.0	0.52	0.31	7
0.41	0.59	0.46	0.19	0.5	0.0	0.36	0.22	5
0.32	0.45	0.44	0.2	0.5	0.0	0.55	0.33	2
0.46	0.41	0.43	0.18	0.5	0.0	0.54	0.22	7
0.45	0.56	0.51	0.64	0.5	0.0	0.54	0.22	1
0.47	0.44	0.53	0.18	0.5	0.0	0.47	0.29	2
0.54	0.54	0.49	0.14	0.5	0.0	0.56	0.22	3
0.59	0.57	0.43	0.26	0.5	0.0	0.51	0.22	1
0.37	0.32	0.47	0.18	0.5	0.0	0.45	0.25	2
0.23	0.37	0.32	0.13	0.5	0.0	0.53	0.22	1
0.45	0.21	0.49	0.24	0.5	0.0	0.46	0.31	2
0.49	0.49	0.4	0.2	0.5	0.0	0.48	0.26	7
0.59	0.53	0.47	0.26	0.5	0.0	0.53	0.31	2
0.53	0.57	0.6	0.36	0.5	0.0	0.5	0.22	3
0.41	0.39	0.61	0.17	0.5	0.0	0.5	0.61	2
0.44	0.39	0.63	0.11	0.5	0.0	0.49	0.26	2
0.54	0.52	0.54	0.2	0.5	0.0	0.55	0.25	2
0.45	0.51	0.43	0.22	0.5	0.0	0.57	0.22	2
0.45	0.58	0.48	0.67	0.5	0.0	0.52	0.22	1
0.52	0.51	0.51	0.54	0.5	0.0	0.55	0.27	1
0.56	0.61	0.52	0.19	0.5	0.0	0.52	0.32	2
0.4	0.4	0.44	0.37	0.5	0.0	0.53	0.25	2
0.52	0.5	0.51	0.2	0.5	0.0	0.51	0.22	2
0.53	0.61	0.52	0.21	0.5	0.0	0.55	0.3	2
0.88	0.59	0.54	0.39	0.5	0.0	0.41	0.3	2
0.74	0.71	0.52	0.3	0.5	0.0	0.27	0.22	5
0.5	0.47	0.56	0.31	0.5	0.0	0.56	0.26	3
0.51	0.42	0.56	0.38	0.5	0.0	0.46	0.22	1
0.41	0.56	0.53	0.16	0.5	0.0	0.55	0.26	2
0.41	0.54	0.39	0.2	0.5	0.0	0.51	0.22	7
0.62	0.42	0.47	0.16	0.5	0.0	0.52	0.22	3
0.25	0.26	0.53	0.17	0.5	0.0	0.45	0.22	3
0.52	0.62	0.54	0.19	0.5	0.0	0.5	0.22	1
0.26	0.44	0.3	0.11	0.5	0.0	0.51	0.47	7
0.59	0.65	0.52	0.3	0.5	0.0	0.46	0.31	3
0.53	0.51	0.46	0.28	0.5	0.0	0.48	0.22	3
0.71	0.64	0.42	0.28	0.5	0.0	0.43	0.22	5
0.54	0.55	0.55	0.4	0.5	0.0	0.53	0.22	3
0.32	0.38	0.52	0.2	0.5	0.0	0.52	0.28	3
0.48	0.52	0.49	0.35	0.5	0.5	0.51	0.22	1
0.37	0.34	0.32	0.22	0.5	0.0	0.56	0.22	7
0.46	0.49	0.45	0.28	0.5	0.0	0.55	0.22	8
0.51	0.39	0.56	0.25	0.5	0.0	0.51	0.33	2
0.39	0.65	0.57	0.19	0.5	0.0	0.44	0.25	3
0.55	0.65	0.5	0.28	0.5	0.0	0.55	0.22	2
0.6	0.59	0.45	0.23	0.5	0.0	0.55	0.22	1
0.79	0.57	0.41	0.28	0.5	0.0	0.59	0.22	6
0.36	0.32	0.55	0.27	0.5	0.0	0.47	0.43	2
0.57	0.49	0.5	0.2	0.5	0.0	0.51	0.28	3
0.26	0.38	0.52	0.36	0.5	0.0	0.48	0.56	2
0.57	0.4	0.62	0.3	0.5	0.0	0.48	0.11	1
0.89	0.77	0.36	0.34	0.5	0.0	0.44	0.22	5
0.28	0.46	0.26	0.18	0.5	0.0	0.39	0.22	8
0.81	0.55	0.35	0.34	0.5	0.0	0.51	0.22	6
0.45	0.5	0.43	0.16	0.5	0.0	0.52	0.28	7
0.77	0.73	0.51	0.27	0.5	0.0	0.34	0.22	5
0.47	0.43	0.61	0.4	0.5	0.0	0.48	0.47	2
0.48	0.5	0.56	0.11	0.5	0.0	0.33	0.22	3
0.25	0.4	0.54	0.16	0.5	0.0	0.43	0.22	3
0.78	0.74	0.42	0.26	0.5	0.0	0.43	0.22	4
0.43	0.44	0.64	0.19	0.5	0.0	0.38	0.33	2
0.41	0.52	0.51	0.22	0.5	0.0	0.52	0.44	2
0.41	0.49	0.55	0.13	0.5	0.0	0.55	0.22	3
0.56	0.52	0.48	0.17	0.5	0.0	0.46	0.22	2
0.6	0.46	0.51	0.1	0.5	0.0	0.48	0.31	3
0.43	0.33	0.54	0.37	0.5	0.0	0.38	0.16	3
0.36	0.52	0.61	0.33	0.5	0.0	0.52	0.37	2
0.78	0.63	0.53	0.13	0.5	0.0	0.54	0.22	6
0.42	0.65	0.58	0.34	0.5	0.0	0.5	0.22	1
0.5	0.49	0.46	0.22	0.5	0.0	0.53	0.25	3
0.5	0.45	0.48	0.17	0.5	0.0	0.5	0.26	3
0.81	0.9	0.39	0.41	0.5	0.0	0.53	0.22	6
0.59	0.58	0.46	0.19	0.5	0.0	0.56	0.27	3
0.43	0.39	0.54	0.14	0.5	0.0	0.47	0.22	2
0.58	0.76	0.4	0.37	0.5	0.0	0.54	0.3	6
0.39	1.0	0.38	0.41	0.5	0.0	0.5	0.27	1
0.77	0.68	0.35	0.19	0.5	0.0	0.53	0.43	4
0.31	0.55	0.52	0.17	0.5	0.0	0.52	0.22	3
0.37	0.36	0.56	0.18	0.5	0.0	0.48	0.26	8
0.36	0.68	0.38	0.08	0.5	0.0	0.53	0.25	8
0.57	0.51	0.58	0.22	0.5	0.0	0.51	0.22	2
0.47	0.61	0.5	0.23	0.5	0.0	0.49	0.22	7
0.4	0.6	0.5	0.16	0.5	0.0	0.51	0.22	3
0.37	0.33	0.5	0.12	0.5	0.0	0.51	0.54	3
0.51	0.54	0.6	0.57	0.5	0.0	0.58	0.22	1
0.66	0.55	0.54	0.18	0.5	0.0	0.43	0.22	3
0.5	0.4	0.56	0.7	0.5	0.0	0.5	0.22	1
0.55	0.57	0.51	0.07	0.5	0.0	0.55	0.22	3
0.22	0.53	0.36	0.22	0.5	0.0	0.54	0.31	7
0.78	0.48	0.47	0.3	0.5	0.0	0.53	0.47	6
0.53	0.46	0.54	0.37	0.5	0.0	0.51	0.3	2
0.74	0.75	0.45	0.44	0.5	0.0	0.52	0.22	9
0.42	0.28	0.49	0.22	0.5	0.0	0.55	0.34	2
0.6	0.5	0.57	0.25	0.5	0.0	0.41	0.26	3
0.59	0.5	0.52	0.28	0.5	0.0	0.55	0.25	3
0.57	0.59	0.5	0.58	0.5	0.0	0.53	0.22	1
0.75	0.69	0.48	0.13	0.5	0.0	0.57	0.4	8
0.58	0.41	0.51	0.26	0.5	0.0	0.51	0.37	3
0.86	0.74	0.51	0.4	0.5	0.0	0.55	0.22	6
0.44	0.45	0.53	0.19	0.5	0.0	0.41	0.28	2
0.56	0.59	0.45	0.15	0.5	0.0	0.54	0.22	1
0.45	0.51	0.5	0.16	0.5	0.0	0.52	1.0	2
0.34	0.24	0.51	0.15	0.5	0.0	0.54	0.4	2
0.43	0.22	0.79	0.79	0.5	0.0	0.22	0.0	3
0.43	0.57	0.53	0.16	0.5	0.0	0.54	0.22	3
0.7	0.58	0.53	0.39	0.5	0.0	0.59	0.22	5
0.58	0.55	0.51	0.13	0.5	0.0	0.52	0.22	3
0.7	0.84	0.49	0.28	1.0	0.0	0.58	0.22	10
0.5	0.36	0.53	0.41	0.5	0.0	0.55	0.36	3
0.43	0.33	0.54	0.37	0.5	0.0	0.38	0.16	3
0.38	0.46	0.52	0.75	0.5	0.0	0.5	0.26	1
0.62	0.59	0.54	0.47	0.5	0.0	0.46	0.22	1
0.42	0.24	0.34	0.16	0.5	0.0	0.5	0.22	7
0.29	0.34	0.55	0.24	0.5	0.0	0.51	0.22	3
0.44	0.44	0.67	0.35	0.5	0.0	0.48	0.26	1
0.57	0.58	0.58	0.35	0.5	0.0	0.49	0.22	1
0.46	0.54	0.59	0.41	0.5	0.0	0.53	0.21	3
0.5	0.46	0.42	0.32	0.5	0.0	0.56	0.55	7
0.41	0.41	0.43	0.61	0.5	0.0	0.53	0.22	1
0.35	0.42	0.56	0.28	0.5	0.0	0.47	0.22	2
0.33	0.37	0.49	0.22	0.5	0.0	0.55	0.22	3
0.5	0.45	0.51	0.19	0.5	0.0	0.53	0.25	3
0.54	0.65	0.49	0.34	0.5	0.0	0.52	0.22	3
0.26	0.28	0.6	0.2	0.5	0.0	0.54	0.31	1
0.47	0.52	0.5	0.4	0.5	0.0	0.41	0.22	3
0.43	0.39	0.59	0.13	0.5	0.0	0.41	0.43	2
0.51	0.48	0.51	0.26	0.5	0.0	0.51	0.27	3
0.51	0.58	0.54	0.29	0.5	0.0	0.53	0.22	3
0.52	0.49	0.59	0.21	0.5	0.0	0.47	0.22	2
0.55	0.52	0.44	0.2	0.5	0.0	0.56	0.22	6
0.58	0.63	0.52	0.7	0.5	0.0	0.46	0.22	1
0.32	0.29	0.29	0.08	0.5	0.0	0.52	0.22	7
0.91	0.77	0.34	0.47	0.5	0.0	0.52	0.31	4
0.49	0.38	0.56	0.09	0.5	0.0	0.46	0.22	3
0.57	0.51	0.53	0.18	0.5	0.0	0.56	0.25	2
0.36	0.46	0.62	0.46	0.5	0.0	0.51	0.33	3
0.38	0.49	0.54	1.0	0.5	0.0	0.5	0.27	3
0.48	0.49	0.45	0.23	0.5	0.0	0.51	0.22	7
0.35	0.52	0.48	0.22	0.5	0.0	0.26	0.22	1
0.4	0.66	0.34	0.21	0.5	0.0	0.52	0.26	2
0.49	0.46	0.42	0.46	0.5	0.0	0.55	0.22	2
0.46	0.53	0.47	0.37	0.5	0.0	0.51	0.36	2
0.51	0.51	0.43	0.87	0.5	0.0	0.52	0.22	1
0.61	0.46	0.51	0.37	0.5	0.0	0.51	0.22	1
0.41	0.49	0.58	0.22	0.5	0.0	0.52	0.22	1
0.43	0.57	0.53	0.53	0.5	0.0	0.53	0.25	3
0.45	0.48	0.63	0.67	0.5	0.0	0.48	0.22	1
0.92	0.61	0.4	0.22	0.5	0.0	0.54	0.22	6
0.58	0.52	0.61	0.33	0.5	0.0	0.38	0.11	1
0.37	0.31	0.53	0.16	0.5	0.0	0.53	0.44	2
0.62	0.58	0.46	0.13	0.5	0.0	0.53	0.22	3
0.33	0.44	0.49	0.08	0.5	0.0	0.48	0.49	2
0.46	0.4	0.38	0.18	0.5	0.0	0.49	0.22	7
0.41	0.49	0.47	0.09	0.5	0.0	0.49	0.22	3
0.36	0.4	0.53	0.48	0.5	0.0	0.48	0.22	1
0.63	0.56	0.45	0.58	0.5	0.0	0.51	0.22	1
0.67	0.63	0.34	0.41	0.5	0.0	0.6	0.33	4
0.68	0.58	0.51	0.19	0.5	0.83	0.54	0.22	9
0.52	0.38	0.62	0.12	0.5	0.0	0.41	0.28	2
0.33	0.28	0.5	0.4	0.5	0.0	0.46	0.61	2
0.29	0.43	0.4	0.15	0.5	0.0	0.53	0.22	7
0.5	0.5	0.48	0.17	0.5	0.0	0.47	0.26	3
0.45	0.52	0.5	0.12	0.5	0.0	0.6	0.22	3
0.48	0.44	0.51	0.24	0.5	0.0	0.49	0.22	3
0.6	0.4	0.52	0.46	0.5	0.0	0.53	0.22	1
0.35	0.56	0.36	0.3	0.5	0.0	0.53	0.25	7
0.36	0.38	0.56	0.44	0.5	0.0	0.48	0.22	1
0.32	0.49	0.53	0.28	0.5	0.0	0.5	0.5	2
0.53	0.52	0.49	0.27	0.5	0.0	0.51	0.22	3
0.38	0.32	0.64	0.41	0.5	0.0	0.44	0.11	3
0.48	0.45	0.59	0.2	0.5	0.0	0.58	0.34	2
0.47	0.39	0.59	0.15	0.5	0.0	0.57	0.22	3
0.4	0.62	0.52	0.31	0.5	0.0	0.49	0.31	3
0.65	0.54	0.54	0.13	0.5	0.0	0.53	0.22	3
0.47	0.41	0.53	0.27	0.5	0.0	0.47	0.25	1
0.54	0.52	0.63	0.37	0.5	0.0	0.46	0.22	1
0.6	0.54	0.54	0.53	0.5	0.0	0.52	0.27	1
0.67	0.46	0.58	0.3	0.5	0.0	0.57	0.27	2
0.77	0.78	0.27	0.37	0.5	0.0	0.49	0.22	4
0.49	0.42	0.56	0.55	0.5	0.0	0.42	0.25	1
0.61	0.46	0.54	0.11	0.5	0.0	0.47	0.22	3
0.28	0.48	0.36	0.16	0.5	0.0	0.53	0.22	7
0.49	0.42	0.54	0.17	0.5	0.0	0.5	0.36	3
0.63	0.54	0.53	0.27	0.5	0.0	0.49	0.22	3
0.39	0.63	0.41	0.27	0.5	0.0	0.49	0.22	7
0.46	0.44	0.52	0.11	0.5	0.0	0.5	0.22	3
0.46	0.71	0.48	0.53	0.5	0.0	0.53	0.22	1
0.57	0.54	0.32	0.15	0.5	0.0	0.52	0.25	8
0.46	0.35	0.69	0.18	0.5	0.0	0.3	0.25	3
0.42	0.44	0.48	0.54	0.5	0.0	0.48	0.22	1
0.53	0.44	0.51	0.33	0.5	0.0	0.52	0.22	1
0.46	0.57	0.57	0.15	0.5	0.0	0.52	0.26	2
0.44	0.51	0.48	0.38	0.5	0.0	0.52	0.22	3
0.5	0.5	0.62	0.23	0.5	0.0	0.35	0.11	3
0.45	0.43	0.5	0.25	0.5	0.0	0.47	0.22	1
0.59	0.43	0.52	0.19	0.5	0.0	0.55	0.27	3
0.81	0.85	0.47	0.37	0.5	0.0	0.56	0.22	5
0.57	0.53	0.6	0.28	0.5	0.0	0.52	0.45	2
0.34	0.46	0.52	0.19	0.5	0.0	0.53	0.26	3
0.74	0.75	0.58	0.47	0.5	0.0	0.4	0.35	6
0.86	0.68	0.39	0.24	0.5	0.0	0.54	0.22	6
0.54	0.53	0.48	0.14	0.5	0.0	0.49	0.33	2
0.62	0.43	0.49	0.29	0.5	0.0	0.5	0.27	3
0.54	0.45	0.62	0.13	0.5	0.0	0.52	0.26	2
0.51	0.48	0.46	0.29	0.5	0.0	0.54	0.22	3
0.72	0.61	0.45	0.3	0.5	0.0	0.54	0.25	1
0.41	0.53	0.45	0.14	0.5	0.0	0.52	0.66	7
0.55	0.41	0.56	0.21	0.5	0.0	0.52	0.22	3
0.47	0.41	0.46	0.18	0.5	0.0	0.53	0.22	7
0.48	0.58	0.58	0.12	0.5	0.0	0.49	0.22	8
0.51	0.52	0.48	0.5	0.5	0.0	0.51	0.22	1
0.54	0.55	0.34	0.31	0.5	0.0	0.54	0.22	7
0.77	0.7	0.44	0.29	0.5	0.0	0.56	0.22	4
0.49	0.39	0.52	0.29	0.5	0.0	0.48	0.22	5
0.24	0.34	0.69	0.18	0.5	0.0	0.52	0.22	3
0.45	0.45	0.5	0.6	0.5	0.0	0.49	0.22	1
0.57	0.47	0.48	0.17	0.5	0.0	0.52	0.26	8
0.6	0.46	0.51	0.1	0.5	0.0	0.48	0.31	3
0.7	0.78	0.53	0.24	0.5	0.0	0.48	0.22	8
0.52	0.47	0.58	0.18	0.5	0.0	0.34	0.11	3
0.5	0.62	0.54	0.66	0.5	0.0	0.49	0.22	1
0.55	0.47	0.53	0.2	0.5	0.0	0.4	0.22	2
0.38	0.48	0.57	0.3	0.5	0.0	0.41	0.11	3
0.75	0.67	0.51	0.29	0.5	0.0	0.52	0.36	1
0.72	0.62	0.34	0.29	0.5	0.0	0.56	0.28	1
0.51	0.35	0.46	0.15	0.5	0.0	0.51	0.42	3
0.46	0.43	0.49	0.79	0.5	0.0	0.49	0.63	2
0.48	0.58	0.47	0.17	0.5	0.0	0.53	0.74	3
0.64	0.57	0.57	0.27	0.5	0.0	0.37	0.22	3
0.32	0.68	0.51	0.16	0.5	0.83	0.55	0.22	9
0.44	0.36	0.64	0.45	0.5	0.0	0.53	0.11	3
0.31	0.46	0.54	0.52	0.5	0.0	0.5	0.34	2
0.56	0.59	0.53	0.16	0.5	0.0	0.24	0.42	2
0.66	0.66	0.32	0.54	0.5	0.0	0.51	0.22	6
0.39	0.44	0.54	0.24	0.5	0.0	0.51	0.49	2
0.39	0.47	0.49	0.2	0.5	0.0	0.53	0.26	3
0.57	0.49	0.61	0.26	0.5	0.0	0.52	0.22	2
0.53	0.25	0.59	0.27	0.5	0.0	0.45	0.26	2
0.48	0.45	0.55	0.5	0.5	0.0	0.53	0.22	1
0.66	0.54	0.53	0.17	0.5	0.0	0.54	0.22	3
0.38	0.4	0.39	0.19	0.5	0.0	0.46	0.62	2
0.55	0.51	0.54	0.2	0.5	0.0	0.56	0.22	3
0.38	0.68	0.44	0.45	0.5	0.0	0.53	0.22	1
0.28	0.48	0.56	0.16	0.5	0.0	0.48	0.26	3
0.78	0.75	0.4	0.28	0.5	0.0	0.53	0.22	1
0.4	0.45	0.61	0.29	0.5	0.0	0.44	0.22	3
0.57	0.57	0.44	0.37	0.5	0.0	0.52	0.25	1
0.72	0.56	0.4	0.26	0.5	0.0	0.51	0.26	6
0.4	0.36	0.55	0.15	0.5	0.0	0.53	0.22	8
0.46	0.38	0.47	0.22	0.5	0.0	0.52	0.27	1
0.45	0.56	0.49	0.17	0.5	0.0	0.52	0.22	3
0.43	0.6	0.4	0.12	0.5	0.0	0.49	0.29	7
0.61	0.55	0.51	0.26	0.5	0.0	0.52	0.22	3
0.6	0.5	0.44	0.61	0.5	0.0	0.47	0.22	1
0.34	0.36	0.54	0.11	0.5	0.0	0.36	0.21	2
0.68	0.5	0.55	0.65	0.5	0.0	0.46	0.31	1
0.44	0.51	0.37	0.15	0.5	0.0	0.51	0.22	7
0.31	0.51	0.38	0.18	0.5	0.0	0.46	0.31	7
0.3	0.55	0.58	0.16	0.5	0.0	0.61	0.28	2
0.45	0.54	0.49	0.29	0.5	0.0	0.49	0.25	2
0.39	0.37	0.33	0.23	0.5	0.0	0.53	0.26	7
0.63	0.64	0.45	0.26	0.5	0.0	0.43	0.22	3
0.35	0.5	0.44	0.27	0.5	0.0	0.51	0.22	3
0.6	0.57	0.52	0.14	0.5	0.0	0.46	0.48	2
0.45	0.5	0.57	0.29	0.5	0.0	0.44	0.11	3
0.35	0.4	0.59	0.22	0.5	0.0	0.47	0.37	2
0.35	0.21	1.0	0.8	0.5	0.0	0.13	0.01	3
0.44	0.34	0.61	0.13	0.5	0.0	0.49	0.26	2
0.58	0.53	0.57	0.46	0.5	0.0	0.51	0.27	1
0.78	0.65	0.4	0.16	0.5	0.0	0.63	0.22	1
0.36	0.48	0.5	0.13	0.5	0.0	0.49	0.6	2
0.59	0.45	0.58	0.21	0.5	0.0	0.49	0.22	1
0.64	0.53	0.45	0.13	0.5	0.0	0.53	0.22	3
0.79	0.74	0.49	0.33	0.5	0.0	0.48	0.22	5
0.58	0.31	0.6	0.12	0.5	0.0	0.47	0.33	2
0.29	0.39	0.46	0.36	0.5	0.0	0.51	0.22	2
0.57	0.47	0.6	0.18	0.5	0.0	0.51	0.22	3
0.28	0.51	0.55	0.11	0.5	0.0	0.46	0.22	2
0.82	0.75	0.54	0.23	0.5	0.0	0.46	0.22	5
0.57	0.61	0.55	0.67	0.5	0.0	0.48	0.22	1
0.35	0.36	0.57	0.17	0.5	0.0	0.52	0.22	3
0.52	0.5	0.53	0.1	0.5	0.0	0.48	0.22	9
0.26	0.5	0.33	0.28	0.5	0.0	0.51	0.22	7
0.36	0.43	0.39	0.12	0.5	0.0	0.49	0.22	7
0.57	0.5	0.4	0.08	0.5	0.0	0.47	0.22	7
0.69	0.6	0.5	0.31	0.5	0.0	0.55	0.22	3
0.4	0.34	0.52	0.17	0.5	0.0	0.47	0.51	2
0.55	0.46	0.53	0.11	0.5	0.0	0.52	0.48	3
0.8	0.79	0.43	0.25	0.5	0.0	0.52	0.22	5
0.4	0.56	0.48	0.14	0.5	0.0	0.47	0.22	1
0.6	0.56	0.47	0.2	0.5	0.0	0.5	0.38	2
0.66	0.65	0.54	0.4	0.5	0.0	0.51	0.22	5
0.45	0.5	0.57	0.29	0.5	0.0	0.44	0.11	3
0.56	0.46	0.51	0.25	0.5	0.0	0.54	0.22	3
0.54	0.57	0.52	0.19	0.5	0.0	0.59	0.67	2
0.42	0.43	0.56	0.1	0.5	0.0	0.49	0.22	3
0.53	0.51	0.36	0.13	0.5	0.0	0.52	0.22	7
0.45	0.36	0.5	0.19	0.5	0.0	0.53	0.7	2
0.59	0.61	0.51	0.62	0.5	0.0	0.51	0.38	1
0.44	0.71	0.5	0.21	0.5	0.0	0.54	0.27	3
0.47	0.54	0.54	0.48	0.5	0.0	0.53	0.26	1
0.42	0.52	0.4	0.17	0.5	0.0	0.5	0.26	7
0.85	0.56	0.33	0.38	1.0	0.0	0.55	0.25	10
0.47	0.59	0.43	0.13	0.5	0.0	0.56	0.3	7
0.51	0.51	0.32	0.27	0.5	0.0	0.54	0.22	7
0.39	0.45	0.53	0.18	0.5	0.0	0.54	0.22	3
0.46	0.45	0.56	0.16	0.5	0.0	0.56	0.22	3
0.59	0.46	0.57	0.17	0.5	0.0	0.52	0.22	3
0.78	0.69	0.44	0.26	0.5	0.0	0.54	0.22	4
0.4	0.43	0.49	0.17	0.5	0.0	0.51	0.36	2
0.6	0.6	0.49	0.3	0.5	0.0	0.53	0.22	2
0.58	0.49	0.5	0.41	0.5	0.0	0.57	0.22	1
0.46	0.48	0.38	0.22	0.5	0.0	0.39	0.45	7
0.5	0.57	0.62	0.25	0.5	0.0	0.51	0.22	1
0.34	0.35	0.58	0.2	0.5	0.0	0.46	0.32	2
0.4	0.65	0.38	0.17	0.5	0.0	0.57	0.22	7
0.51	0.59	0.46	0.13	0.5	0.0	0.48	0.22	1
0.69	0.54	0.55	0.23	0.5	0.0	0.73	0.22	3
0.8	0.82	0.4	0.31	0.5	0.0	0.57	0.25	4
0.45	0.48	0.56	0.56	0.5	0.0	0.47	0.22	2
0.27	0.41	0.24	0.2	0.5	0.0	0.49	0.22	7
0.46	0.61	0.38	0.35	0.5	0.0	0.49	0.22	7
0.38	0.62	0.52	0.14	0.5	0.0	0.53	0.22	3
0.77	0.87	0.47	0.37	0.5	0.0	0.48	0.22	5
0.53	0.53	0.6	0.13	0.5	0.0	0.49	0.22	1
0.48	0.54	0.5	0.17	0.5	0.0	0.53	0.22	2
0.5	0.42	0.57	0.49	0.5	0.0	0.48	0.27	2
0.37	0.34	0.58	0.24	0.5	0.0	0.44	0.18	2
0.73	0.63	0.42	0.3	0.5	0.0	0.49	0.22	3
0.48	0.34	0.47	0.14	0.5	0.0	0.47	0.26	3
0.42	0.28	0.33	0.23	0.5	0.0	0.39	0.26	7
0.57	0.43	0.52	0.3	0.5	0.0	0.37	0.11	3
0.56	0.63	0.52	0.2	0.5	0.0	0.34	0.26	2
0.65	0.65	0.52	0.16	0.5	0.0	0.6	0.22	3
0.45	0.47	0.53	0.15	0.5	0.0	0.52	0.27	3
0.53	0.57	0.6	0.36	0.5	0.0	0.5	0.22	3
0.45	0.45	0.51	0.3	0.5	0.0	0.48	0.44	3
0.52	0.46	0.56	0.25	0.5	0.0	0.52	0.22	2
0.61	0.48	0.56	0.19	0.5	0.0	0.53	0.31	3
0.35	0.39	0.56	0.2	0.5	0.0	0.49	0.41	3
0.56	0.49	0.32	0.22	0.5	0.0	0.5	0.22	6
0.55	0.56	0.45	0.14	0.5	0.0	0.54	0.22	3
0.42	0.21	0.59	0.3	0.5	0.0	0.47	0.27	2
0.49	0.45	0.46	0.18	0.5	0.0	0.49	0.31	3
0.46	0.39	0.54	0.22	0.5	0.0	0.48	0.25	3
0.45	0.57	0.3	0.17	0.5	0.0	0.51	0.22	7
0.25	0.4	0.51	0.18	0.5	0.0	0.5	0.27	3
0.4	0.43	0.36	0.33	0.5	0.0	0.51	0.22	7
0.41	0.47	0.58	0.62	0.5	0.0	0.5	0.22	1
0.5	0.49	0.59	0.47	0.5	0.0	0.49	0.36	1
0.48	0.47	0.54	0.55	0.5	0.0	0.51	0.65	1
0.61	0.57	0.45	0.21	0.5	0.0	0.5	0.42	2
0.47	0.45	0.53	0.62	0.5	0.0	0.46	0.22	1
0.43	0.83	0.55	0.2	0.5	0.0	0.47	0.4	2
0.52	0.5	0.6	0.2	0.5	0.0	0.52	0.22	3
0.34	0.34	0.61	0.18	0.5	0.0	0.52	0.32	2
0.33	0.46	0.6	0.18	0.5	0.0	0.51	0.26	2
0.45	0.46	0.61	0.2	0.5	0.0	0.62	0.22	3
0.4	0.36	0.32	0.16	0.5	0.0	0.51	0.27	8
0.32	0.36	0.34	0.19	0.5	0.0	0.55	0.26	7
0.61	0.53	0.59	0.17	0.5	0.0	0.44	0.28	3
0.61	0.48	0.56	0.19	0.5	0.0	0.53	0.31	3
0.29	0.46	0.54	0.27	0.5	0.0	0.49	0.22	3
0.44	0.4	0.53	0.19	0.5	0.0	0.48	0.27	3
0.8	0.69	0.53	0.33	0.5	0.0	0.51	0.22	6
0.59	0.54	0.53	0.14	0.5	0.0	0.48	0.22	3
0.46	0.55	0.61	0.13	0.5	0.0	0.47	0.22	3
0.9	0.54	0.59	0.2	0.5	0.0	0.48	0.22	2
0.61	0.73	0.5	0.58	0.5	0.0	0.5	0.22	1
0.37	0.55	0.29	0.32	0.5	0.0	0.51	0.22	7
0.45	0.57	0.3	0.17	0.5	0.0	0.51	0.22	7
0.61	0.54	0.49	0.19	0.5	0.0	0.54	0.47	3
0.52	0.51	0.51	0.12	0.5	0.0	0.51	0.4	3
0.44	0.34	0.55	0.18	0.5	0.0	0.52	0.22	3
0.47	0.58	0.47	0.52	0.5	0.0	0.54	0.22	1
0.67	0.51	0.54	0.21	0.5	0.0	0.43	0.3	1
0.51	0.46	0.57	0.25	0.5	0.0	0.53	0.22	3
0.42	0.43	0.67	0.7	0.5	0.0	0.42	0.25	3
0.55	0.44	0.5	0.09	0.5	0.0	0.55	0.22	8
0.58	0.56	0.52	0.25	0.5	0.0	0.57	0.35	2
0.37	0.48	0.5	0.26	0.5	0.0	0.52	0.39	2
0.45	0.65	0.51	0.17	0.5	0.0	0.49	0.22	2
0.41	0.52	0.41	0.11	0.5	0.0	0.54	0.35	3
0.38	0.37	0.56	0.21	0.5	0.0	0.49	0.22	2
0.43	0.44	0.3	0.18	0.5	0.0	0.51	0.22	7
0.7	0.73	0.38	0.36	0.5	0.0	0.54	0.22	4
0.45	0.49	0.57	0.25	0.5	0.0	0.48	0.22	2
0.55	0.59	0.53	0.15	0.5	0.0	0.49	0.22	2
0.42	0.53	0.57	0.17	0.5	0.0	0.49	0.22	3
0.66	0.55	0.34	0.2	0.5	0.0	0.62	0.22	7
0.43	0.39	0.51	0.28	0.5	0.0	0.4	0.22	2
0.66	0.6	0.52	0.19	0.5	0.0	0.69	0.22	3
0.61	0.39	0.53	0.14	0.5	0.0	0.43	0.26	2
0.45	0.4	0.56	0.15	0.5	0.0	0.52	0.22	2
0.42	0.51	0.5	0.12	0.5	0.0	0.52	0.46	2
0.34	0.48	0.47	0.19	0.5	0.0	0.5	0.3	2
0.4	0.42	0.71	0.21	0.5	0.0	0.54	0.32	3
0.27	0.39	0.66	0.11	0.5	0.0	0.44	0.22	1
0.58	0.6	0.51	0.24	0.5	0.0	0.53	0.22	3
0.6	0.51	0.6	0.38	0.5	0.83	0.52	0.24	1
0.42	0.5	0.53	0.22	0.5	0.83	0.5	0.22	9
0.41	0.46	0.58	0.08	0.5	0.0	0.51	0.28	2
0.59	0.45	0.53	0.19	0.5	0.0	0.59	0.27	3
0.36	0.33	0.38	0.15	0.5	0.0	0.55	0.36	7
0.29	0.4	0.41	0.48	0.5	0.0	0.53	0.3	2
0.49	0.47	0.52	0.16	0.5	0.0	0.53	0.28	3
0.36	0.37	0.33	0.14	0.5	0.0	0.57	0.31	7
0.57	0.36	0.51	0.25	0.5	0.0	0.54	0.25	3
0.43	0.46	0.5	0.21	0.5	0.0	0.49	0.34	3
0.52	0.54	0.5	0.21	0.5	0.0	0.48	0.3	3
0.36	0.5	0.39	0.23	0.5	0.0	0.5	0.22	7
0.52	0.31	0.56	0.16	0.5	0.0	0.55	0.22	2
0.42	0.37	0.54	0.17	0.5	0.0	0.51	0.22	3
0.46	0.35	0.33	0.17	0.5	0.0	0.55	0.22	7
0.35	0.47	0.53	0.19	0.5	0.0	0.48	0.22	3
0.47	0.45	0.51	0.33	0.5	0.0	0.46	0.26	2
0.65	0.63	0.47	0.22	0.5	0.0	0.52	0.27	3
0.48	0.45	0.63	0.19	0.5	0.0	0.58	0.22	2
0.63	0.57	0.59	0.4	0.5	0.0	0.38	0.22	1
0.53	0.31	0.58	0.39	0.5	0.0	0.47	0.37	2
0.38	0.38	0.54	0.24	0.5	0.0	0.54	0.22	2
0.39	0.39	0.59	0.25	0.5	0.0	0.45	0.22	3
0.77	0.8	0.51	0.4	1.0	0.0	0.54	0.22	10
0.46	0.49	0.58	0.23	0.5	0.0	0.44	0.22	1
0.77	0.72	0.48	0.26	0.5	0.0	0.51	0.22	5
0.47	0.47	0.54	0.19	0.5	0.0	0.51	0.33	2
0.45	0.43	0.63	0.4	0.5	0.0	0.59	0.11	1
0.72	0.37	0.63	0.38	0.5	0.0	0.4	0.14	3
0.48	0.55	0.48	0.1	0.5	0.0	0.55	0.22	3
0.39	0.3	0.63	0.2	0.5	0.0	0.43	0.47	3
0.43	0.48	0.53	0.18	0.5	0.0	0.46	0.22	2
0.56	0.48	0.58	0.27	0.5	0.0	0.51	0.22	3
0.5	0.56	0.63	0.25	0.5	0.0	0.42	0.22	2
0.48	0.44	0.46	0.37	0.5	0.0	0.46	0.36	3
0.18	0.48	0.46	0.12	0.5	0.0	0.0	0.25	2
0.4	0.37	0.54	0.13	0.5	0.0	0.48	0.22	2
0.44	0.43	0.46	0.28	0.5	0.0	0.45	0.29	2
0.66	0.65	0.53	0.17	0.5	0.0	0.47	0.66	2
0.6	0.59	0.47	0.47	0.5	0.0	0.53	0.22	1
0.52	0.47	0.58	0.18	0.5	0.0	0.34	0.11	3
0.61	0.72	0.39	0.33	0.5	0.0	0.58	0.22	1
0.66	0.62	0.49	0.1	0.5	0.0	0.49	0.22	3
0.37	0.55	0.52	0.13	0.5	0.0	0.42	0.8	3
0.38	0.51	0.75	0.17	0.5	0.0	0.55	0.22	3
0.25	0.42	0.21	0.14	0.5	0.0	0.41	0.22	7
0.31	0.45	0.5	0.17	0.5	0.0	0.49	0.22	3
0.45	0.46	0.55	0.43	0.5	0.0	0.55	0.38	2
0.57	0.6	0.54	0.17	0.5	0.0	0.52	0.22	1
0.5	0.43	0.56	0.17	0.5	0.0	0.35	0.22	2
0.44	0.54	0.51	0.16	0.5	0.0	0.58	0.22	3
0.41	0.47	0.5	0.14	0.5	0.0	0.53	0.37	2
0.74	0.67	0.47	0.34	0.5	0.0	0.42	0.22	5
0.5	0.41	0.44	0.5	0.5	0.0	0.42	0.22	1
0.5	0.58	0.46	0.46	0.5	0.0	0.46	0.22	1
0.55	0.69	0.51	0.12	0.5	0.0	0.51	0.22	3
0.33	0.21	0.53	0.15	1.0	0.0	0.52	0.5	2
0.43	0.44	0.48	0.22	0.5	0.0	0.51	0.22	3
0.46	0.33	0.45	0.22	0.5	0.0	0.41	0.37	3
0.42	0.47	0.52	0.41	0.5	0.0	0.53	0.32	3
0.48	0.43	0.45	0.17	0.5	0.0	0.48	0.37	7
0.52	0.65	0.36	0.37	0.5	0.0	0.52	0.34	7
0.4	0.28	0.48	0.06	0.5	0.0	0.49	0.42	2
0.28	0.36	0.55	0.15	0.5	0.0	0.57	0.22	3
0.39	0.37	0.33	0.23	0.5	0.0	0.52	0.26	7
0.31	0.31	0.54	0.18	0.5	0.0	0.52	0.29	2
0.53	0.44	0.47	0.22	0.5	0.0	0.53	0.22	2
0.31	0.5	0.54	0.32	0.5	0.0	0.53	0.31	2
0.61	0.59	0.47	0.49	0.5	0.0	0.54	0.22	1
0.32	0.44	0.54	0.21	0.5	0.0	0.4	0.19	3
0.45	0.73	0.47	0.65	0.5	0.0	0.54	0.43	1
0.4	0.45	0.56	0.2	0.5	0.0	0.45	0.22	3
0.55	0.35	0.36	0.29	0.5	0.0	0.51	0.22	7
0.38	0.45	0.37	0.19	0.5	0.0	0.52	0.3	7
0.48	0.57	0.52	0.61	0.5	0.0	0.51	0.22	1
0.48	0.57	0.5	0.09	0.5	0.0	0.52	0.42	2
0.4	0.44	0.47	0.25	0.5	0.0	0.54	0.56	2
0.55	0.49	0.45	0.18	0.5	0.0	0.49	0.22	2
0.4	0.51	0.42	0.13	0.5	0.0	0.45	0.25	7
0.53	0.5	0.54	0.56	0.5	0.0	0.49	0.41	1
0.56	0.65	0.49	0.56	0.5	0.0	0.49	0.22	1
0.42	0.28	0.57	0.18	0.5	0.0	0.42	0.22	2
0.45	0.66	0.39	0.11	0.5	0.0	0.54	0.22	7
0.56	0.59	0.54	0.18	0.5	0.0	0.48	0.46	2
0.38	0.34	0.55	0.44	0.5	0.0	0.48	0.26	3
0.39	0.44	0.35	0.16	0.5	0.0	0.55	0.22	7
0.39	0.45	0.51	0.29	0.5	0.0	0.54	0.22	3
0.32	0.3	0.57	0.38	0.5	0.0	0.5	0.25	2
0.45	0.57	0.52	0.21	0.5	0.0	0.54	0.38	2
0.43	0.52	0.53	0.52	1.0	0.0	0.49	0.22	3
0.62	0.33	0.49	0.24	0.5	0.0	0.51	0.42	3
0.5	0.46	0.64	0.36	0.5	0.0	0.49	0.22	1
0.47	0.39	0.55	0.24	0.5	0.0	0.47	0.22	3
0.53	0.4	0.57	0.12	0.5	0.0	0.53	0.32	2
0.46	0.38	0.51	0.2	0.5	0.0	0.51	0.22	3
0.37	0.22	0.64	0.35	0.5	0.0	0.47	0.22	2
0.66	0.37	0.6	0.25	0.5	0.0	0.69	0.22	1
0.41	0.6	0.53	0.29	0.5	0.0	0.47	0.43	2
0.48	0.43	0.51	0.32	0.5	0.0	0.52	0.43	2
0.19	0.41	0.55	0.13	0.5	0.0	0.52	0.25	3
0.42	0.46	0.44	0.17	0.5	0.0	0.51	0.42	3
0.56	0.43	0.54	0.16	0.5	0.0	0.5	0.22	2
0.64	0.44	0.51	0.35	0.5	0.0	0.53	0.22	3
0.56	0.68	0.52	0.39	0.5	0.0	0.36	0.22	1
0.46	0.52	0.51	0.13	0.5	0.0	0.47	0.22	3
0.37	0.53	0.46	0.23	0.5	0.0	0.47	0.22	2
0.39	0.39	0.65	0.16	0.5	0.0	0.45	0.22	3
0.54	0.59	0.57	0.34	0.5	0.0	0.49	0.22	2
0.46	0.14	0.36	0.21	0.5	0.0	0.5	0.25	7
0.49	0.41	0.32	0.21	0.5	0.0	0.5	0.32	7
0.58	0.56	0.45	0.12	0.5	0.0	0.51	0.22	2
0.65	0.62	0.26	0.33	0.5	0.0	0.55	0.22	7
0.46	0.41	0.5	0.44	0.5	0.0	0.53	0.22	1
0.43	0.45	0.54	0.14	0.5	0.0	0.5	0.31	3
0.43	0.47	0.47	0.18	0.5	0.0	0.47	0.22	3
0.39	0.16	0.59	0.08	0.5	0.0	0.51	0.27	2
0.69	0.66	0.36	0.09	0.5	0.0	0.56	0.22	4
0.42	0.53	0.53	0.64	0.5	0.0	0.47	0.22	1
0.64	0.56	0.52	0.17	0.5	0.0	0.54	0.47	2
0.83	0.53	0.52	0.2	0.5	0.0	0.48	0.25	6
0.42	0.25	0.6	0.14	0.5	0.0	0.45	0.22	3
0.57	0.55	0.52	0.16	0.5	0.0	0.49	0.39	2
0.54	0.35	0.55	0.19	0.5	0.0	0.3	0.22	3
0.37	0.29	0.45	0.15	0.5	0.0	0.49	0.22	2
0.92	0.66	0.52	0.23	0.5	0.0	0.53	0.22	4
0.35	0.4	0.44	0.25	0.5	0.0	0.53	0.57	2
0.45	0.27	0.57	0.36	0.5	0.0	0.52	0.18	3
0.45	0.45	0.52	0.17	0.5	0.0	0.54	0.22	3
0.37	0.53	0.6	0.19	0.5	0.5	0.42	0.22	9
0.35	0.41	0.53	0.27	0.5	0.0	0.47	0.29	2
0.57	0.41	0.59	0.24	0.5	0.0	0.4	0.22	3
0.41	0.48	0.54	0.24	0.5	0.0	0.37	0.51	2
0.31	0.42	0.48	0.17	0.5	0.0	0.49	0.53	2
0.77	0.57	0.45	0.17	0.5	0.0	0.53	0.22	3
0.43	0.42	0.54	0.22	0.5	0.0	0.57	0.33	2
0.43	0.4	0.6	0.16	0.5	0.0	0.53	0.39	2
0.46	0.41	0.58	0.1	0.5	0.0	0.48	0.22	2
0.49	0.46	0.34	0.21	0.5	0.0	0.55	0.22	7
0.5	0.51	0.52	0.09	0.5	0.0	0.48	0.25	2
0.51	0.48	0.58	0.22	0.5	0.0	0.5	0.28	2
0.55	0.38	0.64	0.42	0.5	0.0	0.47	0.22	1
0.74	0.57	0.51	0.28	0.5	0.0	0.58	0.22	8
0.44	0.42	0.6	0.21	0.5	0.0	0.57	0.22	3
0.48	0.61	0.44	0.2	0.5	0.0	0.47	0.22	3
0.34	0.47	0.48	0.32	0.5	0.0	0.42	0.22	2
0.38	0.58	0.46	0.21	0.5	0.0	0.52	0.22	2
0.48	0.35	0.42	0.21	0.5	0.0	0.57	0.22	3
0.41	0.48	0.38	0.13	0.5	0.0	0.51	0.35	7
0.54	0.56	0.57	0.18	0.5	0.0	0.45	0.25	2
0.44	0.68	0.45	0.51	0.5	0.0	0.52	0.41	1
0.39	0.46	0.33	0.18	0.5	0.0	0.53	0.22	7
0.27	0.31	0.55	0.13	0.5	0.0	0.5	0.22	2
0.63	0.56	0.52	0.21	0.5	0.0	0.5	0.22	3
0.52	0.48	0.54	0.28	0.5	0.0	0.54	0.22	2
0.41	0.25	0.59	0.44	0.5	0.0	0.6	0.69	2
0.25	0.41	0.47	0.14	0.5	0.0	0.56	0.68	2
0.44	0.65	0.49	0.16	0.5	0.0	0.48	0.31	2
0.38	0.49	0.53	0.19	0.5	0.0	0.5	0.22	3
0.49	0.6	0.43	0.56	0.5	0.0	0.36	0.22	1
0.42	0.58	0.41	0.65	0.5	0.0	0.46	0.26	1
0.43	0.33	0.67	0.12	0.5	0.0	0.45	0.23	3
0.64	0.6	0.57	0.19	0.5	0.0	0.43	0.22	2
0.42	0.51	0.39	0.22	0.5	0.0	0.49	0.26	7
0.33	0.39	0.52	0.09	0.5	0.0	0.47	0.28	2
0.79	0.79	0.42	0.26	0.5	0.0	0.6	0.22	4
0.6	0.68	0.3	0.27	0.5	0.0	0.55	0.22	7
0.31	0.44	0.53	0.23	0.5	0.0	0.51	0.32	2
0.43	0.32	0.5	0.29	0.5	0.0	0.5	0.22	1
0.41	0.41	0.51	0.19	0.5	0.0	0.57	0.22	1
0.53	0.43	0.57	0.24	0.5	0.0	0.39	0.28	3
0.55	0.66	0.57	0.32	0.5	0.0	0.57	0.34	3
0.55	0.63	0.54	0.16	0.5	0.0	0.45	0.27	3
0.59	0.48	0.49	0.42	0.5	0.0	0.52	0.22	3
0.55	0.5	0.66	0.36	0.5	0.0	0.49	0.22	1
0.23	0.2	0.53	0.2	0.5	0.0	0.44	0.22	2
0.48	0.56	0.49	0.32	0.5	0.0	0.5	0.22	3
0.29	0.32	0.58	0.15	0.5	0.0	0.5	0.3	3
0.72	0.37	0.63	0.38	0.5	0.0	0.4	0.14	3
0.49	0.46	0.45	0.45	0.5	0.0	0.52	0.22	1
0.8	0.88	0.36	0.39	0.5	0.0	0.56	0.33	4
0.45	0.56	0.53	0.32	0.5	0.0	0.57	0.22	3
0.64	0.64	0.56	0.21	0.5	0.0	0.5	0.22	1
0.58	0.44	0.57	0.13	0.5	0.0	0.54	0.22	2
0.95	0.71	0.27	0.39	0.5	0.0	0.31	0.22	6
0.49	0.6	0.3	0.34	0.5	0.0	0.5	0.43	7
0.44	0.43	0.34	0.21	0.5	0.0	0.55	0.4	7
0.67	0.62	0.4	0.43	0.5	0.83	0.5	0.22	1
0.61	0.76	0.3	0.16	0.5	0.0	0.45	0.41	7
0.62	0.51	0.52	0.42	0.5	0.0	0.54	0.27	2
0.81	0.65	0.52	0.41	0.5	0.0	0.57	0.26	1
0.4	0.47	0.48	0.18	0.5	0.0	0.46	0.22	3
0.74	0.74	0.51	0.27	0.5	0.0	0.5	0.22	5
0.46	0.37	0.48	0.36	0.5	0.0	0.48	0.22	9
0.46	0.47	0.46	0.16	0.5	0.0	0.51	0.22	3
0.52	0.51	0.48	0.12	0.5	0.0	0.54	0.31	3
0.38	0.47	0.47	0.18	0.5	0.0	0.44	0.26	1
0.39	0.81	0.35	0.28	0.5	0.0	0.51	0.45	7
0.54	0.55	0.56	0.14	0.5	0.0	0.5	0.25	3
0.17	0.38	0.45	0.09	0.5	0.0	0.54	0.27	2
0.35	0.6	0.47	0.13	0.5	0.0	0.52	0.43	2
0.71	0.56	0.39	0.27	0.5	0.0	0.52	0.22	6
0.74	0.89	0.32	0.24	0.5	0.0	0.54	0.32	4
0.66	0.52	0.52	0.44	0.5	0.0	0.56	0.27	1
0.73	0.55	0.41	0.16	0.5	0.0	0.46	0.22	6
0.58	0.45	0.55	0.27	0.5	0.0	0.48	0.11	3
0.32	0.42	0.52	0.24	0.5	0.0	0.6	0.22	3
0.46	0.39	0.54	0.22	0.5	0.0	0.48	0.25	3
0.29	0.68	0.47	0.26	0.5	0.0	0.47	0.37	2
0.49	0.6	0.54	0.35	0.5	0.0	0.53	0.46	2
0.5	0.52	0.59	0.3	0.5	0.0	0.51	0.35	2
0.33	0.17	0.52	0.13	0.5	0.0	0.51	0.75	2
0.47	0.56	0.58	0.19	0.5	0.0	0.44	0.64	3
0.56	0.57	0.63	0.39	1.0	0.0	0.59	0.4	2
0.46	0.46	0.56	0.12	0.5	0.0	0.55	0.22	1
0.74	0.72	0.47	0.25	0.5	0.0	0.57	0.22	4
0.58	0.51	0.56	0.16	0.5	0.0	0.34	0.22	2
0.53	0.51	0.55	0.05	0.5	0.0	0.45	0.25	2
0.73	0.6	0.47	0.2	0.5	0.0	0.72	0.22	3
0.44	0.53	0.53	0.37	0.5	0.0	0.51	0.22	1
0.39	0.42	0.38	0.4	0.5	0.0	0.49	0.47	7
0.34	0.4	0.3	0.23	0.5	0.0	0.51	0.22	7
0.43	0.57	0.51	0.49	0.5	0.0	0.48	0.22	1
0.45	0.38	0.59	0.18	0.5	0.0	0.44	0.45	2
0.4	0.4	0.43	0.19	0.5	0.83	0.48	0.22	9
0.66	0.45	0.5	0.23	0.5	0.0	0.49	0.22	3
0.44	0.35	0.55	0.14	0.5	0.0	0.52	0.22	8
0.55	0.79	0.45	0.25	0.5	0.0	0.51	0.22	2
0.43	0.41	0.51	0.34	0.5	0.0	0.49	0.28	2
0.5	0.45	0.52	0.18	0.5	0.0	0.52	0.22	3
0.59	0.67	0.56	0.41	0.5	0.0	0.47	0.22	1
0.41	0.4	0.56	0.17	0.5	0.0	0.56	0.22	3
0.51	0.56	0.62	0.24	0.5	0.0	0.52	0.51	2
0.58	0.6	0.43	0.12	0.5	0.0	0.55	0.22	7
0.41	0.3	0.49	0.28	0.5	0.0	0.54	0.22	3
0.19	0.16	0.68	0.36	0.5	0.0	0.49	0.21	2
0.67	0.71	0.52	0.65	0.5	0.0	0.53	0.36	2
0.67	0.51	0.53	0.28	0.5	0.0	0.51	0.22	1
0.3	0.56	0.55	0.18	0.5	0.0	0.5	0.22	3
0.42	0.32	0.48	0.16	0.5	0.0	0.55	0.22	8
0.37	0.58	0.44	0.51	0.5	0.0	0.44	0.22	1
0.57	0.35	0.5	0.43	0.5	0.0	0.53	0.22	3
0.61	0.3	0.59	0.12	0.5	0.0	0.49	0.27	2
0.75	0.66	0.64	0.39	0.5	0.0	0.46	0.32	1
0.56	0.52	0.55	0.19	0.5	0.0	0.54	0.22	3
0.61	0.46	0.44	0.47	0.5	0.0	0.5	0.37	2
0.56	0.68	0.42	0.36	0.5	0.0	0.49	0.22	3
0.49	0.36	0.47	0.28	0.5	0.0	0.56	0.54	2
0.58	0.45	0.48	0.24	0.5	0.0	0.52	0.37	3
0.69	0.7	0.52	0.36	0.5	0.0	0.46	0.22	5
0.48	0.41	0.52	0.33	0.5	0.0	0.51	0.26	3
0.51	0.56	0.51	0.42	0.5	0.0	0.53	0.36	1
0.56	0.48	0.5	0.17	0.5	0.0	0.51	0.26	3
0.37	0.62	0.34	0.25	0.5	0.0	0.51	0.22	7
0.42	0.35	0.54	0.18	0.5	0.0	0.56	0.22	3
0.49	0.44	0.45	0.22	0.5	0.0	0.51	0.22	3
0.43	0.51	0.6	0.25	0.5	0.0	0.55	0.22	3
0.27	0.49	0.36	0.26	0.5	0.0	0.49	0.26	7
0.4	0.39	0.6	0.15	0.5	0.0	0.58	0.3	3
0.74	0.82	0.46	0.24	0.5	0.0	0.5	0.31	5
0.37	0.46	0.4	0.27	0.5	0.0	0.45	0.22	2
0.78	0.73	0.27	0.28	0.5	0.0	0.56	0.22	4
0.44	0.44	0.49	0.15	0.5	0.0	0.46	0.27	2
0.47	0.46	0.49	0.27	0.5	0.0	0.59	0.22	3
0.75	0.76	0.58	0.22	0.5	0.0	0.49	0.22	5
0.78	0.82	0.56	0.21	0.5	0.0	0.69	0.22	3
0.45	0.42	0.52	0.2	0.5	0.0	0.5	0.25	3
0.68	0.59	0.44	0.49	0.5	0.0	0.4	0.26	9
0.47	0.46	0.59	0.49	0.5	0.0	0.56	0.22	1
0.55	0.4	0.62	0.22	0.5	0.0	0.37	0.28	2
0.49	0.47	0.53	0.16	0.5	0.0	0.48	0.27	2
0.58	0.51	0.49	0.27	0.5	0.0	0.57	0.29	3
0.46	0.42	0.51	0.16	0.5	0.0	0.56	0.22	3
0.34	0.54	0.5	0.21	0.5	0.0	0.54	0.31	3
0.35	0.29	0.46	0.14	0.5	0.0	0.54	0.66	2
0.56	0.35	0.47	0.35	0.5	0.0	0.52	0.22	3
0.64	0.56	0.56	0.22	0.5	0.0	0.45	0.22	3
0.55	0.46	0.47	0.15	0.5	0.0	0.47	0.22	7
0.94	0.6	0.33	0.49	0.5	0.0	0.54	0.22	6
0.58	0.53	0.38	0.18	0.5	0.0	0.52	0.22	7
0.31	0.31	0.56	0.33	0.5	0.0	0.52	0.33	2
0.51	0.48	0.58	0.22	0.5	0.0	0.5	0.28	2
0.37	0.42	0.46	0.15	0.5	0.0	0.51	0.31	6
0.6	0.37	0.52	0.15	0.5	0.0	0.55	0.26	8
0.62	0.6	0.47	0.16	0.5	0.0	0.53	0.22	3
0.41	0.4	0.59	0.47	0.5	0.0	0.48	0.43	3
0.41	0.53	0.41	0.15	0.5	0.0	0.54	0.25	2
0.46	0.54	0.71	0.15	0.5	0.0	0.59	0.22	1
0.39	0.45	0.75	0.17	0.5	0.0	0.51	0.22	3
0.27	0.51	0.47	0.35	0.5	0.0	0.49	0.28	2
0.45	0.41	0.5	0.46	0.5	0.5	0.5	0.27	9
0.41	0.49	0.65	0.28	0.5	0.0	0.59	0.57	3
0.61	0.54	0.49	0.16	0.5	0.0	0.54	0.42	3
0.59	0.51	0.48	0.12	0.5	0.0	0.54	0.31	3
0.53	0.48	0.51	0.18	0.5	0.0	0.51	0.27	3
0.4	0.68	0.5	0.82	0.5	0.0	0.44	0.36	1
0.52	0.65	0.36	0.26	0.5	0.0	0.44	0.22	7
0.59	0.61	0.34	0.22	0.5	0.0	0.51	0.22	1
0.43	0.38	0.38	0.12	0.5	0.0	0.5	0.22	6
0.49	0.37	0.59	0.17	0.5	0.0	0.51	0.22	2
0.46	0.54	0.59	0.41	0.5	0.0	0.53	0.21	3
0.55	0.49	0.6	0.18	0.5	0.0	0.51	0.22	2
0.45	0.53	0.47	0.43	0.5	0.0	0.5	0.27	1
0.71	0.79	0.41	0.38	0.5	0.0	0.54	0.22	4
0.4	0.3	0.57	0.13	0.5	0.0	0.46	0.22	2
0.43	0.39	0.54	0.21	0.5	0.0	0.53	0.27	2
0.76	0.74	0.56	0.34	0.5	0.0	0.51	0.3	6
0.45	0.4	0.43	0.22	0.5	0.0	0.51	0.48	2
0.49	0.45	0.54	0.4	0.5	0.0	0.55	0.22	1
0.71	0.59	0.53	0.15	0.5	0.0	0.49	0.33	3
0.42	0.71	0.45	0.15	0.5	0.0	0.48	0.22	7
0.53	0.53	0.53	0.17	0.5	0.0	0.49	0.37	2
0.42	0.42	0.55	0.31	0.5	0.0	0.43	0.22	2
0.8	0.46	0.5	0.15	0.5	0.0	0.53	0.22	3
0.43	0.45	0.37	0.12	0.5	0.0	0.48	0.22	7
0.38	0.31	0.59	0.19	0.5	0.0	0.46	0.22	1
0.5	0.45	0.53	0.21	0.5	0.0	0.28	0.22	2
0.51	0.46	0.49	0.21	0.5	0.0	0.55	0.22	8
0.5	0.34	0.55	0.21	0.5	0.0	0.49	0.22	2
0.34	0.34	0.65	0.4	0.5	0.0	0.32	0.16	3
0.47	0.43	0.48	0.16	0.5	0.0	0.46	0.27	2
0.51	0.6	0.51	0.26	0.5	0.0	0.54	0.22	2
0.58	0.53	0.33	0.26	0.5	0.0	0.51	0.22	7
0.44	0.42	0.62	0.14	0.5	0.0	0.55	0.37	2
0.57	0.59	0.44	0.16	0.5	0.0	0.52	0.22	6
0.3	0.45	0.55	0.19	0.5	0.0	0.53	0.4	3
0.5	0.43	0.5	0.17	0.5	0.0	0.46	0.47	2
0.54	0.42	0.41	0.16	0.5	0.0	0.52	0.22	6
0.47	0.47	0.57	0.48	0.5	0.0	0.48	0.22	1
0.46	0.46	0.53	0.23	0.5	0.0	0.51	0.22	3
0.35	0.66	0.49	0.21	0.5	0.0	0.54	0.25	3
0.74	0.56	0.35	0.36	0.5	0.0	0.51	0.25	6
0.54	0.64	0.5	0.13	0.5	0.0	0.49	0.22	1
0.38	0.42	0.5	0.19	0.5	0.0	0.44	0.22	3
0.65	0.61	0.39	0.3	0.5	0.0	0.57	0.28	7
0.5	0.56	0.49	0.61	0.5	0.0	0.5	0.22	1
0.59	0.48	0.5	0.14	0.5	0.0	0.45	0.25	3
0.36	0.46	0.43	0.19	0.5	0.0	0.48	0.22	7
0.48	0.47	0.59	0.41	0.5	0.0	0.56	0.27	2
0.76	0.76	0.35	0.27	0.5	0.0	0.44	0.22	4
0.5	0.4	0.57	0.17	0.5	0.0	0.59	0.22	3
0.39	0.39	0.55	0.52	0.5	0.0	0.37	0.16	2
0.47	0.38	0.58	0.19	0.5	0.0	0.57	0.22	3
0.54	0.54	0.56	0.18	0.5	0.0	0.46	0.29	2
0.45	0.39	0.46	0.29	0.5	0.0	0.42	0.22	1
0.5	0.46	0.52	0.16	0.5	0.0	0.52	0.26	3
